# Supplementary material for: Massive Shift in Gene Expression during Transitions between Developmental Stages of the Gall Midge, Mayetiola Destructor
Source: PLoS One. 2016 May 25;11(5):e0155616. doi: 10.1371/journal.pone.0155616 (PMC4880318; doi:10.1371/journal.pone.0155616)
Supplement: S1 Table — Gene identification number (GeneID), Chromosome (Chr), strand orientation (Ori), exon starting (Start) and ending (End) sites, Exon size, and transcrpt sequences were obtained from the Hessian fly genome database (http://agripestbase.org/hessianfly/). (XLS) [file pone.0155616.s003.xls]

## Sheet: Table S1_final
Table S1. Total gene models that were found to have the corresponding transcripts detected in at least one of the RNAseq samples. Gene identification number (GeneID), Chromosome (Chr), strand orientation (Ori), exon starting (Start) and ending (End) sites, Exon size, and transcrpt sequences were obtained from the Hessian fly genome database (http://agripestbase.org/hessianfly/).
GeneID	Chr	Ori	Start	End	ExonSize	Transcript
Mdes000001	X1.7	-	18884	28140	1907	AGCGAAAGGAGTAACATAAATCGTGTTCATAATGAAGATGTCAAAATTATCAAATCAGACGAATTCCCAAGATCCGCAGGCTGTCAATTCAAGAGTTTTTGTTGGAAATTTAAATACTTTTCAATGTTCAAAAACAGACGTAGAAAGAATGTTCCAAAAATATGGCCGTTTGGCAGATATTTTAATTTGCCAACAGGAATTTCAATGCACAAAGGATATGCATTTGTTCAATTTACAAATCCATTTGATGCCCGTAATGCTTGTCACGGTGAAGATGGTAGAACGATTCTTAGTCAAGTACTGGATGTCAATATGGTAGCTGAGCCAAAACCACATCAAATCGGACGTAAACGACAAAATGTCACAAAAACTGGCAATGATTGGGACTATTATTATGAC…
Mdes000002	X1.7	+	102427	102668	162	TTATTAACTCCGAAAGAATGAATACCATAAACAGAATCCATGAAGAAACGGATCCTATTGTTTCAACAGTGTTGAATCAACACTAATGCCTGATAAAAGTTCGATTGAATTTAAATAAGCCGTAAGGAATTAGACAAAAAGAATCTATTTCATCAAATATAT
Mdes000003	X1.7	+	105258	111231	3661	TGTTCGATTAAATTTTGACAGCAAGCGCATTCTATCTGCCGAGAATAGAGTTGTTCAATGTACAATTTTTGTGTGTCTATAATCATACATTGACAAGTTTGTTTCTATCCTTGAATTTGTATCGCTTACTCGATAAAAAAAAGAAAATTGATTTACCGACCGAAAAATTATCCATTGAGAATAAATTTGGTGATTTGTTTGTTCAACGTTAGATTCAATTACAAATATTAAAACATTCAATAGAATACGTTTGAAAGCATAACGAATTTCAATTTGGATTTTACAACACCCTCAATTGAAATAAACAAAAATACAAACATTGTGCTTTCAATATGGTGATAAATTTACGAGTTAAAACATTAGACTCACAGGATCATGAATTCTCTGTGGAAGATGACA…
Mdes000004	X1.7	-	113150	121589	4620	TTTTTTTTTTTCATTCAATTTGATTGTAAACGATTTGTTTTTTGTGTTTTTTTTTTTTTCATGTGAGAAAATTTGAATTAAATTCGATCTGTGAAAGAATACGAGAGAATTGAATTGTTTTCGGTGCAGTAAGGACTTTATATTCGAATTTCGAAATTATTATGTATTTTTTGTTGCACATGGCAATTCTATGCAGATTTTAAACAATTTTCAATTTCAACAAAATAAAAAGAGAAAAAATTCAAACAAAGAACGAAAGAAAAAATTCAGTTTTCACTTTTTTTTTTGAGTGTGAATATTAATGATTAATGAAATTAATGAATACGAAACTAAGCAAAAATATTATATTTCCCGGAGGAAATGTAAATATTTAATACGAACGTGCTACTGAATGAAGTG…
Mdes000005	X1.7	-	127928	134683	4414	TTAAGTATCAAGTATCTAATATCATACGATTGGTGGATAGTCTTCGAATTTGACATTTAATTTTGTATTTATATTTTTTTTTCTCTTCTTCTTTCGCCTCACATCAACCAGAATAGAAATAAATCGGTTTTTGTTCCATATTTGGTGTTGGGCACTCGTGTTAAATATCAAATGTTTCGGATAAATATGTAAATAAATTGAAAAAAAAAACACCTGTACATGTTTCAAGCATTTTTCATTGTATTGAGTGAGTTACAGTGAGAGCTAAATATCAACGGATTAAATACACAAAACAATGAAGCATTTATCCTGAAGCCAAAATAAAAAATTGTTTTATTATCAATAGCTTAAAAAAAAAAAAAATTAACATCAGAATTTTTGTGAATCATCTTGACGAAT…
Mdes000006	X1.7	+	134970	137801	2502	AAGTATAAAAAAAAAAAAATATATCGTCTGATATGTGTACTGTAGCAAAAATTGTATTGATTCGGTTTCGTTTGTGCTTTAATGGATGTGTCAGTTGAATTATTGACAACTGGATAGTATTTTCTTTGTGTTACTTTGTGCGTAAATCAAGTGAATTTGAGAATAAAAGCGCCACAGTCTGTTATGTTACCGAAAATCTCTATATGATAGTATCTTAGAGTGCACTATTTTTTCGAGAGAAAAGGGGGCAAAAAAAAAAAGTAAAATAGATTATCAAACACAGAATGATAACTCGAAAGAAGCGCATCGGACTTGATTCATCACCAAAATCGGCAATATGTAAGAACATACATTTACTATCAAAGGATACCATTAATGATACGGTGAATTTATTGAGAA…
Mdes000007	X1.7	+	142628	144057	722	CAGTTGGGGTCAATCATATCACATTCGTCTTAAGTTTCTTAACCGTTAAACAACTAACCAAAAACCATATATCAAAATGTATAAATTGTTGGTATTGTCATTGTTCTGTTTCGCCGCTACATCGGCTGGATTAATTGGAGCCCCATACGCTCCTTACGCACCTTATGCACCTTATGCACCATATGTTGGTCATGCCTACGCTGCCCCAGTTGTCGCTCATTCTCCACTCGCATACCATGCACCTGTTGTCAAAGCTGTTGCACCTGTAGCCTATCATCCTGCCCCAGTAGCCTATCATTCGGCCCCAGTGATTGCCAAAGCCGTTTATCCTGCAGCAACCAGCTATAGTAACACCTATAAGATCTCACAATCGGTTCACCCAGTTGTAGCTCACGCCCC…
Mdes000008	X1.7	+	157670	158770	743	AAGCCTCACTGGATACACAATTGTATCAGTTAACTGTTTGAGTTCGATAACTAAGGTCGTAGCATTCAGCATAAAAAACCACAATTCAAAATGTTCAAATTGATTGTTTTGTCAGTTCTTGTTGCCGTTGTCGCAGCTAAGCCAAGCTATATTCACTCTCCAATTGTGGCTGCCCCGGTCACCAAAATTATCCAACCAGCACCCTTATTAGTTCATTCTAATGAACATGTAGGATCAGTTGTAAATCATATTCCAACATCAGTATCCTCTCAATCATCATCGGTTGTTCATAGCACGGGCGTCATTGAAAAAACTCACGTCACACCAGTTCAAAAAACAGTTATCGTTCCAGCTGTTCACCACCAAGTCATTGCTCAACCCATTGTTGAAAGTTATCAT…
Mdes000009	X1.7	-	161729	162703	717	AGTCACATTCCAGTACTCGAAGTACAAACAGTTCAACACAGATCAATCTGTTCAAAAATTTGAAAAAAAAAATTTTAACCAATCAAAATGTTCAAGTTGTTGGTGTTGTCTGCTCTCGTTGCCGTTGCTGTTGCAGCTCCAAGTGGTTATCATGCATACAGTCCATTAACATTGGCCTATTCACAACCCGAATACCATGTTTCAAAAGTTTACGAACACATTCCAACCGCTGTATCCCATCAATCACGTGTTGACTATCATTCAAAACCAGTGATCACCCCGATTTATGCTCCTGTTGTTAAATCCATTCCACAACCAGCCATCGCTGTTCACAGTGCTCCAATTTATCAAAGTATTCCAGTTTATCATAGCGATCCATGGGCTGATGTGCATGCATGG…
Mdes000010	X1.7	+	169585	170110	362	AAAGCAAAGGTCTCGATCGAAAGTTCCACAATGAAAATTCTCATTCTTTTTGCAATAATATGTGCGGTTGCAGGATCTCCATCCGCTCAACTATTTCCAAGTGGGCTATCACCGCTTTTGGCACGTGATATTCCAGCTCCAGAAGCACCAGCCAGCACAATTCATGCCTCTCATGTTGCTGCATTGACACCAGCTCTTAGCTATGCTGCACCATATCCATATTATACGTATCGCTATGCAGCCCCAACTGCTTACTACAACTACTAATACGCCTATTAATATGCTCGAAAAGTATGTGAGCTTTTCTGAACTTCATTCACTTCAACCAGAAAAGTGAAAAAAAAAAACAACCAAAATGGAAT
Mdes000011	X1.7	+	174886	183135	3987	TTTTTTGTTTTGTTTTGTTTTCTTCAATAAAACGAAAGACTTCGATTTGCGTTATTCTAGTTGAGTGCATGAATTCACTTAGTCCAACTACACAAAAAAACAAAAGCACATCTTAAAAGATCACCAAACAGAGTATAAATAAACAGAGAATACAAAAATGTATATAAGTCTAGTGTGTTTGATATTTTTCGCAACGGCTGCTAAAGCTATAGACGATCATGGAAAATTATATTCTTGGGCAACGAATACCGAACAAGATCATCAAATGCGACAACAATATCAAATCGAACAGAATTATGGAAATGCAAATTACAATCAAACTGAAGATCAACAACAATTTAACGTTGATGATGTAATTGATTCAATATTAGCATCAAGTCGTCAGGGCCGTAATTTGGA…
Mdes000012	X1.7	+	184064	184417	211	AATATAATGCTCGTTTTCCGGCGGTAAGTGTACATTGAAGAGATTTATCAATGGCATAAACGATTAATAATGATTCAGATTCGAAAACTTAAAAAATTGGTTCCTCATTTGCGGAATAGACCACGAAATATAAGATAATTGTGTCAACGGCTGGAATTTGTCAATAGACATTCTATATACGATTGGAGGTCGAATTAAAAAGATCATGCAA
Mdes000013	X1.7	+	186240	187649	1286	TAAATCGCATTGTAAATGGAATGGAAAAAAAACATTTTCAACGATGTTTTTGGATCTAATGAAGATTGTATGTCATTCTTCAAATAATATATATTCAAACTGAGTTATGTAAATTGCTAAGGCATGCTACGAGAGCAATGCCATCTGACCGTGAGCAAATAGCGCTTTTTCGATTGAACGTCACGAATTTTGACAGATCTCATTCGGTTTGCCTGCACATGAAACGGTGATTTCACAACGATTTTTTTTTTCATACGAAGAAAAATTAAGAGAAAAATATTTATATATATGGAAAGTGGACGTCACTTGTTGATATGATAAAAAACTGTTGATATTGTGGGTAAACAAATAAAAACGGTGATTTCGTGCAAAGCATACGTGTCTCATTGGGATTCATCC…
Mdes000014	X1.7	+	200338	204020	2418	ATGTGTATACTAAATATCGAATTAAATGCAGCTACCGATTGGACATCGGGCATTTATTCATTTTTATCGTCATCGTTTTTAGATTGTTGCTGTTCATTATCAACAACCGCACGTTTTAAAATTATTTTTCATTTTTATCTACAGTCAAAATGTTCGATGTTTCGAGATGTGATATTATGCCTGTGTCTAAATTTAACATTTGCAAATGTTGTACGTTTTCCACGTGAACTAGATCGACATGGTGTGGCTTTTTTACTACCATATATAATACTATTTCTACTAATTGGTGTACCAATAATACTGTTAGAAATAGCACTGGGACAGTTCTTAGGTCAAGGATCAGCACATTTATGGCGGGCATCACCAATTTTTCGCGGTGCGAGCATTGTTGGACGCTTA…
Mdes000015	X1.7	-	204568	206798	2057	GCGTTAGATTATATCAAAAAAAAAAAATCATATACATCCAATAGTAAACAGTATTTAAAAATCATTCTAATTTTCTCTTTTTTCATTCTTACCTCCGTCCATATATACCACTACTGAACGCACGCTATTTCATCTATCAAAAACAAAACAAAAAAAAAAATTCGTACATCAAATGTTAATGCTTGAAGAGCTTCTATCGGTCCGGTTTATTTCTTCTTTATCCTTTTAAGTTTCGGGGCCATAAAATGATAAATTGTTATTGAGAAATGTTGCAATTTATTTTTTTTTTTCATATGGATTATATAATAATTATTTGAGAATCATTTCTTTTGGGACTATCCAAAGCATTGGCATGAATAAGTGACAAAAACGAAATACGTTTATGTATCGTCGGATATT…
Mdes000016	X1.7	+	208155	211082	2036	GATACATTCCCAACGCATAACACATAGACACACATCAGATTGTGTGACATTTGTCGAAAATTCGAACAAGTATTCATCTAGTCGACATTCTGCACATCAAGCAAAACAAAACAAATTGAAAAAAAAAAGAGCATCGAATCTTAGGACGAAAAGAAAAACAAATTTTGTCAAGGTGCAGTTTTAATTTCTTTCATTGATATTCGCATGAAAAAGAAAACAAACTTTGATAAAAACTTTACAAATCAATTGAAAGTTGTATTAGATTATTTTTTTTTATAGCCATCAAAATGTAAGTGACGCAATTCTAAATTCAATGATTTATTCAATTTTATAATTGTGACCAGTGTACGGATATTAGATTCTACGAAAAATGATTTAATCTTTGAATTTGGCCACAAT…
Mdes000017	X1.7	+	211318	212861	1033	TCTTATCGGTAATATTTGTGTGTGGGTCTGTTTTTATATTTTCAGCATTCGACTCAAATTGACGTTAATACTTTTTGTTGTTTCAACTCTTTCTTGCGTTGAATTGAAAAGCTCTGACGAAAATAAAAATAAATACGATCAAACTTGATGTATCATTCATATTTCCTAGAAGTGTTCGACACATTGTGCTTGATTTCAACAGTTTCGTTCAATTCATCAGCGGACTTTTCTTAATAGAATTCATGTTGAGTGATTGAATGTCAGACATTCACGAATACTGAGTACACACTTTGCAACATAACCAATATTCGATAAACTTGAACAAAATCATCAAATAAAAGAATATGATATCAAATTTTTTAAAACAAACCGCTCCAAATGCAAAACAACTATTTTCAA…
Mdes000018	X1.7	-	212889	220952	7037	AATGTAGTCATCAGACGAATGTATATTATAATATTTGTAGTGTCTTATATATATATATATATCTAGGAATTAATATTGTTTTAAATTAATTATCAAGACTACAAAATGAATGCTAAATTGAAAATATAAATAAACAAATAAATAAAATTAAGGTGAAAATGAATAGTTTTATTTTGATTGGAATAATTTGCATCACAATTTATTATAGCATAACATGGTTACTACCGAAAATAATCGGCTATTTCTTAATTAAAAAATTCAACGTTCAAATTGAATTTGGACGAGTTAGTTTTCCATTCGCTTTGCGAGCAGTGAAAATTATCAAGAATGGATTTTCAATTCAAATCGATGAAATCACAGTTCGGAGTAGTTTTTTTAATTCGGATGTTAGCAAATTAT…
Mdes000019	X1.7	-	223884	228534	2127	ATGTTGAATAGCCCAATACTTCTGATGGCAGAATATCGTTCAGCTGAAGAATATCTCGATGGATCATATGTACCCGTTTGTTTAACACAAGCATCAAATGTATGGAGTGTAACATTTTTTGTGATGACCGTATCAGCATTTTTTCTACTGCCATTATTTATATTAATCGTTTTGTATACGATTATTGCAAAAAATCTCGTTGCCAAAGATGGTCGAATGGTGAAAATTCGCCCAAGCAAACCCGAACTAAGTTTTAAAGCTCGCAAACAAGTGGTTTTAATGCTTGGTGCTGTTGTATTTTCATTTTTTGTATGTTTAGCACCATTTCGAATGTTTACATTATGGATAGTTATTGCATCGGACGAGCATGTCAAACACAAAGGATTGGAATTTTATTAC…
Mdes000020	X1.7	-	243082	243599	261	ATGAATTATTTTATTCGACCATTTTATTTGACAGGCAAAGCGGTCCCGTTTGTTGAATTGACTGTGGCACATGCAAGTGTTTTAACCATTTTGGCAATATCATTTGAACGTTACTATGCAATCTGTGAACCATTAAAAGCTGGTTATGTGTGTACAAAAACTCGAGCGCTCATGATATGTTTGGCTGCGTGGGCAGTTGCTGCAACTTTTACAAGAAAATTAGTAGAAAAACCCCCTGGTCTGTTAATTAAGAACATGTAG
Mdes000021	X1.7	-	252246	253012	549	CACTGCATTATTGAGGTGTTGAAGCGACTTTATTTATTTGTTGTATCGTTGTTATATTCTATCATCATCATAACTCAATTATACGAAAATGTGTCCGATGTAATTGACGACCCTCAAAATCGTCATCATCGTTTTTATGACAATGTTGGCGACGAATTGGGGGTGTCCGCCGATAATGTGTCTTTAGCATCAATTATTAATCAAGCGCTGAGTTCATTATCAACAGCAGCAGCAGAAGTAGCAGCAACAGCAGCAGCGGCATCAACAACAGCAATCTCACAAAATGCTACTGTTCATGATATACCACAAATCCCAGCATACATTCGGACCACATCAATAGCTTTTTGCATTACAATCATGGTGCTGGGTGTGATTGGAAATCTAATGGTGCCAATCGTT…
Mdes000022	X1.7	+	275360	277881	1927	AGTTTGAAAAGATCTAGTCCCTGTTCATATCACAAAACTTTTGTTTCATATCAATTTTCCCGAACCAAACATATCAAAGAATCGAAAAATATCCATCGAAATTACAAAATTCATTGTTGCGACGAAATTTTTTCCAGTCAAAGATTCATTTCTGAGCAATCTAATATTAAAAATTTTTTTTATCCGAAATGGATATAAATTTATTTCAAACAAGTCGAATGACTTTCGATCGATTAGTGAATATGCTATTCAAATGTGTACTGTTTATTGGTTTATTGATAGCTATATCGAACGCATTGAAGTTGGAGAATCAACCAACGAATAAGCCTCGCGCCAATAAATACCCATCCAAATCCGTAGTTTCGACACCAAGCCCATCATCACTGTCTTTGTATCGCG…
Mdes000023	X1.7	-	278110	280911	2242	CCATCGACATACGAACCGAGAGTGTTTTTATAAAACACGAACCACCAATATCTGCGTAACAAGTTTTTAAGAATTTTTTTTTGGTATTCATCTCACCATGAGTGCACTAACGAGAATTTCCAAAGTTTTCAGCAGGAATACTAATCTCAGGAATGGATCCAGGGTAGTTGCTTCTAGAAAATTGCATAGTACTTCCGATCGTCAAAGTGCTAAAGTTTCGACTGACGCAATTTCAAAAGAATATCCTGTTGTTGATCATAGCTTTGATGCAATTGTTGTTGGTGCAGGTGGTGCTGGCTTACGAGCTGCATTCGGTCTAGTTGCCGAAGGATTTAAAACTGCAGTTATTACAAAATTGTTTCCGACACGTTCGCATACAATTGCTGCACAAGGAGGAAT…
Mdes000024	X1.7	+	281109	283275	1912	GACTCTCAAAGTTACATTGAAGTAACATAATTGGTTCATCAATTGAATGTTACCATTTGATAACGGTTGAGTATTTGTGACATATGTTTTACATAGTGCGTGTACGATATTAATGATAAACGCACACCATTGTATATTACATGTGAAAGTTATTCAGCATATTCGAAATAGCCGATAGTTGCCTAATCACCACCAAATGAAATATGGCCAGCAAATTAGGTGAACCAAGTAAAATAATCAAAGTCGGTACACGCAAAAGTGAACTGGCCTTAGTTCAAACCAATCATGTCATATCTTTATTGAAGAATCTTTATCCAGAGCAAAAATTCGAACTTCATAAAATGATTACAATGGGTGATCGAATACTCAACATATCTTTACCGAAAATTGGTGAAAAAT…
Mdes000025	X1.7	-	281969	284552	2211	AGGTGAATTATTTTTCTACAGTCCGAAAAAATCGAAAAAATTCCTAACCATCCATAGTCAATTTTAATTTTAATTGATTATTTTTCAATCATTTATTTCAGACAAATCTAAATAAAATGTCCGACGTTGAAGATGAAGTAGCACCTGCACCAGTCGTCGGTGGCGTTCTTGATACCAATACAGCATTGCAAGAAGTATTGAAAAAATCTCTCATCGCAAATGGATTGGTTCGTGGAATTCACCAAGCCTGCAAAGCTCTTGATGAGCGTCAAGCTGTTTTGGCCATCTTAGCTGAAAGTTGTGAAGAGCCACAATACAAAAAACTCGTATCTGCTCTTTGTAACGAACATCAAATTCCATTGATTCGCGTTGACTCAAACAAAAAGTTGGGCGAATGGA…
Mdes000026	X1.7	+	293072	294140	918	ATGATTGCGCATTCAATTCCATATCTCGAAGTGCAAAGTGACATGAACTGCCGCATAAGAGATTTTTTTGAAGAACATTTTGAGAAAGTATTGTTGGAGAGATTTTTAAAAGTTGAAATTTTACATACGAAAGAACTTGTCCCAACTAATGAATTGGCTTTCTCCGAATTTGCTGAACCAAGCATGGGAAAGTCAAATCCGCTCATACAAAAATTGGATAAAAATGAAATGTTTATCAGATGCGAAAAAAATGAAAAAGATGCATACATTCGTGATTTATTGGAATTCAAACAAAACAACCAACAAACGACATACGGTGGAGATTTATCATGCGGCCGTGATTATTTTGCGATGATAAGATATCGGCTGGAACAGCAATTCGCAAATGCATTCAAAATG…
Mdes000027	X1.7	-	294063	299349	3960	ATTGCCATACAAAATCTTGATATTTTGATTATTTTGAATCATTCGTAGAATGAAAAAAATTTTCATTCAATAAAAATTGTTTATTTAATAAATGCTCGGGTTTAGTGGTTTCGAATCGAATTTAAAAAGAAAATATTGCGAAATATTTCGTGAAATTTGTGTTTAGCCAATGTAATTACCGCAGTGATCTAGATAAAGCGGTTAACATCCAGTCCTATGATTTTTGGGGCGGATCGGATTGTTTGTTTCATTTTAATATCGGAAATTCAATTTATTCCATTGTTCGGTGTAGAGTGTAGAGTGTAGAGCTGTTGGACTGCTTTTGTCAACTGCCAACATTCGTATTGAATTCATTATTATTATCCAGTTAAATATCCTGCCCATAAATGGCATTTTTTG…
Mdes000028	X1.7	+	299871	303036	2614	CGTTAGCGCAAAGAATATTTTCTGTTTTTGATTGGTTGAGATTGCGATAGCTTGCATGCACTCCGTTTTGCGGCATATTTGCTTCATAACATTAATTGGGATTTGTTATTCATTTTGACCTTGATTATTATCACAGTATACATATAAGTTCTTCTTTCATTTCTTATCAATCGAATATTGATGCGATAACTTTTCGATCTTATACTATTCATATGCGACAGATAATTGAGAAATACTTAGTGAGATTCAGTATAGTTTCAGCGTTTCATAGCTAAACAAATGCTCTTGATTACATCAAACGAAAATTCTGCCGGAAAATAGAGAAACGAAAGCTCAAAAAGCGTATCGAACAAGAACAAGATTAGTCATTTCGCATCAAATTTATTCATCAAAATTTGA…
Mdes000029	X1.7	-	304861	309868	4050	ATGTCTGGAATAGCAGTAGGTGCTACCGATGATGATATAAATGGAGTACGACAAACGGACAGCATGTCCAATTTGAGTGACATGTCTGGTAATACAGCGATTCTTACAAATCGTTTTCGTATGGATGTTGCTTGTGTTATTGATACCATGCAAACAGAAAATTTACCCCATCGAAAATGTGCACTCGATGAACTGAAACAAGCCTGTTCTCTGTTTGAAAAATTGGATTTTGGCGAAACAAATGTTTTGGATACATTTTATAATGCCGATGTTGCCATTGTTGATATGAGTATTCAAGTTCAACAAAGTGCCTTATCGTATCATTTAGGAGTTCGAGAAAGTTTCGGTATGAAAGGAAATATATTAATGTACAATGACATACAAACCGAACAAACATTA…
Mdes000030	X1.7	+	314752	318125	1810	TTTGAATTCACATTGAGCAAATCTAAAACGGTACAAATTCGTTAAGTGTGAAAAAAAAAGTAAAAATTTAATTTCGAAAAATTAAGTGCAAATTAAGCAATTCAAACCAACATTGAGAAGCACAAAATCCAAGAGTTCAAAAGAGGCAACAATGCGAGTGAATAAAGTGATTTTGGTGTTTGTTTTATGTATTGCTTTGGCACAAGCAATCGAAACGGCACAATCAAGAAGTCGAACTCGAATTCGTAATAATTTGCTGAAACAACCACAGACAAAGCCGGCTCAAGAAGAAGAACCAAAAGAGATTGAAGATGAGAATGATTATGCGGATGAGGACAGTACATCACAGCCAGCACTACAATACTATAATGCTCAACCGGACAGCCAAAATCGTATTGT…
Mdes000031	X1.7	-	318416	328936	6844	TCGAATTAGTTTTTTTTTTTCGGGTATTTTTTCCTCTTTTTTTCTGTATTGCCAAGTAGAAGTAGTTCAATGTATAGTGTGAATCAATGTGAAACTCAATGTAATTTGAAACAAATTGAACAAAATTGTTTGGCGCCTCGGAAAAAGTAGTCGATAGACAATGTTAATAGCCATCGTTAGGTTCGATTCGAAAAATGCATTGAAGCCAAAATGCTTGAAATCAGATTAATGGGCTCGCAGTTATCGACGGTTTTGATAATTTTAATAATTATTATTTCGAAAATATGCTGTAATTCGACAATTCGAAATCCGATAAGTTTAACCACAAATGGCAATATAAATGCAAGCACCTCAAGCATAGTTTCACAAACTACAGACTCTGTGCGGAATTCAAGTAGC…
Mdes000032	X1.7	-	334978	346014	1692	TGAGTGAGTGTTGTTTTTTTTTTTAAATTGTGCAAGCAAGCAAGCTATCAAAACATTAGATTATGGAAACTCCGGTACTCGATCAAACTGATGTTGTTGAAACACAATCAGATGCAGCATTTATTCATTATCCAGGGAAAATGTTCGTAGGTGGACTGAGCTGGCAAACCAGTCCTGAAAGTCTCAAGGATTATTTCAGTAAATTTGGGGAAATTACAGAAGTAATGGTGATGAAAGATTCGCCAGCTCGTCGATCCAGTTCATACGATATAAGTGACACAAATGGGCCGGCATATTCATTAGACAACAAATCTACTCATAGAGGATTTGGGTTTGTTACGTTTGACGATCCGATTAGCATAGAGAAAGTTTTATCTGAACCCAGTCATGAATTAGATG…
Mdes000033	X1.7	-	349706	353593	3244	AATTAATTAAACGTCCGAATTCAAAGCAAAGGGCAATGTTCACCCAAAAATCATTACGTTCATTTTTTAAACAATTTTTTTTGAATATTTCGAAACAGATTGAATTGATAGCGAAAGATTTCACTCAGAATGCCATCTATTTGCACGATGCTCAACTAAAAAGAAATTATAACACAAAAAGAAAGTAAACAATTGTGTTAGAATGTCATTAGTGCATCTTTCGTGAGTCTATGAAATTCTATTGTTGTGAATTTTGGTATCATTTTTTCTTCATCTATCTTTTGCCACACAAGCGACGTAAATAGTTTGCTTATGTGCAAATTTATTTAATAAATTGATATTGATTCAGAAGTCAATAATATTGAGCCAACGTGACAGAACGAACAGTGTGCATTGAAC…
Mdes000034	X1.7	+	354626	359837	4399	TTGACAGTAATTTCTACGATAGTTCATTATTATTTTTTTTTTTTTTGTACAATTCCAGTCAATAATAAAGAAAGCAAAAAGCAAAACACATTTTTGACAAAATACAAAAAATTGTGTAAATAGAATTCAAATAATCAAAAGCATTTAAATGTATCCGAACAACAAATTGTAAAAATGTTGCAAAGAAAATGTTGAACGGGATATTGATTTCAATAGAAAGTCGACGAAAATGTTTATTTGTTTTGTTCATTGTGATTATTGTAAATTTATTTCATTGCAACAATGTAGCGTTAGGAAAGTGCATTAGTGATAGTTCTTGTATGAATGGAGGTACTTGCTTTAATGAAACTTGTATATGCCCGGATGGTTGGCAGGGCGATGATTGCCAATTTTGTGGTG…
Mdes000035	X1.7	-	361530	366563	3186	GAATCAATTTTTCGAAATTTTTCAACGATTTGTCCAAAAAGTATCAACAAACGAGAATAGTTGCAAACAAAGGAATAAATAAAAAGACGAAACGAGATGAAAAAAAAAACACACGAAAAATTTAAATGATTGAAAAACTAAAATGAACACACAGTAGAAAAAAAAAAAAAAATGTTATATTTGTTCCGAGTGTATAGGTGAAACGGGACTTTCAGGCGAATTGGCGATAGTATTTTTTTTCAATCGAAAAGGAAAAAAGTCATTGAAATGAAATAGAAACCGCGCACGTTATGAGTATTCATTCGAAGTTCGTATCAAATTCGAAAAGAAAGAATATTGAAGCATTTCCAATCGTTTAAATTTACTACAAAAAGTTTGTTTGTTTTTTTTTTTTTTAAT…
Mdes000036	X1.7	-	370222	373854	2640	GGTTTTTGTTTGCATACCATTTGAATTGGTAGTTTAAATATACTGTATTCAACAAGCAACAGTTTTTGTTAAACAATGAGCAAGGTAAAAAGGAATACACGATCTAGTACATCGACAATAAATGTAAAATTAAACGATCAAAATGAAATTGAATATTTTAAAATGGATGAAAATGATGGCGAAGAGGATGAGCTCATTTTAGAAACAGATCTTATTGATGTTATTGAAGAAGAGGAACTGATCGAAAATGCAGATGGAACACATTCCATTAAAATTCCTGAACAAAAAACCAAAAGAAAGCAGGTTCTTCTTCATCATATATGCGCAAAGTGTTCAAAGGTCTTGCAATCCCATTCGGCACTTAAAAGACATTTGAATTTGTGCAAAAATCTTCCAAAA…
Mdes000037	X1.7	+	373984	376842	2309	GACACAAATTATTACATTACTATAATCTTCCTTACAACTACACTACGTTTCCGTATCTGATGGAAAGGAAAGGAAAAAAAAATTCCGATTGATTGCAATGTAATATGTGGAAATTGAACACTTGAAGGTGAACTTTGAAAGAAATTGATTTAAACGTTTCAGCAAATTGCCAAAAAAAAAAATCGGTCGATTGTATTATATTATTTATTGTTTGTTTGTTGGTGGTGTGTGTACGACAGTTGAGCAGTCAAAAAAAAACACGAATTCGGTCTAACTTTCAAATCATATGACAGAATACAAGTACCTATTGAGCAAATGAATAAAATTGAAAATTCAATAATATAATTTGTTTACTATTAACTTCAAAACATCAATAAAATTGAGCACACATCTCGAATT…
Mdes000038	X1.7	-	376419	378177	1211	ATGTATCGAATCGTCAGAGAAAAAAGTTTTCCGCTACAACTGTCCGAATGGTTGCTTGAGATACCAGATAATTTATCAAAATGGTATATTCGACCATGCCCAAAGGGGCAACGATGTTTGCTGATTGCAACAAATGGCAAAACTTGCATGTACAATAAATATGGGGCATTAATTAAAACATTTCATTCAATGTTGCCGGGTTGCTGTCGATTCAAAAAAGATGATTTAACCGTATTGGACTGTGTTTTTGTACCAAATGAAAAACGATTTTTTATTTTGGATGTGATTGTTTATAATAATCTGAATCTTGGTGCATGTGAAGCTGAATTTCGATTATATTGGATTGAAAGTAAAGTTCAAGAAGACAATCTAAACATTATTAATGATCATAATGAGTAT…
Mdes000039	X1.7	-	378710	383914	3956	TGGCAATTTCTCCTCGGCAAAAGTCACATCGACACATTCATTATTTTCTTTCCATTTAATTTCAATTAATTGTGCAAAACGGCAAAGAAAACCAAAAAAAAAAAGTTTATAGAAAAATTCGGAACGAAAAAATTCGAACGGCAAAATGCTTGTTAATTTCGAATCGAAGTCAGCCCGTGTTAAGGGTATTTCATTTCATCCAAAGAGACCATGGATTCTGGCCAGTTTGCATAGCGGTGTTATTCAATTATGGGATTATCGTATGTGTACATTGCTCGAAAAGTTTGATGAACACGACGGTCCAGTACGTGGCATTTGTTTTCACAATCAACAACCATTATTTGTATCCGGTGGCGATGATTTCAAAATCAAATTTTGGAACTATAAAAAACGTCGTTG…
Mdes000040	X1.7	+	384418	385762	1311	ATGCGAAAATATACGCAATTATGTTTAGTGTTGATAACCATAGTTAGTGTTATAGTCCTATTGATGTATCGCAATGAATACAAACAATTAAAATATGTTTTGGATGTGGTCAATTTTATGGGACGAAAAGACGAAATTGCATTGATTCATTTGGAAAATCAAACGAATTTTTATCAACAATCACAATATCAGTTCAATGTACCGACACCAATATGGCAACGCATTGGAAATGAATTTCATGCATATTCATCATTTTGGATAAAACCGAATGATTTACGGGCCGGCGGTGAATTGATAACAATTGTTGTGGGCCTAAAGCATTCCATTGTCAGTTTCAAATGTGAGCTCAGCTATGACAATGGAAAAAAGCAAAACGGAAAATTTGCATTCATTCGAGAG…
Mdes000041	X1.7	-	386080	387854	1363	GTCGAGATGTCAAAAAATAAAAGAAAATATCATTGTTTTGTTTCCCCACACTAAAGAGGAAATTCATTCTAAGCCGAGAAATCAACGAAAATAAATTTTTAATTATTTAAATCACGAAAAAAAAACAAACAATATTCAATCATATTGAACAATTAAAATGTCGATAAACGAAATGATTGGATGGGATTTACTGTATAAGCTTATTGCACGAGATTTGAGAACCGAATCAGACATTATTGTAGCGGTCGCTCATTGGTTTCTGATCAAGGAAGCTGGATTTCGGTGTCTAGGCAACGGTGATGAGAAAACTTTACGGGATAACGAAGAGAACAACAGTACAGAACTTTTGCCGGATAATTGGAATGAAAATAGCACATCGTATTCACTGAGATATGTCCA…
Mdes000042	X1.7	+	388123	391743	2756	TGCCAAGATTCCAAATCCGATCAATTAGAATGTGTGTGTGTGTGTTGTTTTTTTTTTACGTATTTTCATTTTTTTTTTTGGTATTTCATTTCATCGTCAATCGAAAGAGATTCCTAGAGCATTGAATAGAAAAGTTATTGTGACCAATATATTGGTGATTTGACGGGCATTGATAAGTGAATTTTGTACCGAATGAATATCTTTTCGGCTTATTCATAGAAAGCATCGCTAACGCAAAAGCAACAAAAACCGGAATTTATATCAATAAATTTTCTATTTGTTTTTTCTCAATTCATCTATCCATTCATCAAAATAAAGACAAAAAAAAAAATCAAATATTGCATCATATTTAGCTCATGAATAGTATTCGGGAAGCGGCCGAAAGAGATCGCATTACGG…
Mdes000043	X1.7	+	401161	402591	1166	TCTTCTTTTTTTTTTTAATTTTTTATTTATAGATGTTTGTGGTGCTGTACAATATTCTTATTGTACGATCACAAGAACAACATATTGATGATGACGAACCGCCAGAAGGATATTATGCGTTCGTTGAGTCAGCACCAGCTTTTCCACCAACAGTTGCTCCACCGCCCTACACACATGTTAATCTTGATTGTAAAGATACGCCGAGTAAACATGCATTCGTTTCCGTTCATAATATTTGTGGTGATTTGAACAAAGGACAAATTCCACGAAATCCAATGAAACAAAATGTTTATAATGAACCATATCCATTTGAATTGATTCGAAATCGTACTCTTGATTTTCTTTCGAAAACATTGCCCGTACTCAAAGCTGATGACACATTACCGAAAGTAACACATA…
Mdes000044	X1.7	-	403633	404907	1199	CATTTATTAAGAAATAAATCTGACAGATTCCTAGCTAATCTGGAGGAACATACATATTTTCAGTGGATCATCATAGATTTTCATTCGATGAATTGAAAAAGGAATTTCTTTTCTGAAATTTTTGGCTACTGAAAAAATATCAATCAATCTGTTAGAATTTTCGTTATGCATCCGGATCTTTCACCAAATTTACACACCGACGAATGTAATAGACTCGTTCAATTGCTTTTCGATTGCCGTACCGAGAATTCGTTTGGGAAATTTTTTGGTAAATGTAATGACGAATACAGTGCTATGTTGAGATGTATGAAAGGTGAACGACAAGCACGACGTGACGCAAATGCAAAAAACGCAAAATTAAGACAAGCAGAAGTTCGCGAAAGAGTTAAAAACGATAAA…
Mdes000045	X1.7	+	404711	405029	284	GTGTGTAAATTTGGTGAAAGATCCGGATGCATAACGAAAATTCTAACAGATTGATTGATATTTTTTCAGTAGCCAAAAATTTCAGAAAAGAAATTCCTTTTTCAATTCATCGAATGAAAATCTATGATGATCCACTGAAAATATGTATGTTCCTCCAGATTAGCTAGGAATCTGTCAGATTTATTTCTTAATAAATGTCACGTCATTATGAATTTGTTCGGCTTCTGTTACAATTTACGTCAATTTAAGGTATCCGGTAACGCAGATGTATTCCTGAATTAAAA
Mdes000046	X1.7	-	405951	410474	1582	ATGGTTCGATTATTGTATGTGGATGTGGGTTTTGGGATTTCAAATATAAACGGTGATGTAATCGATTTGCTGAACAAAGAATCAATTGTCAATTTTTCGCGTGGTTCGTTTTTAATTCGTTTAACGGTTGATCGGCCTAAATACAATCAAAATAATGCGCAAACAATCATCAATTTAAATGTCATGAGTGCAGACCTGAAGGGCTTATATACAATTGATATTCAGCCACGTTATCATTATGACGGCACACCAGAACGTTATAGTTTATTTATTAGAGGAGACATAAAACGTCAAAGGCCATCCAAATACGATGTTGAGTCAAAGCCACGGCGACTAGGTCGCAGTGAACAATTATCCGAAGCAATTGATGACATGGATGAGGACAATGATAACGATGAC…
Mdes000047	X1.7	-	412217	415695	1686	ATGAATCGTTTTAGTGTTTCCATATTATTATTAGCCATATCATGTTCAATATCAAATGCAAATGATCCAAATGGACAGCTGGCAACAATGTCAACCGATGAAATAGACCATACAATGGCCGATCGATATGAACCAATGAATTCAGAGGAGGCCTTCGATCCACAAAAAGAATATGCCGAATTAAATAAATTGTATAAACTATCGGGTCCATCATTGTTACCACAATATCTTCAACAACAGCAGGCAAGATCATGGCATTTTCAATCATCAATGGATGACATTGATAATGATGAAATGATAGCATCAACAATTAATTCAAACAATCGAAAAATCGATAATGAAGATGATGAAATAATTAAAGCAACAACAACAACATTATCAACGCCAATCGATGCACAA…
Mdes000048	X1.7	+	424721	430536	5153	ATGATGAAATTAAACATGTTCAATTTCCGTGTTCATTTATTTTGTACAGATTCAACTAAATCAGCGATCTACGGAACCGAACCAGCTGTATTAGATAGTGACAAATTCAGTGAAATCAGCTTGGATCAATCGGTTGAGGCTGAACAACAACAGTATTCAGTTCCGTCAGCACATAATTATAATCCATTACAGAATTTGGATACATTTTCGGCTCCAACTTTTGAGGCACAACAACAACAACATTCACATCAATATCGTGAAGAATCACCATTCAATCCATTGGCCCAGGCAACTGCTATAAAAGATTCATTGTCACAGTTGCCCGGTGTTGCGTCATCCGTTTTATCATCGTTTTCCAGCATTTTAAAGGGAACAACAACATCCAATCCATTGACGGAC…
Mdes000049	X1.7	-	430458	432792	1857	ATGAAAATTCCAAATATGTTATTCAATACAGTAACGGGGAAAAAACATGCTTTAAAAAAGAAAAGGAAAATTAAATACAAGTCATTCGATTATGAGCTTTGATAAGAAATCAACAATAAAAAGTTCCATACTAGGCAATGAACATATGTTGGACGGGCGATTCATTTGAATTAGCTTTTTGCGAACCTCATTAAAAATTTCGAATATTTCTTACATTTGAATTCAGTTTAAACGGAGAAACATAATTGAATAGACGAACAATGTCAGCAGCTACGATCAATGAATACGAAGGATATCGTTCGCCATTGAGTGCACGATATGCCACTAAGGAAATGCAGTTTTTATTCAGTGACCAATTTAAATTTTCCACATGGCGTAAACTATGGATATTTCTTGCCA…
Mdes000050	X1.7	+	440540	466707	4704	AGTGTATGGTGAGCATTCAACGAAGAAACTTGATCGTGCGCGTGCTCTTGCTGTTTCATATGTTTGTTTGTTGATTTTTTTTTCGTTCGAAACTGTAATATATCGTAGCTTGGCTATCGATGTAACGCGTGTGTTTTGTTTAGATCATTCGCGAATGGTTAATATAGAAATACATTGGATATTTGGTGTTTGTTCTTGATCAAGTGAAGATTGGCACAACGTTTTGTCCATGCAAATACCCATTCAAATTGATTGTTGTCGTTAATTAAGTAAATCTCAAAAAAGTAAAACAACGAAAAAAAACCGCCATTTCAACAAAAGACAGGAAAAAAAGACAGTAAAAAAAGGCCCACGCAATCCAATGATAAAAAGTAACAACTGTTGACAGAAAAAAGGTGC…
Mdes000051	X1.7	-	452397	458447	253	TTTTTGGTCTTCAATTGGCCACCTAAATTTGATTGAATGCAAAGAAGGAGAGGAAAAAAAAAAGCTTTTCACAATTTCACAGTTTTAACGAATAACATTGAATTCATAGAAATTGCCACTGCATTGATGGTGTCGTCTCCAGTCTACTTTGTCTTTTTGCTGGATCAGTCGCTTTAAAGAATGCATTCTGCACCTATGCATATATGCCAATTCAATTGGAAAAGAGTCAACGAGTCGTATAAATAAATGTCTT
Mdes000052	X1.7	+	472707	478578	5116	ATGGCAGTAAAAAAACATCCGATAGAGAAAGAGATGGCGCTTAGTGTGTTTCCAAAAAGAAAAACACAAACTGACATTTGCGATTTACCAGAAATTCACTGCAATCACTTGACAAAAGAAGTAAAAATAACAGAAGACCTACAGAGCAAAACATAATATATAAAGAACGAAAAAAAAAATTATATTTCTAATTCGATCCATTGCTTCTTTGAAGCATCACCATTAAAGTTTTGTGGCACCCAGAAATTAAAAAAAATACTAACTGATTAATGGATAGCCACGACCATGAAATGGAACCAGCGACATCGACATTTGTTGCATCGGAAAACGAATCGAATAAACGAAAACGAAGATTATCACAATCAAATGAACCGGTTCAAGAAACAAAACGCTTCATAC…
Mdes000053	X1.7	-	476144	478702	2489	ACTGATGCATCGCTGTCAGACAAATGTCACTGTCAACCGGTTCACAAGGTAATTATAATTAGTTGTAAACAACAACGGCAAAGCCAAACGTTTTCAATACGCATTCTCTCAATTGAATGCAAATAATAGATATTTTTTGTGTTTTGAATTATATTATTTTAGAATTGAATAAGAATGGCCGTTGTCCCACCAAAGAAAAAATATCGCCGAGAAATGGAAAATGACGAAGCAAACAGTTCTTTAATCGAAGATGATGATGATTATGTGCCATACGTACCAGTTCGTGAACGTAAGAAAAATGAATTAATACGAATGGGACGAATAGCACATTTAACTGAAAGTGCAAACAAATCGTCGAGCGAAAATGAAAGCGATACTGAACAAAGTCAAGAAGTACTC…
Mdes000054	X1.7	+	478599	490338	4080	ATGCGTATTGAAAACGTTTGGCTTTGCCGTTGTTGTTTACAACTAATTATAATTACCTTCAAAATGAGTTTTTCAACCGATTGGGATGTTAATAATTACAAAACGGAATACGAAAGTGACGAACATTGGGAGTTGAGAAAAGCATTCATGGAGGCACACAAAGATTCATTTCCCGAAAATGATTTGGTTTGTTTGGCACAAGTTTTTACAAATATCGAATTTCTCGGTTGCAAATATCCAGCCCGTACAATGGAACGTGTAGCACATCTTAGCAAAGATGTGGCCGCAAAATTCAGGCAAGCTAGATCCGGACGTTTGAAACGTACATTTGTCGGTGCAAGTGATGCGGCTAGTGCTAAAGCCAAAGGACGCGGCACAATAGCACAAACCTCAACGTCA…
Mdes000055	X1.7	-	630399	630874	456	TATTATCATAATAAAACAAAAAATCCACGGTAATCGATTATCCTGTTGTTTTTTTTTCTTTTTCTTCGTTTAGTTTAGTCATTCATGGTTTTCTTTTCGAAATGTGAACAGATGACTATTTTGGTTTTCTATTATTTTTGTCCATCGGAACAATTGTTATTTTTTTCGTTTCATTTTTTGAAAACATCTCGGATGCAGAGCGTTTCACAATTTGGATATTGAATTTTTTTTTATTGGTTAAAATGAATTGAGATGTATAAAGAAATCAAGGGCTAAAATGCCAATAAACTGAGATGAAAGAAGATTGATCAATTCGGTCGAGTACGTAGCTATCCGATCCGGGAAATTTCCTTTGAAATGTTGAATTGTAAATGAATTTCAATTTAAAAACAAAAATCA…
Mdes000056	X1.7	+	682087	684104	321	ATAGCAATGGGTGCAACACAAAATGTGGCCAAACATGAACCGATATTCGTAACACGTTCGGAAACATTCAAATTTGTGGCCGGTGAAACCATTCATTTACCATGTGAAGTTTCTAATGCAGGTGATTATGTGGTGGCATGGAAGCGCGGAATAGCCATTCTGTCAGCTGGCAGTGCTAAAGTAACACCCGATCCGCGCGTACATCTAGTCAATGGATATTCCTTGCAAATTAAAAATGCTGTACCACAAGACGCTGGCGATTATGTATGTCAAATTGCAACACTTGAACCACGTGAAATTACTCATACCGTTGAAATATTA
Mdes000057	X1.7	+	694214	695218	303	ATGCAGGTTAAGAAAGGAGCATCTGTACGAATTGAGTGCTCGGCATCCGGTAACCCGAGCCCGAATATAACATGGACCCGCAAATTTGAAAACCTTCCGAACGGCGATGCAAAACTTTTATCACCAGTTTTGCTTATCGATGGCATGGACCGACACAAAGGTGGCACCTACATTTGTACAGCTAATAATGGCGTTGGACAATCGGCATCAACTCAAGTTGTTTTGCATGTTCTATATAATTTCATTACGGCACAAAATATGGATTTTCGGCCGAAACGAAAACCCAAAATTGAATCATATTAA
Mdes000058	X1.7	+	741924	748909	2243	ATGGATAAAGATCAAACAAATTCCAAATTTTCGGTTACAACAAATGTAATTTGGTTCAAAGAAACGATGCAATTGGATACAACTGAACGTCATATAATGGGCAACCGAGGAACACGTCACACGCTAATGATTCGAAAAGTTCATCCACAAGATTTTGGAAACTATTCATGTGTTGCTGAAAATCCACTTGGAAAAACACGAAAAACATTACAATTAACTGGCAAACCAAATACAGCCGTTTTTCGTTCGGCACCAACCAGCCAATACAAGGATAGATATAATATTTCATGGACCGTTGATTCGCATACGCCCATCGAAGAGTTCAAATTATATTTTCGAAGGATTCCATCAGGGCATGAAATCGATAACAACATAGATCAACAGCAACCCTCCCAACAT…
Mdes000059	X1.7	-	769906	775366	3087	ATGCTTCCCACCACAAAATTATTTAAAGCAATCGATTGCCCGTTCTACGATTCAACAAAATCGGATTCATGTGCGAGGCCCTATTCACGAAAAGCACAAAATTCATCCGAACAACGAAACTCTGAACCACCCGACAAAAAGAAACGATTGGAATATGTACCGGAATCGAGAACAAATATCGAATATCCAACCCCAACATATATTCCATCGAAATTGAATGCTGATGCGATAAATATCATTGACGAAAGCACCAATGGCCAAAATGATTTAAATGGTGATGACATTACTGGTCTATTAAGTGAATTAACCGCCGAAAAACAATCGGATGATGAAAATCATTTAGAAAATGTACCTAAACATGATGTCGAAGACATCAAAACGACAAAATCCTCGTCGACA…
Mdes000060	X1.7	+	775917	780323	4078	CCATTTATGAGCCTTAACGTTTGACATTTGGTATGGCATCAGTTTACAAGCTATGGTTAAAAAAAAAAAGAAGAACAACATCAATATTTCATCAAACACACACAAAAAATATCAAAACAAATACAAAGAATTGTAATATAACAAAATCTGAAAATTGGGCAATTTTTACAAACGACAAACGATTGAAAAACCCAAACACATTCATTTGAGAATCAATTGTCAATTGAAAAAAAAATTCAGAAAATGGCATCGGTTCAGGAGCGCCTACAATTGAAACGTGTTCCGTTGGAAAATTGGTCGATAAGTGAACAATTGTATTTGGCATCGGCTGTAGCTTGCAGTGGTGATCAAAATTGGATGTCAGTCAGTCGTTCGTTGAAAATGTTATGCGGTAACAAT…
Mdes000061	X1.7	-	781314	782289	867	TTTTTTCTGATGAAATTTGTCCATTAATCGCCACCACTCGTTTCGTTTGCTCGACACTAATTTCAACAATCTTCAGAATTTGTTTGATCATGATAGACAAACTCATCATTCAATCAATGTTGCGACAAGTTTCTTTCAACCGAAAATCAAACGTGTTGCAAGCAATTTTTTGATCGAATTTTGGAAACAATTTCATTTTAGTCTGAAAAAGAGAAGAAGGTTAAGAAGAAGAAGACCAAGGAAGGAGATTCCACTACTGAGGCCACACCAGAGGAAACTCCAGCAGCCACTCCATCATCAACCGCTGCCACTCCAAAATCACCATCAGGTTCAACACGTGCATCAGCCAAATCTGGTAGCACGTCATCACGACGTGCAAAACGTGCCGGTTCAAATGTC…
Mdes000062	X1.7	+	784819	786840	125	CAAAAGAGAAAAAAAAAACAAATTCAATTAAAACAAATCCCATCCGATCAATCCTTCCATACAGATTTAATATTTGATTCAGCTAATCACTGAATCTTTCGAAAGAGAAAAACAAATTCAAATTC
Mdes000063	X1.7	-	786109	788211	1259	ATGACATTGCAAATGTCAATTTTTCCTGTTGTTATCAGATCAATTGGATCAGCTATTCAGAATCTTGATATTAAACTGAAGTAACATTCCAGCCAATGTGTACATTCAATTCTGAAATTTTTGAATAAGAAAACCGATTTATCAATAGTTGAAAAAAAAAGCCATTTACCAAATGAAAAGTCGCATAATGGCTGACGTTAATGTTCAATTGGGAATTAAACATATTTTGGAACGTATCGAGGCTGCATACATCAAAAGAGGCCCGAGTGTTCAAACAAAAAGGCCAACATTGATAGCGGTGAGCAAAACAAAACCAATTGATATGATAATTGATGCATATTCGGTGGGACAACGGCATTTCGGAGAGAATTATGTTAAAGAATTGTTCGAAAAAGGAAC…
Mdes000064	X1.7	-	800403	803161	2416	CAACACAAATCAGTCAAGCTCTTGCATCGACTGGGAATTAATCATATTTTCTCAATCTAAAAAACATTTTGAGTTTATTTACATTCCAAATTTATTTCGAAAGATTTTCAATATCTGTGAACATATTAATCATTTTACTTTGAATCCAAATTTCAAATTTCAAATCCGAAACCAAAAAAATGGCATTCAAAAATAATTTACTTTTGTTGTTTGATCGTCCGTTGGAACCAATTTTTATGGAAAAAGGACCAAACAATACCAAGTTCGAGGTTCCAGACCAATTTTTAAGTGATCGTTACCGTGGCACAACAATTTCCGATCGTTTTGGCGCCGATTCGGGTGATCGTGTGCCAGTTCGTTCAGACATTTCAATTCCAAATTTGAAAGTACCAGCCTCAT…
Mdes000065	X1.7	-	826702	828426	1725	ATGGTATTTGTGGCAAAAATGTTGTGTATAATTGTAGTATTCATATTTAAATTAAATGTAACGTTGGCTGGCATCTTGAAAAATAACGGCAACACACCGCATGATGAGGAACCATTTCCGGTTTCAATAATTCACATCAATGATGTACACGCCCGATTCGATGAAACCAACGAACATTCGGCCGAATGCAAAGATGGTGAGAAATGCATAGGCGGCTATGCTCGAGCTGTGACTATAATTAAAGAATTAATAGCCACACATCAACATCAGCATACGAATCCAATTTATTTAAATGCTGGCGATAGTTTTCAAGGTAGTCCATGGTATACATTTGGACGATGGAATGTAACCAGTGAACTGTTTAATTTACTGAATGCCGATGCAATAACATTGGGTAAT…
Mdes000066	X1.7	-	848160	857643	2625	AGGAAATTATATTCATTGGCAAAACAAACCGATAAAAAGAAAAAGAAAAAGAAAAAAAAAGAAATCCACGAACGATTGAAGAATTTCAATTTGTTTGATGACATTCGATTGAACAAAATGATACCACCAACGCCAACATCATTAACCACAATGCCAGCATCAAAAGCAAAAATTGGTTTCAGCATCGATTCAATTGTTGGTGATAAAACAACAAAAGATAATCGAAATGATTTTAAATTTAACGATTATCAAACGGAAATTGCTCGAGCATTACGTTTGTCATCTGATTCATTGAATCCGGATGGTCATAGCAAATTTCGAAATGGAAATGATAAAGAAACGCGTCATAATTTATTTGATTTTTCAACAAATAGACGTGAATCATCGTTGAGCCCATCA…
Mdes000067	X1.7	+	886660	889167	1754	GAGAGAGAGAGAGAGAAAAAAAAATTGGCAATAAATAAATATACAAAATGCTTGTGAACGAAACAGTGCAAACAAAACTACCAAAACTAAATTCAAAATTTAGTGTAGAATGGTTAGTGAAAAGTGATAATAGCCCGACACCCGAAGATTGTAACGATAAAATGTCATCGTCATCATCGATTGAATCGGCTCATGAATTAAATCGTGATGTATCACCAGCATTATCAATTGATCGAAAATCGGATATTGTTGGATATCCAGAATCACCAATTCCAATGAAACCAGAATTAATGCAACATTCTACAATACCACATATCACCAATTCTCACATTACCGCCGATCCAAAAGCACATTATTTTAATCAAAAATCAATGGCAGTCGGACATATTGGTGCTATGC…
Mdes000068	X1.7	-	934449	935522	797	TTTTGACATTGACGTTTTGCTTTTTGTCAGTAAATGATTTTGCATTCTGTGGCTAAAGTATTTTATCATTTGATATAAATTTTTGTTTATGTTTCATTAATGCAGGCATTGTAAGAAAAATAGCAATGGACACACCTGACGACGACCAGAATAATGCAATTGATTTCGATCGATCAACATTGCCATTGGCAATGGTTCACCAAATGACACATGGTTTCGTTCAATATTTTGAAAAAGAATTGGATCAGGTTCAGTGTAGCCTCAAGGAAGCCTTAACGAAACAGGAAAAAATGGGAATCGAGTTAGAGTGCTTAAATTCGGAACACAGTGTCGAAAGTCGGAAGGATTGCCAGGACATGTTTTACATGATCAAAGAATGTACAGACAAATTACATTTGG…
Mdes000069	X1.7	-	937028	937793	698	TTTTTTTTGTGAAAAAAAAAATAAGAAACTTTCTAAATATGCTTTGCAAAAGAGGCGAACCGATGAGACTTGAACTGCTCGATAGTGATGAAGAATACCTCGAAATTGATTTCGATGATGATGATGATGATAACGAAACGTACGAAGATGCGGCAGATGAATCAAACACAGAACAGAGCAACAATATGGAAGAGGAACGAGATGGCCAAGAAATCTCTGAGCATTCACGTGTTGTTGGCCGAAACGAAATCGATGACAGTTACGAATTGGAATTTATTATTGGAGCCACACATTGCGATGGACAAATACATTTCTTAGTAAAATGGGCACATTCAAATAGTTGTGAACTCGTACAATCACGAGTATTAAATGTTAAATTTCCAGCCCAAGTGATCGCAT…
Mdes000070	X1.7	+	938443	941229	2232	ATGTTTGCTTCGTCTTCGCATGACTGCTGTCAAACATTGTCTTTACGATAAAAATATTTCAAATGAATATATTTCGAGATTAATTCGAACAAGTTTATGGCAATTAGTTTTGTAATATCTGCAAACTCCTGCATCACAATTCACAGCACGCAAAATGGATGCAAACAAAATATTGCATCGATTTAATTTACGTGGCCTAGTCAAATGCAAAGTTTGCAATCATTTCAATGGAATCAGAGCAAATGCTTGTAAAAATAAATCATGTAAATTGTCTCGCATTGAAGTGAAGCGAAAACCAAAACCAAAAATTCATGCTGTACAATTGATTACAAATGATGATTCAAAATTGTTTAGCGTTCAAATTCGTGAACGAGATACTGATAATCGAAATTTTGTTTC…
Mdes000071	X1.7	+	978306	989691	1950	AATTCTATTGAAATATTTGAGTTTAATTGATTGCGTTCATAGCAAGTGGTGTAGTAAACGAAGCGATAACCTGATAAAAATTCAATAATTTTTTCGGATTTCAAAAAATGCAACAGTCCGTATCATCAAGGAGAATCGAATATTTCTCATACGTGACAACTGAAGAGGGGCATGCATAGATTTATGTAGCGTGACAGCTCTATGTTAGGCGAACGTGATCGAAATCGTAATGCGGTTGGCTGGGAACTGGAAAACCCTGTTGTTTCAGCAACATCACCGAACAACAACGGCGTACAACAATCTAGATCAACAACCATCGGCTCCACGGCTCGATCGCATTCACAATTCTCCTATAATCGTGATGACGATTACAATTATAATGATGCAACAAATAATAAT…
Mdes000072	X1.7	+	995181	995393	213	ATGCTATCCAAAACAGGTGACAAAAATGATTCAGATGGTATCGATACACCGTTAACATCACTAATCAATGATATACCAGAACATTATGATGCGCAAACATCGCTTACATCTAGAAGGCGCCTTTTATCATCTCGAATTAGTGAAATTAATAAAGAATATCTCATCGATAATGAAGCACATAATATTCCACCAACAAATATGCACATAGCGTAA
Mdes000073	X1.7	+	1000495	1009576	2515	AACAAAAAAACAAAAAACAAAATATCCAAAATTGGTGTAACTTTGATGCATACAAAAATGCATAAATATCTATCGGAAAAATAAACAAAAAACTGTGAAAATTGGCAACGGAAACAAATACGTACACAAAAACCAAAACCGGGTTCGATGAATGATTTATCGAAAACGAACCAAACTCTTAACTGAATAACATGAAATGAAACATTGAAAAAAAAAAATGAATGACAATAAAAAAAAATATCGCAACTCAAAAAAAAATAAAAATAAAGAGAAAAATGAAAGACGCAATAAAACAATATCCAATTGGCAACGACTTACTCACGCGCTTCGGGGATCGTCTACAGGCCACAATATGTCACAAGGCGATGGAAACAGCTCAGATGGTGGTGATTCAATCAA…
Mdes000074	X1.7	+	1011905	1012324	385	GTTTCATTTTATACCCGCGAACACAAAAACTTACTTGGACATAATTGCGCGCGCGATTCATTCAACGAACTAAATTTTAAACGACGAACAAAAAGAATTGAAATAAAATGAAGATAAAATAAAATAAAATTAAATTAAAAATAAATTAATTAAGTGAATAATAAATATACAATAAACTATATACATTTAGGAAAGAACAGAAGAAACGGAAGAAGAAGAAAAAGAAACAAAATACAAAATACAAAATGCGATTTCAATATATAAATTATAACTGTGTTCCACTGCATTTCTAATTTTTATGCAAGGGTTTGCCATAAAAAACGCTGAGAACACACACACACACCGTCACACTAACGAGTGTAGGCATCCAAACAATCTTAAGATA
Mdes000075	X1.7	+	1014685	1019650	3497	CAAACGCAACAAATCTCTTGTCAACGACAGTGTTCGCTTCAAAAATGGTGGCTAAATATAGTCGATGTTTTATTTCTATTATTATTAGTTCAATTTAGAAGTAAAATAAAACAATCAACATCATTGTTTTCATGGAATCGATGTGCCGATTTTTATCGTACACTTTATCGAATTCGATTGTGTATTGCCGTTTCGGCCTCAAAAATATAATGGTTTCGTTGCGTTTGAATCGATAAGGCTCTACCTCGAAAAGGCAAAAAGAAAAAAGATCCAAGAGGAGGAAAGAAAAAATAATACGCCAGAGCATTTCGCAGACAAATACACAAGAGAGAGAAGAGCTAAGAAAAGAAACGAAAGACGACAAGAATAAGAAGAAGAAGAAGAAGAAGACAAAAACAG…
Mdes000076	X1.7	-	1020181	1021182	646	AGCCCATGAATTGTATTTTCTGCCATAGAAAATTCCTTTTTAGTTACCGCATTCGTTCGGTTTACAAGCACATGTGTAACAACTACACAATTAAATCTCAATTTGTATAAACAAAATTGAAGAAAAATTCCATTTTTTTGTGATTAATTTCCGTAGAATTTATCAAATCAAACAATGAATCAGGAAAAATTAAAAAAATTACAAGCTCAATTTTGAAAAAATTGGCTGTGAATCAAATTCCAGGCATTGAAGAAGTGAACATGATCAAAAATGACGGCACCGTCATTCATTTTAATAATCCAAAAGCTCAGGCATCATTGGCAGCAAACACATTTGCTATTACTGGTCACAGCGAACAAAAAGAGATTGCTGAAATGTTGCCAAGCATCTTGACACAAT…
Mdes000077	X1.7	+	1021344	1022676	1098	GTCCATTTTCAAGACGCTAAAATCAGGATTTACCAAAGAATTTATCGAAAATGTTGATATTAATCGCATTTTGAAAACAGTTGAGCAGTTTGAACAGTAATAACCGTCTCAACGGAATCCACTGAATCATTTGCCAAGATTGACAAGTGAAGTGAAAGAATGCAGCCAAACATTTTAGGTGGTACGTGAAAATTTGTACGTACAATGTCAAAATAAAGGGAATATTCGACGAAATAAAAAACTTTTGAACGTAAAATTCATCATAATTCGGATGTTTGGATATACTTTTTTCATAAATAAATAATCTTCGATTGAATTATGTCAGCTCTATTTGCTCGGGTTGTGAAACAAGCATTAATAACATTTGAACATGAAAATTATTCAGCATTTAAGTTGAAT…
Mdes000078	X1.7	-	1023202	1024101	900	ATGAGTTTTTACTATGCAAACGCTCGACAACCGGAAATCTTACGATCAGTTCAAAAAGATGCAACATTTACCAATCAATTGGGCCACGATTTATCGAATATTTTAAGATTTACCAACAAACAATTATGGATTAAATACAATAATTTGTGTAAATTATTAATGGAATTGGCCTATCATGGATTCGCCAGCTATAATAATCTTCAAACACTTGGCGAAGAATACACGGGCATCATACAAATCGATAGCAAATATATTGGCCTACCAAATAAACTGTTACAAATGCTGTCAATTATATTGGAATATGCTGGTGAACATATTTTAATCAAATTAATAAAAAATGTTGAACATGAAATTGAACAAAACCCCAATATTCGACCGGAAGCTAAAATTCAATTGTGT…
Mdes000079	X1.7	+	1026091	1046285	4630	AAATCCAAAAAAAAAAAACAAATAAAAAAGAAAAAAACAGAAACTCAATCAACTTCTAAACAGTGTATGTGTCAGTGTCCGATTGGTGTGTTTCTATTATTTTTCTTATTTTTTTTCTTTTTTCCTTTGATTTGGCATTTTAGTTCTCAATCGGAATCGCGTGAACAATACAGACAAAAAACAGATTCAAATATTTTATTTTGATTACAATGATGACAATAAATGAAGATTTTTGTTGTGTTCTTTAGTTTGGAAATTTGTTTTGATGTGTGAAATATTGTGTGGATTGTTACGATGGACTTAGGCCAGTGTCGGTTCATAAAATAAAATCCAAGAAAAAAAAATAATTGTGCAAAAATAAATTAAACCGCAAAAGTCAAGTCAAGTAAATTCGGCACA…
Mdes000080	X1.7	-	1030493	1030941	347	TTAGCAATGGATTCAGCTTCTGGTGTTCTCCGTTATTTTGCTCTCTGTGTGTTGTGGGACCTTGCCGTTATCGTTTTTGACAAAAATTGTTAAACTTGGCTTTTGAATTTCAGAGAAAATAGCATCAAGCAAAATATTTTTCCATAAAATTCGTCATCGATCTAACAAATAGCAACATAGAATTAAATGATATTGCATATTATAGTTATGCAGACAAAGCATCATGCATTGCATTAATGTAATTTCTACTGTAAATAATATTAAACTTTGCATTTTACACATTCAAATGGCAATACGCATTCTTTGATTGAATACATGAAGAACTATTTACGATTCCCTCTTCACAC
Mdes000081	X1.7	+	1049160	1051973	1647	ATTCACGAATAAATTGTTTTTTTTTTATCAGAACGCTGATATAAGTGGATTTTTTTTTTATCGAATTTTGTTTCGTCATCGAAGTGATACCGAATTGTAATCGTTGCAATATCGATGTATAAGCGTTCAATCACTGTAAAACATTTCATTCCATTTCCAATAGTATTCATGGATACAACATAACACTCGAGTATTTGAAAAAAAAAAGAAAATTAATAGTGTTTTTCAAACGAAAAACACAATCGGATTAATTGGAATCTAGTCAACGAACTAAACTAAACAACGTCAACTGACCAAACCAACGAATAAGAATTCCATTTATCATTCCAAAATCCGATAGTTTGAGCAAAATTGAAAATAGCCGAAATGGCCACAGATAATATATCACCACCAAAGGCA…
Mdes000082	X1.7	-	1052516	1053744	984	TTTTTCTATTCACAAAAAAATAGATAAATTATATCAGAATGGGTCGTGTTATTCGTGCTCAACGTAAAGGTGCTGGATCAATTTTCGTAGCACATACGAAAAAGCGTAAGGGAGCAGCTAAATTGCGTCCATTGGATTACGCTGAACGTCATGGTTACATCAAGGGTGTCGTTAAGGACATTGTGCACGATCCAGGCCGTGGAGCACCACTTTCAATTGTCCACTTTCGCGATCCATATCGCTACAAAATCCGCAAAGAAGTATTCATTGCCCCCGAAGGTATGTACACCGGTCAATTTGTGTACTGCGGTAAAAAAGCCACATTGCAAATTGGCAATGTAATGCCATTGGGACAAATGCCAGAAGGTACAATTGTTTGCAATTTGGAAGAAAAAACTG…
Mdes000083	X1.7	+	1054705	1055931	1227	ATGTTAAGCGTTATGGATAATTGTTCGTACGCAACAATATCAGCAATCAATTATCATGCAACAACTATGCCAGAAATGTCGCCCGACCAACAAAAATTACTAATTGAAATACGTAAACGAAAGCAAGAGCTACTGCTAGAAATTCAACAAATCAAAGATGAATTATGCGAAGTGGTGGCCGAAATGGAAGCACTCGATTCACAAGAAGATTCCAAACATTCGAATAAAGACAAGCAAATGTCAATTGGGCGTAAAAAATTCAATATGGATCCAAAAAAAGGCATCGAATATTTATGCGAAAATAATTTACTTCGAATGAATGCCCAAGATATTGCACATTTTTTGTATAAAGGCGAAGGTCTCAATAAAACAGCAATCGGTGATTATTTGGGTGAAAAA…
Mdes000084	X1.7	-	1057578	1060642	1943	AAAAAAAAAGAAAGAAATTAAAATGAATTTTCTAGGCGCTTTGGTGATTTTATGTGCATTTGTTCAAGTGTTGTGCATTCGATATGATGATTTTGCTGATAGAGATTTTGATGATGATCAACCAATTTTACGTTTCCATTCGGATCCCGAATTACGGAGCTTTGAAAATATTGTAATGCGTGAGATGGCCGAAGATGAGCCCCATATGTTCAATGAAAAAGAGAAACGTGTTCGCAATGCTTTACTCAGATCCACACATGATACACGAAATCAAAGAACATTTTCGGAAATGTGGCCAATCCTAAGATCATTATCCAAACAACAACGGCTTACATTAGCTGCACTCATATCGGCTCAAACAAACATCGAATCCGGCAAATCACTTGATCTAAAACAGGT…
Mdes000085	X1.7	-	1062009	1062534	189	ATGTTCGGATTGAAGAGAACGAAATACCGTCAAAGCCAAAAAAAAAAAGGTTCAAGCTATTCTGAAATCCAGTTTCCAATTGAAATGGCAACTGCATTCATTAGAATGAAGGCGAAAGTGAAGCAAATGACGACAAGCAACAAAGTGAAACCAGTCACTTCATTATTATTCATGGAGTCTCATGATTGA
Mdes000086	X1.7	+	1064158	1090984	9024	CTGTGGCCAAGTGGATCCACACTGAACACCTCAACAATGTTCCGTTTTGTTGAAATTATAATTTCTATTTTAATTTTATGTAATTTATTAACCGGCCATAATGTTGACGCATTAAATGATAAATTTGAGCACAAATATTACACGGGCCTTTTAAGTGATGTATTACAAGTGAATAATCTCAATAATTTACCAATTACGCCGAGATGTGATCGACAACTGACATTAATACAAAATAGTCTAAATTCTAAGCGAATTTGGGCCATCAAACTACTGGATGCCTCTGGTAGTGTTGCGTCTGGCTTTGTTTGGGGTAATAATTATTGGCTTGGATCGAAAAAAGCTTGTGACTTAGTTAATTCACCGGTGCGAGTGGTTCTATCGAAAAATTTACCAAAAAAT…
Mdes000087	X1.7	-	1089529	1092631	2605	GTTCAATGCATCATTCAAATAGACATCATCTACAGCTGTCAAACTAAATATACATAACCAATTGTGTTCAAGACTTTTTTTAACCCGAAATTTTCGTTGTTATTCATTAGAAGTTTGTGAAATTTTATTAAATTGCAATGATTTCACTGCGAAATATACGGAATATTTCGTATGTTAGCAGTCGGGTAAATCCTTTTTCGGGAGCCACAATATCTGCTAATGCGGTGGTGTGTCGAATAAGACCGGCTGAATTGATTATCCGTCGGAATGCATCAACTAGAAATATTCTAATTCAAAAACTCAAGCTAGAGCATGTTAATAATTGGGGCATTGCATTAATTATATTTCCAATATCATGTTTTGCATTAGGTGTTTGGCAAACAAAACGCAAGGTATGGA…
Mdes000088	X1.7	+	1092594	1095702	2939	CAGCTGTAGATGATGTCTATTTGAATGATGCATTGAACGCATTCATTTGGTGTAACGTCAATAGACAAGTCTGTTTGTTGTTAATCGAACCTTCAGATGAAAAAAGGGTACACACAGGCAATCGATTACCATGTTTTCTGATTCAAATCATATTTTCATTTCAATATAAAACAATCACTGAATATATCAGAAACAAAAACAAAACTCATTCGGCGAATATCATCGTTCGCATTTTGTATTTACTTATTCCAAAAACAAACAAAAAAATTCGGAAAATTGTTTGACGAAATTATTCCACAAACGAAAAAAGAACGAAACAAATGAAAGTCAAATGAATGTGCTTGACCAGCAAATACACATCTCATTGAATGACTATTATGTAGTTTTTGTTGAATAGAA…
Mdes000089	X1.7	-	1095501	1098625	2361	GTTTTTATTTTTTTTTTTGGTTGCTCAAAATAACTCATTTAATGGTTTTTGCTATCTAAAGCGCTGCGACAGTCCATTACGTGGCATTCATGTGATTCACATTCGATACGTTGATTTTATATATTTCAATTATATTGTAAATAAAACTGTGAAATGTTACGAAAATACGGAAGCAAGGATTCCTCTCAATCACAAATTAAAACTGAAGAAATAAGTGATTTACGTAAAGTTCTACCTCAACTATATGTTGCTGGTGTGGAAAATCTCATTTTGTTAGGTTGGGGTCTCATCTTAGGATATCCATCCATTTTGATAAATGGCCTTCAGAATGCTGAACATGATAATAATTCAACAAAAAATGTAGAAAAAGACTTTGAACTCACGACCGAAGAAATCTCA…
Mdes000090	X1.7	-	1122496	1123034	450	ATGAACAAAATAACAAACATTAATCGAAGGAGACTAGAATGCCATACAAATCAGGCTGAAAATAGCGCTGCAAATTTGATTATTTTCGCATTTTTATTGAACACAACGAGCAGTAGAATATGTTTAGCGCAAAACCAAAATATGGGGGGAAAAAAAACAAATCCAAACAACTTATTCAACTCATTTCAAACGAATATTGTTTTTCGAAATAATTTATTCGATTTGTGGGTTTCGATCACCGTTTTGCGACTACAACTTTCTTATTTTGCCGAAAGAGTTGAGAGACTTGGACGTCTCATTCGCATTTGGGTTCGGGTTTCGATCAATCAAATGCTTCGTTTCATAGTCCTAAGCTGCGCGAACTTGGCTGCTCGATTTCTTTTTGGAATTGATCTAGAG…
Mdes000091	X1.7	-	1123210	1124053	528	ATGGGCATGCGCCATCAATATCTAGCATTTACGTCAATCCATCTGAGTCCTGAGTCATGGATTCCTATTTTCACTTACTCACTTTTTGCACTCGATCCAAGTTCAATTGAACTGAAACCGATTGCAATTGTTCGATACGCAATTCTACATTCTGATACTCTGAAAGCCGAAAAATACATTCACATGAGAACTGTGAGTGGATTGGATCTTCAGCATTATTACGTAAACGAAAGTTTTTCGTTTTTTGGTGACCGTGCAACAGACAATACTAAAAAAAAAAATAGAAAAAAGAAAAACATTTTAAAAACGAACATTTTACAATGCATTTTACTCTTGACTATTATTATGAGTGAATTCTACACAAATAAATACACAAAAAAAGTTCCAACGAAATCTTCT…
Mdes000092	X1.7	+	1125223	1125431	135	GGCTGACATAAAATTGGTATGATGTTGTTGTTCTTGTTCTTTTTTCTCCGCTTCTGATAAATGATTCATACAATAGATTCTACTTTTCTTGGCTTTTCGACAAAGCAAAAAAACAAAAAAAACAAAAAGATGAAT
Mdes000093	X1.7	-	1125403	1148772	2354	TAAAAGAGAATCATAAAACTATCGTTGATATCAAACAAATCCAACACATAAAATCGAACGAAACAATAAAAAAAAAAAAATAAAGAAAAAGACAAAGACAAAGACAAATCAAAACGAATTAAACCAACTTGATAATTGAAGTGAAGGTGAACAAACATTAATAACAAGAAGAACTGGGAATCTACACCCGAAACTCATTGCCATCCAAAATCGAAAACTATTCGTTGGTATGCTCAGCAAACAACAATCAGAAGATGATGTAAAGCAACTATTTACACCATTCGGAAACATTGAAGAGTGCACGATTCTAAGAGGACCGGACGGTACAAGTAAAGTTAACATAATGTGTCATTCATTTACAGGTTGCGCTTTTGTTAAATTTAGCTCGCAACAAGAAGC…
Mdes000094	X1.7	+	1198372	1200104	450	ATGGAACAAAAGATTTCAGCGTCGGGCAATTTTGAACTTCAAATATTAGAGATGTCAAATACAAATAGTCATTTATTATCCGGTTACTGTTGTGGTGTACCATTAAGTATTCGAAATACAAAAACGACCGGATGTCCGCAATGTGCAACAGCATTTCGGCTATGTTTGAGAGAATATCAACAAAATACGCAACAATCAACGCCGGGCATTCTAAATGGTTGCTCATTTGGTAATGTAACCAGTGGTATTATTGGTGATTCCAGTTTTGTTCTCAGTGATCTATCGCTCACCAAAGCTGGTTCATTAGTTTTACCATTTACATTTCGATGGACGAGGTTTGATGCAATTACAAATGTTTCGTTTTATTTTAAAGTGGCAAAACACTTTGCATTCTCATAT…
Mdes000095	X1.7	+	1221203	1231849	3567	TGCTTTATTTGCTCATCATTTATTTTCATTTCAGAAAAAATTTACGCTGATGCTACAAGCCCTGGACATGTATAACATTTCTTATCCAATTTCCGAGCAATTAATTGAAGAAGCTTCTTACTCTGGTGTTATTTCTCCATCACCAGAATGGACAACCCTCGATTATATCGGTAAAAATGCGCATATCACATATCGTGTTCGCGTTCAATGCTCAGAAAATTATTATAACACAACATGTACGACATTTTGTCGGCCACGAAATGATCAATTCGGACATTATACATGCTCTGAGCTTGGGAATAAAGTTTGCCTGAACGGTTGGCAAGGAGCCAATTGTGAAAAAGCCATCTGCAAACAAGGATGTCACGAACAGCATGGAAGTTGCGAAAATCCCGGCGA…
Mdes000096	X1.7	-	1234833	1237887	1091	TTAAATTCAATTGTTAAATATTTGTGTGCAATCTGTGCGGTGTCTGCCGAAAAAACACCTGAACAAATTCAGAAAGAATTTGATTGGTTCCTCAGAATAGCATCTCATTCGGTATTGCGGGAAGACGGATTAAAAGGTAACTTGGTTGAAGAGTCACGGGACATTTTAGAATATCTGGGCATCAATTCCAAGAAAGAATGCGTTGCAGCACTTGAATTAGAATGCGGAAAAAGCGGCCAATGGGTTATAACTGATCAGTTTACTCAAACTACAGCGTATAATATATTTAAGGGAAAAATAAAAAACTCTTTTGAGGCAGAATTTTGTTGGTTCCTCAGAATATACGGATCAAGCAGTCAATGGGATATAAATGATCAGATTATTCAAATTTCAGCGCAT…
Mdes000097	X1.7	-	1243612	1250784	4020	CATTCTCTCTTGTGCAATGTAATCGGGAATTATTGAACAAATTACTACATATTCTTTGGAACATATTTTTATTTTTGTATTTATTGTGTCCATTATGTCTACATCGAAACGAATTTCAATTTGCAAGAATATGGAAAAACTATAAAGAAAAATCGTTTTTTTTTTGGGATTTTGTTTCTTATTTGATAGTGAAATTAGTTATTCAAGAAGAGAACGTAAAACAATGCGATTATTACAATTTCAAGTAAACGAAAAAAGAAATCAGAATTCTTCATAGAAAAATGTATATTATTTAAGTTTTTGAATATTTTTTTTATTGTGTGTGTTGAAGACAGAAGCATTTGGTATACATGAATATTAAAAAACGGCCGTGTTATTCAGACATATTCTTTGGTTTTG…
Mdes000098	X1.7	-	1251423	1253104	1510	ATGCGATTTGCAACAAAATTAGAATTCGGTGATAAAACGCACGAAGTTACAATGACCGCTCAACGATTAGTTCAACGAATGATGAAAGATTCAATACATTCTGGGCGACGACCATCTGGTTTGTGTGGTGCTGCATTATTGATAGCAGCCCGGATGCATGATTATAGCCGTACACCAATGGATATTGTTCGAATTGTTAAAATTCATGAGTCAACATTGCGGAAACGTTTGATTGAATTTGGTGACACGCCTAGCAGCATGTTAACATTAGATGAATTTATGGCTGTTGATTTGGAAGCCGAACAAGATCCGCCAGCCTTCAAAGCGGCACGAAAACGTGACAAAGAACGTTTACAAAAATTACCCGAACATGAGGCTGAATTTACGGATTTACAACGT…
Mdes000099	X1.7	+	1256108	1256859	468	AAAAACAATAAAACTTATTTCGGAAAAATTCTTGAATAAGCAAGAAGATATTGTTCATTTTAATCATAAAACTTGTTAGATATTCAATGAGCAATGACTGATTTGATTGCATCCGCATTCAAAAACAGCTTAGGATTACAATTATTACATTGGGCTGTATCACAATCAGATATCTGGCATTTGACTCATCGTTGCTCCGAACTGGTCCAACATATCAACGAGCCACTAACCAAACGTGTATTTGCAATAAACGATAACAATTCATTGTCAATGGATGAAGACGATTGTATTCTCACAGGTATGCACAATCTACAGCAAATTTATTTTGATGGCGAAAATGGTGAAGAATTAGATGAATTCTATGACCCTCAGAACAATCATATACGGTGTCCAGATCTC…
Mdes000100	X1.7	+	1259510	1264019	3095	TTTTTTTTTTTGTTGCTGTTTGTAGTATACAATTAAACGCAGAAAACGACAACCACAACATTCGTCACAGCCATATTAGTATTTTGTATTTAGCAAAGAATAAATAAAATGAATTCATAAACCCAAGTCTATTCTTGAGTCACAACAAGAGAAAGAGAAAACAGAATAATAGTAAAAAAATAAAATAAAATTAAATAAAAGAAGTTGAAACCAATTGATATTACTTGGAAATAATAACACTTTGAATATCTCATTTTATATCATAAAGATGGCCGCAAATAATAATAATAATTGAACACACACATCAAATAGCATTGGTTTCGATGGAATCGATAAACGTATTATAATAATTACAGTTTGTTTTTTTCTTTTTTCCTCTTCATTCGAGTCAATTGCAAT…
Mdes000101	X1.7	-	1262057	1262384	250	TCCAATCCGAAACAGAACCATAGAAAAGAGAAGAAAAATCCACAAATTAAGAAAATCAATTCGATGAACGATGAACTGAAGTGCAATCAAGTGGGGGCTTCTGTGGACTGATCGTTTTGAATGAATGACAACAAAGTGCATAATTTTACAATGATTCACGCAAATTTTATTTTATTTCGATTCAAATAGTAACATTTTCTAGTATTTTCACACAAAACAATTCAAAAAAAAAGAAAAAAAAGAAGAAAAA
Mdes000102	X1.7	-	1263668	1264701	591	ATGGCCAGTGGACTGAAATGTCGAAATTGTGGCTCTTCGAATATTGACGTTGAGTATGGTCGTGGTGATGCGGTTTGCACAAATTGTGGACTGGTCATCGAAGATACCATCATTGTGTCAGAGGTTCAATTTGAAGAGGCGGCCCACGGAACAAATTCGGCGGTCGGTCAATTTGTGTCATCAGATTCGAAGGGCGGTGCAACTGGTTATGGTAAATTTCATGTTGGCGTTGGCACCGAATCACGTGAAGTTACACTAAGAAAAGCCCGTCATGGCATCACACATTTGAGCCATCAATTGCATTTGAATGCGCATTGCATCGATACAGCCTGTAATTTTTTCAAAATGGCATTGATGCGCCATTTGACCAGAGGCCGAAAAAATACTCACATTTATGCA…
Mdes000103	X1.7	-	1265066	1267283	1890	ACATGTTTTCTTACAGTTTGATCACAAACGAATAAATTTTACCGAACATTAAATTACAATTAGTTTGTTGTTGTTGTTGGATATTTAATTAAAAAGATTGTTTTCATCATTTTGATCTCATCATGACCATTGTATTTGACTTTCGTAAGATAAATGGATCAATTCTGGTTATTCAATTTATGTTCTGTTCGCATAAAGTTAAAATTGGAAAAAATGGCAACGTCCAAGGTTGTTCTCTTGACAAATATTTGTCATTAGATGTTTGGTCACAAATTTACACAAAGCTAAATGATTCAATTGAACGGGCGGGCCAAAAATCCCTTAAAGATCTTAAAAAGGATGTGATTTTAATGCGACGCGCACAGCTTGAATTGAAAGTATCCTATAAAACGACCGAAA…
Mdes000104	X1.7	+	1269442	1270866	1195	TTTTGCAGATTTGATGAGTATAAAAATTCGAGAATTTACAGCAAAATTATCACTCAATCGGTGGACATCTTCCAATAAGGTTTAGCTCCGATCGCAGAATAAAGTCATTATCTGAAACGATTTTTAAAATTAACCAAAACAACAACAAAAATAATTTCATCAATATGAATAATAATTTTGCAATTATTCTCATCTCTCTATCTCTGGCATCAGCAATACCAGTTCGTAGTGGAATGGTATACTATCAAATGCCATACTACAATCCATACCAGCAGGCAATGTTGCTACATTATGCAAATCCGATGAGCCGCACAGGATCAAGTACGAGTGCTTTTGCTTCGGGTGACACCATCGCTGCCGGATCATTTTTAAAAGAAAATCGTGTACAAAATGAAGTGG…
Mdes000105	X1.7	-	1271817	1272096	196	ATGGATGATGACGTCAAAAAAGTGGGAAGACTAATGAACACAATCGACAAGAACAAGAACGAACATTATTATTTATTGAGATTGGAGGTAAAGAGGTTTATATTGGCTCAGCAATTCCATAGATTCAATCCAGTTTTGATTAGACTCATTACATTTTGTTGGCTACAGTTTGTAAACCAGACTTTGGTGAGCTAAT
Mdes000106	X1.7	+	1272142	1272906	345	TTATAGTCGCTTTTGTACTCGATAAACAAACAACATGAAATTCCTGTGCGTTATTTTATTCGCAGTTATAGCCACAGCACTTGCTGCTCCACAACCTCACCATCATAATCACAAATACGGAAATAATCAAGGATACGAAAATCAGTGCTGCAATCAGGGCTATCAGCCAGGTTCATACCAGGGAGGAACAGGCGCAAATCAAGCAGGCTCGCAATCCTCATCACAATCGGCCGCGAATTCGGGATCTTTGGTCAATTTGGCCGAAAATAAATAGATGAATTAATATTGTTATGAAATAAATATTGTCAATTATAATACAGAATTTTTTCCAATAAAAAACTGAAC
Mdes000107	X1.7	+	1272913	1273924	862	CTCATCGTTGATTGTTTTCGTCATTGCATTTGGTCCACACACACTCTCTTCGAATCGAATCAAGTGTTCGAATAACGAAAATTCGGAATTCGTTTGTCTATTGAGAATAGAGAGAAAAAATAAACATATGAAACGTTGATAAAATGGAACCAACTTCACTAGAAATAGTGTCAATCTGTCAGTCGCAAAGATTCCGTACGGCATTTCTTTTAGTATTAATGCAGAGTACAGATTGCGCTTGAAAGAAAAACATTTGCATTTAAATAATTGCTCATCAAAACCTTTGTGTATCTCCATTTGATTTTTCTACAAATTTTACAATAAGGAAAACAAATAACAAGTGAAATGGCAACAAAAGCAGCAGCCAATGGAAAAGGTTTCCAACCCGATACGGATGTT…
Mdes000108	X1.7	+	1274059	1276067	1631	GCCATTTCTTTTGCAACGTCAAGAGTAAGCAGCGTGTGCTTCTTGACTGTATTTGATAGAGAGAAATAATAATTAGTGGTCTTTTTTCTTATATCAATTGGCTACAGATTTTCAGAAAAACAAAATTCATTAAAATCTTACAAATATGGCTAAACAATTTGATTTGACATCAAAAATATGCCAATATCTTGATCGGCATTTAACATTTCCATTGCTTGAATTTTTGTGTGAGAAAGAGACCGAAAATCAAAAGGCATTATGGCAACAAATTCTCGATATTGTCAACAAAACCAATTTGATCGATTACACAATGGATATTCGGAAGCGTTTACAATTGGGCGATACAATGCCAGAGGAATTGGTCGAGCGTAAGGCAAATGTGTACGCAACGTTAGTGAA…
Mdes000109	X1.7	-	1276165	1296881	13146	AGAATATATGTATATATATATATGCTGTGAACTTATTGCATGGCAAAGATTTTTAAGCATTTTTTTTTTTGTTTCGAATAGAAAATAAACAAAACTATTTTCATTTTATGTTGATCAATTGACTTTTGACGCGTAGCTGTTGAATAGATTATAAACATATAAAAAATGGACACAGATAGCGATAATGATAATGAAAATGAGGTCAATTTGACCGGCTTTTTGTTTGGTAACATTGATTCGGCGGGTAGACTCGAAGATGATATATTTGACAGTGAATCTAAAAAACAATTATCATCATTAGTAAGACTGGGCATCGGTAATTTATTAGAAGGATTAGAAAATGAATTCGAATCAAATGATGATGATGACAGTGATCCTGATGATAATCAAGATTATGAA…
Mdes000110	X1.7	+	1287022	1288013	914	GGTTTCATCTCAACCAGAAGACAAATACAAAAAAAAAAAAATGTGGTTAATCATTTATTGCCGCCGATAAATCATTAAAGTATTGTTTACGAATCGATTGGGCTTCAGACGAGACGTTTAAAGAATAATGGAAAAAATTCTAGATTCAACGCAATTGGTCAGTGGTGTGGCTATTTTACTCTCGTTTTTAGCTGGATATCGATATGGTTTAAGGAATCTCGAAGCAGATTTTAAAGAGCAAGAGGGTGCAGCAGGCGGCGAAAAGAGCACAACTGAAAAATCTCGCGTTTACCAGGACAATGGTGAATTAAAAATGATTTTAGTTGTTCGTAATGATTTGAAAATGGGAAAAGGTAAAATAGGAGCACAGTGCGGACATGCTGCAGTTGGTGCATACCA…
Mdes000111	X1.7	+	1297204	1298357	912	GGCATATTAAAAAGTATATCGCACGGAAAAGTGTATCTAATTCGCGTCTAAGTGATTGTTTTTATCACTGTTTTGTGAAATATATTTATTTTGTTTTTTGTGTATTCGATGCATTTCATAATGCCAGAGAATTCGGGTGCGATGAATTCGACCAGGCGACATTCAATTCAAACGAATCGATTGAATAATCGAGATTTGGAACAGCGTTTACAATACGCTGTAAAACTCGATATCTATTACAACAAACAAATTGCATTAAAAACTAAGCAAATTAATAATAAACTTGTCCAGCTTGAAACCTCAGAGACATCAGTTAATAAGCATTTATTACAAAAACGTCGTGAACTAAAAGAATGCGAAAATACCCTTCGAGAATATCAAGACCTATTATCCGAATGC…
Mdes000112	X1.7	+	1298647	1303443	440	ATGGCATACAATGTATGCCTAAGTATGAAGAATCCACTTTGGTTCGTTATTTGGCTGATATTATTGGTTATATCGATGTTCATCGCCTGGTTTTGTGCTGGATGGTACGTTTTAATCTACCCATTGACCATATGCATTCCGGCTATAAGTGGTTTGAGTGATGTTCTGTTACAAGCAGTCCAATTGCCGCATTATTGTGCACAATCAATGGTTGAGTGCCGTTCAATCGTCTGAGATGAAACAAAAGTTCACGGATCCGAAAATTGAAGTCAAATACAAATTTAGGATAATTTTTATTTTTAACATTTTATTCTTGTTTCTTTTTTTTTTCATAAATTACGAATATATGCAAACAATATAAATCAATTCACAGTTCAAAATAGATTGTTTGTTGAAAAT…
Mdes000113	X1.7	-	1303215	1308447	3578	GAAAAAGAAAAAAAATAACAATAACCAAACGGTTGTACATCGCCATTCAAAAAGTGTCTTCAATTTTAAAATTTTTAGCAATGGTTCGACATTCAGTTTCACATCAATTGTCCATAAGCATCGGAATATTTTATTTAATTTGTTGTGTTCAATTAATGCGATGCCATCGTTCTGATGTTTACATTGCGGGCTTCTTTCCGTACGGATTGGGCAAAGAACATTCTGACACGGGACGCGGTGTTATGCCAAGTGTTAAGCTAGCTCTTGATCATGTCAACGAACATTCGGATATATTATCAAACTATCGCCTGCACATGTGGTGGAATGATACCCAATGCAATGCAGCGGTCGGTGTGAAATCGTTTTTTGATATGATGCATTCGGGACCCCATAAATTAA…
Mdes000114	X1.7	-	1309760	1311210	825	ATGGCCGAAAGTGCCAATGGTCGATATAAGCTATTGCAAAAAGTGGGCGAAGGTGTTCATGGTATTGTATTAAAGGCACAAGATTTGACAACCGGTAAAATGGTGGCCATCAAAAAAGTTTCACTTCGTACGAAACACGGTGAGATTTCATTGAGCACAATTCGTGAAATAAAATCATTGCAACATTGCAATTGTGAATATATTATATCGTTATTAGATGTATTCCCTGATATGACAGGATTATCATTAGTTTTTGAATTCATGCCGTTCACATTGTACACAAAATTGAAAGATGATTTACCGTTAAGTCGACTCACAATACGCTCATACATGAAAATGTTATTGCTTGGCGTTGAATATATGCATGACCTTGGCATTATGCATCGGGTTGCAAGCCGA…
Mdes000115	X1.7	+	1309776	1310461	164	CAGGGTTTTGTTGTGGTCGTCATCATTTCGCCATCATGACGTCGAAAATAGTCCAATCAAAAACACAACCAATTGCCCACATATCAATAGCTGAACCATAATTTGATGATCCGTAAAGAAGTTCAGGTGCCCTATACCATCGGCTTGCAACCTAAAAACAATCC
Mdes000116	X1.7	-	1312307	1321374	3678	ATAACATAATTAACAAAATATAATTTATTTACCTTTATTAGCTGTCGCATGCACAATGCACATATGAAATTAAATTCACATTATCGTCTGCATTGTGACTGCACAGAAAAACCCATTTTCGAAAATTGAATGATTTGTTATGTAGAATTCATAATAAATAATATCGGAGTGTATACAGCACATATACAATCAAAACGGGAGAAATTGAATGATTCATTTCAATTGGAATACAATCAAAACAGACAATATACATACCAAAAGAGAAGAAAAAAAGTGTATTGTGTGTACGTCATTTAAAAAGAAAAAAAGAAAAAAAAAGAAGCTGAGAACACAATACGGAGCCTACTTGATTCACTGACAGAATTGAACGATTGGTTTATTTTCTATCGTACTGTAGTC…
Mdes000117	X1.7	+	1321233	1328466	2168	ATGCGACAGCTAATAAAGGTTGGTTCACGAGTATATGTTGGTGGTTTGCCGTACGGTGTTAGAGAACGCGATTTGGAGCGTTTTTTCAAAGGTTATGGACGCACCCGTGATATTTTGATCAAAAATGGATACGGTTTTGTGGAATTTGAAGATTACCGTGATGCAGATGATGCAGTTTATGAACTGAATGGAAAAGAATTGCTAGGCGAAAGAGTGGTTGTTGAGCCGGCTCGTGGCCAAGCAAGAGGTAGCCATAGAGATCGATACAATGATGATCGATACAGTAGCCGTCGTGGTGGTGGTCGTTACAACAACGACAAATCAAAAAATTCCAGAACATCATCCCGATATGGACCACCATTGCGCACCGAATACCGTTTGATTGTTGAAAATTTATCG…
Mdes000118	X1.7	-	1324956	1326447	204	ATGATTGAAAGTCTTTGTGGTGAAATAATTGCAATCGAAACTAATGTCTCGCAAACAACGATTGCCAACCCACTTATGATCGTTTTCATTAGATTCCTAGCAAGATCTGGCGATGGAAAGGATGAACGCGATGATTTTATCCAAGTCCATATCACATCACCAGATGCAGTTATCGCACACAGTGTACCACACAGTAAATCCTAG
Mdes000119	X1.7	-	1328434	1332200	2789	CACACTGCACAACTTTATGGTAATGCATTTCGTTTGACAGACCAATGCCGGACAATAGATAATAATAATTTGTCGGGTAAAAGCAAATGGAAAATCAACACTGATAATTTTATTAGAATGGAGACAACTTCTCAGATAAAAAAAATATTATTATAAATAAAAAAATAAAAATAAATCAATTTCAAGTTGGATTTATTAATTTATCACAACGATAACGAGGTAGAAACGATAAGTTCGTAGAACTCAAATCAATATAAACCTAATCAAAAATCAACATTTTAAATAGACAAATATATCAAATAATGAATTAAATATATTAATATTTCAAAAAAAAAACTCAATGTTTATCATTTCGAAATTCGAAATGTCATTGTAGCCCAACGAAATCATATAATGTCA…
Mdes000120	X1.7	+	1332596	1348780	8752	ATGAACACAAAAAATTGCTATTATCGATGTTGTGAGAACACAAGTCAATCCAGTAAATTAACATTTTTCGGTTTTCCGGTGAAAGATGCACAAAAGTGTAAATTATGGTCCGAATGTGCTGGATGCGAAGCAAATGATAATTTTAAAAATAAATATTTGTGCGAGGATCATTTCAGTCACATTTACATAAGTCGAACGGCACGGCGAACAGTTTTACTACCCAATGCTGTACCATTTCGTTGGGATGACGATAAATCACAAAATCATTTACATCAGCCACACAAATCGACAGAAGATACATCCAAAGAGAATGTTAAAGATGAGACCGATTATGAAAATACGGTCATTGAAATGTTTATACTCGATGGAAATGAAAAGGATGTGATGCCATTAGAAGAG…
Mdes000121	X1.7	-	1334971	1335903	807	CGATGTCAGACAGTAGACCAAAGACAGCTGTTTTTATGTTTATCGAACATTTTGACATTTATCGAAATTTATAAATTGTATTTTGTGTTGTTCATTTATTTGAATGGATATTGAATTTTACGAATTGAAATGCAGGATTTAATATTGAATATTGATAATAAAGAAATATTAAATGAGATTCTTCATCATTCCATCGACTATTTAATTGGTTTAACAAAACAGAAAAATGTACCAATTGTAAAGCTTAGCCATAAATTTGGTTTCGGCAATCCGGATGAGTTTGAAAATGCCATCAAGTTCATATCGAGCATTTATCGTCAATATATTTTGGAACTAATTACAGAAAATGAACTTTTGTCACATTTTGCCCATTTAAATGCAGACTATCAACAATCTGTG…
Mdes000122	X1.7	-	1337794	1339872	579	ATGCAAAATTATATCGAATTGCCCACTGATCACGGCTCAAACCGTATTCAATTGCATTTTATTTCACAGCCAAAAAAGAAAAACGCTCTCGACGACGAAAGAAACGGAAGGAGCAAGCGAGTTGAAAACGGAAAACAAGCCGAAAAAATTGAAGAACAAGCCAAAGAAATTGCATCGTTAGAGGCTGAAAACGGAATACAAGCCAAGAAAATTACATCGTTAAAGGTTGCAATGAAAGCAAATATGGACAAACAAAACAATGAAATCATGAAGTTGAAAAAAATGCTTCAAATTATGAAAAAAGAAATTGCTTCCGCAACGAGATGCCATTTATGTGGGAAGACCATGATTCAAGAAAAATACATCGGATTTGTGCAAAGAAGTGGAAAAACAACGCCT…
Mdes000123	X1.7	+	1354722	1364345	3878	GGCGCCATCTAGCCGTCGAAATGGATTTGATTGGCCTTTCCTATGCAACGTTGTCATACTTGGACACATTCGGGCAAAATGTCATTATTTATTATTTATCGGTGAACAATAATCTCAATTGAAAATATCAATCGTCTATATTATTTTAGGTGTAAATAAATTCGTGAATAGAATGCGAATTCTATTGCGAGCAAGAGCAGGACTGCTAAGCAGTCGTCAAGTTCAAAATTTTAAAACGAATTCATCATCATATCGACCGGTGGCAATAGTTGACGATTTGGTCGGAACTTCCAAGAGCTATTCAATTTTTGCATCAAAAAATATTCCAAATTTTCAATTGAATCAAATTCATCGCAGAAATTTTGGAATAACTCGTGTCAAATCGAAGCAAACCGAAGT…
Mdes000124	X1.7	-	1364419	1365875	1162	AATGACCAATTGAACCTAAATCTTTTCAGACGAACCAATATGTATGCATCAATTTTGGACTCCGCACGAAACTCAACATTTCGGAATCCATTTGTGACAACAGTGAATTGTGAACCAGCCGAAAATGCAACACAAAACCTCGTTGCTGGCCGAACAATTGCAGCTGCGTCTGTAGCTGAAGGAGATTCATGTGAATTCGGTTCATTGCACTATTTCTTATTGTGCGGTTTGGGTGGTGTCATTTCTTGCGGTTCAACTCACACAATGGTTGTCCCATTGGATTTGGTCAAATGCCGTTTGCAAGTGGATCCAGCTAAATATAAATCAGTATTCAATGGCTTCCGTGTATCATTGGCCGAAGAAGGTGTTAAAGGTTTGGCCAAAGGTTGGGCACCAACA…
Mdes000125	X1.7	+	1366979	1367328	257	TTGACATTTATGATTTTTTTTTTTTTCATATGATTTTTTTTTTTTTTTTTTTGTTAATTCTATTGTTACGTTTTGGACATTTAACAATTTAATATTCGTATGTAGAAAATTTGGTTGAGTCGATAACATATCGACTTCGGCAGATTTTGGTTTTTCTGAAATTTTGTATCAATATTTTCATCCTATTACTCTATACACTATACATTATACATACATTTATATCAATATCAATATCAATAATAATGATAATTTGTAAG
Mdes000126	X1.7	-	1367100	1369822	1971	ATGTGCAGGAAATTGTTCTTTTTATGCGTCACACCGAATATCCTGAATGGTTTTCATGTATCGTCGTATGTGTTTTTGGGTCAACCGCCAAAAGAGCATTGGTGTGTTATACCGGAGCTTATCAATTCAAATTGGAGCGATGACCAAATGCGAACAATATCATCAACAACTCAGGGCATTGGCGATGGATGTAAAATTTCTAATTGGAATTACACTCACTTAAGTGCACTCAGTTATTCGGATGCCATTTCATATACGCAATCATTGGAACGTCCTGCTTCAATATCCTGTTTGGACAAACAAAATAATTTTTATCATTATGTTCAAGAGCCCGGAACATCAATTGTACTTGAGTGGGATTTAATCTGTGAGAAAAGCTTTTGGCGAACAACTGTTGCA…
Mdes000127	X1.7	-	1377796	1384170	5557	TTCTGCTGGCATTTGAAATGTATTATTGTTTTTGACATATTCTATGCATCAAAAACATTCTAAATATTGAAAAACCTCGTGAAATAAATTATTTATCATTTGCAAAATACAATCATTTAAAATGGGTGGAAAAACAAAACATCAGCGCATCAAAAATAATGCAAAGCCATCAAGCAGTGGACGTTCAGCTCAATTATTGGCCTCGTCCAATTTACCAACGGCCGTTGGTTTTGCAAATGCAGCTCAATTTGGATTTTTACCTACGGCCATGCAAGAGGCTTCATCAATCGATAACGGTACCAGTAGCATTGAGGATATGGATCCAACATTGGACACAAGCTTTCAAATGGTTTTTCGTAAAATGACGAAAAAAGATCCAATTACAAAGGTCAAGGCCAT…
Mdes000128	X1.7	+	1384620	1387063	1979	GAAATGACAACAAATGAGACAAAAAAAGATGTCTGTCGTTGTAGTTGTAATTCCAACAGTGAATTCCATATTAAAGCAATTTTATATATGTTGCGCATGAAGGCAAAATTTTCATGCACTGTGGTGAAAGTTTTATTTACAAAACAATACAGTTAATTTCATTTGAAATTCAAACAATTTCCGTCTCGCATTCAAAGTTCAATTAAAATTCAACATTTCCATTGGAATTTTTATCTTTAATGTGAAATGTTTGGGAATTTGTGTTGTTGTTTGTGGCGTCGCTTCTAATTCAACAATTCAACATAGGCAGAGCAATTTCATTTCAGAGAACGAGATCAAGGAACCATTTTTCAAACATCTATTAATAACAACTAAACTAGCAAAATATACTATATTTTG…
Mdes000129	X1.7	-	1387149	1392264	2748	TTGATAATAATTATGCGTCAGCCATTGTGTTTCGTTTTTAAACGTCATGATCAATTAATACCTCTGAATAGAGTGTTGCAAGAAACAATTCAGTGTAGACAAAAAAAAAGAGTAAATTTATTGTGCAGCGTACGAAAACAAAAATCATTTAAATCATGGGTAAAGGATTTAATAATTATATGTGCAAAAAATTCTTCCATCCTGCATCACGGGACAACTTGAAGAGGGTATGGATGGCTGAACAGCAAGCCGAGGCCTACAAAAAGAAACAGGAAGAACTACGAAATCAATATGAAAAGGAGCAAGATTTGCATGACAATAAAGCGATGCTAAGCAAAGATAGCAAAGATAAATTGAGCATGAATTTTATGTATGAACCACCACCAGGAGTGCAAAAAG…
Mdes000130	X1.7	-	1393269	1396338	2390	ATTTTTTTTTAATATATAAGAATTCAATATATTTATACATATATATATAAATATATATATATATATATTTGTGTGTAATCATTGAATGCGGCGGCTCATATTTTTATCAAAATCAGTTTTGTAGTGAATTAATAAAAATGGAAGTGAATAAAATCGAGGCCGAATACAATGAAATAGATTCTAAAAATGGCTGGATGAAGACTTTTCAGCTTATCAAAGAAAAGTCCGAACAGGAAGCTAAAGAGAAAAAATACACAGTTCAAGAAAGCAATAAAGCAGATAATCGACGTTTGAATCGATATCGAGATGTGAATCCCTATGATCATTCACGTATCATTTTACACCGTGGAAATGTAGACTATATTAATGCAAATTTGGTTCGAATGGAAAGAGCCAGTA…
Mdes000131	X1.7	+	1397036	1398612	1449	TCCAAATACAGATTAGAAATATTTCAAGATTCCATTTGCAAACACAAAGTGAAAGCAATTTTATTAATATCGTTGACACTTTCAAATTGATTTCATTCAAAATAAACTACTACGTTATGTTCTCGATCATCTAGGCATTTACATTTCTCCTAATTTGGATCCAATATAACTGAATGTGCATTCAGCAATAGAAGTTTTTTGTGAATAATTAGGAATAGAGCTACAATATAACCTCAAAATCCAGATATTCTGACTAAAATGTTGGCTCACTTGAAACATCAGTGTACATGGTCATCATTGTCCAGATTGCAGCTGATCAACAAATCCAAAACAATTTCCCCATTTCATCAACGAAAGTCACATCTTTGTGATGATTCAAAGAATCGATCAACACCGAAT…
Mdes000132	X1.7	-	1398511	1405968	3760	ATGTTTTTTATCTGCCTTATAAATGAACAAACTGATTTTATTGTTTCATCATTCTTTTGCACAACATTTGCCCACTTTGAAGGCATCAAACGTATTAAATGCGAAAGCCGAATCGGATTGCCTTTTCGACCGCATAGCGATCAACGTCATCGTGTAACTGCTATACGCGATGAAATTAAAAAAAGAACATCAATTCATGGTACCGAAATCGATGCATATATAGTTACAACATGGGATGAACATCTCAATGAATATGTGAGCGATCATGATAAACGAACTCAATACATATCAGGATTTACCGGAAGGGTTGCACATGTTGCGATAACCAATAAGTCAGTGGCTCTCTGGACAGACGAAAAATTCTTTGATCAGGCCAATGCTGAATTGAATTGTGATTGG…
Mdes000133	X1.7	+	1407402	1410198	1035	CACAATAAAATAATTGTTCAACCATTGAAAACGAAAATGGAGTTAGTTTTGGCGATAATTGTGTGCATTGGTCTTTATACTACCAATGCGCATCCAACACCTGAGGAGAATAAGCCAACATTTGAACAGCTCATCAGAAGAGGCTATGCTTCGGAATTGCGGAATAGAATGTGTCCAAAATATCTTACCCTTCTAAGATGGAACGATTTAAGAAGAGCAGACGAAGTTTTTAAAAAGAAATGCATTGCAGCACTACCAGGAAATGGCGGAGTACTTTCTAGTACGGCCGATGAAGCGTTTTACGCTGTTTACAGCCAAATAAAAATCTTGCTTCAGCAAGATTATGAACTTTTCCTCGGAATGGCCAGTTCTTCGCCGAAAGGAAAAATCCACTTGCAA…
Mdes000134	X1.7	+	1414573	1420179	2466	ATTTGGTGTTTGCATTCTTGTTGTTGTGTGTGCGACTCAAGTGTTTGTTTATAGACAAAGAACGAGAAAAAAGAATAAAAGAACTAACAAAAAGTTAGCCGACAAGGGTATTTTGGTCCTGAAACATTGAACGATTCAACAGTAAATATTTTTGCGTCTGTTGAACTGTATGTGTAATACAAAAAACATTGAAGCATCAACATAATTAACGAATAGTTAAAGGAAATACATAAATATTCCATTTGATCAGTTTCAAATTGAATCCGAAAAAATGTCGACTATCGATAGGAAGCTTCTAATTTTAATTTGTGTAGTGATCGGATTCGCAACATGTGAACCGAATAAAATTATCAAAAGCATATCTCCGACTGCTGTGCGTAGCGTTGGTGATGATGTTGC…
Mdes000135	X1.7	+	1421351	1423238	1380	ATGTGTATTTCAGGTGACTTGTGTCAACCCCTGAATTGTAAAAAGCGTGAACTTTGCTTGTTGGAAGATGCATTTACAGCTGTATGCGTTCCCAAATCTGCGTTGCACAAACATCGTGACGAAATAATATCCATTTCAACGAAAAAACTGAACAAAAAACTTACAACATCTTCGAATGCTAAGCCAAAATTTACGGACGAAATTTATCTAACGGACGAAACAGTTGGCGATTTGGATAAAAAGAAATGTAAAACATGTGCAAACACCGAACAATCATTTGTATGTGGATCAGATAATCGTACATATTCATCGGTGTGTCGTTTAAATTATCACAATTGTGTTCATAACACATTGGTTAATGCTTTGTGCAAAGGCTTTTGTCCGTGTCGAGATATTCGA…
Mdes000136	X1.7	+	1423759	1426870	2842	ATTTTTTCGTCTTCATTCGATTGACAAGTAATTAAAAATATGAAAAAAAAAAAATTCCATCTAAGTTTTTGCTTCATTCACCAACTGACAGTTCAAGATAAATTAAACGTTGATTATTTTATTTTTGTTTCATAAAAATTTGTGTTCCATTTATTATTCCACATATTTTTCGGTGCAATTAATCAAAATCAGTCAATGTTCAATCAAGTGACAAAAAAAACTGTTTATAATCTCACCAAATGGATTCTCCATTGTTTCAATCGATAAAGCCTTAAAACGCAATTGAACAATGACTTGACATTCGAACTGATAAAAAAGATTATGTTTGTTCACAATGTGATTATTATTATATGTGTTTTTTTTTAAAATCATAAACGTAAAACGACAGTTTCACGACAA…
Mdes000137	X1.7	-	1426993	1428652	1490	TTTTTTTTTTCGTCATGATGTTGGCTACGTTTCGTACATCGGGTAAGCCACGAATATCTGTCAAAACAAATATCACAATATCTTGTTGATTGTTGAAAGGAAATATTTCCATTTGATGTTGAATGGCGAAACAATAGTAGTTTATTGAAAAAACGGGAAAAAAGTGGAAAAAAAACCACAAAACAAATTATTGTTTTTTTGTGGAAGGCGAGACATTCACATAAAGCAAAGTGATAATAAAAACATTCCAATGGCACACATTCAATATGTCGACTCACTGATACGTGAATATATGCTGTTTCGGGGATTCTCGAACAGTCTCAAGCAATTCGATACAGATTTAAAAAGTGATAAAGACAAAGGTTTTCGCGTCGATAAAATTATTGATCAAATATTATG…
Mdes000138	X1.7	+	1428657	1429629	878	AATAAATTTGACAGCCGATTGTTCTGTAAATCAATGTTAACAAGATAAGCATAACAAATAAATAAAAAAAAAATGTCAAATCGAGTTCGAACCAGAGAGTCAAAATCAGGCGAAACAATTGCATATAGTGAATCGGCAATAAGACATAATGCATCGGCTGTAGAATATGTTAGGACATCCATGGCTGCCCTAAGTGGAAGCACAGCAGGAATCATGGGCCTTACGGGAATTATTGGATTCTTATTTTATTTGATATCCGTATTGGGATTATGGTGTTTATTATTGCTGAAAACTGGATCAAATTGGCGGAAATTTTTCATTAATCGGCAATCATTGCTGACCAATGGTTTTTTGGGAGGTCTTTGTACATACGTTTTATTTTGGACATTCTTATATGGA…
Mdes000139	X1.7	+	1437719	1441141	1401	ATGTATATCTCGTGTGCTGATGATGTCATTGCTGTGGAAGCTGAAATGGGCTATGTACCAAATAATCCATTATTTGGGCTTCCACTTGATAGTCCACAGGAATGTTCACCATCTTGTATTGGGTGTATTAATTGTCACGAGAATCAAACCATTTCGATCCAAACATTGCGTGCATCCGATCTTGATTGTGAAAATTGTCTCGAAGGCTCTGATATTTTAAGTGCTGTTCAATCGAATCCACAAAACAACTATTGGAGTTCAGACGACATGAGCTCATTTTCCGGTCTACCACCTCTTGATATTGATCCGTTGCCGAGTCTATTTTCATTTTCTCAGTGCGGACCCGGACCATACAAATATGAGCCCGAACGGCCAACACATGATATGGCTGACGTTTTA…
Mdes000140	X1.7	-	1443354	1462238	5538	CACATCTGCGGCCATTTTAAATGCTACGAGTGGGGATTTAAGGACGCGCTTCAGCATTTTTTTTGACCATTTTCTATAGAAAATATTTTCGCCGGGAAAGTTTTTGTGATGAATATATAATTGCAAGTGTTTGTTTTCGTTGTGTGAATTGTTTTGAAAGAAATTTAAGTTGAACTTCTATCGTAAAGAGCGTTGTCTGTGTATACAATATTTTATCTTTTTCGTCATTCACTTCTCATCGACCAAAATCCATTGCAAATTTTGTTTTTTTTCTTTTTTTTTTGTAATTTTTTGTTGGCACAAAATTAAATGGAAGTTAAGCAAGCAACAGAGCACTGTGTTTTTTGTATAGTATGGTTTATATGAAAATAATTTCAACTTGCTTACTACAACTGTCGC…
Mdes000141	X1.7	+	1462440	1464881	1522	TTCCATTTTGTTGATTGTGAGCGTGTGTTAATATATGCAAACAGACTGTGTCTGACATTTATAATTCACTTTATTCTTTTTATAGTTTGTTGTGTGTGCTTTATGTATACAGTGTACAACTATCAAATTTCGAAATCACAGTGAATGAAGGAACACTATTGATTGTTTGATAAAGATTTGCTCATTGTTTGTAGGGGTTTTTTTGGAAGGTTTATTTGGTCTTTTTTTTTAAGGTTGTTTCGGGCATTTATTAGTGAGCTAAAGAGAAAAAAAAAAAATAAGAAGAAAATGTCCGATTTAAAGGCAATGGAATATCCAACATTGAAGGTGCCCTATGAAATTTTGAATAAAAAATTTCGAATCGCCCAAAAGACACTCGATCGTGAATTGAGCCAAATC…
Mdes000142	X1.7	-	1466032	1473291	2218	ATAGCCGTTTTTTTCTTCTTTTTTTTTCATTTTAAAATCATAATGAAAATTTCTACATTTTATAATTTATGTCGACTAAGATGATTTTCCTATTGTGAATAGTTATCGAAACTATTCCATTGTATTGTGAAGTGTGGTGAAAAGTATTTTATATTTCAAATTAAAAAAAAAAATTAGTAACAAAATGAGATCACACGAAGAGGAGATTTTATTAGCCGGTGGCAAAAATGGCCCAGTAACCAAAGTCATGTCAAATGGCAACAATGGTGAGATTGAAAAATCACCATTTATAGCAAAACCAGTTAGGCTCACTCCGGCTTGGGAGGCTAACAATTTACCAAACGATGAGCTCAACTTCAGAGGCATGACAATGGAACGGGCCAAATTGGAAATAAATCC…
Mdes000143	X1.7	+	1473647	1474444	593	ACACACACACAAACACCAACACATCAATGTCACTGACACTGAAACATAATGTGACAGTTTTTGTAGAATTTGCTTTTGTCTGTGATGTTGGTTGCCCTGCGTATATATTGTTTGATGTTATTTAGAAAATAAATTTCATGTTGCGCTCACAATTTTGCTGAAATTTAATAAACTCATAATTGAATTGGCATTAACGAAAAATGAAATTAAGTCGGAATAAACGTGTTGAAGAGATTCAAGAACATTTTAAAACTCATAATAAATGTAAAGAACAAAAAGCACACACGGCCAAAGTTCATTCGGTGGGCTGGAATTGTGATGGACGGCGTTTAGCTTCCGGATCATTTGACAAATCGGTTGCGATATTTTTGTTGGACCGTGATCGTTTGGCAAAAGACA…
Mdes000144	X1.7	+	1480630	1484264	1312	ATTCATTACGATGGATCCGAATTGTGAATTCAGTCGAAGTTGATATATTAACAAGTTAGCATTTCGTTGGTTGTTCATGAAATTATTTTATTTGTTGAAATTCATTCAAGTGACAAATATTATTGAATTGAGATTGGTGGCGTAAACATTAAAAAGAATAAATTTTCTATTGAACTTTCTGTTTGAAATTCTTCAAACAATAATCATGTTGAGGAAATCGCAACTACACTTTCGAAAATCATTGACCATCTGGTCATTCGTGCTATTTATATTGGTAAGCAGTGTTTATGTTGAAGCTGCAAAAGCACCTCGAAGAAGTGGCCAAAAAGGGAAACCAAATCATGATGCAATTGCTTTGAGCTACGGTGGTGGTAGAAAGCCAGGAAGTGTACAACAACA…
Mdes000145	X1.7	+	1488045	1489569	1024	ACAATAGCTCGTATCATTCTCCCGTTTCCTTTTCATATCATTTGTATCACTTTGCTTCAATTGGTTTTGGCTATTGCAAAATTTTATTAAATTTTTTGAAAAGGGAACAAAGAAGAAACAACAAAAAAAAATAATTACATTGCCTAAAATGAGCGAATCAAATACAAGTAAATGTTTAAAAATTGTGGCTGCGGTCATTTTTCCAAATATCGGAGGATATTTGGGTGGTAAAATAACAAGAGCCAATCTTGATCCATGGTACAATTCATTGAATCAACCATCATGGAATCCTCCAAAATATGTGTTTGCACCCGTTTGGACAAGTATATATTGTGGAATTGGTTACGCATCTTATTTGGTATATCGAGATTTAGTTGCTGCCGGCCATGGTTTTAATGG…
Mdes000146	X1.7	+	1543167	1562527	1314	CCCGTCGTCGCAATGGAAGCACTAATCGGAGAAACGGTATATTTTCCATGCAATGTTAGCACACATGATCCAAACGACGATGTTGTATTAGTTTTATGGTATCGTGCCGATAAAGGGACACCAATTTACAGTGTTGACATTCGTGACCGAGATTTTAAAGCAGCTAAACGATGGTCAGATGATACGATGTTCGCAAATCGAGCATATTTTTCATTTGAACGGCAACCCGGCGAATTGTCTGTACAAAATGCCAAAGATACCGATTCGGGCATGTACAGATGTCGAGTCGATTTCAAAATAGCTCAAACCAGAAACAGCAAAGTTAATTTGACTGTCATATTGCCTCCAGATAGAATAAATATTAAAGATGAAACTGGCGTCGAACGAAGTACAATCGTT…
Mdes000147	X1.7	+	1574973	1575644	336	ATGAACACTAGCCCAGTTCCAAATGCCTATCAAAATCAAATGACAACATGCACATTGCCCCGGCATCCAACGCAAGGACATCATTGGACTTCATATGGTGGAACAATAGCAGGTATAAGACAAATGCCTCAAGTCCAAATAAGTGGCATACAAACAACAGCACCACCACCACCGTCACAAATAGCGATGCATCATTTGAATAGTAGAGCGGCCAGAAATTGTATACCAGGCGGAGGTGGTGGTGTCTCAACTGGTATTAATTTAATCGACGATGAAATGACTATAGAAACACCTTTAATGCTAAAGCGTGAAAGTACCGTATGACTATAGGAGACA
Mdes000148	X1.7	+	1609470	1614663	2899	TTCATTATCGATTAACGATAATTCAGCTGTCAATGGCTACTTGAATGTGTCATACATAATTCAATTTTGAACATTTCAATTTGAATCATTTTGTTTTTCGTATTTGGATTGTTGTGTGGTCAAGGCGAAAAAATTTGAAAATGAAATTTTTTTGGAATTTCATAGCTGTAACAATTTGTGTTTTGTTGACGTTGATCGATAAAAGTGATGGAAGATTTGGTGGCGGCCGTAGCTGGAGCCGTGGCAGCAGTCGATCCTCTCCTTCCTATTCGAGACCAAGTCATAGACCGTCTCATTCATACCCTAGTCCCAGTCATAGTCATCCATCGCCTTCACCTAGCCATTCCAGCCATCCGGCTTCAGCACCTCCAAGCTATCATTCAGCAGTAAACTCGAAAA…
Mdes000149	X1.7	-	1623656	1624087	166	GTTTGTTTGTGTGTGCGAATAGATGCGGTCTCTGTTCTGTTGCATACTCACCAGTCACAGCAAATAAGAATAATATATGAAAAAAAAAAAGGCGAACCATCTGAATCTGAATGCATCGTGGCGAAATTTATTTAAATTTAATGCTATTTCGAGTGAAACATATGCT
Mdes000150	X1.7	+	1641528	1642511	780	ATGAGTGATAAAAATTCCGTTGTTTGGGCAAAACTCAAATTCTGCCCATTCTGGCCAGCACGACTAGTTGAACCGCCAGAAGAAATCGTGAAGCGACCACCTCGAAAATTGTGTGTTCTGTTCTTTGGAACCAATAATTATGGTTTCGTGGACCCAGAAAACGTCAAGAATTATTTTGAAAACGAATCAAAATATACAAACAAAGGCCGCGGGAAAACATTTCAAGATGCAATAGTTAAATGTAAGGAGTTTATGCAAGATCCAAACAATTTCTGTTCGATAGTTCCACCTGCAGTAGTTGTGAAAGAAGAATATGACTTTGTTGTCAAAAACGAACCGAACACACAATACTTATACAAACGTCAGGTTTTGTGTCCTCCCGCCAGTCATGATTGTGTC…
Mdes000151	X1.7	+	1677112	1685520	2329	ACTTATAAGAAACAGATGGAATTATGACGAGAATTATATCTGGATATTTATAAATAATTCAGCCTTTCATATACAATTGTAAATTTTTTATTTCAAATAGTATTAGAATATTTACAATTGAAGAAATTCAAATTCAATAATTCGTTTCAATATTCGGGAATCGTCTCGCATATAAAAGTCCAACTCTTTATTCCAATCAATAACAGTTTAATTTAATTGTTAAAGTGATAATCATGTTACATTTGCGAAAATTGGCAATCTGTTGCTTTTTAGTTGCTTCCGTATGGTTGGTCAGATGTGAGGGACAAAAATTGACCGGCCGGCTGACATTTAAAGAATTTATAAAATTGAATGAAGACTATGCCCTTGAAAAAAAATGGATGATAAGGGAGTCAACAG…
Mdes000152	X1.7	-	1689708	1694152	1916	AGAAAGAGATAGAAAGAGAGAAACCAACCCAAAATCGAAAATCAACTGGCAAACCAAACGAATTTAGTTTTTAAAAGATAATTTGAGTAAAAAAAATCCATAAACATTCAAAAAGAATATAATTGTAGCAATTGATTTGCGTACAAAAATGGGCACCGAAGTGATCAATTCAAGTTTTGATGTTCTACAAGAGGAATTAGAAAAGGCAAAATCGACTCTAAAAGGCTTAAACGATAACATCAGGAGAATAAGCGGACGTGAACCACCCGAACAGTTGAGAGGCGATCGTAAACGTTTACCGGACCGAAGAAATGACAGAGACCGTAACAATGACTATGGTTTACACGTTGATCCACGAAATCGATTATTAAATCGAGGTGCAAATGATAGAGATCGAGA…
Mdes000153	X1.7	+	1696500	1698228	1438	AAATTAAAAAGAAAAAGAAGAAAAAAAAATTGAACAATAAAAAATACAGCACAGAATCGGGTGACGAGGAGACAGCGACAAAACGAAAAAAAAAGAAGAAAAAATATATATCATATGTGTACATTTAGATATATATATATAAAGGTATATGAAGAAATACAAAACACATTTTATGAAACGGAACACATTTCAAATGAAATAACAGAAGTGAAGCATTTCAGACAAATCTATCGAAGAAAACATACGAGGTTTCAACAAGTGTTCGAAAATTCATTGGAATAATTGAGCTCGATAGTGATTGTTGAAAGTGTATGGTGTTTCAGAGGAAAACCAATGCCGTGCGTTCAATGTATTTGAAATTTCCGATCGATTTTTGTTGACTCGATTTATCGGATAATT…
Mdes000154	X1.7	+	1698694	1719520	4960	TTCATCAGATAAACATTAAAGTTTTTGTATCTCGTTTGATTGCACATATACATCGGCGCACAAAATGAGAATTCGTCAAATGAAAATGTGATCCGTTGTGAATAGTATCGGAATAATTGTAAAAAAAATACAATGCATCAACTTCCTACATTTTATTTGATGCATAAAATTCATTTGATCTGGATTTTCTTATGCAAATAAAGTAAGAAAAACGTTGTTCGGTCGCGCAATTCGAAAAAATCAAGCAAAAAGAAAAACAAACAAAAAACAAAACAAAACAAAACAAACACTGTGATTTTTTTTTGTTGTTGTTGTTGTTGTGTTAAATATTCTGGTAGACAGGCATTGTTTTGAGCGCCGATTATCTGTATAAATGCCATTTTTTTTTTCTTCTTCAAA…
Mdes000155	X1.7	+	1719886	1720879	357	TTCTGACAAATTTGTTCTTCGATTCCGCATTGAAGAGATTTTGAAATCGTATTTTATTTGAGAATTTGAATCCGATAAGTCAACATGAGAAATTTTGAATCCGATGTGACCATCAGAAATCATTTATTTTGATATGAGTGTATTAGTTACATCAACGGCGCGGAATTTAATGGAAAATGTAAAACATGTTTTAAATCCAAAATCAATGTCTCGATAAGATCTATTTACTCTACAATTGCTTATCAATTATCAATAAAAATAATCAAATGTAATGCGCTCACAGTTCAATATACTTTGAAATTCATCGTGGAAAAAAGTTATTACTTTCTACTCCTCATTGCGTAGAATAGAAAACAA
Mdes000156	X1.7	-	1722326	1724343	1337	TGATGCTATTTTTGTGTCTACTAAAATCGTATGCTTATTTTAGGAAATGTGACAGAATGAAACAGGTGAAATTAAAATTCAGTTCGTACTTTGATATAGTTTTCATTTTGCATTGCAATAACAAAGTTATATTATTGAAATAATTTCTAATAATTTTTCCAAATGAAATAATAGATTATGTTTGTTTGTTTTTTTCTGTTGAAATTCATTTAAAGCGATTTTGTTCTCATTGTTGGTGATAAAAAATTAGAGAAAAATTTGTAACAAGTGTATTTTTTTTCCGTTTTGGATTGAAACGAATTTGAAAAAAATGACATCGACAAATTGTTCAATGAGGCCATCATATATACCAGTACCTGTGCCACCATTACTTGGCAATTTTAACACCAAATTGAAAGT…
Mdes000157	X1.7	+	1823599	1826785	887	AGAAATTGATAATGGAATGTCATAGAGAAGATTACTCAAGTGAATATATAAACTATAACTAACGCTTTATTTGCACCGAAAAAAATTTGAAGAAAAGAAAAATGTATTGCTGAAGAGAACAGTTCAATAGTGTCGTCAATTGCCAGCAGGAAGACGTCAAAGACCCAATGAAGACCCAGACATTAATAGAGCTCAACAATCGAAACATATCTGATGATGACCGAAACAAATGAACAAATCCAAAATCAATTGAAAAAACAATAATTCGTGCATTCGTCCTGGATGGAATATTGAAACTCTTCGGAATCTCCAACAAAAAAAAACACTCTACAAACGAATTAAAAACTCTACAAACGAACGCAAAAATTTTTTACAAAGAAAAAAAGCTTACAACCAAAC…
Mdes000158	X1.7	-	1846727	1847814	565	TGTTCAACTATTGAATACGAAAATGAAGTTAGTTTTGGCGATAATTTTGTGCATTGGTCTTTATACTGCCAGTGCGAATCCATCACCTGAGGAGCTTAAGAAAACATTTCAAAAACTCATCACAATGGCTAAAAACTCGAATTTGATGAATAACGAAGGAGTATTAAAGTTTACTCATGACTCACATGTTAATGCAATTCAAGAAGTCGAAGATTTCAAAAGAAAATGCATTACAGCACTTCAATCAAAACGCGGAGAAAGCACTACATGGGATGAAAATGATGAGGAAATGCGTGATGCAGCGTATGTTGCTGTTAAGGACCAATTGCCAATGAGGACTGGGAAAAAAATTTGATTTCCTCATCTTTTTGTAAGTTTTAACTAAAAAAGATTTTTCCC…
Mdes000159	X1.7	+	1847972	1848256	210	ATGAAAAAATATCGAATGAATATTCAAAATAATATATATCTAAGCATTCATTGTCGTCTTTTGTTCTGTAGTCAAAGAGAGTTAAAAAAAATTATAACTGCCATCGAATATCGATTTGAATTGAAAATGTTGGTGTTCGTTGTGTCTGATCATGATGATGATGATGATGATGATGATGATGATGAAAGGGAATTACGCATCGGTTTCTGA
Mdes000160	X1.7	-	1862237	1864574	1092	ATGAAAAATATTGTATCGAATATGGATAAACTATACTGCCAGATTGAGCAAACATTTCAAAATATCATCAAAATATCCCGTTCTTCGGATTCTCCGGCTGCCCGAGTAGTATATGGATCTACTCTTGATTCACGGCTTTCTGCAATTCGTTCAAACGAAGATTTTAAGAAGAATTGCGTTGCAGAATTTAATGAAATATTCGGAAGCATAGAGAATGTGAATCGAAATGATGAGGAAATGCGAGAAGCAGTGTATTCATTTCTTCAGAATCAAATAACAGAGTGGGTTAAGGAAACATTTAAAAAGCTCATCACAATGGCGGAAAAAATGGAAACAATTGAAAAGAAAAAGGCGAAGGAAAGTGAAAAGGTGAACGCATTGCAGAAGAAAAGTGAAAAG…
Mdes000161	X1.7	+	1934965	1937793	234	ATGCAAAAGGGCTTTTTAGCACTGTGCACACATTCAAACTTATCGACGGTATCGGTAGAAGCGGTGCTCGGGCGAAGTACATCGTTACCATGTGACATTGAACCGGATATGCGTGATGATCGAGTTTATATGGTGTTGTGGTTTCGTGAAAGTGCTGGCAAACCACTTTACAACAGAAGTTTGATTGATGAAATACAATTAGCAAATGCAATAGACCATCGACAGCCACTCTGA
Mdes000162	X1.7	+	1956140	1966680	435	ATGAACGACCGCAAAATAGCGCACAATTTCGACGTACGTGGCCGACCATTTGCAAAGGCTTTGCTTTGGTCTGATTCAAATTCATTTGGATCTCGTGCATATTTCCTAACAGTATCTCAACCGGCTGGCCTGAATGTGGACAATGTCCATTTGGATGATGAAGGGGTTTATCGTTGCCGTGTCGATTTTCAAAATTCACCCACTAGAAATCATCGTATCAATTTAACGGTAACCGTGCCACCCCATCAAATTTTGGTGTATGATGCATCGGGACGTGATGTATCCGGTGCAGTTGGACCACTTTATGAAGGCGACAGTCTTGTTTTATCGTGTGAAGTTCGTGGTGATGAAGAAGACGAAGAAGAAGAAGACGAAGACGAAGAAAATGATCCACACCGC…
Mdes000163	X1.7	-	1969827	1970607	340	TCTAGCCAAATGGAAACCGATGCACGATACATGTGTTGGGAAAACTGGCGTTTCAGAAGATACAATTAAGCAATTCAGCGATGGTGACACCATTTTTGAGGATGAAAAACTCAAATGCTATATGGATTGCCTTTTACATGAAATGGGCATGATATTACCAGATGGCAAAATCGATTTGGTTAATTTACATGAATCATTTAACGATGACAAGGAGATTCATTTCACATTTATGCACATGATCAGAAAATGTTTATATCCCAATGGTGATGGATGTGAACGTGCATTTAATTTGAATAAATGTTTCAAACAAGCCGATCCAAAGCATTATTTTCTGGTTTAA
Mdes000164	X1.7	+	1983302	1994649	783	ATGGAATGTTTTATTACAATAGTTTCGAAGCATAGTTATGGCCGACCTGAACCGACTGTAACATGGTTTAATGGAACCGAACCAATTCAAACTGCTGGAGGAATAGCTATGGGCCGTCATGTAATTGTGAATCGCTTAGAAATACCTCATTTGACTCGAGACGCATATAATAGTACATTTCGATGTCAAGCATCGAATACTAAATTGGCACCACCGGTTGAACGAAGTGTCCGATTGGATATGTTATTCGCTTGGGAAAATATTGTTCAGCAGCAAAATGGAAGCGTTGCCATATCAACATTAACATTTCGTCCAATACCTGATGACGATGGTACCATTTTAAAATGCGAAGGATCTAATGCTCGGCTACCGAATTCAGCACTCGAGGATTCCATGACA…
Mdes000165	X1.7	+	2004577	2010458	2043	ATGGCAACGGAAACCGGAAATGATTTGTTGAAGGAAAATGTCGACTCACCGGTTTGTGCATTCTCAAGCCTAACTATGGTTGGAGCATCATTAGATGAATCGATATCGGTTCCATGCCGTGTTAACGCCGATCCACCTGATGTCGAATTTGAATGGAGCTTTTCAACTAGCGGAGAACGTTTCGAAGTGCCACATGGACATTATACAACGGTTCAGGATATAAGTATTGGCGGAACAGATGGATCAAAAAGCTCATCATCATTATATGGATCAGACGAAATAGACGGCGATAGCGACGGTCGTCACATTATAGAAACAGTAAGTGAATTAATTTATACACCGAAAAATGAACGTGAATACGGAACATTGGCATGTTGGGCGAAAAATTCGATTGGTCGT…
Mdes000166	X1.7	+	2021398	2022872	1086	GGCGGTTTGGGTCTATCGATTTTACCATTAGCGGCTTTATTGACTGGAACACTTTTAACTATTGGCATTGCTGTGCTATTGATTGTGGTTTTGGCAATACGAAAACGACGAGATCCGGTTTCACGAAACATTTGCGACGATAAAGACAAACATTTGGGCATGGATATGACTCTTACTGCACCGCTAGATATGGGTGCCGGTCAACAGCGTTATGTCGTTGCATATACATTAAAGCAGGGCATTGAAAAGCAACCCGATATATTGAATGCACAGAAAGGTTCTGAAAGTACGCAATCATTTAAAGCGTCTCAAGCAGCAACAACGCCACCATTATTGCGACCAGATGCATTATTTCTATCAAAATCAAATTACAGTCCAAACGCTTCATTCGAGCAAGTC…
Mdes000167	X1.7	+	2043010	2049764	1600	ATATTTTTTTTTTTTTTTCGAAAAACTGTGTCTGTAAATATACGTTGTATATTTTGGTGAATATTTGAAATTAGCTCTTTTCGTTTTGAGTATTTCTTTTTTTGCGGATCTTTTTTCGGAAAACTCTGGAGATTCAAGAAGAAGATTAAGAAAAATACACAAATGTGTTGATTTTTATTTCTGAATTTTCTAAATATACGCGGCCATTTTGATAGGAACGGAATAAAAATATCATTTTCAATTCAGAAAACTCATTTATATGTATTCATCATTCTCTTATCAGTACAAACTGCCTATGAAAGTAACATCTTGTCAAAACCGGAGATTAAAAACTCCGGATATGTTGTTCTCGTCATCGACGTCACCATTCTTTTTTGTAATTCGTTATGATATGATGTT…
Mdes000168	X1.7	-	2065539	2067350	465	TTTAGTTCTGTATCAAATAACAATATTCAAATCAATTAATCTTCTTTATAATATAAAACGTTTTTCATTTTTATATTTTTTCATTTTGATATGATTCAAACAGAGAGACGACCCTTGAAATCAACGGCCCAAATGCCACTATTTCGCAGCCCATCAGCACGATTAGTGCAACATGATAAATTATTAGTTGATGATCTATACAGCAGAGGTAGCGATGGTTCCATAGTATGTTCCTTGGCTGGAGTCAATAATAAAGAAGTTCATCATTACACATTTCAGCCTAGCAAACAAATTAGTTATGCAACATTAAGTAGAGGCACCAAACCAATCACAACGTGCAGCCCAAATACGGCTCATCCAGCGGGCATTCAGTTGCCAATGGGTGTCAGTCTACTGAGT…
Mdes000169	X1.7	+	2072267	2074266	1090	CTACAAAAAAAGTGACGACTACGAATGTTTTGGAATATTCATTCAATATTTTTCCATTTAAAATTTAAATTCTATTTTTTCGTGCTCGAAATTTGTCGAAAAATGATACTCACACATATAATTGAGGCTCATAACTATAATTAGAACAAAAATTTATTCGTTTTGATTCCTATATAAACGAGCCCTGTCGGCTTCATCTTCACAATAAAATAATTGTACAACTATTGAAAACGAAAATGAAGTTAGTTTTGGCGATAATTGTGTGCTTTGGTCTTTATACTGCCAGTGCGAATCCACCACCTGAGGAGCTTGAGGAAGACTATCAAACGTTCATCTTCATGGCCCATTTCTCGGAAAAGATGAATAGCGTAGGAGTACGTGATTGGATGAAACACTCAT…
Mdes000170	X1.7	-	2080729	2085815	672	CGACCATTTGCATTACAAAATTGTTCTGTATCGAACCAATCAAGTGATTCGCTTCAAGTGGATTGCGTTGAAAATTTCGATGGTGGCTTACCGCAAGGATTTCTTTTGGAATTGGTTGAAATGCCAGCATTGAGATTAGCCCGAAACTTGAGTTTGCAGCGGCCACCTGTTTCATTTTTTATCGATAATTTGGAGCCGGGCAGTTCATATCGCATCATCTTATTTGCTGTCAATGCAAAAGGACGTTCAGAACCGACGATAATTGATGACATTACATTTAAGGGTGTTGCCAAATTTACAGGTCCAACAAATTTCACAAATATTCCTATATCGCCTGTTTTGGCAGGATTAACGCTTATGGCTGCATTTTTATTCGCAATCGTGTGCATAATATTTGGA…
Mdes000171	X1.7	-	2090779	2093651	294	ATGGATATGCCGGTGGTAACACTTAAAATGGGACCTACACTCAATCCGGATGGTATTAAAGAGGGCGATGGCGTTTATTTTGAATGCACAGTACGTTCGAATCCAAAACCCTATAAAATGGCTTGGTATCACAATGGCGTTGAATTGCATCAGAACGTAACAGCGGGCATTATATTAACAGATCAATCTCTTGTGCTTCAAAGTGTGACAAGAGCATCGGCAGGTGATTACACATGTCTTGCTGCAAATACCGAAGGAAAAGGAACCAGCAATCCAGTCACATTACGTGTTCGA
Mdes000172	X1.7	+	2099556	2110191	2967	AATAAAATAATTGTTCAACTATTGAATACGAAAATGAAGTTAGTTTTGGCGATTATTGTGTGCTTTGGCCTTTATTTGAGTGCAGTCAGTGCGGTGCCAACAGGAAAATCACCTGATACGAATCCACTAAAAAAGAAATCGAACGAAGAGAATTTGGGTTGCAGTTACACGGATTTTTGTCAAACTACGGATGTTATGTTTACCGAAAATATACCTCATTATACTGCCAGTCTGAGACCATCCGAAAAATCAGCTGAACAGATTGAGCGAGAATATAAACTTTTCATCAAATTGGCCTCTTTTTCGAATTTGCCATCTGACAAAAGAACATATAACTTAAAAAAGGGCTCATGGAGTAATTTAGAATCAGCAGACGCAGATTTCAAGTCGAAATGCATT…
Mdes000173	X1.7	-	2115142	2132641	1067	TATTTAATGCAATTTAGTAAAAAAATCCATTTATTAATTATTATCGATTGTTAATGTGCATTGTTTCGAATATATTTTCAGTTCCAATAACATCAGTTCGGGGAGTGCTTGGTAGGCAAGCCATGTTACCTTGTGATATAGAACCATTAGAACGAGACGACGTGGTATTTATGGTACTTTGGTATCGCGAAGGAGACAATGAACCCCTGTACAACTTCGATGTACGTGGACGTCAATTTGGTCAAGCAAAATTATGGTCATCGCCAACCGTATTCGGTTTACGAGCATTTTTCAGTACGGCCAATCGTCCAGCTCAACTTAAAGTGGATAATATTAAATTATCGGATGAAGGGATGTATCGTTGCCGTGTGGATTTTCGTAATTCACCTACCAGAAATC…
Mdes000174	X1.7	+	2188430	2189805	813	AATAAAATAATTGTTCAACGATTGAAAACGAAAATGAAGTTAGTTTTGGCGATAATTTTGTCTTTTGGTTTTTATTTATGTGCAGTCAGTGCGACGAAACCAAAAAAAGAACTTACCCTTGAGGAAAAATATCAAAAGTTCATCTCTATGTGCAGTCTTTCGGATAAACGGAATGACAAAATATATTTCGGCTCATGGACAAATTTAAATGATGTAGGAGCAGATTTTAAGCTTAGTTGCACTTTAGAATTTGGAACAAAATTAAAAAACAGCATTGACTGCAATGACGAGGAAAAAATTGAATGGAATTGCGGAAATACCGGAATGTGTAATGCAGCGTATGATACTCTTGACGAACAAATAAAAAAATTTATCGATGTCTGTATGAATTCGTTAAGT…
Mdes000175	X1.7	+	2214227	2217006	2103	ATGGTTCGTCAAAACAGATTTTGCGTTATTTCTAACTGCAAATATTTCAAAGGTACCAAATGTGATGAAAATGTACATATGTTTAGCATTCCACTAGCACCTGGATCTTTAAGAACAAAATGGATTGAAGCTATCGAACAAGCAAACGGATCCATTTACAATGGCCTTGGCAGGATTTGTAATTTGCATTTCAATCAAGAGGATTATGAGGTTAAAAGTGGAAGATTTAAATTGGCCTCAAATGCTGTTCCGAGCTTATTTGCCAGTCCAACGCAAGATATTTCTATTAATTCATCTGATTGTATATCGCCAATCGAATGTCGAGTGCTTAAGAGCTGTGTAAATTGTGAAGAGGTTGGAAAATCGAATGAGCGCCTTAAAATGTTTATTCAAAATCTA…
Mdes000176	X1.7	-	2237291	2237618	306	CAGCCATCGAGTTGTTGTGGCCCCCGGTTATCACTTTAAACCATAAGTATTTTGATGCGCATTGACTGGAATTGATAGCGATGCTTTCAAATTTTCAAAATGGAAAACAAATGCATCAAATTTAAAAAGTTTATTCATAAACTGAATGTAGTTCATTAATTGAATTCACGAATGTCGAAAATATGAAGGCCGAAATTTTATAAAGTTTTTCCAGTTCGATGTGTTCCATTAAATAGTTATTCGTTATCGTTGATGTTGTTGTTGGTGTTTTTTTGTTTCGCATTCTCCATCTATTTTGGTGTTTTT
Mdes000177	X1.7	-	2301929	2302177	182	TTGCTGGAAAGGGAACATGATTTACGGTACCCGGTTTAAGCACCAATCAACACATTTAAGCCACTGATTCGAGCTATTTAACCGTACCACCCGCTGTAATCATCCAGTTGTGAGACGAACGATTCATTATTTATCGCTGCGAATTCACAAATGAAATTCAACAGATTTTGTTGTTACTTTTT
Mdes000178	X1.7	+	2314958	2315239	214	TTTGACGAGACTATCACAGTTTTGTTGAATAGATTGTGAGCATGTGGAAGATACGAAATTCATAAGAACATGGTTAACAGCAGCAGGTTCCCATGGGATCGCGTCCAAATGTGGACTTTTATCCACATTTTTAATTTAAGGGGTAAATGTGTGTTAAAATTCAAATTCAAATTCAATTCATTCGCGCCACAATATTAATTCGAGCCACCGACTA
Mdes000179	X1.7	-	2345498	2346300	201	ATGTATAATGGTATATATATTCAGAAACATGTCAAACATTCTAGTAAACCAGCCGCACTTCGTGATCTTCAACCGAACATATTTGCGATTTCCGTTCCATTAAAAAGTAATTGCATCAAATTGTTTCAAATATCAAACGAAAAAGGAAAAAAAACCAACCGAAATTTTTCAAATTTATTATCACAGCATGTTGATAATTGA
Mdes000180	X1.7	+	2367617	2368445	650	AACAAAATACATTCACAGAAACGGCACAATGTGCGTTTGTTTGTAAAACAATGTGACAATAAAAGGAAAGCACTATTGGCAGAGCACTAGTGGAAGAAATAACTAACGAAATATTCCGAAAGCGAAAAAAAAACAACAATTTGTTAAAATTTAAATTTGCTGTGAAATGGAATCGATTAGAATAACACCAGGTTTCTGTCCCAATTGTGGTTCAATTCTACCATTTTTACGATCATCGGGAAATGTAAAATGTTACAATTGTCTTACTGATTGGCCACCAGAAGTGTTCGGTGAAATGAGATCCAAATATACAATACCATTCAATACGTACACAAAAAGTAAGAATCCCACTGGAAAACAGGATGATATTGATGATGGGCCAGTCGTTGAAAGATTATG…
Mdes000181	X1.7	+	2368577	2376292	6198	ATGCCAAACTGTCACATCTGTCAATCATTCAGTTTTAGTACAGCGATCTGTTTCCATATCCGTTCCGACATCATTCCATTTATTTCGACAAAACGTACACGGTCACTTTTACTGAGGACGCCAATCAAAGGAGATATTCAGTGTAAAATTGATAGCAATGGAAACGGCAATTCAAATGGCAACGATGATGAGTATGTTCGTGAGCCCGAACACATTCGTAAGCTGTTCATTGGTGGCTTAGATTATCGCACGACCGACGAATCGTTGAAAGCACACTTTGAAAAATATGGCACCGTTGTCGATGTGGTTGTCATGAAAGATCCAAAAACGAAACGATCACGTGGTTTTGGTTTCATAACCTATTCGCGCTCATTTATGGTTGACAAAGCACAAGATGCT…
Mdes000182	X1.7	+	2378015	2383565	1887	TTTTTATTTATTTTTTTCTTTCAAACGGAAAATGTCTTGTTGTTTTTATTTTGAGCATAAGAATTGAGAAGAAATAAAGCATTGCAGATGATTAGCTGCCTTCAACAGGCTCCTGCTCTGATTAACAATATTATTGAATTGAAGGCTCGGGTTCGATTCCCGACATTTGGGCAAATCGGTTGATTCGGAATTCAGAGCATCTCATTCTCTCTATCATTGGTCATTATTCATCGGAGCGAAATCAATATTTGCATAATCATTTTCGATTTATAAAAGAAAAAAAACATGCGTTCACATTTGTTACTTTTAATCAAAAAAAAAAATTATAATTTTTCATACAGAAATGAAATGGAGAATAACAATGCATCTGTTATCATAGCGTTCAAACAATCAAAATTC…
Mdes000183	X1.7	-	2379751	2380403	537	GCACGTCGTCGAAGGAAAGAGGGAAGACCGAGACGACAACGTACCACATTTAGTAGTGAGCAAACATTACGATTGGAGGTTGAATTTCATCGTAACGAATATATATCACGGGGACGAAGGTTTGAAATGGCCGAACGTTTGCAATTAACCGAAACTCAAATAAAAATATGGTTTCAAAATCGACGGGCAAAGGATAAACGCATCGAAAAGGCTCAAATTGATCAACATTACAGACATTTTGCGGTAGCCAATGGATTTATGACATCGTTATCATATCCACAAATGATGCAAGGTTTACAATTACAAACAAATGAGCCGAATTCAGTTCATGATTCATCATCGATGATCAATCCATTGGGATCGATGACATCGACGGATCGTTCGAATTTATCGTTAACA…
Mdes000184	X1.7	-	2386042	2386374	96	AAAAAAAAAACACCACGAAACAGGACCAATTGAAAATTATCGATGAACACATCGAAACAGGACGATATGCGAGGAACGCTGAACGCTGAACACCGA
Mdes000185	X1.7	+	2386800	2394207	5016	AAAATCCGTCTATTAATGTATTCGCAGCTCGTGATAAAGATTTTGATTCATTTTGTTTTGGAATTTCTCTTTGTAAATAGTTGAACGACATTGCGGTGCCTTAATGGGGTCCCATTTTGTGGATTTCATGTCGATTAATCGAAATTTCGCTGAGATTGAGTAATTTTTTTTTGTTTCTTTGCCAAAAGAAATTATTCGAATCGAGAATTTTTTTTTTCTCCATATATAAAAAAAAAGAAATCAGTGATAAATATGGCCGATGAAAGTTGGAAAATACGTTGCGAAGTTAATTCTAGTTCGGACGACGAAGACGAAGAAGAACGAGTCCGTTTACGGCAAAAATGTGTCGAAAAAACGGCATCATTGGATATTGGCAATGGATATCGAAGGGAACTCACC…
Mdes000186	X1.7	-	2397008	2409147	2082	ATGTTAACGATTGATGGATGGCGCCATTCAATACTTTCATTACCGAAAAAATGGTTGTCTCAAACAGGGGCTACTGACGATTATGGATTTCCCGAAGAATTGCCAAAGGTTCCAGTTCCGGAATTGGAAGAAACAATGGCCGAATACCTTCGAGCACTTGAGCCAATACTAGCACCACAACAATACGATCGTACAAATGCCATTGTTAAGCAATTCATGTCATCATCGGGATTGGGACCGAAACTTCATCAGTACTTGGTTGAAAAACGCGATGCTGAAGATAATTGGGCATACAATTACTGGCTAAATGATATGTACATGGACGTTCGCATACCAACACCGATCAATTCGAATCCTGGTATGGTTTTACCGCCACGTAAATTTACCACCGTTAATGAT…
Mdes000187	X1.7	-	2419349	2419554	183	GAAAATATCACAAAAACCAAAATATTTTTAAATTATTTATTTTTATTTGAAGAAGTTTGCAAGTCATTGAAAAAAAAAGGTGACGTGGTATCATATAAAACCACCCGAACAATTATTTATTATTAATTTGAACATTTCAAAAACCAAAAATATAAAAATGAATAACATTTAATGAGTTACAAT
Mdes000188	X1.7	-	2421995	2422897	854	GATAGTTTTCTTCATAATTTTTTTTTTTTTTGTCAAATTTGTTTATATGTATTTCATCTAAATGGCTGAATTCGATAAATAATTTCCAGAGTTCATTGCATCAGTTCATTGAACAAAGTGAAAGCAAGTATAAAATCTAAATAACTAAATCGTACAGAAATATTAATCCATACATTATATTTGATAGAATTGCATTACGGTGGAATCGTTTACCAAACAAATACGTGTATTATTTATTATATGTAAAGATAATAATCATACATCAATTTCAGATGAAAATAAAAAAACAAAACCAAAATTTAAATTCAATCGAGAAGAAGTAAAGTTGCGAACATGACGCATATCAGTGTCAATGCAAATTGTATCACATTGGTGTAAATAAATTGATAGAAATGTTCC…
Mdes000189	X1.7	-	2427149	2428876	1728	ATGTCATTTACAATACCAGTTATAAATTTGGAATATAGCGAAGTTAAGGAAATACTATGGACAAAAATCCAAGAGCCCCATATGCAACGAAAGTTGATTTTAGTAATTGTTTCAATAGCATTGCTCTTGGATAATATGCTGTATATGGTTATCGTTCCAATAATACCGGATTATCTGCGTATCGTCGGTTCCTGGGAAGATGATGAAGAAACATCATATATGAACAACAAAAATGAAACGGTTAAAGTTCATAATCATCATGACGGTGCAACCGGTTTTTTGTTTGCATCAAAAGCAATTGTTCAATTGATGGTGAATCCATTTTCGGGTGCATTAATCGATCGCATTGGTTATGATATACCAATGATGATTGGCCTTGTAATATTGTTCTTTTCGACG…
Mdes000190	X1.7	+	2467066	2468993	1105	CAAAACCATAACTAAGTCCACCATGAAGGCACATATAAATAAGAAATTGTTAGTACTTATTCTATGCTTGGGATGTGCGATCGCTGGTGCTCATAAGAAACGAGATGCGCCTTTTCCATCGAATGCTCCGCAACGAACATACCTTCCGCCATCACAACAGCAACAGACACCTTCCGGAAGCTACGGACCCCCATCCCAACAACAGGCTCCTTCAAGTCAATACGGACCACCTCAACAACAGCAACAATTCGGCTCTCCCAGTCAAGGTTTTGGTGGTCAACAACAAGCTGGTGGAAGTTTTGGAGGACGCCCCTCTTCATCATATGGTCCACCTAGCCAAGGCGGTTCAAGCCCACAACTCGGAGGTCAAAATAGCTTTGGCAGTCGCCCTTCTTCATC…
Mdes000191	X1.7	-	2468003	2468235	164	AACATTGAATTCACGAATAGAAATTATATGTTTTTCTAACCTTGGCTAGGTGGACCATATGATTGAGATGGGCGGCCTCCGAAGTTTCCACCTGATCCTGGTTGCTGTTGAGAGCCGACTTGGCTAGGTGGGCCATATGATGAAGAAGGGCGACTGCCAAAGCT
Mdes000192	X1.7	-	2481482	2484026	2331	AATGTCAAAACGTATGAAATAAAGTCAAATCCATAACATTTATAGTCGTTCGTAATTCTATAAAAACAACAAAAAAATGGAAAATGAATTTAAAATTCCGACTATTGAACTCAAAATTTAAGTCGCCGGCAAAAAAGACAAATGAAAAAAATGAATGTGAATCGGTGACACAACAAATAAATTCGTCTGAAAGCACATCAGCCGACATCAACATCAGCACCGATACAGATAATACAGAAACCATTCAAACACCAATTCCAACGAACATACCGCCTTGTCCGTATAAAGAACCAAAATGGTCAATGCCACCATCAAATCCAGATTTGAATTTCCATTTTGAAATATTGAAACAAGGTCAGATTGTGACAACTGTCGATAAATTACAAAGCAAAGCATTTT…
Mdes000193	X1.7	+	2484893	2497948	2510	CATCGTCTGTGCGTGTGCAAGATACGTTCGTAACAATCGAAAAAAAAGAAGAAAAAGAAGAGACTATATTTTTTTTCCTCTGAATTTGTGCTCTTTATTGAAATAAAACGCTTAAAATATTAAGTGGAACATCCATTTTAAATCAATTAAATTTTAGTTTATCTCGTGTGTTATAAGTAAAATAAGTAAAAAAATGGCACAAAATCAAGAAGTGAAAGACGAGGATTTCTCACAAGACGTTGAAGAAAATCAACATTTGAATGGCGATGAAATGTCTGCCGGTGAAAATGGCACAGAAAATGGAAATTCAAACGGCAACGATAATGGCGATAAAGTTGACGATAGTGAAAACGGCGCCCAATCAAATGAACAATCATCAGGACGTGATGATGACAGAAA…
Mdes000194	X1.7	+	2502514	2506407	3463	AATCCAAGAATTTCCGGGAAATGATCATGGACGTACCATCACCACAATCGGTTGGCCGAGAGTTTGTTCGTCAATATTATACGTTGTTGAACAAAGCGCCCGATCATCTCCATCGTTTCTACAATAATAATTCTAGCTTTGTGCATGGTGGTCTTGATCCCCATAATCGTGAGGCAACAATGGTTATCGGACAAAAGCAAATCTATAACAAAATCCAACAATTGAGATTTCGTGATTGTCATGCGAAAATCAGCCAAGTTGATGCTCAACAAACATTGGGCGGTGGTGTGGTGGTTCAAGTGACCGGTGAACTATCAAACAATGGCGAACCAATGAGACATTTAATTTCGGACGATGAAAACGAAGTGGAAAGCCGATCAGAAAATGATGAAGAACAAG…
Mdes000195	X1.7	+	2513013	2518297	2839	GCTGTCATTGCCTGTCAGAGGATGAGTAATGAAAAATAATATTGCGTTTATATGTCGCCAAAAATGGGAAAAACAAAAACCTTTTAAGTAAATAATTGGTTCAAGATAAAACAATTCATAGCGTTTACAACAATATGCGTTTCAATTAAAACCCGCATTGGTTGACGGACGACAGACAAACACAAAACAAGATAAAACAAGGCAGGCCAAATAATGATTAATTCAACACGTTATCGGCAGGAGAAAATTAATTAAAACAGTAGTTAAAGACACGACACTTCATTCTCACCGAAATTGGCAATTATATTATTTTTTTTCGCGAATTTTATTCTTTTGAATTTTTCATTTGATTCGTACAATTAATTCGGATTCTGTTTGTTTCTTTTGGCATTGAAAAAA…
Mdes000196	X1.7	-	2518589	2520711	999	ATGGCACAAGTGAACGGAAAATTGCTTTGTCCGTTAACAAAAGAGTGTGACTGTTTAATTGGAGATGTGATTGAAATAGTTTGTCCAAATCGAAATGAAACCGATATAATTGTGCGTGTCGATTCAGTGGGACACATCAAACGCATTCAAATACATTGTAATGAATACAATGCAAACGCCTTCAATCGATTGCCTGAATGGGATGTTGATGAAATGCAAGCGATTGCTGTTCAATTCGACCGATGCGCAGTCATGAAATTGACAAAAATGCAACAAATTTTCCATCGATTAAATGTTAAACGTGTTCAATCTTTGAAACTTTTCGCCGGTTCAACAGATGAAACAAGTGACAATGAACATACTTTGAGTGAACACCTGTTTGATGATTTTCCATCAATA…
Mdes000197	X1.7	-	2522535	2531436	3351	ATGCAGCCGTCCAATATGAATCTCACATCGAATAGAGATCGGCGATTGATCGCCATAGTTTATGTGTTATTGATAAATAGTTTAACATTTGTGACCGGTTTATATCACGATAATCCCCGACTGGATTGTACAAATGTATATGCAAAAGATTGTGAATGTTCGCCGGGCACAGAGTTTGAGGTATCATGTCCAAGAAATCACACAAATATCACAGTGCGTGTTGAACCGCAACGTGTTGAAATCGAGTGCTATGTTATAAGTGATGATAAAATTTATAGTTTGTTGCCGGATTTGTATATCGGTAATACGGATAGTGTAAAATTTAAATGGTGCCCAATGCCAGTGGGTGCTTCAATTAAAGGTATTTTGGACAAATTAGGAATTCAACGGGCAAAAACA…
Mdes000198	X1.7	-	2689129	2691084	1551	AGTTGGCCCCTTCTCTTCACACACACACACACTCACACACACGCGCCAAACCAAAGCAAAACCGATTGAATTAAAAACCAAACCAAAGTGTAACTGGTTTTGTTGATGATTCGATCGATTCATATATACATAGCACATAGCACAAAAAAATTGACAGCCTCAGCTCATTCGGTGAAGAGAGAAAATTCATTAGTGTTCATGATGGCGTACAGTACGTGGCACATTCAATCTACATTGAATCGAATAACAATAGTTTTTTTAGCAATTTATTTTGTGGCAACAGTTTTTTTGGTGAATAATGTAAAGGCACAAATTGAAAAACAGCCATGGTATGAGGCATTACCAGCCGTTGCCATGGATTATAAAGTGTATTTAGCGGCTGGTAAAGAGGATTGCTAT…
Mdes000199	X1.7	+	2692942	2694733	1636	CAGTATTCAAAGAAAGCTTCATGAAATTCTGGTTTCATTGTCTAGATGGCGTTCAAAGCTTTTCACATTAGCTTCAAATGACAAGACGTCGAATGAAAATTAATCGTTCAGAATGAGGTTATGATTATTTGTTTATATAAAATCGAAAAAAAAACCATTGGGAAAAATGAATTTAGCCGCGAGAAAAATAGTTTTTAATTCGTATAGTTGGTTTTCAGGCAGTAGACTAGTTCATGTTCCAGCAATATCTATTCGTCATGCTCATTTGTTCAACAAAAGTGGATTCCTTGTATCAAAAGTGACTTCAAAAAAACCTGATGGAATTGTATTTTGGCCGCAAAGTCTCATTCAAACAACATTTATTCGCTTTAAATCACAAAAATCAAAGCGAGGAATCCA…
Mdes000200	X1.7	-	2694088	2695684	1206	ATGGTGATGTTTTCAAAATATTTTTATCAGGTGGTCCAATTCAAATCGTGCATTGATATTTGTCATGCTGAACCAAATCATAATTGTTTCCGAACGGTGTATGAAAATTTTTCGACAACAATCGGAGGATGTGCGGTATTTGTGCTTCCATTGTCGTTGTTGCCGATCGTAATGAAAGCCAGACATTTGAACGCAGACGTTCTGAAACAAAGTATGAGATTGTTTATGGATTCATTTGTTGGCGCATGGTTAATTAGCGGCGCTGGACTATCAATGATGTGCTTTTATAGACGTTTATTGGGCCGCTTTTATTATCCAACAGTTTTGGCTTTACCATCGGCCACCGCAGCTGCAATTTGTCAGCCATTATTATCTGATCGTGCTATTTATACATATGCA…
Mdes000201	X1.7	+	2696262	2698044	1242	ATGAGTGTTTTTAGCAAATATTTTTACGATGCAATGAGACTGACCACGTGCCGAGATATTGTTCATCCTCACACAGACAATTGCATTCGTGCTGCTGCCGGATACTTTTTCAAACCAATTTTAACAACGATGCAGTTTTTCGTTCCATTGTTTATGATTTCCGTTGCGGCAAAAAAAGATGAATTCAATTGGACTGTATTTTGGGAAATGTTGAAAAAATTTATGGCAGCAGTGGCAACTGGACTATTAACTGGATCGATTGGTACATTTTTTATGTGTGGCCTTTATAATTTTTTCAATAAATTTCGATATTATACGATCGTTGCTATACCTGGATTTTTGGGAGCGTTAAGCATTTTTGCAGTACCGAATAAAATTGCCGTTATGTTTGCACACAGT…
Mdes000202	X1.7	-	2698352	2701735	2038	AATTTAAAAGCCGCATTCAAAGTGTTGAGACTGTTAGTTTTGCAGTGAATTCAATCGTGTACGCAAGTCGTTTAAGTTCTATAATATATATTTATTTGGAAATCAAATTTGAAAAAAGAAAAGAATTATTGTGATGGCTCCAGCAATTGGTATTGATTTGGGAACAACTTATTCCTGTGTTGGTGTTTGGCAACATGGTAAAGTTGAAATAATTGCAAATGATCAAGGAAATCGTACAACTCCCAGCTATGTTGCTTTCAACGATACCGAACGATTAATTGGTGATGCTGCAAAAAATCAAGTTGCAATGAATCCGAAAAATTCGGTTTTCGATGCAAAACGTTTGATTGGCCGAAAATTTGATGATCCAAAAATTCAAGATGATATGAAACATTGGCC…
Mdes000203	X1.7	-	2702294	2702629	252	ATGGCTGGCAAAGGTAATAAAAAACGAAATAGCAAAGATTCAACGGCAAGCAAAGAGAAAAAGAAAACGAAAACTGGACGTAAGACGGCCGGTTCAAGTTCGGCCAAATCGAATAAAATTCAGGGTGACATATTCAGCGAAGGTGCCATGGAAAATGCATATTTAATATGCCATAATGTTCAGGATGTTTTGAAAGTTCGGGGATTCCCGTGGCCTGAGGCAAAAAAGAAAAAAAAGGGGAAGCGAAAGTAA
Mdes000204	X1.7	-	2703505	2710760	1843	TTCAGTTATCGGTTAAATTTTCACACATTTTGAATTCGATGCGAAAATGAACAACGTTTTTTGAAAAATTCAGTTTTTCTTGTCGCAAATTTATTCATTCCCGACCAAATTTGATCTGTTTGTCCATTCAAATTTCCCGAATTTCGAATGATTATCCAGAATTCCAATAAATATTTAGTTATGCAACGAGCCAATTTCAAGAATTCAATACAAAAAACTTGATTTAGTTGATCCATTGAATTGATCCATCATTTTTCCTGTTGTTTAATAAAAATTTAAAAAAAAAAATCTGTCGAGTCTTTTTTCGTGTGTGTGTTCTTTGTGCTGTGATAGTGAATTGTTTTCGAATTGATTGAAAAAGAAGAGAAAAATAAAATAAAATAAAATAATGTTGTCGAG…
Mdes000205	X1.7	+	2712245	2717468	2160	CTTAGCTTTAACACACAGAACATAAAACTTCATCTTGCAAGACATCAAATAGTAAAAAATTGTTCCTTTTGCGATAAACTCAAATTATATTTGTCTGTAAAAAAAAAACGCGTCAAAATGGACGATATTACGGTGGAGGTGTGCGGTGAAAATGGTGCTTGGTATAAGGCCGTTGTTACAGATCTTTTTGATGATGGAATTATGGTAGCATTCGAAAATGATTGGCAAAAGGAATCAAAGTTTTTGTTCAATCAAGTTCGATTGCCGCCAGATGAACCGGCCGTCCCACCTGTTTTCACCGAAGGTATGGAAGTTGAAGTATTTTCTCGATCAAATGAACGCGAAGCTTGCGGATGGTGGTGTGCTGACATTAAGATGATCAAAGGTGAATTCTTAGTT…
Mdes000206	X1.7	-	2718100	2719219	1063	CAAAAATTAAATTAATAAAAAAAAAATGAAGGGGAAAAAACTTAAAACGAAAAACTATAAAATACATTCCAAAAAAAAAAAAATAAAAAAAGAAATCGATCAGATTTTGTTTCCTCTTCGGATTAATTTGTTCAGCTCAGTTCAAAAGCCTTTTTTCTTCTTCATATTTCAGTTTTGTTGTTCGCCTCGGCCGATGATGCATTATCGGAGGTGGTTTTTTTCTTTTCTTTTCTGCTTGCATCGAATTTCTTCTTATTTTTCTTCTTCTTTTTTTTTGTTTTGTTTTATTTTCCATTCGAATTCAATAACTCAGAAACTTAGATATGCATGATAAAATAATAATAATGATGATTAAATCAGAGCCCCAAAATATTGAACGTTCTGTTTTATGCTTTTTTC…
Mdes000207	X1.7	+	2728161	2729391	916	ATGGGACATGCGAATACAGCATTCAACGAACATTTCCAGAAATGGAGATTGGTAAAATACCCGTGGACGGTCGCAATACATCAATTCGACCACTATCGGTGCGACGGTGTTTTATTATCCACGAAACACCTTCTGACAACAACAAAGTGTATTTTGCCATACAAAGGTGTTCCCGCCGAAAATTCAAATGGCGATCTACTTCCAATCAGCTTTTGGCTTCGTTACACGCTGATCCACATCAATTCCAAAATAATAAGAAAAGCAAGATATGTTTACATTCATCCCCAACATCAATATAATCCCAATGAACTTTTACCCGCAATCGTTGAAATGAACGAAAGCATTGAATTTGATAAGTGGACACAACCGGCAGTCTTGCCGCCATCAGCACTACAAAAT…
Mdes000208	X1.7	-	2731278	2732674	1134	ATGTTTTGTGTACTAGTCACTACGGAGCAAAAAGAGGAGCGTATCAAACGTCCAATGAACGCTTTCATGGTATTTTCGCATCAAGCCCGAAAATTGATCGCCAAACAAAATCCAAATTTAAAAAATTCCGATCTGAGCAAATATCTGGGTATTACATGGAAAGGATTTTCCGAAGAGAAAAAAGCCATGTTCAAGCGAAAAGCCGAAGAATTACGAGCAACCCACAAAAAAGACCATCCAGAATACAAATATCAACCGCGTCGTAAAAAATCCAAAGTGACAACATCAACAGCAACCACTGCCATCGAAAAACCTACACGTTCAACAAAATCCAGCGGCAACAAACGATCAACGAAAAATGCAAAAGATCAAAACCGTTTATCCGATTCATCGATATCG…
Mdes000209	X1.7	+	2771862	2774769	1385	ATAAATTATGATCCATTCGAGGAAAAATCGATTTATTCATCAACACAACAATGGCCAACAAACAATAGAAAAAAAAAAGAAATAGAAAAAATATTTGAAAAAAAAAATCGGACTTTCTTGAAACAAAAATGAACTAAATATTTTTTTTTCTTCTTAAATTTCTATTCTCTTAACAGATCGAAACAACCAACGGCCACCGCGTAAAGCATACGGTCGTCTTAGTGTTGATTCTGACGAAAATTGTAATCGAACAACAAATACATCAAATCGTCAAAAATTCAATCGATTTGATGACAACTTTGATATCCTGGACGATTCAGCAAAATGTTCACCAAATAATAACTGTACCACCAATTCAACATCACCGCATGAAGTGAACGATAATGATTCGGACATTGA…
Mdes000210	X1.7	-	2785596	2787114	1094	ACTTTTTCGATTTTAAATTTAAATCTTTGGCCAGTAAAGGGTTTCATTGTCAAGAATTAGAAACTAGAAGTGAAAGAATGGGTTTCATCAACGGCTTGGCTGTAGTTTTAGTTATATTCGAAGGAATTATAATCCAATGTGAAGGTACTAGAGATGAATATGGGTTTATTTATGAATATCAAGATGATGCCCCCAAGCTGGGAGAAAATGTACAAGATTACATAATTGAAATTGGACCAAATTGGAAAAATGAAAAAATCTTTGTATATCATCAAAATGACGACGCATTCCTGCAAATCCGCAGTCATGAAACACTTGTGCAGTTTTTCAATAGATTCGGGAACCAAATAAAGAAAATTGGAATTTATGACATACTCGGTAATAGAGTTGTTAATCAGC…
Mdes000211	X1.7	-	2788499	2791616	1953	ATGGAAATCGCCAATAATAATTTGAAATCATCAACCAGCAGTTTTAACGATGATTTTGAATCAAACGACTTGAAAGAACAAATTTCACAGTTCAAATTGTTGCTGTCCAACGAAAATCTCGACTTTGAAATTGATTTCAACAAGTTGTCGGTGATTGAGGATCATTTTAGGCAAAGTGCGTGTGCAGTCGATCATTTAATGGCGTTTGGTGAACGTTTCAAACAAGACCCAATCGAATTTGATGCACTGTGCAAAGAAGAAGACGGACGAATTTCATTGGCATATGAACGTTTGCCGAATATTTCAAAGAAAGTGGCTGAAAAATTTTCCCATCGAACTCGCATACTCGATTTAAGCTACAATAATATTAAGGATCTTTACTTTTTGTCGAATTTCAAA…
Mdes000212	X1.7	-	2791936	2793683	1321	CTTTATTGACATAACATGTGACAGATGTGGAAACTAAATTAGTTTTTATTGATAATTCATGGTGTGAGCCCTTTCGTTTTCTGCGATACAAGAAAATACCGATATTTGTGGATTAATTTACCATTTTAAAAGATTCCAATTATTTAGTAAATTTGCGTTTAGAAAAAAAAAACAGTATTAACGGGCCAAATGTCTTACATTAACGATGATATGAGTTGGTCGGAGGTTCGAGATTTATTTCGAAAATGGCGTGATGACAATGAACGACGCAGCGATGAAGTGATTCATTTATGGGAAACCATTTTGGAGGAAAAACAACACAAATTGGACAACGAACGTCATTTGGTGCTGGAGCAAGTAATTTTAGCTGCATTAGATTGTCATCGATACAAGATTGCT…
Mdes000213	X1.7	+	2793964	2809699	7998	TGATTGAAAGGTTGACAACTTCATTCCAGTTGATGTTTTCCCGCTCTTTTATATGTATGCGCTGCTATTGAAATTGGTTTTTTAAAAAGGCATTGGTTCGAGCAAGCACGCAAAATTTGAACAAATAATTCGCTGGTTTATTTATTATTTTAATTGTTTTTCTTACGTTGTTGTTATTGGAAAAAAGTGACTAAATTAAAGCATTAAAATGGCAGACGATGAACAAAGACTTCGGGATATGCAGCGGGAATATTTGGATTTCCTTGATGATGAGGAAGATCAAGGTACATACATGGCTTTGGTCAAGGACATGATTGCCGAAAAATCCAAACGATTAATTGTCAACATAAATGATTTACGGAAAAAAAATCCGGCAAGAGTGAATGCATTGATTACAAA…
Mdes000214	X1.7	+	2810028	2811436	480	ATGATTATCCTGCTATTCCTTGCAATTTTCCATCAAATAATTTATACGATCAGTCAACCAAATGGATGCCTTTATCACAAGGCCAAACTGTTGTATGAAAACGAAAATAAAAGGAATATAGAACTTCATGCTAAGTTTTTTATTCCACCCGGGGGATTTTTAGCCGTTCCCAATACACCGGATTTGAACAGATCTGAAGAGCGTACCGAAGCCGATATTCTGGTGACTTTCATGCATCTGGTAAAAAATGAACGATGCAGCAAAAGGGAAACATTTCAAGATTGTCTAAAGGAAAATGCTAAATGTGTTCCGAAAAGTAAACGTTGCTTGAAAACTGTGCATTGTAATAAACAGCCAAAGTATTATACAATTGGCGGCGACTGCAATAATTTAAAGTAC…
Mdes000215	X1.7	-	2818607	2819680	645	ATGGGTCAAGAGGAATGTCAACATCAATTTCGTAATAACCGTTGGAATTGTACAACATCAAATCCATCGACGGATCTGGAAGATACATACGGTGAAGTTATGCGAATAAAAAGTCGTGAAACAGCTTACATTCATGCAATAAATGCGGCATCGCTAGCCTGGTCGATAACACGTTCATGTTCACGTGGTGATCTAACCGAATGCTCTTGCGACAATAGTATTCGACGTAAACAACGTAAATGGCAGTGGGGTGGTTGCTCTGAGGATGTTAACTATGGTGTTACGTTTTCGCGAAAATTCACTGATGCCCAGGAGAACAACGAAACTGCAGCTGGTTTAATGAATCTTCACAATAATGAGGCGGGACGTCGTGCGCTGCGATCTCGAATGCAACGCGTC…
Mdes000216	X1.7	+	2855542	2857839	1879	CGGAACTGTTTTATTATTTTATTTGTAGTTAGTTACATTTCATACGGTGCTTTGGCTGCTGGTTCAAACCCTTGGTATGAAGGAGGTAATATTTATCAAATTTACCCAAGATCATTCAAAGACGGAAACAATGACGGAATAGGTGACTTAAATGGCATCACTTCAAAAGTGGAATACTTGAAGGAAATTGGCGTGGATGGCGTTTGGTTGAGTCCCATATACAAATCGCCAATGGCTGATTTTGGCTATGATGTATCTGACTACAAGGCCATCCAGCCCGAATATGGTACAATGAAAGATTTCGAACGATTGGTTGACAAATGCAGAAAGTTTGGCATTCGAATAATATTGGATTTTGTTCCGAATCATACGAGCGATCAACATAAATGGTTTATCAAA…
Mdes000217	X1.7	-	2858726	2860324	1320	AAAAAAATAAAATAAACGAAGCTTTTGACAACTGAAACAAATATAACCACTGACATTCGCATTTGTATATAATATGACATAAAATGTCACATTGCAAAAGCCGCCATAAAGAAAACATTCAGTAAAAATATTGCTTCGGCCGATTTAGTGGAATCGATTAAATTTGTTTTTGATTGAAATAGGAGCAAAAGTTTTTATCAAAACATCCCAGAATGGAAGACCAGGCGTGTCCAAAATGCAAAACAACCAAATATCGAAATCCATCGTTGAAATTGATGGTAAACGTTTGTGGTCACACACTTTGTGAAAGTTGCGTAGATCTGCTGTTCGTCAAAGGTTCTGGATCATGTCCCGAATGTATGGTACCATTGCGAAGAAACAATTTTCGGGTGCAAATGT…
Mdes000218	X1.7	+	2860777	2862746	1790	ATATTTTTCAGTTTTGTCATTTCATTTATAAACAGCCAGTCGCCATTTTTAAGCGTTACTAGGAGCTTTGGAGTGGATAAAATTGCCGACAACTCGAACAAATTTAATTGGATTATTGAAAACTGTATGCGGCCGCTTCATTGTTAATTGCAAAACAAAAAACAAAAAATATAACGATTATTTATTTTATTTTCGGATTGTCTGGAAATATTTGGCCAAAACCGAAACATTAAAGTCATTATTGAATCGAAATCAAAGCAATCACTCATTGTGTGCTCGTGTGCGTGTGTGTATATATATATAATTACTATTTGAAAACTAAACATCAGTCAACTACGATACAATGGGTGATTACAATCAAGATATTGCACAATTAGGAATGGAAAATCCGAATGCATT…
Mdes000219	X1.7	-	2863244	2864314	831	TATATTTGGTTCGGATGGCGAGCACGCTGTTTTTGTTGTCAAAATTGCTGTCAATACAATTGGGCTCCTATGTTAGGTTGTCTTCTTGTGAGAACAGAGAATTTATTTTATCCATTCATTCGACTAGCAAATAATTCAAAAATATCAATTCAAAATGGTGCGAAAACTAAAATTCCACGAAGAAAAGTTATTGAAGAAGGTCGATTTTATGAATTGGTCGGTCGATAACAATCTTCATGAAACGAAAGTAATGCGAAAATTTCACATTCGAAAACGTGAAGACTATACTAAATACAACAAATTGTCGAGAACTATTCGAGAATTGGCGAAAAAAATTAGTGAAATCGATGCAAAAGATCCATTTCGTACCGAAATAAGTGCAATGCTACTGGAAAAACT…
Mdes000220	X1.7	+	2894211	2895885	1392	ATTCGATATGACTAACTAAAATTTAAAATAAATGGAAAAAATTGTTGTGTTTTAATTTTCCAGGAATATCAAACACTGATGGAGGAGAATCGACGCTTGATGAACAGAAGTGAATCACATCAAAATGCACACAATCAAGATGGTCTCTTACCAACGACGGTTAATTCTGTGGAAGAAGCAGTTTTACAAACACAAATCGAAACATTACAATGGCAATTAAATCAGGTTGAATCCAGTCGGCAAATGTATTACGCTCTTATGGAGGAGGTGGCCCGTTTCCTGGAACGATGCTATCAAAGCATAGAAACAATGCAAAAGAATAATAAAATAGCCCGTTCGCGTAGCATTAATCATATGTTTATCGAACAAAGTGGTCAATCATTGGCATTTCCAGAACGT…
Mdes000221	X1.7	+	2927895	2928918	707	GTTTTATAAGTACAATTTCTTCGGCAAAGAAATTAAACAAAATTCAAAGAAAAAAAATAAAAAATAAATAAAAATACTCGATGATCTCGTAATCGAAAGTTTGAAGAATAAACAGTGGCTGTTATCGTGTGTAATATTATTATATCGGTTCAGTAAATGTGGAAAATTTGAAACAAAAATTCAGCAATGCATCTGAATCTGGGGAACTGTTTGATGACAGTCTGATTCCATTTGATGTTTATATTTGTTGAGTTTTTACACACACTTTTTAATTTGTTCAATATGACACTTGTTTGCTGCAGTTGCCGAGAATAGTAAAGATTCGTTAGATCCGTAGAGTTCAATTTGCACACAATCACGTATCACGTATGTTTAAATTTTTAAATGTTTGATATTAAA…
Mdes000222	X1.7	+	2929228	2930434	702	AAAATATTCGAAAATTATTCAAAAAAAAAAAAAGAAAATAAGTTGCCCCCATCTTGCCCGCCTCAAATACCCTGCCTGATTCTGGTTTGATTTTGTTTTTTTCTGGAAAATAATATCGCATTCATACACACACACACACCCAAACATACATCGAAAAGCAACAACATAATGGATTATCAGCAACAGCAACTTCAACAATTGATGATTGTTAATGGAAATAATATGATTTGTAAATATTCTGCACCAACTTCGATAATCGGAGAGGATAAAGTTGAATTGGTGGGCAATGGTTTACAGTCATTGGTTGAAGGGGTTATTTCTCATGCATCAATGCAACCACCCCCGCCGCCTCCAGTCAATGGGAATAACAATCTGGTGGCACATAATTTATCCGTGCAG…
Mdes000223	X1.7	+	2943887	2946112	708	AAAGCATCCGGTAACAGCAAAGATATTTGCGGTAACGATGACAAATTCAAAGAAGATGGCGATCCATGGAATGTTGAAGCACAAGCTGCCTTCCTTGGGCCAAATTTATGGGATAAAACATTACCATACGACACGGATCTCAAGTATGCCGATCTAGATGAATTTTTATCCGAGAATAATATCCCCGATGGATTGCCCGGAACGCACACATTGGGCCATTCAACTGGCTTGAATCATCGTCCATCAGTCAATGATTCGCTGGGCTATTCGACCGGTTTGACACTAGGATTAGGACACATCACAACAAAACGTGAACGTTCACCATCACCATCCGATTGTGTCAGTCCAGATACAATAAATCCACCATCACCAGCTGAATCAACATTTTCGTTTGCGTCA…
Mdes000224	X1.7	-	2952628	2953493	160	CATTCAAAATGGTATACATCTGGTTGGTTAATCTTTTTCGAGCAAAATTATTGGGAATTTGGAATCATTAAATGTCACCAAGCCAAAAAAAAGCCTGTTCGACGTTATCGGCCGATAGTTGCAGCGTGCAGTCAGGAGAGAATTCAGAAAAGTAATATGC
Mdes000225	X1.7	+	2955794	2959124	926	TTAACGTTCGAAAGAGCAAACTTACGAAAAATACTATCACGATGAAGAAATTGTTCATTTTGTTATTTATTACATTTATTGTGATTCAGGCTCTTGTTCCGTTTGTTGGTGCTGGTAGCGATGATGGAGAAGGCTCAAGTTCTGGCAATGGAGAAGAGTCCTCTGTAGGATATAAATTCAACCAGAAGGACACTTTGATTGGAAAATTATGTAAAAAAACTACAAGAGGAATTTCTAGTTTGAAAAGATCAGCTTCGGATCTGAAGAAAAGAGTGTTTGAAGAGATTACCGAACCATGGGTCCTTGGACCAGGAGCAAATGCAGCAGGCACAAATGTTGGGGGCCAAGAACGAGTAAAAGATTATAATCAAAGCGTTTTAAATTACTGGTTAAAACAAT…
Mdes000226	X1.7	+	2970734	2973830	207	AGTTTTTGTCATGTTTGTTTGAATTCGCAAAATAGATTATGATTAGTGCATAATTTATGTGATAAAGAAGACGACGCTATATGAATTTCATTAACTTGTGTAAATATTACGTGTGACTATGCCATATGTTACATAAGCTGTGTTATGTACGATTGTGGGAAATTTCATAGTTTCGCTGACGTTATTTTTTACGTTTTAATCTTTATT
Mdes000227	X1.7	+	2974569	2984504	3537	AAAGAAGAGAAAAGAAAAGAAAAGAAAAAAAAATAAGAATAACCAAAATTCACCAAAATAAGAACATGATTTCAAACAAACTCGTAAACAAACTTCATAAACAAAATCAACCGTGTGATCATCAGCCAAATAAATTGAATAACGCAAATAATATTGTGAATTCAATGAATCATGCATTCAAAATTATTTTGAGTGTTTTTTCGGTTTCGTGGCAAATATAAGAATTTATTCCGAATTGCGCTGTTGTTTAATGGACAATTTCTCAGAATAGCAAAATTTTATAAGAAAAAAGAAGGAAATATATAAAAAGTGCATCGTCATTATTAACGATTATTATAATTCGACGACGAATTTTCGTGTTTTTGTTGTTTGTTTTTTTCTTCCGTTTTTTCTTTTCGT…
Mdes000228	X1.7	-	2980553	2980727	151	CTATTTCTTTTTTTTTGTTTTTTTTTTTTTTTTTTTTTTTTCAATTATGATTTTTTTTTCAATTTGCAATCCGATCATTCCTGTAAATGGATGCGGTTCGATTTGAAAACGTGCAGAGTCTGACAATAGAATATTATACGGCGCATTAACA
Mdes000229	X1.7	-	2986788	2992755	4707	CGATTCGATTCGATTCGATTCGATATTATTCTGAATATTATTCTGAAAATAAAATCGAGTGCTCAATGGTGTTTTAGGCTTAATGTTCGAAAAATTGTGTATGATTTGGTGACGATTATTGTGTTTAAAACAATAAATCAAAATTCGTATTGATATTAAAGCGAATTGATTGGTTTGAACATGCCACCGCAACCCTTAGAAAGTATACAAACTGTGGCGGCAGCCACTGAGGCGACTGGCTATGCTGGTCCCAATGAGGGTGCACGCGGTGGAACAATATCACTTGGAATGCTCATTGATTTCATCATTCAACGAACATATCATGAGCTTACGGTTTTGGCCGAATTATTGCCACGCAAGACGGATTTGGATCGTAAAATCGAAATTTACAATTTCTCA…
Mdes000230	X1.7	+	2993193	3006418	6206	CTTAAACGTAAGCATGACATATTATAGTTCAATTCCATTCCGATAGGTGTATAGTTGTACCTGTAACGTCTCTAAACTTCCTGTTGCCTTTTCTTTTCAAGTCCGAACAAGAAGACAGAACGGCGAAAATGGGTCGCCGTCCAGCTAGATGGAAGATAAAATACACGTCATTGGGTGAGATGTTGTCGTGCGCCGGAGCCGATAGGCTTCAAACTGGAATGCGTGGTGCTTTCGGTAAACCACAAGGCACTGTTGCCCGTGTACACATTGGACAACCAATAATGTCAGTCCGATCGGCTGATCGTTACAAGGCTCAAGTTATTGAAGCTTTACGTCGTGCTAAATTTAAGTTCCCAGGACGTCAAAAGATCTTCATCTCAAAGAAATGGGGTTTCACCA…
Mdes000231	X1.7	-	3006395	3007409	778	CACCAGTCAGGTGACAGCTTAGGAGAATTTGTGATTTTATTGAAAAAGTACACAAGTCATTGATATTGATTCGACTGGTCGCATCATTTGTTCGTATAAAATATATATATTCTTCTTGTTGAAAGAAAATCTAAAGAAATAGAAAATGGCATTGCATTCGGCTGTTAAAGGGAAATTAATCTCTGTTATTGGCGATGAAGATACTTGTGTTGGATTCTTATTGGGTGGAGTTGGTGAAATCAATAAAAATCGTCATCCAAATTTTATGGTTGTTGACAAAAACACACCAATCGGTGAGATCGAAGATTGTTTCAAACGTTTCATCAAACGCGATGACATCGATATCATTCTCATTAACCAAAGCTATGCTGAATTAATTCGTCATGTGATCGATGCCCA…
Mdes000232	X1.7	+	3019618	3021968	1212	ATGGGTTTCATCTACAGCTTGGCTGTGGTTTTAGTTATATTCGAAGGAATTATAATCCAGTGTGAAGGCGCTGGGAATAATATTGACATTGACTTCGAAACCGTAGATGAAAATGACCCAACACTGAATAAAATATTACAAGATTACGTGATTGACATTGCGCCACTTAAAGACTGTGAACATGACTTTAAATATCTTAAATATGACAGGCCAACCCTGAGATTCTACAGCTATGAAAAAATGAAGAAATTTTTCAAAAAATTTGGTAAACGAATAAATCAAATAGGAATTGATTACGACTCCAAAGATAGCGGTGTTTCACACGAAGAAATCTACGAAAATATTATCAAAAAATGTGAAGGAAATTTAAAGGAACTGGAATTTGTTAGAATTGATGGG…
Mdes000233	X1.7	+	3027946	3034242	363	ATGCCATTGACTACAGCTGAAACGTTACGAGCGTGGATATTATCAGCATTGGTTGTACATAGTGCGGTCGGTGGAAATCCAGATGCAAAACGTTTGTATGATGATCTATTGAGTAATTATAATAAATTAGTGCGACCCGTTGTGAATACATCAGATGTATTAAAAGTATGCATCAAACTGAAGCTATCACAATTGATTGATGTGAATCTGAAGAATCAAATAATGACCACAAATCTTTGGGTGGAGCAGTCATGGTATGATTACAAATTACGATGGGAACCGAAAGAATACGGTGGCGTCCAAATGCTTCATGTCCCATCGGATCACATTTGGCGACCTGACATTGTTCTTTACAACAAGTGA
Mdes000234	X1.7	+	3048802	3054327	1101	ATGGATGAACAAATTGGCAGCAATGTTGTTGACTTTGGTGTGGATCTGTCGGAATTTTACATGTCTGTCGAATGGGACATTTTGGAAGTACCAGCTGTTAGGAATGAGAAATTCTATACCTGCTGCGATGAACCGTATTTAGATATTACGTTTAACATCACGATGCGACGAAAAACTTTATTTTATACAGTCAACATTATCATACCATGCATGGGAATTTCATTTTTAACGGTGCTCACATTCTACTTACCATCTGATAGCGGTGAAAAGGTGACGCTTTCGATATCCATTCTAATTAGTCTTCACGTGTTCTTCCTACTTGTGGTCGAAATTATCCCGCCAACGTCACTTGTCGTGCCTTTGCTGGGAAAATATCTTATTTTTGCAATGATATTAGTT…
Mdes000235	X1.7	-	3057519	3066319	8358	CTCAAAGTGTCAAAGGGAAAAATATACAAAGTGATTTCAGGCATCGGTGACTTTGAGCGAAATGATGTGTATAGAACGTGCCGGTCTTTGACACATTGATATATCTGAGGGCCTTTTAAATTGAGAATATACATATTGTAAAAAAATGGCAGACACAGAGTTGGCAAAAGCGTTGCGTGATCTTCCGAATCGTGTGTTAAATGTAAATGTTGACGAACGTTCCGAATTATTTCAAAACATAACCAATGTTTTAACGAATCCAGGAATTAATACAACAATTATACGTGGCATATGCAAAGTTATCGGAACCACATTAACCAAATACAAAGATCCAAAATCACAGGCGCTGGTAAAAGATTTAATTGTTTCGTTGGCCAAACATCATTCGGATCAAACATT…
Mdes000236	X1.7	+	3066606	3068516	1742	CACTGTAAACCATGAACAAGCCAGAATGTGACAATCAACCGAAAAGAAGCAAACGAAAAGCAGCACACATTACGATGGGAAAACGCAATAAGATCAACCTCGAACAAACATCCGGATCGGACACTGCCATTCATTCCAGTACATTTTTTTCATTAATATTTTATTGTTTGCTGATCATCACATCGCCAATAATTACATTTTTTGCAACAAAAAACTTTCTATACGATAATTTATTCGAATCGGTATCCAGTCACATTTGGTCGGCCATTACATCAGTGATTGTATTACATTTGGCGCTTGGTTTGTTCTTATATCGAGCATATTCCAGTGACGAACCACCAAAATTGTCCCAAAAAGAGGACTAAACCAAACAAAAACAAAAACAAAAACAAAATAAGA…
Mdes000237	X1.7	+	3068757	3069332	437	AAAAGCAAAGAAAAAAAAATATCGCAGTACAGCAACATCCAAGCCTGACTTATAAGATTTATTAAATATAAATCGAGTCGTTTAGAGCAACAAAATAAGGCCAAACAATGGTTGCAGTAGCCGATAAAAATTCATTTTCGGAAGACCAATTCGGAAAGAAGATTGATCGCTGTATCACAGACACTCTAGTCAAAACTGCTGGTGGTTTTGTGATCGGATCTGTGGTTTCTTTGCTTTTCTTTAAACGTAGAACACTTCCAATTTGGTTAGGAACGGGTTTTGGACTTGGCGTTGGCTACAGAAACTGTGAATCGGCATTAAATTCAAATGAAAAGTTCTAAACGACACCGGAAACACATTATTTAATTGTTCAACATAAATGTCTAATTGATAAAATTC…
Mdes000238	X1.7	+	3070112	3070774	663	ATGGCTTTGAAAATATCAGATAATCAACAACGATTGTGTGTTAAAGTTGAAGTGAAAGACGGTGTTGTCCAAGTGCCGATCAATTTATTGAAAAAGTCAGACGTTCTTTCGGAAATGTTCAATTTAATTGATGATAAATGTGATTTTTTAAAATTACTGATTTTTGAAATCAAAGACATAAAGTTATTAATAAAATGTTGGAAAGATCAATCGGTTCATTCGTCATTGAAATTAAAATCGATTTTTAAAATAGTTCACATTGCAGATTATTTGAATGACATGGAATTGATGGAGAGTATCGCTTTACAGGCCATCGTACCGTTAATCCATGGATTGAATGCAGCCGAAATTCGAATGAAATTCTCCATTAAACCAGTCAAAATTGAATATAATGAAGAG…
Mdes000239	X1.7	+	3075204	3077289	1682	TGCTGCAGAACATTGTCGATTTTATTCGACAAAAATTACCGTACAAAATGATTGTGCCCATTTATGATGACAATGCTAAAGAATTTCTAAACGGTTGGCCAGATAACCGGGTACGTGCATTGATTATGGAGCCGCGCAAACAGATTCGGCTACGTTATCTGGTTACTGCATTTCAATTTCGTCAAACCGTTCTTTTTGGATTTGTACAATTGAATACGGACAAATCCAAGGATATTCAAGATATGTATAAGGTGCATCCAAGCCTCGATACATTGCTGATGTTTAATGAAGATTCAAGCCGGCCCGTTGCCAGCATATCAATGAATGATATTCCAACACAAACATTAAATAATGTTGTAGCCACAAATCAATATTTAGCATTGCCACGTTTATCATCAC…
Mdes000240	X1.7	-	3080558	3087551	1831	TAGGGTTTGTGTAAATCGAGAAATCGGTGTGAATAAAAATAGTATAATGTCTAATTCAATCTTTTGTACAATTATCGATTCTATTGCAAATTTTCTCGACAAAATTATGAACTACGTCACAAGACGCTTTCTACGATGTGCAATGGTCGTCTTCAGCTGGTTTGTAGTGCCATATAGCCGCGTTACAACATTATGGGTACCACGGAAGAAGCTGCCACCAATGACGAATCCATTGCTGGAGATACGAGCTGTCAAATTGGCCCATATGATACGAACAAAACAGGTGACAAGCGAGGAAGTTGTAAAAGCTTACATAGATCGTTGCCGTGAAGTGAATCCATTGGTGAACGCCATCGTTGAGGATCGTTTTGATGATGCATTAGAAGAGGCCCGTACTAT…
Mdes000241	X1.7	-	3098029	3102186	2710	ATGGCGATGTCAGGTAAAAAAGGCAAAAAGTCAAAGGGAAAAACCCTAAATTTACAGGATTTTTTGAGCGAAAATGGTGCAGCACCGACCAGCTCTGTAGTAACAAAAAGTTTATCATGGGCCAACGAATGTGAAGATGATGATTATTCACCACCAAAAATTCTTACCTATGCAATACCGACTGCACCACGTTCACAGCGTGTACTTGATGACAGCACAATACCAACAAGTCCACCATTTTCGGCCCATATTTCAAATTTGCCCTACGATTTAAATGAAACGGACATTCAAGAGTATTTTGAAAGTGTTACAAATTCGGTTGTACTTTCGGTACGTTTGCCACGTGAAGATGGTGATTCGGGCCGTATGCGTGGCTTTGGTTACATTGAATTTTCCGAT…
Mdes000242	X1.7	-	3102546	3111275	2880	ATGGAAAAAAAAATTAATATTTCCATCAGGGCCAACAATACAATGCCAACCATGAATACGATAATGCACACGACACCATCGAACGAATTTTCGGAAACGATGGAACCGTTTTCGAATTCGTTCGACCACCAAATATCAATGATTGGTATTCAGTTTGATGCAGATCAAATCATCTCTGATTTTTCGGAATGCTATTCGCCCCAATCAGTCAATTCAAATTATTCAAATGAAAATGATGCTGATTCTGTGGCGTTATTTAACGACACAAGCTTATTTCATGACATGATTAAAACAACCAACAATTATACGGACAATTTGGCCCCAATGCCCAATTCTCAAGACTTTTTAAGCGAAAATTTAGCTGAAGAAACCGAAAATATATGCGCTACACAATGTATT…
Mdes000243	X1.7	+	3111823	3117646	4195	ATGGATATTTTCCGCACAAATAAAACGAATGATGAAAAGAAATTTGATTACTGGAAAGTAAAGCGGATCTACGAATCCTCTCCGGTCGTAGCTTCACCAATCACATTCAAATACGTGGCTGGAACTATAAGTGAACACAGAGCCGCATCACCGAATCTACGCATCCCGTTTTGTTTACAATTGAGGGAATGTACGTCAATTGTCGAGCCAAAGATTGGGGCCAGTGCAAATTTGAACGACGAATGGGATGCAGCATTACCATATAAATGTATACCGGGTCCAAGCCAATGGGCGCTGATTCGTGGCTTTTTGCCGGGTGGACGATATCATGAGTTGCCAATTGTTGATATGCATCGTGCGATGCGAACAGATTATGGAGATATTGTTCGAATACCTGGT…
Mdes000244	X1.7	-	3117718	3128867	3296	AAGTGTTTGTGAACGATTTGTGTGAACAATTCGAACGGTTCAAATAAAATAGATTTTTGTTACTGAATTATCAAGTGGACGAAAGGAAAAGAAAGCAAAATGGTTTACGAAAGTGATTTCTATACTACACGCAGGCCATACTCATATCGGCCAAATGTTTCGTCATATTCAGTGACGAGACGCGAGGTAGATTGGGAAAAAGTACCATTTGTTCCGCGACCAAGTTTAATAGCTGATCCAATAACTGCATTCGGTAAACATAGGCCACGATCTGAAGCACAAGTATCAATTTTGGAAAAAATCAATCGCGAAGGAATCAAACCAAATGAAGAAATCTTGAATCGTCCAATTCATCCATATATTTCAGCCCGAGATGAGACACGAAATCGTGTCCTTAGT…
Mdes000245	X1.7	-	3129866	3130041	96	TTTTGAAAAATAATATTCAAAATGATCAGAAATCGGTTGCGGATAAAGGAATATGCTTCGAATACAAAGATCCTTTGTCAGTGGAGTTGTTGACAT
Mdes000246	X1.7	+	3134117	3135797	1621	AGAAACATAGTAATTGTAGTATATAAAAGGCGATATGTGAATCTATAGGACCATCAGTTGCTTTTTCGATTTGAAATTTAAATCGTTGACTATTAAAGGATTTCATTTTCAAGAATTAGAAGTGAAAAAATGAGTTTCATTTACGGCTTGGCTGTGATTCTAGTTATATTCCAAGGAATTATAATCCAATGTGATGGTGCTGGGAGTGACTCAAAAATTAATTTCGGAACCGTTAAAGCAGATGATCCCAGGCTGGAAAAAGTATTACCAAAGTATATAATTGAAATTGCGCCAATTAGGGGAAGGAATGATATCTTTGAATATCATGAAAATGGCGACGCAATCCTGAGATTCTGCAGCTTTAGAAAATTGTGGACATTTTTCAAAAAATTTGGTGAC…
Mdes000247	X1.7	+	3136158	3138890	1379	TAGGCCTTCTCAATTTGATGAGGGCCAAATAATGGAATGTGCGAAACAGACAATAATCCAATGTGAAGGTACTGGCGGTCTTGGGGTTCCAAGTAGTCAAAGGGGTTTTGCGGATCCAGAGGTTGAAGAACAATCGAATCGGAGACAAGATGCACTTTCAACCGAGGAAGTAAAGAAAATAATTATGGAAAATGTTTATGACGAAATAAGAGAAAATTTCGTATCTCCGGGCCTTATATTCTCAAATGATCTCATAAAGTTCAAAACTTTCGAAAACCACATAACTGAAATTGAACTATGTTCCGCGGAAGGTGAAACCGTTCAACATGATGTAGATGGCGACGCATTCCTGAGATTCACCGACCGTAAAATGCTTGAACATTTTTTCAATCGATTTAG…
Mdes000248	X1.7	+	3161885	3163850	1470	ATGTTTCGGACGGCATCGTCTGTTCTACATTTATTACCAATTGCCGGTCTTTATACCTTTTTACCAAAATATTTGGAATCACAATTCCATTTACCAGCTCATGATGCAAATTTGATTACCGGAATGGGCGGAATACTTGTGATGGGCATTGGAATTGTCGCATCGGCCTTCATTCTATTAAAATTTAGTCCGACAGCCCGTTCTGTTGCTGCTTGGATCGCATTTACAGCATTAATGTATTCTATTGGTATGGCCGTGCTCATGTTCATCGGCTGTTCATTGGATAATTTTCATGAGTTGCAGGAGTTCAGAGCGGAACATCCAACTAGTCTAAATTTTACAGCAATGTCGTATGGATTGGAGTGCAACCGAAATTGTGATTGTGATAGACAAAAATAT…
Mdes000249	X1.7	-	3164296	3175622	7725	AAGTAAAATTTGAAGAAAGTGAATTCAAAATTATAAAGAAACGGCAACCAAAAATAAAAACAAAAAGAAAAAAAAATATACAAAGCAAAAGCAACAGCAACAAAAAAGAAAAAAGTTCAATAGAATAAAATAGAAATTGAAACGAAACACGACATTCAACGACGCAAAGAATCCAATGTAATAAAACTGAATTAAAATCCATTGAGTCGCAATTTATTTAAAGACATTTTCAGGAATATGATTCAAACAACAACCAAAACGTAACCAAGTGTGTGAAAGAAGAAGGAAAACACGAGTGATCTTTGTTCTATGATGTACAAAGCACAAACTTAAATCGCTTCGTAAATGCGATCGAAATAAGCAAAACACCAAAACGAATCGAAACAAAGAGGAAAATTT…
Mdes000250	X1.7	+	3184029	3205242	1029	ATGTCAACTACACTAGCAATCAATTCTGGAACCTTTACGGAGGATCCTCAGGAGCACAATCTGTTACATGATTTAAATGGCGTTGATTTCGTTATGAGCTTATCGCCAAAATCTGCAAACGGACATAATTTAGCTAGTTTACAGCATTTACAAAGTCTACAACAGAATTCATTGCATAACCATTCGACGCCATTTAGCGTTACCGATATATTGAGCCCGATCGAGGAATCATATCGTAAATTGGAATTAAGTAGTACGAATCCGCCTTCGCCTTACAGATCGAATTCAAGTGGCAGTAGTGTAAATTCGCCAAGTGCTTTAGGAAACAGTTCCAATATGGCAAATCCATATGCAGCAATGACACCACTTTATCATAGTCCCGGCGTTCAAAGCTATTGT…
Mdes000251	X1.7	-	3220550	3226671	3472	CATCGTGTACGCCAACGTTAATCTGAAGAAGAGGCTTCATCTTCTCAGATTATCAACGTAAATAATTTCAGTTTTGAATTCGATTTGAAGGCGGTTTTCTATTTTAAATTAAAATGGGAGTTCCAGCATTTTTTCGCTGGCTCAGTAGAAAATATCCAAGTGTAATTATCGAATGCGTTGAAAATAAGACGGAAAATGCGGACGGTAATTGGGAACCTGAAGATGCAACATTGCCAAATCCAAACGGAGTGGAATTCGATAATTTGTATCTGGACATGAATGGAATTATTCACCCGTGTACACATCCAGAAGATAAACCGGCACCAAAAAATGAAGACGAGATGATGGTTGCCATTTTTGAATGCATTGATCGTCTTTTCAATATTGTTCGTCCACGGA…
Mdes000252	X1.7	+	3226904	3230295	2222	TGCAATTGAAAAGTTTGAAAAATTTCAGTGATATGATCCGTTTTCAGACTATAAAAAAATCAAATAAGACATTTGTGAACACACATATGATTCTGTGTATGTTTGTTGTATGTTTGAGCTGGGTATATTATTGCCCCTTTTATGGATTGTTTCAAAACCTAGTTCGAAACGAATGTCTGAATATGTACGCACATATATATGAAATTGTGTCCGAAAATTAACGAAAAGCGTATTTCTAATACGTAAGGGCAAAATATCTGTGTGTTAATCTAAATATCTATGAAATTCCGTTGTAATCAGTGTGTATTTATTTCCTTGGTTTTCCACCACAAAAATTCAAAATAAAGAGAAAAAAAAAGAAGAAATATTTTAGAAGCGAAAGAAAAAAATACATTTCAA…
Mdes000253	X1.7	-	3230047	3233727	3598	ATGTTTATCGAATGCAACATAGAGAATTGTAATTCCGATTGCGTTTGCTGTGCTAAAGGTGTCGGAATCGATTGTGAAAACCGCAGAAAAATAAATAAGCAAATAATATGGCAAATATACCATCGATTCAGGATATCGAAGCGGTTGACGATAATTGGGGACCAACATTTCGTTCAATTCTCGAAAGCAATTCGTATGACATATTATCAGATCAAATTGAGACTAGAATTCGATCACATGACAAGGATATTGAACGGATTTGTAATTTGTATTATCAAGGATTCATTGATTCGATTCGTGAATTGTTGCATGTTAGAACACAAGCCAATAATTTGAATGAAGAAGTAATGCAATTAGATGAATCATTGAGCAAAGCATCAACAGGTGTATTGGCCAAAG…
Mdes000254	X1.7	+	3233763	3251986	9833	CATTTTCCCTATCGGAAGCAAATTAATTGACATTGGCACATAACCTTATTATGGTAAACAAATGTGAAATCGGTCTCTTAAATTGTATGTTTGAGCACAGTAGTTATTTGGATAAAAAGAACCGAAAGTATCGGCCAAAATGAAGCCAAAAGAGGATCCAGTGAATAATCTGGACATGGAAATGGATTCTATACGGTTGGAAATCAGCGAAATTGATACAGATGTGCAAAAGTTGAAGAGACGTCGTCAACATCTCGTGGAAAAATATGAAAAACTTAAAGAAGCCAAAATGATCAAGGATTCAGCAGCCGTCTCATTAGAGGAAGATTGGAATAAAGAAACTTTTGCATGGTCTGATCAAGTAAGAGAAACATTGAAAACTGTGTTCAAGCTCAACGA…
Mdes000255	X1.7	-	3238811	3241238	2330	ATGGGACGCCGAAAAGCAAAGAATAAGCCACCACCAAAGCGTAAGGCAATCCAACCACTTGATACACAATTCAATTGTCCATTTTGTAATCATGAAAAATCATGCGAAGTTAAGATGGACAAAAGTCGGAATTCGGCTCGCATACAATGTCGCGTGTGCTCAGAAGAATATCAAACGGAGATTAATTTTTTGTCCGAACCGATTGATGTTTACAATTGCTGGGTGGACGCTTGTGAAACGGCCAATTGATCGAATCCACACATTTGGAACAACAGAACATAAATGCTAAGCAAAATGTAAACAAAATGATAGTCCTAAGATTTCAGCTTTTTTTTTTTTGCATTCGTTTAATTATTATTATAACTTAATGAATGATAAACAATGTGAGACAATTCGAAA…
Mdes000256	X1.7	-	3244870	3245157	246	AGATTCAAAATGGAGAGCAAAAACGAAACTTTCATTAATGCTTTTCACTGGAAGGAGATTACCGAAAAACCGAAAAAAAATCTTGGAGAAAAAGTAAACGTTAGTTAAAAATATCTAATTAAAAAAGTTAAATTGTATACACTGTGCATGTATTAATAGCAATTCACGAATACGTGAATCGGCTGGATTAACCTCAAACGCATAATACACGTACAATGTACACTGCATACATCTTACTTTGAATTG
Mdes000257	X1.7	-	3248189	3248535	249	ATGGGACGCCGAAAAGCAAAGAATAAGCCACCACCAAAGCGTAAGGCAATCCAACCACTTGATACACAATTCAATTGTCCATTTTGTAATCATGAAAAATCATGCGAAGTTAAGATGGACAAAAGTCGGAATTCGGCTCGCATACAATGTCGCGTGTGCTCAGAAGAATATCAAACGGAGATTAATTTTTTGTCCGAACCGATTGATGTTTACAATTGCTGGGTGGACGCTTGTGAAACGGCCAATTGA
Mdes000258	X1.7	+	3265034	3272585	5182	ATTTTTGTTGTTGATTATTTGATTTAAATGTGAACGAGAAACTAGAGCTGTTTTCTTTATTCAATTCAGGGAAAACATTGTTTTTTATTTTCCTTTTATCATTTGCTCTTCAACGAGCTTAATAACAAAATGAAATATTCAAGTGGTCGAAGTAAAGTTTAAGTTTGATTAGTCTGTTTTTATTCAAATAAAAGTGAACCGCTAAAATGTGAACGAATCAAATGCATAATAAACGAAGTCGATTTGACCAACAACATAAATGGCTACACTATCACTGAAAATAAGCCTGGAAGGCGGTTCTGTCACCAAAACAATTCAGTTTGATCCACAAATTACCGTATTCGATGCGTGTAAAATAATTCGTGAGAAATTCGCTGAAGCGATACAGGGAAAACCATC…
Mdes000259	X1.7	+	3279523	3280787	948	TGTAAGTGTAAGTATTAAACTAGCAGCTATTGAATATGTCAAATTTTAACCTGTCAATTCTCAGCCGACAGACTAAAAAAAAGAAAGTGAAATTGTGATTTAGCTCAGAAGTAAACTTGATCAAAATGTTAAAATCACAGATTCTTCGTGGCAATTTAGTGAAATCGAGTGCACGGCGCCAAATACACAGCACGAGTAAAAATCTATTTGGATTGGTGCCGATTGTTATTGAACAAACTGGCCGTGGTGAACGTTCTTATGATATTTTTTCGCGATTGCTAAAAGAACGAATCATTTGTTTGATGGGTGGTGTTAACGATAATATTAGTTCGTTGATTGTAGCTCAATTGCTATTCCTTCAATCGGAAAGTAGTATAAAACCAATTCACATGTACATCA…
Mdes000260	X1.7	+	3281180	3293385	10815	TGTGAAATTGACGCGGATAGATCAACTGAAAAACGACACACCACAGTACACACAGTATCCAGTATCCAGTATCCATTGTTATTCCAAAAATTGAATTATTTATCAATTTTTTTCCGTTTGTTATTTGTTGTTTAAATTTAAAATTGGAAATCCAATTTGGTGGAAATGTTTCCATTATCAAATGGAAAATTAATTCGTGTAAATAAAGATGGAAGTGATGGTGAAATTATTTCATCGAATAAAACCACCATGGTTTTTGGTACATCGCCGCTGAATGATTATTTTATTCGTGATGCCGATCCAAAATTGAATATTCATTGTGAGATTTCCACCGATGAATATGGACGAGTCTCAATTACGAACAAATCATCGAACGATATATTGCTTAACGATAAGCAA…
Mdes000261	X1.7	-	3288529	3294637	5621	TTTGGATTAATTTTTTTTTTTTATTGCTTTTCTTTTAACACTTACAGGATGATGATTATTTGAGCAAAATGAATATATTCGCAGTGATTTACAAAAGTATTATGGATCCATTGATTCATGTTGTAAAAGAAGAGCCTGAAACTGTGATTATGCTAAGCTGTTTGTACAAATGCATCCGAAAATTTCAAAAATGGCAAAATCCATCCGAATGGAATGAAGTGGATGATGTTTTGAATGATATTTTCAGACGTTTAGCGATGGAATCAAATAATCGATTAATTGCCATTCTCATCACATTCGTATCAAGTTTAACAATTTTACCTATGGCAAAAACATCTTATATTGAAATAAACACAAATTTTGAGAATTTAAATCAAATTAAGATGCTTTTTGGTAAAA…
Mdes000262	X1.7	+	3295067	3296503	1157	AAAGCAAGTCGTTGGAATCGGATCGAGATAAATATGAAAATAATTTCAAATTATGTGAATATTGCAATCGGTACCGTAATACTAGATTTGTGATGCTACGCCATGTTGATTATTGACATTTTTTGACATTTTTCGGTAACAATATTCTGACGTGGTGATTACTTTAGTTGATATGCAATAGTATACTCGTCAGCAAATTGAACACTGCAAACAATCGTCAAACGAAGAGCTTTAGTAAACATTCACTATTTCAATTTGGTTCATTTCAAATCGGATACAAATTACACGTAGCCAAAATGCCGCTTTCAGATAATTTAGGCTTTTTATCAACATTATTCAGAGATGTTCAACGCATGGATAAACGACAACATTTTTACCAATTCCTCAGTTTTGGTATGA…
Mdes000263	X1.7	-	3296984	3301786	4320	ATGGGATCCGAAGAGGCGAGCATTGAAGCGATTACACGCCACGTTCAACGTGCTAATTCAATTTATAAGAATACGGATTTCAATGGCGATGGCAAACCGGATAACATAACATTCATGATAAAACGAATTAAAATTCACACATCAAATGCCTTAAAAGACACCAATTATCGTTTTCCCAGCAATTATGGTGTCGAAAAATTTTTGGAATTATTTTCGGAAGAGGACTACGATGCATTTTGTTTGGCCTATATGTTTACATATCGTGATTTCGAAATGGGTACACTGGGGCTAGCTTGGACCGGTGACTTGAAGAATGCTGGCGGTGTTTGCGAAAAGAATGGCCATTACCGTGGATCAATGAAGTCTTTGAACACTGGCATTGTAACGCTTCTCAACTAT…
Mdes000264	X1.7	-	3307053	3311257	2546	AGCTCAACCATATGTTTTTGTTTCGGTTGTGGGGAGGCTCTTTCATTCATTTTTTTTTCTCCATAAATTTTGAATGAAAATTCGAATTAAATTTCTTTAAAAGTAACTTTCGAGCCAAATTAAACACAAATTTATTCGAATAACAGCGAAATAAAATTATGCAATTCATATGAAAATATTTTCGTATTTGAATTCTATATTGACAATCGTAACGAAATCTGTCCTCCCCGCTGGAAATAGCAAATTCATTGATTTTTCGGATAAATCAAATGTATACAATCACTTTTATCAATATTGTCATTGATTGCATACACGTGCAATTGTGATTCAGTTCGAACAACATGAACAAATTTTAGGGCAGCAACCTGTTTTACTTTATATTTTCCTTGGAAAACAGTA…
Mdes000265	X1.7	+	3308434	3309282	669	TCAGCCGGTGTTCCAATGAATCCTAATCGAAATTATCCGAAATGCCAAAGGTTTGGGGGGCAACAAATCAAAATACAAAGAAAATAAACATTCATTTCATTTTCATAAAGCAATTACCAAAACTATTGGTATATGTGTAGGAATATAAAACAAAACAAATTCGTGTTTCAATGAAGGTAAAAAATATTTCGAAAATTATGATAATTGGATTGAACCAGTTAATAAACAACAAACAAAGGAAAAAAAGATGCAGTAAAAGACAGAGAAAGAATTTTGCGATTTTATTTTTAGATATTTGCAAATAAATTGTGCTGAATCATTCTTAAACATGCAAATCACGCGCCAAAGTGACTACAATGAATTTTGACAATAAACAAATTAACAATTGTAATATATTGT…
Mdes000266	X1.7	+	3309500	3309919	244	AAAAAAAAAAAAATAATTTTTCAAACCTATTCGTTATTCACGAACCTATAGTCAATTCGAATGAATGTTTGTGCATGTTAAACTGTTGCCGATGATAAAAATTGTCGGTGTGTGCGTGTGCCAACAATATTGAGCTGTTGATCCAATAACATTTTTTCTATTCACAGTTGAATTAACATCGTTAAAGCATGAACAGCATTTGAGCCTACCAATCCAACATCTCCAATTGCACCGGATGCTCCAG
Mdes000267	X1.7	+	3316431	3319845	1836	TATTGCACAGTTGTCTCATAGAGTTTTTCGGCTAACCAACGAATGTCAGAAACAGCATTACCTACTATTTTGTCGTCTTAATTTTATTCTTCTTCTAGCTGTCGTCTTCGAACCAAGCAAATAACATATCGCACGCAAGCGATCTCAAAGAATAAATTAAACAACGGATCAAACGAATAGTGGAAAATCGCGCAGACAGAAAATAGAAAAAAAAAACCGTGTTAACATTTCATTAAAGTGGCGTTCGGTTATCAAACATATAAACAAAACGAACACAATCATTTTATCATTATTATTATTATTAATATTATTTTTGCTTTGGAATGATGTGTTACAAAAATGCTATTTTTACTTGAGAACGTGCGACAAACAATTCAAAAATCTCTTCAGATTCGGAAT…
Mdes000268	X1.7	+	3326961	3335777	5145	ATTTTATCCATTTCATGTAGATTTTTAAAACGAAATCCTTGACAAAAAGTTTTTATGCAATTTTCCTTTCCAGAATTTCATTCGAGACGTTGATCGAATGATAGCGATAAAAAAAAACGATGTAATCGAAAACGAGAAAGGAAAAAAAAAACAGAGCAAAAAACAAACCGACTCAAAAATCGAAATACATTGATTGAAGAAGTAGAAGAAGAAAAAAAAAACAGCCGAAAAACAAATATGGAAACGATGGAATGGAAAACGTTTAACATAGCCTTTATCGCAATATAATCCATCACGTCGAATCACGGACAAAGCGAAAACGTGATCTTTCCCTTCTTTTTTTCGAATATTTATCACTCAAGTAAATACCACAAGTTCCGGATATCGAATGAAAATAAA…
Mdes000269	X1.7	+	3338926	3340324	1313	TCTAGTTATTCGCAACATACAGACTAATCAAGTTTTTAAATTGGCCACAAATCAAGACTTGCACTCGGCCACACAGCATCATAACGCATAATATAAATGTGAAATGTGAACAGTTGGAAATCAAAATACAGCTCGACACAACACAACACTACATAACTACAATGGATCTGAATAATTACAGCATCGTTTTAATGATGTTCTTCATCATTGTTCGCGGATCCGGCAAATCGATTACGGTCCATTGCAACCATTTGGAAACCAGCTATTGTCTCATTGATGAACATATTAATTTGCCAGTGGAAGATAATTTGTACATTATTCATCCGAATCGATATTTTCGGACAATTGACACAATATTGGAAATAAAACCAGCTCAACGTTCCTATATCGCATCAATTG…
Mdes000270	X1.7	-	3344538	3347616	2048	GTCCGCATTGCTGGCGTTAAGTGGATTCTAAATCGAAAAATATCATAGTTAAGCACAAACACATTGACACATATTGTGTTTATCCCGTGTCACTGAGATAAACAATCTATTTGTTGTTTTTTTTTTTTTCATTCATTTCGAACGCAAGCAAACAAACATTCAAGTGTACGCAAACAAGAATACAGAAAAGAAGAAAATAGTAAAACAGAAAAACATCATAAACCAAAACGAATCGAATTGATAGAAAAGTCTTCAGTGAATTGATTGAGCGTCCAGTGTTTAGCTGAATTTTTGTTTTTTCTTCAGTGTTCAGTGTAAAATTTAAATTTTCTTTCGCATTTTGAACTGAAAGGATTCGCGTTTACCTACATTTCGGTAGTGTCGGTGTGAATAATCGAT…
Mdes000271	X1.7	+	3366323	3366856	444	ATGAGCTCTAGCAGTGAAAGTTCAAGTGAGGGCTCATCGACAGCATCATCGGTTTCATCGAACACTGGCAGTGAAAATGTTGAAGCTGATATTTTTGCTGCGAATCGTAACAACACAACTGTGCGGATGGTACCGGTGCGTCGACGAAAGAATGCCAAACCAAAAAACCGTGAGCATGTTTTAAATGAAATTCGAAAATTACAATCAACAACCGATCTATTGATTCCACGTGCTCCATTTTTACGAGTTGTTCGCGAAATATTACATAAATATACTCCAGATGGTCGAATTGCACGACAGGCCGTTGAAGCACTACGTGAATCATCCGAAATGTTGGCGGTCCAATTGTTTGAAGATGCATTGTTTTGTGCACTGCACGCCCGTCGCATTACAGTGATG…
Mdes000272	X1.7	-	3380516	3385147	1899	ATGGAATTTCGGCCAATAATTCGTGGCAATATTGGAAATCGTCTTGCATATAAAGAGCTGATTCTTCAGTCCAATGGTTTAAAATCTAATTCGATTGTTAACGTTATAAATATGTTGAATTTTCGAAAATTGGCAATTTTTTGCTCTTTAGTTGCGGCAGTATTTGTGAGCACATCATCAGGAAATGGGGACATTGATGCGCGTTTTGATGAATTTAGAGCTTTGGTACAGGAAGCAGCACGCAACAGTGAAAAATTGCCACCTGACACCATTAAATATTATCACATCGATCATTTGAATGGAACAGCGCATGATTTCAAACTTTTGTGCCTGAAAGAATTTGAAACAAAGTCAAAACGCCATGGAAGAAACACACCGAATCATGCGTATAAAATACTG…
Mdes000273	X1.7	-	3416361	3417109	245	TATAATGAAAAAATCATTATTTTCTCTTTAATACTTTTACAGCAGAGCGATAAAGGGAGCGTAAGTCCATTTCAAAAAATAATATTAACCAATCATTCCAAAACCAAATTTAGTACTTTTATTTATAATGAATGAAATATTTTTTCTCTTTAATACATTTACAACAGCGATGCGAAACTGTAAGTCCATTTTAGAAAATAATATTAACCAATCATTCCAAAAATAAATTTACTAATTTTATCTAT
Mdes000274	X1.7	+	3422076	3422651	246	TGTGTCAAACATTCAAAAATATTTTATTTCTTTATATCAGAAGTAAACAATTCAATTTCGTATTATATTTTCACAAAAATTATTACTTTGAATGTTAGTCATCATGCGAAGTGGTTCTCGTAGAACGTCCTGTCAACAGAATTTCCCTGAAACAACAAAATTTAGAATCGAATTTTTATAAAATTTCAAAAAATAAATAAAAATTTTCAAACTTACACATCTCTAATATGCTTATCCATTAATGAC
Mdes000275	X1.7	+	3422942	3433071	204	CATTGCATTGATTTACCTACTACCTTTGAATGTGTTGGTAAAGTAACGAATGTATGTCCATGTAATTTTATGTGCTATACACATGTTCACAGGAATACCGAACAGTGCGAGTGCGTATAACGCCTATACAATATAAGCTATTACTGGCATTGCATTGATTTACCTACTACTTTTGAATGTGTTGGTAAAATAACGAATGTATGT
Mdes000276	X1.7	-	3430505	3430769	240	CACGCTGTTTTATGTTAAAAATAATTCTACATTAAAATTGACGCTAAATGTGTGAATTTGGCGTGATTTTAATATGAGTTAGCATGAATTTAATTTTTAATGTAAAACAGCGTGAGGGAAGTACTAGACTTAAGATTTGAATTTGCTTTGTGCGGCGAACTACAAAATGTCATCTATCAAATGAACATATTAAAATTTTCAATTCAGAAAGATAAACGGCTTTGCGCTTCGACCGACATT
Mdes000277	X1.7	-	3432156	3432583	249	ATATGTAATTGCAATTATTTCGCTACATTTTTTATTCTTATTATTTTAGTTTGAACGATTTAGGATTTCCCAAATTAGGGCGTCAAACCGCGGGTTTCCTATATCCCATTCTTGCAGAAGTTCTGTTGAGTGCACCTTCTACGAGAACCGTTTCGTATGATGACTAACATTCAAAGTAATAATTTTCGTGAAAATATAATACGAAATTGAATTGTTAACTTCTGATATAAAGAAATAAAATATTTTTGA
Mdes000278	X1.7	-	3444493	3446405	1731	ATGGGAAAATTCGCAAAAGTGGATGAATCATTTGAGCCCAATGAAAAGGCATCAATTAATTCGAACAATGAAAAACGCAATTGTATAAAAAATGAGACAAAAGATGCCATTTTCATTGTGTCAAACAGGGCGTTGACAGAGAATGAAACGTTACCGAAAAGAAGAAGAACGATACGAAAGCTACGCACATTCGATTTACTTCGAAAAAATTTTGAACAACTTAAATCGATCTCAGCGGGATTGTTGTTATTATCGTGTGGTGGATTACATATTGCTTGGGCTATAAGTCAAGTGTATGCTTATGATACTGTTGATGATCTTCGTGATGAAGCGGACAAAATGAATGCAACCCGTACACGGATTGACTATCTCAACAAACATTTAATTTCCGAACGTGTT…
Mdes000279	X1.7	-	3447603	3449625	1620	ATGGATACATGGAATGCCACATATAACGCTCAAGTGGACGAATCACTTGAGCTTAATGAAACCGCACCAATTAATCATAACAATCAAAATCAAAATTATATGACAAATGAAGCACGTGAAAATAGTGTCGAAAGTATCAACATCGATAATGGTTATGAAAGAAATCCTAACGTCCAATTGGCACACACAATTCCGCATCAAAGTGAACCGATACAAGAAGAGAGCTATGTATTAATTTGGAAATATTCTGAACAAATTAAATCAATTTCAGCAGGTTTGCTGCTGTTATTCTGCGGTGGATTACATATTGTATGGGCCATTTATCAAGTTCTTGGCTACGAAACATCGTATATGTTTCGCAATGAATTGAATCGTTTGAATAAAGAGAAAGCTCATTTG…
Mdes000280	X1.7	-	3478305	3481029	906	TCTGACGTTACTTTTTGGCGCATTTAGAACCATTGAGCTAAATACTAGAACCATGTTACTAAATAATATTCAATATTCATTCAGCTGTATTGGTGTTGGCTGTATGTGTATTGGAAGTTAGATCCTCACACATAAGGATTTGATCGCCTGGCAATTTAAATATATGTTGGAACAAGGAAACATCATTCAATTTTCTATTCACAAGAATAATGCAGGAATAACTAATAAGCGAAATAAAATCAATGAATTGAAGAAAAAATACGAACGAATGACAGATCAAGAAGCTGAACTTTGGGTCATTATTCATGAATATGATTGGGGAATCCTCGGCGACCACTATCCAGGAGAAAGGCCAAAAAATGCACCAACAACACCAGGACCCTATGTAACCATCGATGC…
Mdes000281	X1.7	-	3484604	3486677	803	TCTATATGTTGATCGAATGTTCTGTGAATGCTACGAATATTTAGTGAATGTTACGAATGCTTTGTATATGATGTGCTAATGGTTTAAAACTACACGAATTGATTTTTTTATTGAATTTACAGACGTTAATTCGCAAATATTAAATACATATAGCCCCTCGCAATTGATTGATTTTCTATATAAATTTAATTATTATTAGGCGATAGTGTTGGTGTGCACATCATCAGGAAATGGAGACATCGCGCGCATCAATTTTGATGAATTTAGAGCATTGTGAGGTTCCGGAATCACCCAATCAGGATATATCCGATGAGTTAGAAAGAGGTTACGTCAATTTATATTATCACATCCATTGTTTGAATGATACAGATAAGGATTTCAAACTTTTGTGTCTGGAAT…
Mdes000282	X1.7	+	3604886	3606376	1115	AAACAAAAAAAAATTTTTTTTTATCAACAACCTGAAATAACAAGCAATCACTGAATGTTCCAGCAATATTCTAGAATCGAACGCAACGGTTTAAATGGAAAAAGTTAAAAGGCAAAATCAAAAGCGTATTCATTTGATTCGACGACAATGTTTCACGTAAATTCCACGAAAATCATATAAAGACACCGTGAACTAACCAAACAAAATAAAACAAAAACAAAACAAAATTAAAGAGAAAAATACCCACCCAATGTGAAATTGTGCGCGCAAAAACGATAGCCAAAAACATTGAATTCAAAATCGAAATCCATATACATTATACATAGACAAAGACACAAACACACCAACCAATTCCAAAATGAACGGATCTAAGCCAAAATTGGCGATAAAAATTAATTA…
Mdes000283	X1.7	-	3621521	3621951	213	AAGCTCCGCTTAACATCATGTTTTTCCATTCGATTGTAAATCGATATTCTATGAGATATGAGATAATTTCAAGCATAAGTCACAGTAGTATCTGATATTTGGCCATCGTACTCAAAATCCCAGTGCTCATGACTTAAGAGTTCATTTCATCGTTGTTTATCGCTGGGTCTATGTATGCGAACGACGAAAAGAAAATGCTCAACATGAAAACCG
Mdes000284	X1.7	+	3625059	3628423	507	ATTAAGAAGCAATTCAAATTATCGCCACAATCGGTTCGTGTCGAAGCCGGCGGACGTGCTGAAATAACATGTAGCCCACCATTAGGTGTACCAACACCAAAAATCCATTGGCTCAAAAATGGTTCGCCTTTAACGCAAGATTCCACGGCAATAGTAACGGTCGAAGGGAGTGTTTTGATAACGCATACATCAATGACGGATATGGCAAATTATACATGCGTTGCAGAAAATATAGCCGGAAAGAAATTGTCGGATCCAGTATCATTAATCGTATATGTGAATGGCGGTTGGAGTGGATGGTCACAATGGACTGAATGCCGTTGTCCAGGCCGTGCACCATTCGGACAAAAAAGGAACCGATTTTGTAATAATCCAATTCCATTAAATGGCGGTAGCACT…
Mdes000285	X1.7	+	3632811	3634466	225	TGCAATGTACAAATTCATAGACAATTCCATATTCTGAATCAATTTTTTCTTTTCTCATTTCATAATGGCCTCGATTATCTAGAGGATATTCAAATCATCAATCCGGAAAGTTTTGATCTATTGATTGTTCATTCAAATGCTACGAATAAAAATCAACCAAATTTCGTGTATGGAAATACAATAGCGGCTGGATGTCGTGGCGGAAATTGTAGCATTGTTAAAGAA
Mdes000286	X1.7	+	3658694	3661006	1874	ATCCATTCACAGAAATGCAACCGGAATATTTTCACGATCCAGATAAAAAGGCCACCATCCAATTTCAACCGGATTTAACGCGAAATAACATAACAACTAATTACGATTATCCACCATTAAATTCACATCATCATGGACATTTGCCAAGTTTGGCAAATAGTAATGGTGGCAGCGTTAATGGTACCATTGTCCAAAGTATCCCATTGCAAATACCACGATCAATATCGGAACACCACTATGATGTGCCACATTTAGCCAATAACTACGCCACTCCAATGGATAAAGTGAGCGGAAATGATTCATACAGCTCATCAAATTATTCAAAACGAATTCACAGCACCGATTCATTGGCAACAACAACGAATACTTCCGATTCAACATATGATGTCGCAACGGAAC…
Mdes000287	X1.7	-	3664138	3665121	984	ATGGCAAGTGAAGAGCATTTAATTTTATCAACTGAAATAAAATCGGTGCACAAAACATTACGTGAAAATACAAAAAAATTTGGTATAAAACGTGCATGGCAAGAGCATCTTCAGTCAAAATGCAAGCTCAAGAGCTATGCAAATGCGATGAAGAATTTGGCTGTAAAGCATTGGGAATTAAATGATCGCAAAGCCGAAACTATTTCGAATACAAAATGTCGTTTCCATCAAAGGAGCCGAATACTATGGTCCGTCAACTATTGCCGCGAATATTTTCAAACCGATAAACTGATTGGGGGCCTTCGGCAACGAGAGCATCGAATAATGGCGGAATTAGGAATCAATAGTAGCAAATATACAAATGAAAGCAGCATCGCACGGTTTCCAGTTGTACAAATA…
Mdes000288	X1.7	+	3665696	3670902	3564	CGTAACGATGCGTATGTTTACCATAGAAAGAAACTGATTCGTTTTTCTTCTTGTTTTTTTTTCTTCTTTCTTTTCTTCGTATCCATAAGTCGTTTTCGTCGTGTAACATTTTTGTGAACGTTTCGTTTATGTATAATACAAAATTCATCAATGGCATGAAAATTAAGTGCAACAGAAACAGTACAGCACAGCACAGTTCAGCTCAGCACAGACTCATTTTAGTGAAGAGAACCAAAAAAAAGAAAAAAAAGGGAAAAACAATTTTTGAAAACAAATATTAATTAAATCATTAAACCATCAACTGAATTGTAAAAAATGATTTTGATAGAAATGTGCAGCAAACGAAATAAAATGAATCAGTAAATGTGAATAATTTCAAAAAAATTCATCGAATTCGAT…
Mdes000289	X1.7	-	3677071	3680797	836	ATGCCAAGATTCGAAAAACCAATCGCCATGCAAGAGGCGATGATGCAAAATAAAATAACCAATGGTTCGTTGATACGCGAAAATGAAATGAGTGCATTGCATTTTGTCGCTTTCGATGGGGCCTTTGGCCATAGCATTCAGCATATGATGCACACAGATTTGACAGCAACATCATTAGATTTAAACTATGATGGAAGTCAGTCGCCCGGTTCTGGCGGCAGTCTACCGCATCAAACGCGTAACAAACGAATGCGAACATCATTTAAACATCATCAATTACGTACAATGAAATCATATTTTGCCATCAATCAAAATCCAGACGCTAAAGATTTGAAACAGTTGTCACAAAAAACGGGTCTATCAAAACGTGTGCTACAGGTTTGGTTTCAAAATGCACGT…
Mdes000290	X1.7	-	3685130	3687753	412	CATTTTATTCTAAACGGAAACGCATAATCGAATCGGATTTAGACAAATCAATGATTCAAATAAATAAGCAAACAATTCATAGATGCCAACTGTTGATTGAGCCTGAGTAACAACACATACAAAATAATGAAGACATTTCTTTAAAATCGGAAAATCATTTATTTGTATCCAGTTCACAAAGAGAGACTCTACAAGTCTTGTGATTGTAATAAAAAGAGAATATCAGCTCGATCAAAAACAAAGAAGGGGGGAAAAAAAAATAAATCGATAATTAATTGGCAT
Mdes000291	X1.7	+	3722044	3722183	120	TCAATCTCATGCGTAATAATAATACATATTGTGTATATTCAAGAAATGCATCCCCTTTGTCAGGGGTTCTTTGAACATTGCGAATCAATATGATTGATGCATTTCAGTTTTTCAATTTCG
Mdes000292	X1.7	-	3737699	3740185	1125	ATGTCTCATTTTACAGAATTGAATATTTTCGATGTGATCTGTCGTTACGATGAATTTAGCGTTCGTTGCAATGATATTTTTTTCGCTTTTTTTTTGATTTGTTTTTTTTTCGTTTTTTATCGTTTCAGATTATTCGGTTCGAAGAGATGTGCCCGTTGTATGACATCAATAAGTTCCTCTGAGCTCGTTATGCGTGCTCGACATTTAGTATTCCATGTTCGATGTTTTTCATGTACGATATGCAATTCACCATTAACAAAAGGCGATCAATTTGGTATGCGCGATTCGGCGATATTTTGTCGATCACATTATGAAATTGCATTAGAATCACCGAATGCATCAACACCATTAGGCATGTCATGTCAATATCCATTTGGTTCATCACCAAATGGCCATATC…
Mdes000293	X1.7	-	3763749	3766408	660	ATGAATAAATCTATATGCTGGTGCGACGCAGAATCAACGAACGCCATCATTAAAATTTATGTTCAGCAGAGCGCAAGATTTTTAGGTCCACCGCGCGAACGGAATAGCCCAACATTGCCTGGATCAATAGCCGGACAATGTGCAGTCGCATCAAACAATAATCATCCATTACATCGGCCGTGTGCATCGTGCTCAACCGATTTGTGTGAACATCACGCGGCCAAAGCATTCGGAGCAAGCCCTACATTCAATGACTCCTGTCGAAGCTATGAAACAGCAGAACGATCTATATTTGATGAATCTGGCATCGGATACACGGACACACTCATTGATAATCGGATAGAATATACGGAGCTTGGAAACCGAGATAAAAGTTGCTTACAAATGAAATCAGAACCA…
Mdes000294	X1.7	+	3803818	3805452	1485	TTGAATGATTTCGGAAATACAACGACAAGAAGTGAACGAAGTGGTTCGTTTGGGAGCAGGATAGCAAACAAAAATTTACGCGGAAATAACACCAAACGCAACTATTCAAATTGGCACGTGATGAACCATTGGAAGGATCACATTAAACATGTACTCAATATTGATGAGGAAAATGATTCAATCGATGATTACATATTCGAGTCATTTAACATTTATAATCCGGATCCGAAGTACGTGTTTCTATTACCGGATAATATGAATCATACAGTTGTTTTGCGTCGCAGCAATTTTACAGAAATTTCTTTTCCAAATATGACGGCTCTTCAATCGATTCAAAAACTTTTAAGATCATCCAAATTTAAGCCATTGCTCGAAACGGATCATCAAAAGCAAAAAAAT…
Mdes000295	X1.7	+	3806367	3807935	958	ATGAACCGTAACGTCAGCCATTCCAATCACATACCAATCGATGATGAATCAGGCGATGAAGGACGGAAAAAGCGTGATGTCATTGATTTATATTCAATGGTCAAATGTGCAACCGGCTGCGATCCATTGATATACAAAGGTTATGGATGTTATTGTGGTTTTTTAGGACGTGGCAAAACTCTCGACGGTATCGATCGATGTTGTAAAATGCATGACTATTGCTACCATATCGCAAATTGTCCGAAATTTTTGGAATATTTTGTGCCATATTTGTGGAAATGCTATCGTGGACGCCCATTGTGTGCCATCGAACATGGTGAATGGGGCGGACCTGGATCATGTGCAGCTACACTATGTGAATGTGACAAAGCATTGTCGAATTGTTTGCGACGATTTTAT…
Mdes000296	X1.7	+	3808415	3808740	305	TCATTGTAGAAAATCGTCTAAAAATTTCAAGAAAATATTTTTACATCTGTACAAATGAAAATCCATAATGAAAAACAATTCATATTCTCATGTTCGATTGATTGTTGTCATTCGGTTGAAGGAATGCTTCAGCTGATTCGAGAAATACATCGATCGAATAATATACAAAAATACACATTTGCAAGCATTGCATTAATGAAAATTCCTAAATTCATCGGATTGAATAAATCAATGCCTGTCTATCTGACTGTCGATTTTCATCATTAAATTTCATGTCACACTGTGTGTGTATGTGTGTGTGTGTG
Mdes000297	X1.7	-	3809483	3819820	2374	ATGCGGAAGCTCATCATATTGTTAAGATCCATCCAAGTGGCCAAACCAATGGAAATAATGTCTGGAGTTGGCCCAAATAATGTACCAAGTTCAACTGCATCTCCATCAACGACAACATTTCCAACTGTGATGAGTACCGTAGCATCGAACATAGCACAGGGCATCGATCCATTGAGCCATGTTGGTGATGGTATCTTTTTACAAACAAAAACCGCCAAAGGACTTTCGTTTATCTGTGTATTTTTCGCATTGTTCATCACTTGTCAACAGATCTATCAACATCTAAGATGGTACACAAATCCACAAGAGCAACGTTGGATCGTTCGAATATTGTTCATTGTACCAATTTATGCGACATATTCATGGATCAGTCTGTTATTTTTTAATTCAGAGAGTGTT…
Mdes000298	X1.7	+	3820139	3822001	1622	AATAATTTCAATTATAAATTCAGGCCATTCTTCAATATCATCTTAAGTAAATTCACCATTGAAGAGATGGATCGTTTTGCTAGAAATTAAGTATGACAGCTAAATCTGACCCCTTTCAATGTTTTCCATTTCAACAAATAATAAATAATCAGTTTATTTTGTTGTGTGTGCTTATCTCTTAGGGCTGAATGATAATTTTTTCGATTATTTTGACTTTTTTGTATTATTCGGATATTATATCTTAATTAGAACAGTTAATTTCGAAAACATGGCTTTATTGGATATAGATACATGGTTGACGGAATTTGATGCATGCGAACGCCTAAGCCGTGATATCCAATTACAAATTGTCTCAAGAAATACTCAACCTAGTTTATCGGCCGACTATACAAAAATTTC…
Mdes000299	X1.7	-	3822012	3824170	1656	TTAAAACATTCATTCAAATGGTGTACTAGTTTATTGTGGTGAGATTGTGAGTGGCCATCTTTGCTAATATACGTAAACACTTGTCCAAAATTGGCTTGTGAATGAAGTGGGAAAAGAAAAAAATTTCGGAAAAGGTATCCGTGTGTATGCTCGTGAGCACTAGAATCGAAGTCTTGAAATTGTCATTCGAAAAACTTTGATCCATAAAAAAAATATTCATCAAATCCACAAAACAATGGCATTCAACGCTACTAAAACTCCACTTTTAAAATCGATTTTGGCTCGTGGATTTTCTGCTCAAGCAAGCCAAAAATTTACTGCATCCAAAGCTAATGAATTGCAAGTGACAACATTGCCAAATAATATTCTTGTTGCGTCCATTGATCAAAATGCACCATT…
Mdes000300	X1.7	+	3824341	3829959	3444	GAAATCATCTGTCAATGGTTGTTAGCCCAGCCACCAATATACTGACACACCACGTACAATTTATGTACGCAGAAATATACACATATTCAATTAGACACCAAATTCAAGTCAATATTATCATTTTAATTTTGACAGATTGAGGAAAACATTCGCCTCGGGAATTTTTATAGAATACTGCAAAGCAGTTCACTACCGATCGATCAGTACATAGGTGAATCAGCAACGAAATTAACGAAGAAGAAAAGCGAAATATAAACACAATCAACCACAACAATAACAACAACACAAGTCTATTAAACGCCACCAGTTAAAGGACAGAAAGTCAGAAAGAGAAGAAACGACAAAACAAAAATCGCGCTAGTGATTAATAAAATCTGATGAAGAAAAATTTGGTGTAAA…
Mdes000301	X1.7	-	3829004	3831927	2199	TTAAAAAGGAAAAATTGTTTGAATATGGAAATGGACCCAATTTCAAATGGAGAAGTGATAAAAGAGAATTCTGATTTGTCCACATGTGAAAACTTATGCCAAGAAAATGAATCCAAATCTCCAGAAAATTTTTCATACAAAATTATACCAAACTTTCATCACAAACTACCCAAAAATGATACACTCGCACAAAAGTTACGCGAAGAAGCGCGAACATTATTTTTACAAAAGCGAAGCAAAGAGCTATTGAACAACACTGAATTGAAAACGTTATGGAACATTTTACAAATGAATTACACACAGCCATGCATCAACAACGACCAATATATAAACTATACCGACTATTTGCGGGTGATTGAGCTTGCAGGAGAAAAATTCAAGCTTTATTTGACATCAACA…
Mdes000302	X1.7	+	3832088	3832889	692	TGGTAAACAAACGACTTGAGTGGCAAGTCAATAGCCTTTTTGGCAAATTTGCAATTGTACGCTGCAGTCCGGCTACACATCAAAATCCAATTGGACTTGATTCTCAAGCGGCAAAAAGAAAGAGGCTGCACGCAAAACATAACATTCAAAGTAAAATAATTAAAATAAATAAAAATTGCTGCGACACGATATTTTTCGGATATATCCTGCTTTCTATTAATTGTGAACGCAATATTTTTTACTGCTTGGAATAATATGGACGCATTGGATATACAACAAGAAAGTCTTTTGGCAACATCGATACGATATGGTTTGTATATCGGTGCCGTTTTTCAAATGATTTGTCTTGGTGCGGTTATTTTTATCATACCAAAAAGTTCAACAACGGTTGGATCGATT…
Mdes000303	X1.7	-	3832934	3835152	1464	ATGGTTCGTGGGAAGTACACCAACCGAAGAGTCCACCGAGGGACAAAAGATTTTCTGAAAAAAGTTAACGAACAAAACATTTGCGACTTTCGAAATGAAACATTTCAAGTTGACGGCAATGGATTCGTTAAGCGATTAAATAGCGGTATTCTTTCACTCTTTCAATTAACAACAATCCATGGCGTTGGTTATTTGACACGTCGAGGCCTTCATTTCATCGAACGGCTGTTATGGATCGTATGCATTTGCATTGCGATTTATGGTACTGCTTCATTGGCTCAAAGAACTTGGAATCGATTCCAAACATCACCGATGGTCATTTCTGTCGATCGAAATAAGTTCATGTGGAATACAAGCTTTCCAGGTCTAACGGTTTGTCTACATAAAAGAATCGATGAT…
Mdes000304	X1.7	-	3837603	3847236	2952	ATATCGCTTAGTCCTGATAAACATCGAATGCGAAACATTTCGAAAAGAGACAAAAAAAAAATAAAATAAAATAGAAAACAAATCAAATCGATGCAATTGTTGTCGCATGAAACATTTATTTGTCACTAGATATCCAAGAAATAATGTTTCAAAGTGTTAAATATTCCATTCCTTTTCAGGACACGAAGAATTCCACTAATATGAATCAGAAATTCAGCTGAAAATTCTCATAAAACTATATGACTGTGTATTTGATGATTTGTGAAATGGGCACAATGTTTGCAGTGATTTAAGTGAACAAATTTTTCTTAAATTATGTTTTCATTCGTTTGTGGAATTTATATTATTCAAAATAGAGAAATTTGAAAAGAAAAAAGGGAATCAAAAAAAAAAAAATAT…
Mdes000305	X1.7	+	3840763	3843309	2151	ATGTGCAGAACATTCCTGAGCTTCGGTTTAATTTTATTCATCAATTTCATTTATTCATCAAATCAATCAGAGATTGTCATATCGTTAGACCAGGGAAATGTGATGGGGACAAAATTATTTCCGGATGCATCGAAAATGGCAATTTATTCATATCTCGGCATACCGTACGCTAAGCCTCCCGTTGGATATTTGCGTTTCGCGCTGCCCGAAAAGCATCTCGGTTGGGGCAATCGAACATTCATTGCTCGAGATTTCAAACCGATTTGTCCACAAATTAAAAAGCACGTATTCGACGTTCCGTATCCAGAACGTGTGGCTGAAACGGACGAAGATTGTCTTTTTCTAAACATTTGGACTCCACAATCTGCAAATAATCGAAATAGTTCGATGCCAGTCTTG…
Mdes000306	X1.7	-	3848547	3850032	1098	ATGGAGCCCTCAACAATACCATCAACAATTTGGCCAACAATCGATATTGAATTGAAGCACGCTCCAAAACTAACAACATCGGCTCTCGTTCGTGTTTTTACTTTGTTTTCACTTGGAATGATATCACTCATTGCCAATGTGGCTATTTTAGTTCATCTGGTGAAAACGAAAAGATTACGACGCACATCAAACTATGCAATTTATAGTTTACTTTTACATTTGTCGATTGCCGACCTTTTGGTTACCATTTTTTGTATGTTTGGCGAGGCCGCATGGAGTTTAACTGTTCAATGGATTGCTGGTGAACAGGCCTGCAAACTGGTTAAATTTTTTCAAATGTTTGCATTATATTTATCGACATATGTATTAGTATTGATTGGTATTGATCGATGGGTGGCA…
Mdes000307	X1.7	-	3851928	3857304	3399	ATGGAAGAAAACATCGAAATAAATAATCGTCGGAATCGTTTTCAAGTGAATCCTGTGTCAATGTCGGATATGATATTTAAAAACGGCGATGAAAATGAAACCTATGAAGATGACACATTTAACGATGCTGACATTGTGTTACGTAATAATCGACGATCGTCCAGACTTAACTCACTTCCGTTGCGCAGTAGCTTTCGCGAACGGGATCGAAATTCAAAACATAAAGACATTCATACGACACGATTTCAAACGCCAGATGATCCTGAACCAAATGCCAATGTCGGAGATCGCAACAGCTTATTAGATGACTTTGAGGCCAATTGTCGAAGAAGTTTTCTGAATTTTACTCGGGAAGCTTTGCCAAGGCAGGAAAATTATCGAGACATTTTATCGGTACAG…
Mdes000308	X1.7	-	3862584	3868211	2997	ATGTATGTATTCAGCGACACATCATTTATGAATGGAGTGAATCGAGGAGGGGGCAGAACATTTCTAAGCTATAATCGCAATAATTCGCTACCTCGTTCGAATGCGTGGTCAATTAACGGTGGACGTTTGATACGTACTGGTGGCGATATTGTTCTTGGTGGAATTTTTCCAATGCATGAGCAAAATATCAATAATCCAGAATATCCATGCGGAATGGTCAAAGAGGAAAAAGGCATACAACGGCTAGAAGCAATGATGTATGCACTGGACAAAATCAATAATGATGATCCAGATCTCTTGCCAAACATCACACTCGGTTCGTTAATCATTGATTCGTGTAGCAGTGATACTTATGCTCTGGAGCAATCCATGGAATTCGTACGTTATTATATGAATCAG…
Mdes000309	X1.7	-	3877166	3880813	3648	ATGAAAACGTTTAAAAAATCAACTAAAAATGGTATGTTCGATGCACGGCCAAAAATCCATTGCGTCAAGAATCGCCTAAAATGTTGGAATAAAAATTATTCCACTTTAATTTCCGAACCAAGTGTTCAATATTACAATTCCGATGTACGAAAATTGGATTACGGTTTATCGTTTTCACACAGATGTGAATCGTCAAAATTTCAATGGCCCATCAAATCGATCATTGTTGTGCGTATGGTTCAAGTTCTATTTACAAATGATAAACATGTACAAAATGGGACTGATGATGATAATCCAGAACAATTGAACCCACGAACCACCACACAGCAAACGGGCATAAGCATCATAAGTACAACGAGAAATAATAATTTCGAATCCAACGAAAAAATCACGACTAAG…
Mdes000310	X1.7	-	3880993	3886519	3890	TGGCGATAAATCTATGGTCTGTGTGAGATAAAGCAGTGAATATACAGATATTTAATGCATACAAAATATAATATCATTCAAATCATCATCAATTTTAATGTTTATTTTAAAAAATGGATTGTCCAAATTCGGAACAAAGTGTTCCAAATGAAAATATTGGTGCCAACAATTTAAGTGCAAACAAACAAAATCAAAGTCAAAATGCATCTATATCGAATACCATGTTCCCAAAGTCCGATGATACTGGAGTAAACAAAAGTTTAGCTTTTGAAACATTGAAGCACACTATCAAATACTTGAAAACTTCCAAAAAAAATGAGTGGCCAGAGTGTTTGTGTAAGATTTGGTTTATGACGATCGACATCATCAAACAAAATAGAAATGAATCGGCTACGGCCA…
Mdes000311	X1.7	+	3883229	3883500	127	TTTTGGAGGATCCAATGTTTGATCCGCATCCAGATTCGGTTGCCCTTCATCGGGCAGAAGAATGATAGTCTCTTTTGAAGGATCCAATGTTTGATTTGCATCTTGATCCGATTGCCCTTCATCGGGC
Mdes000312	X1.7	-	3886652	3908789	7916	TTGTGAATCACAATGTTTTTTCTTTTAAACGAATGCACTTCACGATGCGTAATCTCATTTTGATAATGATAAGATCTTTTTAAAAGAAATTTAATGAATACAGTGTGAACGCTTTTTCATTAAATAAGCGTCAAGTCCAGTCAATAATCGTGTAATTTCGATCATAGAAATATTTTATAAATGAGTGAATTAACAGTGACAACTACATTAGCGTGTATGAATCAATGATCAACGGTTACACACAATAAATGTATCACATTTCTGACTAAAGTAATTAATTCGTATGAAAAGTGAAACAAAGAAAAAAAGGAACGATTTTCGTTCGGGATGTGAAATAATTTTGGGAAAAAAAGAGGCCAGTGAATTGTTAGCCTTTTGGAATATGTCCATAGCAATTTA…
Mdes000313	X1.7	-	3915462	3922702	5077	CATCCATGTTGAAAATCATCATACTGACATCGCTGTCAAGAGCTACGAACACGGCAATGTGTTTTGCTTATTTCTGAGTATTTTTCCCACATGTATATCTGGATAACAGCAATAAACCGAATTAAGGCAAATTTTGAATAGTTTTTTTTTTTCTTAATTACCTCTTTGAAGCCATCAAAATACTAAACCATGCCAAAAACGAAACGGCGTTTTATTGATAAGAAAAATGCGGTAACTTTCCACCTGGTGCATCGTTCACAAAAAGATCCATTGATTACCGATGAATCGGCCCCACAACATGTACTCCTCGAAACAACATCATCGAAAAATATAAAAGAGACTCCCGAAGAAATCGCTAAACGAAAAACTGAAGAACGTAAATTTGGAATATTCTTCGAT…
Mdes000314	X1.7	+	3923216	3933759	6315	TATATACTTTTGGCGAACGGAAAATAAATGAATTACTTAAAAAAATAAATAAAGCAAAAAAAAAAAAACAAAAGAGATTCAACGATTCAAATCGTTTTCAACGTATCATATAAAATGAATTTATATTGTAATTATGCGGATTTTTCAATAAATTAAGTGATGCATTTTAGTGAATCAATCGTAATATCGATCCATTTCGAATAAAAAAAAAAGAAGGCGTACTAGAAAGTTGAAACGGCTTCAGACGAATTAAACATACAGCAAAAATAGTTTAAAATGGATCCATTGAAGCCAAACGACAAACAAACACAATCGGCTAAAAATTTAGATAAGTCGCTCAAACAACCATCAGATGTTGAACGAAACATTCGCAACGCTTCGGGCGATACACCTCAATCA…
Mdes000315	X1.7	+	3934900	3941665	867	TGAACACCCAGTGATTGGTACCGTGTGTAAAATGTATGTATAAATTTCAATGCCCGCAACAGAAATAAGGTATTTCAACGTGATCCTTCATTATTTGAAAGTCGTTTGAATTTTTGCGGTGCTGTGGCTTGAAGTTGAAAGTTTTTTGTGATTCGAAAAGAATAATTTGAAATTCGATCTTTGATCGTTATAATTTATTAGCGAATTCATTCTTGGAAAAAAAAGAATATATAAATCAAAATGCCTGGACGTCCATTGTGGCAAGTTGCCGGAAAACGTGAACCCGGACAAGAGCTTGAAGCTCAACAATGGATCGAAGCAGTTATTGGTGAACGATTTCCTCCAGTTCCATTTGAACAAGCCTTGCGAAATGGTGTCATTTTGTGCAAATTAATGAAT…
Mdes000316	X1.7	-	3935633	3940182	1472	AAAAAAAACAGGAAAGAGATGAGATGTGAGAGTTTGCTTTTCTTTATTGCATACGTTGTATGTGTATAAGTGGTTATATTTGGATTCTAGATCCGAATTTTAGATTTAGTTTAAACTGAACTTGGATTCGCATGAATATTGATTTCTTAAACTTCATTGAAGTCGGAATAAGTTTAATTTGTTGCATTTGAATTTGAAATCAGATAAAAAGACCAACCATGGCGCCACGTAATAAAGAACAAGAACAAGAAGTTTTGGAATGGATCTTCAAAGTTCTCGGTGAAAAAGTTCCGGCTGGAAACTATGAAGATATCCTGAAGGATGGCATTGTCCTCTGTAAATTGATCAATAAACTGGCACCAGGATCAGTGAAAAAGATCCAAGAACGCGGTACCAATT…
Mdes000317	X1.7	-	3941822	3947160	3297	TTTAGAACAGAATTCTGTTTTTTTTCTCGTTAAATTGTGGCTTATTTTGATATTGAATGTGTATTTTGTTTTTGTTTTTTTTTTTGAAAGTCAACTTGGTTGAAGAGTCCATTGAACGAACACAATCATAGCAATCGGTCATTCAACAAAAATAAAAACGATAAATCGTAATAATAAATGGTTTTGCTAGAAATTGACATCGAAACTGAAACGAAATATTCAAAATGATTTCTTTTTTGTGATTGATTTGACTGCATTTGATTCGAATGGGAAAATATCCCAATTTCAATGAGAAATAAAATAGAAAAAAAAATACACAAGAAATACACATAATTTGTCGATAGAATTTTTGGCTCATTTGCAATGACATCAAATCAAAATAATAATTTGGATGACAAA…
Mdes000318	X1.7	+	3947291	3953354	3880	GTCCATTGACAGTTTTCATACCGTTTATGCGCCTGAGTTGTGTATGCATTTTAGCGCTTGTGTTCTGTTAAAAATCTCTCTTCTGCTAATTTTTTTTTTCGTGCTGCAAAATTAATTTTGATATTTCGTTTAATTTTGTTGTTGCGTTTATAATTGTTGTCGCAGAGATTCGGTTGATTTGGTTTTTCCATGAAAATCGAACTTCTTACAATAATGTTAAGTTGGCTGCGATTGACCAACCAATGAATCACTGAAGAAAAGTAAATTGATTTTTTTTTGTCATTTCAATTGTACACAATCAGTTTTCGTAGGGCTCATTAAATCAATTACCATAAAATCATGGAACAAATCGATGTTGATATTTTGAAATCGGGTGATTTGGTCAAATCGCTAGAAGTA…
Mdes000319	X1.7	-	3949550	3950970	718	ACAAAAACCATTTCTGAATACATTACTTTTTGTAGATTTAAATTATGTATATTTTTGTTTTGTATTAAAACGTAGAAAATAAATGTGAAATTTTATTTGACCAATTATTATATTATTTAAAATGGGTTTGTTCGATTTGCTTGCTGGAATGCTCAAAGTGCGAAAGGAGCAAATTAACATTTTAGTCATTGGCTTGAATAACAGTGGAAAATCCACAATTGTCAATCATTTCAAAGATCCAGATGAACGGACCACAATGACATTGCCGACAGTGGGATTTAATGTGGAAAAATTCCAAAATCAAGGTATTGCATTCACGGCGTTCGATATGTCGGGAGCTGGACGATATAGGAATCTATGGGAGCATCATTTTAAATCATGCCAAGGAATTGTTTTCGT…
Mdes000320	X1.7	+	3969054	3974643	5057	AAATGAAAAAGAGAACAAAATACCTCAACAAAACAATTCTGTATATACAATTGCTGAACGAAAACTAAATGAACTAGAAAAATAAAAAGCAATTTCAACGCATCAAAAAATTATTAACTCAACGTATCAAATAAAATGGATTTACATTTTGATTTTAATAAATGTTCGATAAATTAAGTGATGCATTTTATTGGATCAAACGTAAAATCGATCCATTTCGTATAAAGGAAAGAGGTATATTTCGTGCATTCTGAAAAGAATCGTCGGCCATATTGTGCCGAGATCCGACGTTCATTTCATCAAATTTCGTGTGAATAGTTTTGTGTGCGTTTTTTTTTGCGATTCGTTCGATTTGTTATTTTCTCCTACTTTTTTTTCCTTTATTTTTTTTTTTTTCAT…
Mdes000321	X1.7	-	3973291	3974663	1345	TTCAAAGGCATTTCCATTTTATTATTATTTTTTTCATTTTATTTTTCTAAAATTATTGTGGCAAGAAAAAAAAATGAAATTGAGTATAAAAGAATGTTGCTACCTATAACTGCTAAAAAATTTCGTTCATCCTACTTTGTTACAACAGTTCTTTTGTTTCTGGTTTTTATTTTTTCTCGACTCATTTTCCAGACATCGTATAACCCTTATAAAAGGAATCTCGATCCCCAAATGCTGAGAAGCACATTACATTTCAATTATGTGATAACAAGAATCACATATGCCTATCGTAAACACAAAACAAATTTAAATTTTGGCTAAAACAAAAAAAAAATTAAAAAATCCCAACTTTGCAAACATAAAAAAAAAATATTTGAAGACAATGAATCTATTATCTGA…
Mdes000322	X1.7	-	3975008	3976349	1140	ATGCGTTTATTGTGGATTAGTTTGGTGGTTTTTCTATCTTTGAATGAAAGTATTAGTCCTGCAGTTGTTATACGGAAGCGACCAATTTCGATTCATGAAAGATCTTCGCATACAACAACTGCAGCCACAAAAACGACCACAACAACGCCTGAACCTGATATTTATGAGGAACAAGAAGAAGAAATAGTGGATAATCGTTTGTCACATATGACATTACCAAGCAATGCCACATCGATTCGTAGCGATATAACGGATAATTTTTCATGCTCTGGCCGATCCTACGGATACTATGCGGACATTGAAAACGATTGTCAAATATTTCATGTATGCCTGCCAGTCACATATCCAGATGGACGCGGCCAACAATTTCGTTGGAGTTTCATTTGTCCAGAGGAAACC…
Mdes000323	X1.7	+	3991505	3992566	854	AACATTAAGTAAAAACCGAAAATAGAACAGCAATAAAAGAATAATAGAGAAAGAAAAAAAAAATAAATAAAAATAAAAGAACAAAACACAAAAGTGAAGACAGTTCAAACTGATTGGATTGTGTGTCAGTTTTGAAGAAATAAACGAAACTAAATTAATTTGCATACAGTGTAATTATCGTCTGAATGCCATCGGAAGACAGTTGGAACGATATCATGTCGGATTCAGAGATAATGGATTCGAAAAATGATATATGCGGCACATCTGGTTCAAATTCCGCATCAAATTCAAGGACACCGCCGAATTGTGCAAGATGCCGTAATCATGGTGACAAGGTTGAATTAAAAGGCCACAAAAGATATTGCAAATTTCGTTATTGCAGTTGCGAAAAATGCAATC…
Mdes000324	X1.7	+	4024084	4029984	667	AAAGCCGAAATACTCTTAGATAAAAGTCAAAAGATGATAGAAAGATTTCACTATCCATGGGAAATGATGCCATTATTATATGTTATTCTAAAGTATGCGAATGGTGATCTCGATGAAGCAACAAATCAATTGAACGAAGCCCGTCACATATACCGGAAATATTTATGCAGTCGCTTACCAATGCTTGCAAATGATGCTCCAACATATATATCAACACCAACCCCATTAATTGTATCAAATCAAATGGATTTGATACAAAATCGCCGGTGTGAATCCAAATCACCACCACTATTTCCGCCAACATTTGGACTCGGAAAACTAGATTATCTATATAATGCAATCGGTGTTGGGCATAGTTTGCAGTACGCAAAAAAATTACGAAATCGCTGCGATGAAGTA…
Mdes000325	X1.7	+	4046663	4046863	164	TTCACGTGTGGACGCAAAACATGAACAGATGAACAGAGAGCAAAAATTTGATGAAATAAAATGCAAAATACAAAACGCAATAGCAACAGCAACAGCAACAGCCACGATAACCACAACAACCGACAATTAAATGTTTGAGCATAATCTTATGAATGAAGGATGAG
Mdes000326	X1.7	-	4047393	4047532	120	ATAATAAAAATTGTGCACCTTTATAGTTTTGATCATTGGTTCTGGTACGGGAGCACGCTGCCGTTTCGCACACACACACAACATTACCACTTTTCAAACAAACTAAGTTGGATTTTGATT
Mdes000327	X1.7	+	4050110	4050345	216	AATAATAATAATAATAAAATAGTTAATATAATAATCCACCAACAAACTCGACGACGATCATTCGGTGCAAAGTCTGCGATCATAATCAAGTTAATCAATGTATTTTTCTCTATGTAGCCCATAGTCCATAGTTCACAGTCTGCTGTTGTAAATAATAAATACAAAAAAAAAAGAAGAAGAAAAGAGAACTAACAATTCAGTTGATATAAAGAGCAT
Mdes000328	X1.7	-	4058100	4100057	7682	TTGGTATTTAAATGTTTGTTTATCGGCTCAGTTTTGTGTGTTTGTGAACAAAAATTTGTGTTTGACTATCCATTTTTGGAAACGTATGTTCGATTGGTCAACGGATACTGTGTTGAGTACACATTTTTTTATTTTTTTTATTGTGGTGACAACAATATTACATACATTACAAAGCATTTCCATTGGATTTATCTGAAATACCAAATTCGAAAACATAATGTGCTGAAATAATAATAGATAACTGATAGTTTAGACAATTCAGAGAGAGAAAAAAAACCGTGATGAGTCCAAAATGGAAGGAAAAGAATGATCCAAAAACGGAAACTGTTCAAGAGACAAAGACGTTTCTGCGATGGATTAATTTTATAATTAAAAAAAAATCGCACACAATTACCAATC…
Mdes000329	X1.7	-	4100759	4104155	2736	CCGGGAAAAGGAAAATAAAAAAACAATCATTCCAGAAAATACATTTTTTGCGATTCAAATGTAAATTATACATATGAGAGAAATGTCAAAAATATATTATCGAGTCACATTGCGGTTATATATCAAGCATGTATCATCGGTTAGTCTGTTGTGAACGGGATATTGTGTATATTTAGTCAACAAAAATTCCAATTTATGGAAAGCATTCAAAGTTTTTCCACATCGCAGGGTGTAATTTTCAAATAAAAATGTGGAAATTATCTCAACGGATGATATTTAGCAGTAAATTACTTCGAAAAAATTTTCTCAGCCAGTCTGATGCCAATCCACAATTTATTGTGAAATCATATTTTGTACGGGGCCGAAAAACTAACGATGGTGATGATGAAGAATTTAGCA…
Mdes000330	X1.7	+	4104388	4105533	923	ATAACCTATGTTTTGGAACATTTCATTGTTTTGATGTTCCGTACTTACATACAATTATCCCGCAAACTGTGTAGTGAATTTTATTTAAAAAAAAGAAGAATTATACCATTTTCATTCAGAAAAGATGTCGTCGTGGAAAAAAGCAGCAAAATCACATCAAAAAACACACAGAGAACGTCATCAGCCAGCGGCTCGACGACAGTTCGGTTTACTTGAAAAGAAAAAAGACTATCAACTTCGTGCCAAAGACAAAAATGAAAAGAAAGAAACGTTGAAATTGTTAAGTAAACGTGCGCTTAATCGAAATCCAGATGAATTTTATCATCATATGATCAATTCGCGTATGCTAGACGATGAACATCATGAAAACGAAGCTGAGGATGAACATACACCTGAACA…
Mdes000331	X1.7	-	4113549	4120335	1808	AATCATAAAAAAAAAAAAGGGAATCCAGTTCGTTATACACAAGCTGCATACTGCATACTAGCACATGACCACCAGGAATATCATTTCATTGAATAGCAAAGATTCATTGATTTACGTATTTGAATAGTAAATTACGACAATTGTGAGACATAGACGCGGACATCATAATAATATTATTGAAAATGGATTTGGAATCTCAATCACAGCAATCCGGCGAAGTGAATCAATTGGGTGGTGTTTTTGTAAATGGTCGCCCATTGCCAAATCAAACTCGTTTACGTATCGTTGAATTGGCACGTTTGGGCATTCGTCCATGTGATATATCACGTCAATTACGTGTTAGCCATGGTTGTGTATCAAAAATATTGGCACGTTATCATGAAACCGGTTCAATATTAC…
Mdes000332	X1.7	+	4120399	4120670	183	AATTATTCTAATAAATATGGATTCACTTTTATTTAGTGTTTTTGTTTTTCTTCTTTTTTTTTTATTTATTGTTGCGATTCTATATTCATGTTCATCGGTTGTATGATCGGTTTTGAGTTGATCGTATATTGTTTGTGGTCTCTGTTCCCTGTTCCTTTGTGTCTGCTCTTTTTTTTTTTGCTT
Mdes000333	X1.7	-	4124952	4126056	798	AGTGTATGACAGCTCGTTAGATTGAATGAGTGACTAACGTGAGACTGTTTCGGCATATAAACAATTCCAATTCCCAATATTAAGACCAATTTGATTTTTACTTATCACACTTTTGTTTGAATTTTGAAAATTGTCATAACTGTGACTTGATCAAAAATGGGATTTTTAACTGTATTAAAGAAAATGAGACAAAAAGAAAAGGAAATGCGAGTTTTATTATTGGGCCTGGATAATGCAGGAAAAACCACAATTTTGAAACGTTTGAATGGTGAAGATATTGATACGATTGAACCAACACTTGGATTTAATATCAACACATTAGAGCATCGTGGTTATACGTTGAATTTTTGGGATGTTGGCGGACAAAAATCATTACGTTCTTATTGGCGAAATTATTTT…
Mdes000334	X1.7	+	4126344	4127307	490	GAACCGATTTCGAGTCAATTCTATCGGAAATACGAGAAAAACCAGATTCAAGTTTATTTTGTGTGAAAAATGAATTCCGTTCGGTCTTTGTGTCGTGTTAGCCGATTGTCGGCACCAAATGTTCGTAAATTTGCTTCTGAAAAGGATCACCTAAAAGGTCTTGATCCCAATTATTACAAAGTCAAAGAAGAGATGCTCCCAGAAGGTCTTCATCCCATGTTCTACAAGTTGAAAGCAGATCAAAAAATCTTTCAAAAGCCAGATGGTGTCCCAATTCATTTGAAACGAGGATTACGCGACAAAGTTTTGTTGTACACTACATATGGTTTGATTGCCATCGGTTTGGTTGGCTGTGCTGAATTCGTTTACAGCTTACCATAGATTTTTGAATAATTCAGA…
Mdes000335	X1.7	-	4128495	4131685	2581	CCATTGCATGTCAATAGACCGGTTAACAACATTTTCAATTCCAATTTTTTTTTTTTAATTTTCAAATTATTTCTTTTTGACTTTTTTATTCTCTTATTTTTCCCCATTAACTATTCTTCAAATTGGTTAGCAAAAATAATCTGTGTACGACATTTGTTTTGATCGAATCGTAGAAAATTGACAAAGCAAAAAAAAAAAGAAGAAAGAAAAATGAGCGAATTTTAAACAAAATAAAAATAATTCAAAGGAAACGAAACCGTTTCATTCGCTTGTTCATCCAGAAATTTTTTGCAGGGATCCAAAGCTTAAATAAAATAATCTCCATATGGGTGTTCTAGTCTTTTTTATTGCGATCGTTCATTTGTTATATACTCCATTCACAAAAGTTGAAGAAAGTTT…
Mdes000336	X1.7	-	4132097	4134020	1321	TAGACACAGTCGGACCAGCATCAGCAGCAACAGCATTTTTCTTCTTGTTTCTCGATCGAATTTGAAAAAAATATTCGCTTACGTTTTTGGTCATACATCTCATACGGATTGTGATGCCTATGCAAAACATATTTTTTTGAGTTGCAATCGGTTTAGTGCAATTGATGCATTGTTAAACTTTTCCCCTTTTGTTTGTGTGAACGTTATTGTAATGATAGTGACAACAGCAACAACGCAAAAAGTGGTCATAAATTGATTTAACTATGTCGTTCAAAAAGTTTTTAAAATTTTTAATGTTATTAGCCATTTTACGGTATAGAAAGGAAGTGAACTGTGACCAAGATTATGGTGATTTAGTGAAAACTGTTGGTCTATTCTATTACAGTCCATTCTATCACG…
Mdes000337	X1.7	+	4158587	4160366	1490	AGAATCGTGGGTGTTAATATGAGCTGTACAACATATCATTTGTCAAGCGTTAATATTGAAAAAACTATGCAAAAATAAAGTTTCAACACAACAACAATAACAAAGTAGCTGACATCAACGGTCAACGTGCGGCCATTCAAATCATTATCTTAAGCTGTTCATTCATGCAGTGAATGAGACAACTCCAAATATTAAAATGGGAAAAGCTCATGAAAGGTCCGCAAAAAAATTAAAGAGTGGTCATTATGTTGCAACGCGTGGCAAAGACACAACCGACTATTCACATTCGAATCGTGGCTATTGGACTGATGGTGAAGAAAGTCAACGAGCACCATCAGAACGTACACTTTCCGAATATACAACCGCAAATGAACGAAATACATCACCGCCAAATGCGCC…
Mdes000338	X1.7	-	4161312	4164443	2888	GATTATAGTAAACAGAGAACGAATAAAAAAGAAATAATTTAACAAAAATATCAATAACACTTTTGTGTTTCGTGACGGGCACATTAATCGGCAAATTATTGGCTATGATTGAAACAACAGTACCGATGCAATGGCTACGGCGTTATAAAATTTTCGTTTTTGTTGCCCTTTTGTTCATTCAATTATTGTTGGGCTATTTATTGCCGATGTTCGGTAAATCAGATGATGGTTTACCAAAGATGTATGCTGCATCTTCGGCTCAAATTGGAACATTAAATCACCAACAAATTAACAATCATAATCCAGACGTGAATTGTGTAAATAGATTAAATTCAATCCCGAATTCGGGCAATGAACAACATCAAAAACAACAACAACAAGCACAGCAATTGTTAATTA…
Mdes000339	X1.7	-	4176182	4178272	1684	ACCAATGGACGAAGGCGAGATTTATTCTTTTCTCAAATTTTTCGTTTTCGAAACAAATGGAAAAGTTGTTTCGAATCCAAAAAGAATCCCATTATCTGATTCCTTCCTTTTGGCATCGCTGCTATTTATCAGAGCTTCGAGGAATTCATTTATTTTCACATTATGAGGGTACAGTGACAAAATTAGTTTGAAAAAAAAAATCTCAATGGAAAGGACGAAATGCCACGTGAAACAATGTGATGGTTTCGTCGCTTTTTTCTTTTCCTTCCAATTTGCATGCCAGCAAAAATTAAATCATATTTCTTGGTGTGTTAATATCACGGTTCCATGAGGTGATTAATTGTTTCGTCTCAGCTGACACAAAAAAGAAGAAAAAAAATCACATACTTGCTCAAACTT…
Mdes000340	X1.7	+	4178613	4182039	3074	CATTTTAGTATTTCGATCTGATACATGTTTTTTTTTATTATAAAGGAATTTGAAAATTCACCGTATTTTTTTGTAATATCTATTGAAAAAGTTGATTTCTTCTTCAGTTTTTTATTATCTTGATTTGTCAATAAAATCTGTGCATTTTCCGTTCAATAAAATCAAATAAAATTCTTTTTTCATCCTAAATATCCAAATAAATACACAAAAAAAAAATAGTTATTTTGTAGATAATACAAAATCGATTTAAAAATTTAAAAAAAAAAACGAAATACAGTTCAATTCAGAGAATTTGCACGGAACGCGCAACGAATTTCATTTAATTTTTGAAAAAAAAAAAAAATTTCCTGGTACCCAACCGAAAAGAACAGTTAAATGATGAGCGCTTTAGCGAAAAAA…
Mdes000341	X1.7	+	4182565	4183911	1041	GGACGCTTGTCATTCTCTTGCAATATACGAAACAACATAAAGCCAGTATTTTCTCGATGCACATCGCAAAAGCAAAAGAAAAAATACGATATTAGTGAACAAAATATTAGTGCAACCAAAAAAGTGAACTCATTTTAACCTAAATGGCAGATTTTGCAACACCATCAAGTTCGAAAAAACGAAAGATGCCGTCATCACCTAAGACCAACAACTTGGAAACTTCTGTTAACAGTTTTGGCAAAAGGCTTTTAAAACTGCGCGATGACGCTTATGATATTGAAAAACCTTTGGACGAACGGAAAAAATGCGCAATATATGGATTAAATGTTGTTTTTCTTTACACATATGTTGCTTTGTACATAAAGGAATTGGTGTCATTCATAAGGAAACCTCGAACAA…
Mdes000342	X1.7	-	4183898	4185590	1475	CATAACCTCACTTTTGAAATTGATTGTTTGCTATGTGTTTGTTCTAAGTTACGTTCCAGAAAGATTTTTTTCTCCAAAAGAAAATTATGGCAAGCGTCGTTAAATTAGTAAAAGGAGTCCGAAACCATTGGAAGAAATCTGTGTTTGGTGCAATAGCAGCCACATATGGCATCAATTATGCCATCGAGGCGTATAAGATTAATGAGCTGATGCGACAATACTGTTCCGATGCAGTCGTTTATGGTGATCAAAGCCATTCGGCTAATCAACGTTTTGGTAAAATGTTGGTTATTCTAAATCCATTGGCGGATAAACGGTCTTCAGCCGAAACCTTTGCAAAATATTGTGAGCCCATTTTGAATTTAGGCGGTCTATCTATAGATATTGTTAAAACAGATT…
Mdes000343	X1.7	+	4185626	4186491	565	GATGACATTTGAACGTAGTTTGTTTATTTCTATGAATCGTGTTTACCGAAACAGAAGGTGAATAAATCAACATGACATCAAAACCATTAACAATAACGCTGGATTTTAGCGGCGGTGCTGAAAACTTATTCGATAACATAAAATCGCGAAAAGTGGATTTGGACATTACCAAAAAATGGAAAATAAGCGATCTGCTGGAATGGATGAAAGACAATATTTTACGAGAGCGGCCTGAACTGTTTTTGCAGAATGATTCAGTGAGACCCGGCATTTTGGTTTTAATCAATGAAACCGATTGGGAATTGATGGGTGAACTCGAGTATGAAATCCAACCAAATGACAACATATTATTTATATCGACGCTTCACGGTGGCTAATCATTACTGTTCACAAGAATAT…
Mdes000344	X1.7	+	4277407	4282980	2599	AAGAAGAAGAAGAAGAAGAAAAATAAAATAAAATTAAAACTAGAATTTGTACATTCGTCTCTGTCTTATCATTGCTGCTAAACAGAACCATTCGATGTTTTTTTATTGTTGCAATAGTGACAAATGTACAGTGGCTTATAGATATCTGTTAATTTAACATATTGTTTGATTATAAATAAGTGAAAGAAACCAAAATCCATATTATTTTTGCCCAAATAAAATACGCTAGTTGAAAATTATCCAACATAAAAAAACGGGAATGTTTCTGTGAAAAAATCATTGTGTTTCAGGCAATTAAGATAGAAAAACCACAAGAAAAGCAAGAAATTTTAAAAAAGAAAAGGAAAAATATGATGCCGTTGGTTTCATCAGTTGTTTGAATAATTAGCCAAAATTGTA…
Mdes000345	X1.7	+	4284916	4286345	811	ATTCTCTTTCATCATCGTCAGAAACAACAACTTTCAAAATTTATAATTCAAATCTATTTAGGAAGGAAATGATATGTTTTTTAAATATTTATTCCATATTTTTTTCATTTAAAATTTGAATTCTATTTTTTCCTGCTGGAAATATGTCGGTAAATGATACTCACACATTTCAACAAGTTCAATAATTGTTCAACTATTGAAAACGAAAATGAAGTTAACTTTGGCGATAATTGTTTGCATTGGTCTCTATACTGCCAGTGCGACCAAATCAGAGGAATCAGATCCTGTACGTGATCGCAAATATCTAAAGTTTACCACAATGGCCAAAACTCATGCGTACAACCCAGGTGATGACGAAAAATATAATTTGGATACATACTACTGGAATTTGTTAAATTT…
Mdes000346	X1.7	+	4292038	4293204	417	ATGTATTGGATAAATTTATTTATTCGCATTCTGAACATACAGAATTTGTACTGTTTTCAGTACACGCTACCAAAAACCACTGGATGGAATTTTTTTTCGTTGGAATCGGAATTCAGACGGCAGCATCCGCGCCAGATTTATGTTCCAACAGAAGCTACAACTGCCATGTTGATTGGCAGCTCAAGATTTCGATCGAAAGCACGTTTGCCAGTTCTCACTTATTTGTATTCGAATCAGGCGTCAAAATGTCGATGCAGTCAACCATTGTCCGAATTTAGTGTAAGATGGCTTGAAGATGAGCAAATGTTGGAGGCCATTCGAAATACAAAACCAAACAGTAAATTCATAAAATCGAAACGAAAAACATGTTCAAAATTTGTATTTGAGTTATTCATTTGG…
Mdes000347	X1.7	-	4326598	4327686	493	ATGCCAGACTTAATTAAACCGCTACAACTTGATGAGAAAGAAAAGGGCGTATGTGAATTTTACTACATTCAAATGGAAAAATATGCTCGACAAGCGGTTAGCGAAGGTGTCAAAAGTCCTGATGATCTTCATATAAGTGGCGATAGCGAAATATATCGTGTCCTTAATTTACACTATAATCGAAACAATCACATTGAGGTACCCCATCGATTCCGTGAAGTTGTTGAACAAACATTACGCGAATTTTTCCGTTCAATTCAAGGCGGTAAAGATACCGAACAATCGTGGAAGAAATCAATTTACAAGGTCATCTCACGAATGGATGATTCAGTTCCAGAATATTTCAAATCTCCAAATTTTTTGGAGCAACTTGAATAAAATGCGATTTGATGCAAATGA…
Mdes000348	X1.7	-	4337140	4342614	3165	ATGTCATCAGAGGAGGACGCAGACAGTTTTGCTTTGTACGGAGATAAGTTACTAAAGAAAGCAAAACGAGCCAGACAGCGTGTAGACGCGGGCGAACCAAGAAATAGCTATTCATCGATTCCGAATTTTAGTTCAAGACCTTCACTCATGAACGGCGGTCTATATGGGGCTATTTATAGCCAAAATCCACAACACAATAATTTTGGTTTATTCAATACAAGCGGTTACCAAACATCAACATCAAAAATGTTAAACGAATTATTAGCAAGACAAGTCAAACAGGCACAAGATGCTGGCGGACCAGAAACAAATATGATGCTATCACCGATGGAAGGTGCTTCAAATTCGGATGGCAGCAAACACAGTTTTGAACAAAATAATTTAACAAATCATTCAACA…
Mdes000349	X1.7	-	4474638	4475161	352	TATGGGGGTTCTTGAGAAGTCTGGAATCGATGAGGTGAATCGAGAAAAGTTGAAGAGGTGCTCGAAACATGAAATTTTCTTGTATTTCTTTAGTGATTGGTTTAAGATAAAAAAAGCAGATCCGAAATTGTCAATTAAAAGCATTACTGAAGTAGCTTTGGGAAAATGGAATATCCTACGTGAAAGCAAAAAATAACCTAAAACGTCGGCAAAATAAATTCATCATTTTTGCGCTAGGAACATCCGTCCATTTTAAACTCCAAATAGATATATCTGTTGATTTTGAAAATGTAAATTGAAAATAATTTTGGAGAATAAATGGTTAGAACGAAAATCTATGCGGATGCTTATT
Mdes000350	X1.7	-	4520266	4523230	2073	TTTTACTCGCGTGAGCTGACAGAATGTGACAGTTCCCAAAAACCAAAGACAAAATTATATGTGCGAAAAATACGTGATATCGGAGGTGCGCATTGACCATCAAACAATAGTAGATTCATATCGAGCTCGCTTCAAAAATCGAGAAATTTCATAAATTTTCGAACAATGGCAAACATAACGTTATTGTTGGCGCGAAAGTTACCACAAAATGTACTCCGGTCGAGCTTCGCAAATGGCAATATTTTCCGATCGGTTGGCCGCAGTTTTACAACCGATCGCCAGAGGAGTTTAGTATCCAATGTATTGCAATTGAAAACTGCACCAAACGGACATTCAATCAGTTCGAAATGGATGCATCAATCAAGATTTATTCACGCCACCAATGCAATGTTTGAAGTG…
Mdes000351	X1.7	+	4523342	4529394	4535	TCCATTCACATTGGAATATTCATTGTTCTACATTTTGTCTGTCTGTATAGACAAGAAATTTTGTTTATTTATATTTCGCATCAAAAATAAATATCGAACAACGACAAAACATTATTACGCCGCATTTTTGATACCGAATTCGAAAAATGCTCCAAAATGAATGTATTTAATAATTTTCTTCTCGGACGTAATGTACCGAAGCAAAGTGTATATGCCGGTACAAGCAGCAACATCTCGAGCAAAAGACCTGCCGAGGCTAAAGTTGAAACCGACTGCGAGCCTAAACGAAAAAAATACGCCAAAGAATTCGTTCACAATTTCAAAGATGAAGTATTCGATAGATTCAAACAACCATTGGGTGCACCAGACTTCAAGTTTGAACGACCCGAACACACAGAC…
Mdes000352	X1.7	-	4529701	4531986	1864	TTTTGATTTTTTTTTTTTTGCTTTTGTTTGTCCATCGAAAAACACAACTCATCCCAACAACATGTGCGAAACAAGACGAAAATCGCGTGAACGTTGGATAACATACATTGTCCCCGATTTTGATAAAAATTTCGTTAAAAGTATTCAAAAATCTTTCGTAGGACGTGAGTTCCATGATTTAACGATAACGAACGAGGTGGCAAACATTAAAATTCCAGTTCATCGTATTGTCATCGCAACAGCAATTCCAGCATTGAAAATTCATTTGTTGGACAAAGATATATCCAATGTGAAAATAGATCTGGATGAAGAGTTGTTGAAAGCATTCATTCATTTTTGTTATACAGGCACATTGAACATTGACCGAGAAACGCAACTTTTGCCATTGTACAAATTTTG…
Mdes000353	X1.7	+	4532267	4542909	6853	ACTAGTCTATTCAGTTTTTATTTTCTTCTACAATATACTCAAAGAGTTTTGTAAAATGGATGAAATTTTGGATTTTTTCAATGCGAAAAAGCCACTTGTCAAAAAAACGGTCTTTGGTGGAACGTCGAGTGTCTGCTGCAAAGCACAAACAATTCCAACAGATTCATCACCAAAACAAAATGACAATAGATTTGCAGATGACACAAAGTATGCTGAATCATATGCAATAGAAAATGACAAACGTTTGATCGAGAAATATGGTAATCAAAGTTTAGCCGACGAAGAATTTTGCTATCGAAGTGTCGCACTTTACAAAAAATACAATTTCAAGTGCAAACCACATCCATTTCCAATATTGAAGCATCGTGATGAAATATTACAAACAATTGAAAACAATTG…
Mdes000354	X1.7	-	4543002	4547495	2815	AAATTTCACCATGCGATACATGTTTGAGGTTATGTCACACATGTAAAAATAATATTTGACATTTGGGCAAGCATAATATCGGGTCTGCCTACAATCGTGTTAATATTTCAAAATATATGCTATTTTGGACCTTAAGATCAAAATCAAGCGTAATGGAATAGACAATCGGAGCGATTAATCAAAAAATAATCAATTAATTATGTCAAGTCATTACAAAAAGTTTTTACGTTTATTGGAGAATTGGCCAATCGATACAACTAAACCAGGAAGAGATCTTGGTGAATATCTTCGAAAACAATTGAAACAATCCCTTCGCGCTGGTTCATTGTCGGTCGAAGGAACCGCCTCAATTGATCATCAATTTGAAGCATTAGAACGAATTTGTAAGAACATTCATTC…
Mdes000355	X1.7	+	4545048	4549589	3887	GTCGAATTACAAACGCAGGCTTTTTTGAGTCAGCATTAAATGAAATTGAATAAAAGCGATTCCATTCTAAGAGATCCAATTTCACGATGGGATTGTGTTGTGCGAAGCATGTGAATATACAATTTTGTTCAAATCAGTTTCTCATTCATTTATTTATTTATTTATGGATATTTCAAAGAATGTGACAAAACAAAAGCGAAATAACATTGCATATTAATGAAACATTTGAAAATGAATGTCATCATACTCTCCATGAAAACGTGGTAATTCACCAAATAATGCTATTTCTCTCGATGGATTTTGTTTCCAATTTATTCAAATAGAAAAAAAAATCAATATTAAACAACAATCGGTTAAGTGTTTAGAGTTTGAGCTCGAAACAAATAATATCTGAATGTT…
Mdes000356	X1.7	+	4574276	4575404	391	ATGGAATGTTGTGGGCTCGATTGGACCCATTGGCCCAGGGCTGTCAGTGATAGTGTCGATCAAATTAATTTGGCTGGCACTGCATGGCATACCGTTATCGGGCTCATATTGTATTTGTACATAGAAGAAAAAATATGGAAAATAACGAATACGTCATCGCCAATGGACTCCATCGCATGCTCAATTCCAAAAATAAATTTGCAACAATAATGCAGTACAATATTCACGTTCAGTTCAAGCACCAAGTAAATGAGTATCTGATTGGGTGTGTTGAATCGTTTGATTTTGTTTTTTGCTTTTCATCATTAATTTCCGATAATTATGATCTTTTCATCATTCAAATTGAGCCTCATTCTCACTCTCAGATAACATTTACTTGATAAAAGGACAG
Mdes000357	X1.7	+	4579321	4581337	1677	TATAAAAATCTTTGACATTTCTTCATTTGCTAGCCTCAAATTCTTGTGTGTGTGGTCAAATGAATTCCGTCCTAAATAACCGAGATTGAGATTGCATCATATAAATATAAAGTGAATGAAGTTTATTGAAATAAAATGGGAAACACAGTATCAGCAGCCGAAGCAGTTGCATCTGGGATAACCAGTCAACATAGCAAACACAGTTCAGTTCCCGATCACAGCAAATTCAATTTAAATTCAAATGAAATTCCACCCGAATGTCCAATGCACCAAAAAGTCGCCAAACCAGCAGCTGCTGAATGTCCTGTACAGCACGGTGATATCAATCCACTGAATATGATGCCACCAGCAAATCAAAAACCAGCACCAGATCAACCATTTTCATTACCAAAAGATCGT…
Mdes000358	X1.7	+	4693645	4694481	542	ATTAATAGCAAGCAAATAATCAAAGAACGGCAAATTAATACAAATATTTACTTATCTCTAATCACATCCCGTGTACACACACAAACACCCACTTCTGATTCTATGATTCTATCACCACACCACACTCAATCCAATAGTTCAAAGTATTCTGTCCATCAATCCTGTCCACATTTTGCTCAACCACAAACAAACAAAAAAACAACAACAAGAACATCGCAACTAGAAAGCTTAATACGTTGTACACAGATGAGCATACTATTAAATTAAAACTTGCAAAATTGAAGAGAAAAAGAATATATTTAGTTACTTAATGATTAATCGATAACATTATCGAAGCAAAACAAATAAAAAATTAAGAGAGAGAGAGAACCAGATAAAAATGAGCATTCTTTATTTGGT…
Mdes000359	X1.7	+	4743169	4746793	350	AATCGATATTTAATTATATCCAGTGTGAATCGAATATGTATCAAAACATCAAATGACGCAATTAATTTTTAATTCGAATCGCTTAATTACTGTTTATTGAACAAAATTAAATTCAGAATTCACAAATTGATGACTTGTTGAAGGTTCAATATTTTGCGATGTTGTGGCACTGGCAATGTTCGATCTCCCAACAATTTGAGAACATTCACGAAAACGTTGGCTAGAATTGAAATTTCGAATATTTTCAGCCTTTTCTTCGAACGAAGAATTATCAGAATCGACATCTTCTACATTTGATCTCGAAGGTATCCATGTTTCATCACCATCCTCATTTCCAGAGAAATCTCCAT
Mdes000360	X1.7	+	4747158	4748871	1153	ATGACAACCAACGTGTCATATTTGAATTTTTATCCACTATTTAAATCGTTATTTGGTTTAAGAACAAGTAGAATGCGTACACGATCGAAAATCGATTCACCGAATCCAGAATCAAGTAGAGAAATTGAAGGCAGACGATCAAAAAGATTAGTTGAAATATCGAAAGCAATTATTCGTGAACAAAATATCACAGATATAAGTGAAAGCATGCAATCGAACGATAAAAGTGCCATGCATAACATTCGAAAAAGAACGCAAACAAAATCGATTTCAAATACGTTGCCATCGGTATCGAATGAAAAAATACAGAGTTCAGAGCAATCCGTTTCAAATATGAAAAGGAATAAGCGTAAGCGTGAAACAGATAAAACATCAAAAACTGATATGCAGTCGCAATGC…
Mdes000361	X1.7	-	4751277	4752908	1317	ATGCGTGACATGATGTTAAAAACTCACATTCAACGCATCACTGTTCCCAATAATAGCCCCCGCGGCATATATCGATTTGTCATAAACTCTTGTCCCGGTAGAACCTTGCAAGAGTTTTATGAGCTGTTGAAAGATGACGAGACTTTGCAAGTCGATTTTCCCAAGCTACCGAGTTCCAAAGAGCTTGAAAAAACACCAGAAAAAACGACAAAATTGATAAAGACACGAAAACGAAAGTCAACCAAATCGATCAATGCAAAAAAGAGTAATCAAAGAGGAATCGATAAAAAAGTAATTAAAAAGAAAGGTGCCAAAAAAAGTTCAAATACAAGCGAGGATTCAAGATGCGAGGAACAGGTAGATGAACCATCGACAGAAAAAGAAACCCCAACTTGGCGA…
Mdes000362	X1.7	+	4764410	4769014	1212	ATGCGATTTTATCATATCTATCATTGTCGAGGTAGCGACGAATTACTCAGTCAAGCAGCAGTAATGGCACCCGCTTCAGATAATAATAACCAGGATTTAGCAACAAAAAAGGCCAAATTGGATTCAACATCAACAGTTCTTGGCGGCGTCGGAAAACCATCGAGAGTCATACATATTCGAAATATACCAAATGATTCGAGCGAATCTGAAGTTATACAATTGGGTTTGCCATTTGGTCGAGTTACAAATGTACTTGTGCTAAAGGGAAAAAATCAAGCTTTTTTGGAAATGGCAGATGAAGTATCTGCTGCAGCGATGGTCGCATGTTTTAACACGAATCCACCTCAGGTTCGTGGTCGGACCGTTTATGTACAATTTTCAAATCACCGCGAATTAAAA…
Mdes000363	X1.7	+	4779629	4783845	2133	ATGAGTGTCTATGGTGATGTACAACGCGTAAAAATTTTATACAATAAAAAAGACTCGGCTTTGATTCAGATGGCTGAACAGCATCAGGCGTATTTAGCAATGACTCATTTGGATAAACTTCGTCTTTGGGGTAAACCGATACGTGTAATGGCCAGCAAACATCAAGCTGTTCAACTGCCAAAAGAAGGTCAACCCGATGCTGGTCTAACACGTGACTATGCACAAAATCCATTACACAGATTTAAAAAGCCCGGCAGCAAAAATTATCAAAATATTTATCCACCATCAGCAACTTTACATTTAAGCAACATTCCGACAACTGTATCAGAAGAAGACATTCGAGAAGCATTCACAAAAAATAACTTCGAAGTGAAAGCATTCAAATTCTTCCCTAAGGAT…
Mdes000364	X1.7	-	4783331	4783995	219	ATGAATCAAACTTTCGTATGTCTGCCGCATGAAAAACCGAAAGCAAAAAAAAAAAAAAAAATAAAGGATAAACAAACAACCGAAGAACGTACAACCTTTGTTCGACAGACCCGTTATCATATACGCAAAAATTCAACATCTGCTTATACATTTTGCACTCAGTCCGATTGCTTGCAACGCTTGTTCATTCCGAATCATTTTACATCATTCTTTGAATGA
Mdes000365	X1.7	+	4784738	4786945	2054	ATACTCCTTAAAAATCGATATAAAAAAAAAATAATAATAATAATAATAATAATAGAAAGATGAAAATCCACAGACAAAAGTCATAATTCAATGAATAATATTTGTATGTGCGTCTCCAAGTTGAGTTGCATCTCGAAAAACAAAATTCATTCACAAAATGTGAATGTTCTATCGAATTGGATTCAATCGAAGCACACTTGAAGCGCACAAATAGATGTTAACGATAGATCTGTCTAAATAACTTAATGATAAAAGAAGAAAAAAAAAGAACAAACAGAAGAAAGAAGAAAAAAAAAATACAAATGAGAGAAAATAATATTGCGTTGGGTGGAAAAGAGGAGAAAACGCAATGGTTTTGTTCATTAAATTTGTGGTTTTTAAGTGTCGTTTGATTGTGTT…
Mdes000366	X1.7	+	4790388	4791005	194	TACATCCACACAATTATTACTCCAAATGCGCACACACAATTGAAATGCTAAAAGAACAAGAAAAAAAAATAGGAAAAAATCCTCAACAATTTCAACATAATCAAAATTCAACACACACACAAAACACAGCACACATCATACACACAATAAATGGATGCAAAACATGACGAAAAAGGTCTGAATTTGTTTTATAG
Mdes000367	X1.7	-	4793326	4795326	1864	AGATTTAAAAAAAAAATCAGAGAATATTTTGGCAAATCGTAATTATGGTATTTAAATTGGCGAGCCCGTCATTTCTCTTGATCATTTTGGTTTTGGAGCTGGTATTCGGTTTAAGTAAAGCCGATTGTCCACAAATATTCAACAGAATGCAGTGGGGAGCACGAGCGGCAAAACGCGTCACTTACCAAAATTTTCCCGTTAAATATGTCATCATAAATCATACGGTAACTGCCAGGTGTGATACAAAATTGAAATGTTCAAACATTCTGTTGGGAATACAAAACTATTATCAAAATGATTTAAAATGGGACGATATTCCGTACAATTTTTTGATCGGCGACAATGGTATTTATGAAGGAATCGGATGGCATAAGGTGGGAGCTCATACATACGGCTATA…
Mdes000368	X1.7	+	4793535	4794443	909	ATGAAACGCGAAAAAAATACGTCAATTACCAAAGTGAAAAAGCGAATAGTATCATCGAGCAGCGAAAGCAGTGATTCGATTGAAGAGAATACAAAACTGCAGATAGAACCGTCGTCGCCACAAAATGAGCACAGATCCAGTGCAAAGAAATCCAAAAGCCGATCGGATGTCACGGTTCGACTGCAAAATGCCGACATGTTTAGCAAATATAAAAATAAAAATCCGCATTTGATCATCGAACAACCGCAAACTACATCGAATTGTTTGGCCAGTGATATAAGTGACGATGATGAAATTTGGCTGTGTGAAATACCAAATGTATTTGATGTAAACGAAATGGTGGGCAAAACAATTAAATTGGGCAGCAAAAAATGTTTTGTCAAAATGGAAAATGGAAAA…
Mdes000369	X1.7	+	4795552	4797773	2070	TAGAATTCTAACCTCAAATTGGTCTATTGTGAATTAGTTTAGAAATTTAAATTATGTGAATTTAATTTATTCTTAAGGTCATCGATCAGCTAATTGATGAATTAAATTTGATGCTCTTAAATTCGAATTTTCATTGTACAAATCGAAACAAAATCAAAATCAAATGAATTCTATTGAATTTTTAAAATAGAATTGTATGCATGTTGGTGCTGTGATACCGAGATATAATGTTCTATCAATGGAATGACATTAAGATAATAGCTAATTACAGCGCGAATTGTTCAGGTTTACGACAATATTTGTGAAAAATAAAAATCAATTATGAATTTGTTGCGACATTTAAATTCGGGACGAAATATTCTTAGTTGCGGCTATCGGAAAAATTTGTTGATACCAATA…
Mdes000370	X1.7	+	4798612	4800096	1407	ATGTTTTGTATTTATACGGTGTTAATTATAATTGGTTTGAGCATGATTGGTATGGAATGCCGGTCATTTGAATCGTCGAATGAACCAAGAACAATACCAACAACAACAACAACAACAACAACAACAACACCAATATCCAGAAATGGTCCCGGCAACATAACAACAGCTACCGAAAATGGTCTATTCAACACAGTATTCCCTCCAACGCCACGTACATTTGAAATTTGTGAAGAATTCGGCATCGAAAATGTGGCTTTGCTCAGTAAACTGGAAATTCGTTTCACAAATGCCGGTTTTAGCGATGACGTAAATTTTGTGATTATCACAAATAACAAAACAAATGCAAAACGCATACGAAATTATAGCCGTCAATTGGATGTAATCATTGTGAATAATAGT…
Mdes000371	X1.7	-	4803101	4807861	3980	CGAATTTATTACTTCTCTTATTCACGCAAAACCTGTGCACTTTCCAATTCGAATGTTTTTTATTCTTTCAGTTTAATCGACGACATTAAAAAATAAAGTTTTGTGATTACGAATGGCCAACCATTGATAATAATTAAAATAAAAATCATTCTGAAAAATTAAATTGTGAAATTGAAACGAGAATTGAGTTTTTCGTTTTCAATAAGGTGCATCAAAATGAAAGAGACAAAAACTGATAGAGTGTAAACATGGCTGACATTTGGAATTTTCAATATTTACTGTAAAGCAATGAATGCATGAAAGTTAGGAAGTGGAAAAAAGAATAGGACTGAAAAACAAGGAGCCAGCATCGTTGAATTTCCAAAAGCCAATAATTTTGTTGGTTTTCTTTTTATTTTC…
Mdes000372	X1.7	+	4808170	4809966	1355	GAACGAAATGTCATTTTATTTGTGAACCAGTTTTAAGATTTGTCAGACAATCGATTGTTTTGAAGCTGAAACAGATTTTTTCCATTTTTGTTTTTTTGTTTTTCGAACGATGAAATATGTATGGAAACAATACAAATTCGCTAACACATGAATTGACCATATGTGATTCAACTGGAACTGGTACAGCAACAAATCAATCATATGTAGAAGATGAAGAAGTACGATGTAACTCATATGATCATAGCTTTCAATGTCAACAAATCGAAGATCGAACATTCCTGTATGCCATTTGTTCGGGACATAAATTAGCCGCATTTGCCAAAGAAAAATTAGCTTGTGAAATTCTATTTGGTCAATTGCATGGGTCGACAACGGAAAGTGTTAAGGATGTTCTAAGGC…
Mdes000373	X1.7	-	4809930	4814058	3713	ATAATAATCGATAATACTTAGTGTTAAGTGCGATGAACATTTTGATGCTGTTTTGTTGTTCTAATTTATGCTACATCGCACATAATTGAGTTGACAATTGGCACGTATTTAGTTCTGTATGTGCCCAAACGAATGAACATATTATATTCAATTTCGATTACTATTATCTTCTATCAAAATCGTTCCGAAAATGACTTCTGCATTCAGCACAAATGATGCCGAGTGTCTGAATCGAAACACAGAACACGATGTTGATATCATTAATTTGGAGGAAATTTGGAATGATGAACGTTTAAATGAATGTGTATCATGGATTAAAGAAAATCAATTCCAGAAAGTGTGCCTACAATTTCCAGATGATTTGATATCGCACAGCATAAAAATTCTGGAGGATTTGAA…
Mdes000374	X1.7	-	4814603	4815079	390	ATGTCTTTTGATAAACTTTTAAAATTAGGTGCTGCATGGGTGTCTGCTGAAGGGCTATTTTGTAATTCTTGTGGTGAAGAATGTGCAGATGCTTGCGGTACTCGTTTTTTCAGAACTTGTTGTTTCAATTATCTGCGAAAACGTTCCACGCTGCCCATTTCACATGCATTGGAGCCCCAGCCAATGTCCGAAATGGGGGACAACAGCATATGGATGAACAAAGCTGAGCTTGAACAAAAGATGCGTAATGAGATGATGCGTGAACAAAATATCAATCATTTGGATCTGAATCAAAAGTCTCAATCAAAAGATGAATTCCAAAAATCAACACCATCATCCAGTACGAATCAAATGAGTCACGATCAAATGCGTGTCATTTATGAAATTTAA
Mdes000375	X1.7	-	4817950	4820740	2701	ACAAAAAGTGTATAACAGCGGCGCAAGCTTCGTGTTTATGTTGTTGGTCCGTAATAATGTGTATTCACTATCAAAACAACACAGATTGTCATTATTGTGTTTCACTTAGTTTCTATTTTCACTTCAATTAATGCAGAGCATCGAATCCATATGAAAATAAAAAAATCGAACTTAACGAACATCTGTGAATTGCAAAGACAGTTGCTATTAATCGAACATCTGTAATGTTATTGTTTGTTCAATATTAATAGATAATAATGAATGCACTTTGTGTTTTCATGGATCTCATTTGATAGTTTGTTCAATTGAATGCAAAAAGAAAAAAAGTAGAGAAACATTGTTCACGATAAAATTTACTGGAAGTCAAGAAACTATCTATTCGTCGTTGTGAGTTGAAAG…
Mdes000376	X1.7	+	4821076	4823534	2065	TTGACAGTATCTGATTCGATTTCGAGACGGCAAAAAAGCAATAATCCATTTAGCACGAAAATTATCAATTATATTTATTTGTTGGAAGCGCATTTAATTTTCATCAGTGAAAGAATGACGATGCGTCTGTTAAATTTATCTAAAAATATAAAATCATTGTCGCAGTTGCAGCGATTTCAGTCATCACAACCTTTGGCACGTGCACTTTTATTAAATGTACCGCCAACAGAAATCTCCACACTTAGCAATGGTATGCGAGTAGCAACCGAATACAGTGGTGGATCAACAGCAACTGTTGGTCTATGGATTGATGCTGGATCCAGATATGAGGAGCCCCGTAATAATGGTGTTGCCCATTTTTTGGAGCATATGGCATTTAAGGGAACGGCAAGACGATCC…
Mdes000377	X1.7	-	4824227	4831562	1609	ATGACATCACGATTGTCGACCTGTCAGTTGTCCAATATGAATTTTGAATTTTCTACCAAAGCATCAATGGAAATTATTTCCAAAGGTCGTCGACAGTTTTGTTCCCTGACAAGAGATACGCATGCATCAACTGTTGTCAATTGTATGCTTTTGGCATTGAGAACATATCCGTTTAAAATTTACATCAATGACAGTAACGGTTTGAGTGCCTTTAACCCAATAGCTGAATTGAATCTAACCACCGGTTCAACAGTTTCAAAAACTGAATATCCCCTTAATGAAAGTCCACCCACAAATCCCAGTGCCAGAGACTTCATAACAGATTGTTTCAAGCAGTCACCCCGTCGACCGTACGAAATACCATGGGAACAAAAGGCTGGCTGGGCATTTTTATTCGGT…
Mdes000378	X1.7	+	4830072	4830568	415	ATTTACAATTTTCCAAGTGTCTTTTGTTTAATTTTGGATTTAATCATTAGATTGGTGTATTCAAAGTGCCTTAGTTAGGAAAACTTAATGAATTCATTATTTGTTTACCGTAGATGGGTTCAGTGTTCCTTTTTTTTTTTTTTGTAAATCAAAACAACCATGACCATGTACCGGAAATGATGGAACCATTTCCTCAAATTTCTCAACTGACCTGAGTCTTGGATAGATATACATATATTTTGTTTGTATTAAATGTTGAATACATAATATGTTTTACATTCCCATTTTATTCAGATTTCAATTTTTCATTCCATCAAATATCAAACAGGATTTCAATTTCAATTTAATATTGCCATCAGATGTCCCATCGATAATAATAACCGATCGATTGCAAAATCG…
Mdes000379	X1.7	+	4847676	4867939	13320	ATGAACGGTGAACCGAACGAAATCGAATGGGTTGACGACGATACAAATGATGATCCATGTCTGTCATTTGTGTCTAACATTGTGATCCGAACAATGAAAATGAAACATGAAAAATGGATAAAATTAATGACAATCGATGAATACAAAATGGTGATTTATGGTGATATATCATCAAATACATTGAATGCCTTCATAATGCTAATTAACGATGTGTTCGGTTCATTGCTTAACAATGTACGAAATCAAAAGTCATGGCCACATTTGTTGACAAAAGAGATTTCAGAGAAATTCTATGAAGTTTTGGAAAATGTGGCCATTGTAAAGGGTTATCAAACTAATCGAACCTTTTTACCACTGCCAATGAATGTGGATACATTTTCGGAGATTGTTGAGCAAATT…
Mdes000380	X1.7	-	4885566	4887954	1334	GTATAAATATTACTTATACATATAGATCGTATCGAATGTGGATATATGTATGGAGGGAATATCGCAATATTAATTCATTATTTTGTTTTTTCTTCTCAACTGCAAAACAAGTGACGACAACGAATATTCTGATAAATATGTATTACTTCGAATATTCATTCCATATTTTTTCATTTAAAATTTAAATTCTATTTTTTCGTACTCGAAACTTGTCAATAAATGATACCCACACACTTCAATGAGGCTCATAACGAAAACCAAAATTTATATCTTTTCATTCTTATATAAACTGAGACGTGTCTGCTTCATCTTCACAATACAATAATTGTTCTAAACTATTGAATACGAAAATGAAGTTAGCTTTGGCGATAATTGTATGCATTGGTCTTTATGCTGTAA…
Mdes000381	X1.7	+	4887706	4887865	140	ATGAGCCTCATTGAAGTGTGTGGGTATCATTTATTGACAAGTTTCGAGTACGAAAAAATAGAATTTAAATTTTAAATGAAAAAATATGGAATATTTATCAGAATATTCGTTGTCGTCACTTGTTTTGCAGTTGAGAAGAA
Mdes000382	X1.7	-	4890899	4893322	1370	CAATACAATAATTGTTCTTAACTATTGAAAACGAAAATGAAGTTAGCTTTGGTGATAATTGTGTGCGTTGGTCTTTATACTGTAAGGGCGGCTCCACCAAAAAGAAAACCTTCGCTTAATGTAAAATATAATGATTTCCTCGGAAAAATCGATATTTTGAAATTGATAATCAAACACGCAGAGGAAGATATTTACAAAACGAGGGAAGACTTAAAGAATGAAAGTCAAGATTTCAAAAGGAGATGCATTGCTTCATTCGATAAGAGATGCGAGACCATGAAAGTTAAGTGTTTAGGCATTGATAAGTTAATAAAAAAAATTGCATTTGATGTTCTTGACGAACAAATGGGATTCTCAAAATACAAACAAGGTTGGCTTGAAAATTTAGAAACTGTGTCT…
Mdes000383	X1.7	+	4907304	4914849	1492	ATGGACACTCAAGCATCGTTTATGGTCAATTGTATGCTGTTGGCATTACAAAAAGTTCGATTAAATGCTGAAAACCTAAACAATAATAACAACGACAACAACTACACGAGTATCACAAACATTTCAAGTGCCTTGAATTTTACACTTGACAGCCATAGCATCGAATCGTATAACATCACCCTTAAAGCAAACGATCAAAATAATTACCAGAATTTTATAGGTGAATGCCTGAAATCACCGCCGGTTCGCCCATACGAAATCTCAATGGAACAGAAGGCATATTGGACATTTTTATTTTCTGTAATGCTATTCATTGCCATCATTGGTAACAGCATAGTAATCTGGATTGTATTGGCCCATCGTGAAATGCGTACAACAACCAATTATTTCCTACTAAAT…
Mdes000384	X1.7	+	4928942	4929370	183	GATAATAAAATACGAGTCGATAAATATTCCAATTCTTTTCGCTGTAAATTGTACCAAATTCACGATATTGTTAAGTTTCGAACATCTGTTCAGATCGCAAATATTTTCCCAAAATTCATTGAGGTGGCAAAATTATGGAAACAATTACAGCATCAACTTTACATTTTGTCAGAGATAAATACG
Mdes000385	X1.7	+	4930078	4930694	477	ATCGAATATGATGGCTTCTGTCCATGGATATTATCAAAATCAAATGGGCTTCTGATATTGGCAGATCTTTCGATTGGCGTAATTAACTTCAACAATCGTTTCTACGCATTCAGTTCAATGGAAGCTGCTCAAATATTCATGATGGATCCGAACACATGCATACGTGAGGCCATTAGAGCGATTTATTGTCATCCAGAATTGGCAATATTCTTCGATGTTTTCGATGAAATTAAGCAACACGCATCATCCGTTCAAAATGATTCGAATGAAACGAATGAGGAGAAACATGGACCAGGCTATCGAAAAACAGTTGAAATTCAAACGGAAACACATCCAATTCCATGCATCCCCAAAAAATGCCCATCGAAATCTTCGCACCGATTTGTTCAACGTTTCACT…
Mdes000386	X1.7	-	4930682	4932145	1136	AATATTAAAAAAAAAAAAAAAAACAAAACAAATTATGGATCCACACGCCGTATCAAAAGAGGAATTGCGTAAAGAAATTCACGCTCTTTTAGCGAAAGCCGACCTTGATAAAACATCATCGAAAAAGGTTCGAATGCATCTGCAACAGAAATTTCAATGCGATTTCACCGAACGAAAAAAAGAAATTGATGAAATGATAATGAAATTTGTTGATTCACAAAATTCCTCGGCATCATCTTCATCTGAAGAAGAAGAAGAAGAAGAAATTGAAACAAAAATTAAATCACCGCCAAAACGAGAGGCCACAAAAAAGCGCAAAGCAAACAGTTCAGACGATGACAATGTTTCCAGCGATCGGCCGGAACGTTCGGCAAAAAAGAGAGCAGCAAAAGCAACAAA…
Mdes000387	X1.7	+	5061033	5061392	177	ACAATATCACCGAAACCGCTTAGACGTGCATTACAACAACGACGAAGCGAATTCGTCATCACATCTGCAAAATATACAAAACTCAAACCAAAACAGCAACACCGACGATCTACAACAGAACAAACAACAGCAACAATTAAATCAAGAAAATCCGCAAAATTTAACAGAACAATTAAT
Mdes000388	X1.7	+	5064796	5068412	2568	ATGGTGTCAACATTTGGCTGTAAACAGACCTTGGCCAAACCACGTATATCAACGGTTGCCGGTCGCAAAACATACACGGAAGAAGAATTAAATAATGCACTTGAGGCAATTTTAACTGGGAAGCTCGGCACTAGAAGAGCAGCCGTACTTTATGGCATTCCAAGATCTACGTTAAGAAACAAAGTCTATAAATTGGCGATGGAACAAAAGCGTGAAGCAAATCTATTAAATCAATCATCGGTGCTGGATGCTCTAGATGATGACGATGACAAAGAAGATTCAGGCCAAGATGAAAATGATGTCATGTTGAGAGGTGGTGACGACGACAAATTAAAAGATGATTTAATGCTCACACATGCAGCCGCACTCCAAAAAATCGGACAACTATTCGAAAATAAT…
Mdes000389	X1.7	-	5085517	5087673	1927	AAGGACAGAGTCACATTGGTGTTACCACTGCACAATATTGAAAACGATGAACAGATGACTGAACTTCAAAAAAGTAAACGATAATGTAAAGTGTTTCAAAACTATAACCAAGCACATGTACGAATAAGTAACTAAGGAAACAATTCGACAAACAAATTGCTGAAATTAAATTATCAAATCCTTTCCGAAAGGTATTCTTGTGCCAATAATTTTGTATAATTTTCAATGAATTCCGTGATGTTTTTTTTTTGGTTCAATTGGAAAATAAATTGTTGATTCTCTACCATTTTTTTTGAGACCAAATCGAATTGGCGGCTCGAATATTATTATTATACTGATTGAATCAGTGTGGCTGGACTAAAACTTTTTTTGAATATGCGATTTTATGATTGGTGTCAG…
Mdes000390	X1.7	+	5087387	5088726	636	ATGGGTTTGTTGTCGCTATTGAGAAAGTTACGAGCTGCACCAGAAAAAGAAATTCGTATTCTGTTGCTTGGATTGGACAATGCTGGCAAAACAACGCTCCTCAAGCAATTGGCATCCGAGGAAGTAACACAGGTGACGCCAACAGCTGGTTTTAACATCAAATCGGTTACTGCCGATGGATTTAAGCTTAACGTTTGGGATATTGGTGGCCAGAGCAAAATTCGACCATATTGGAAAAATTACTTTGAAAATACGGACGCCTTAATTTATGTAATTGATTGCAGCGATCGAAAGCGGTTACAGGAAACCGGTGATGAATTTACTGGATTATTGGCTGATGAAAAATTAGCTAACGTACCAATTATGGTATTTGCAAATAAACAAGATTTGGACAATGTT…
Mdes000391	X1.7	-	5089342	5090501	799	ATTCAATAAGTCAGTCGACTTAATCATCAATTTGCGTTCATTGCAGAACTTTACATATATATATATATCTGTGAAACATCGCTATCGAAAATTCGATCGAACTACGAATTTAGTTTTCTGATCATCAATTTTTCCAGTTAGACTTGTACACACAATTTGACATTATATCGAACGAATTCAGTGATACTTTTTCGGTTTGAAATTTTTAATCGTAATTTAAAAGGAATTCGGCTAAAATGATTGATGACATGAAAGATGAGAATCAGTTCGTTGTGGACGATGTAAGTAAAATCATCAAAGAGGCAATTGAAAATACAATAGGTGGAAATGCATATCAACATGATAAAGTGAATCATTGGACCAAGACTGTAGTTGATAATTGTTTAGGCGTTTTAACGA…
Mdes000392	X1.7	+	5090639	5091685	852	ATATTAAAATTCTTTGAAAATTACATAATTTGGATTGCAAGGTTCGATCCAATTATTATTTTTACGATGGCATTCAAATTGGCATTCAAAGTGGTGCTTACGTCTACAGCCATATATTGGACAAATAAGCTCGAAGTGTGGTCAAAATTGAGCCCAAAAGAACGTCAATATGATCGATTGATTGCATGTGCAAAACATATGATTCGACAAAATACTCCCAATCAATTGAAATTCGAATTGCCGGCAATCGTGGACAGCAATTTATGTGCAACCACAAACTATTATTACAACAAAGGTGTTATGAATTCATTCGAATTTCTATTGAATATTCCAACAAATGTTGGAAGTCTGTACAATAAGGCCGTTAGCCAATTGAATGCGCCACCATCGAAACCAGCT…
Mdes000393	X1.7	-	5092835	5106153	5137	TTTTTTCTTTTTTCTTTTTTTTTTTTTTGATTCGTTTTTATTTCTTGCTGTTGTTATAATTCATTTTATTTGTCACATGTTTGATTGTGCATCAGTAATGAGTAATGAAAGTACTTTGTACGTCGTCACCCATCGAAGCTCACGAATATTATTCGAAACATTATAATCTATTGCGCATTCTTTTAATGGATTGTTTGGTGCTTGGTGGTTGGCTATATTCATTGCTAATATCGTGATGAGAACTTCGAAATTTTGTCTCCTTTGATTATTAGTTTATTTTTCGATTTCATCTAAAGCGAAAAGCAAAATAATTTAAAAACGATTTTGTTTAATCGATTCAAATGGATTGAATCCAAATTTTTTGTTGTTATGTTCTGGAACAAATGTTAATGTGTTGCA…
Mdes000394	X1.7	+	5108399	5124476	6653	ATATCTAGTCCAGTGTAAGAATAAAACTTATTTTGAATCCATCGTTTCGATTAAAAGAAGAAAATATTCGAAATGAATTGGTTAAAGTGCATTATTGATTTGCTCAATATCATAAAATATGTGCGAAATTTTGGAAAAATTTGATCAGCAAATGAAACCGCAACAACGACAACCACACATCGATCAAAATCAATCATGAAACCAAAACAATTAAATATTGTGTGTATTTGTGCAATTGAAAGGAATTGACCCATCTAAGCAAATTATAATAATTTACGAAGCTTCGAATCAGTATATGCGGTATATGAATTTAAAAAAAAAAAGAAACGAATTCCAAAAAATCATTCATCAAATGACTTCTGTTGGGGATTAATTTTTATCCTTGTTCATCCATCAATT…
Mdes000395	X1.7	+	5140092	5148131	4367	ATGGAACGTTTAGTTCGTTTAGATCGTTTCGCACGATGCATTCAACGATATATGCAAATAAATGTTGACGTAGATTATGAAGAAAGAAGTAAAGCCAAAATCTATTGTACCAAATGTGAAAAAAAATGTTCCGGCGAGGTGCTACGAGTAGCTGAAAAATATTTTCATAAGCAATGCTTTCAGTGTAACACGTGTCGCAAATCATTAGCATCGGGTGGTTTCTTCTCCAAAGATAATACTTATTATTGTACAACAGACTATCAAAAACTGTTTGGTACAAAATGTGCAGCCTGCAAATTATATGTCGAGGGTGAAGTTGTATCCACAATGGGAAATACCTATCATCAAAAATGCTTTACATGCAGTCGTTGCAATCAACCATTTCAATCTGGTAGCAAA…
Mdes000396	X1.7	+	5148447	5148823	286	ATGTTCTCCAAGAAGGAATCAAAATTTGGATCCACAATGTGTGCAAAATGCAATAGACCAGTGGATCAAGATGCCATTTATTACATGGGTCAAACCTATCATCGAGCCTGCCGTACCAAAGTTCGTGACGAAGAACCACCAATTGGAAACAGCAGTCAGGTACCAAGTCATGGAAGTCTTAATCAACCGGTCGAAATCCATATTCTATGCGATTCATCCGTACCAGTGTCTGGCATTTTTATAAAATTCGAATAATTAATCTCAATAAATGTTCAATTAATTGTCG
Mdes000397	X1.7	-	5148930	5158138	5801	CTCACTAACCGATTGTCATGAACCGATTCAATGACATTTCAATATTGTCAGTGTTCGTTGTGTTGAACAGTGCTCGTTGTGTGTACACATCAGTATTATTCCTAAATTCTTCTTTCTGATCCAAACAAACCGATCTCTAGTTCGGCATTCTCAAAAATAAATTGAATTTCGTTTCTAAATGTTTGTGCTAATTTGATTAGATTCATTACGAAAAGTGTAAAATGCCGACGATAATAGCTTTGGATATGTCATTGTCAATGACAAAAACCGTACCGGCTGTAGCAAATGGTTCGAATGAAGATAGTGTTACTTATCATCAGTTGGCCGTCCAGGCGATTCATGAATTCCTCAATTATTTAACAGAACATTCAAAATTGGAATATGTTGCATTGGAGGAAG…
Mdes000398	X1.7	+	5158584	5160798	2138	ATAGATAAATAAAAAGTGGACAATAATTTCAAAAAAAAAAACAAAAAAAAAACGGCTGACTCCTTAAAAATCAATATCAATAAATGGCCAACTCCTAAAAAATCAATATCAACACGCTAAAAAAAATGTGGGACTCATCAATGTTTTTAAGCACTTTGACACCAAAATTTTATGTTGCATTAACCGGAACATCTAGTTTAATATCTGGATTAATATTAATATTTGAATGGTGGTATTTTCGAAAGTATGGAACATCATTTATTGAGCAAGTATCGTTAAATCACATAAGTCCGTGGTTCAATGGTGACAGTGACGATGAAACGGCACCAGCAAACAATCAACCCATTCCAGAATGTAAAGTGTGGAGAAATCCATTAAATTTATTTCGTGGTTCGGAAT…
Mdes000399	X1.7	+	5161769	5163101	1240	CAATAATATTCAATGTATGGGTAACGCCATCTCTTTGAAATCCGTATGGTCCATAGCTATACTCCGAATATTTTTTGGTTAACTTATCAAAACAAAGTACAAAGTATCACTTGAAATGATAACTTTTTTGCCGTTTGCATTTTAAAAGACACAGAATTGCCGGCGCAAAATGAATGGTCCACAAAATGGAAACCACGATCTTCAAACGTTCTCAAAGAAAAAAAAAACCACCCCCTCCGTTTTCCATGTTGTACTTTTGCAAGCCCGTTTAAAAATCGTGTTTTTCATTCTAAGCCATCCAATTGTAATGTCGTTACGTTTTTTTTCGGTGCGACATAACGCTTCCTGTAATTATCTATTGTATTTCTATATGAATATTGGAATTTGCACATATCACTA…
Mdes000400	X1.7	-	5164234	5167888	1701	CCATCACGTTTGTTGCCCTCGTGGATATCGGAATTTCTATCGAAAGTATCGCTACTGAAGCCCCAATTTATTGCATTACATTTGCAGGAAGTTGGTGGAAAAACGTACGAAAAATCAATGGAATATGTACAAGAGTTTATAAGACTTTTATGTGAATCATCTGAACTGGAAAATTTTGATCGAATTCGAGTCTATTTAGATGAAGATTATACATCAGCTGAACATTTTACGGCTTTGGGCAATCTGTATTTTATCGAAAAATCGGTAAATTTGGTTAAAATTTGGAATTTTTTAACGCATGAATGGGAACTTGTCGAAGGAAAGAGTATACATACGGGAAACATTGAATCGGTTCCAACCAAAGAAAAAGCCAAATTTCCACAGCATTTTTTTCCAGAA…
Mdes000401	X1.7	+	5170512	5175392	2909	AAACACAAATTGAAGATTGTGAATTGAGATTATTTTTACGATTGTGGTTGTTTATTTGTTTCATTGATCATTAAATTGGAGTAAAAGTTCATCAATGAGGATGAAACAGAGAATGCAATGAAATTATTATTATCAAAGAGATTCTCTATTCCTCTTACTCAGAAGAAAAGAGACAGACGGACCACAAACAAAATACAATTAGTTTAATTGCGGAAAAACATTTCTCTGGGTGCTGAGTGCTGAGTTGTGTCAAAACTTTCGGTCGGTGAACGCATTCACTTTCAAATGCTGAACGATGTGTTTTCGTATGTATTGTGACATTATCAATGGCGGTTCGGCCACGTAAACTTCAACTCTGTCAGAGTTAAACACTGAACAAAATATTGAAAGCTCATCGAA…
Mdes000402	X1.7	-	5177562	5189675	5797	CAATCATCCACAAATTTCATGATGGAATCGTCGTTAGCTTCAATCGATGATTTTTCAACGGCATTCGATGATAGCCAATTTCGTGCCTACTACAAAGAAACATTTAGCAAAACAAAATGGTGCAACATGTCCGAATGTAATTCACGACAAAAGGATTTAATTGGAAAATTATGCCGTGCCGAACAGCGTTCACAATCAATTTTGTTGGCTGATAATATTCAAGCTGAATGGAATCAATATATTGCAAATCGTAAATTGATAAAAGATATATTCATTGAATTGTTGCGACATGAGATGAAATTTTGTCGCCAACATAATGTGGAACAGCATTTTTGGAAAATGTTATACTACAATTTGATTGAATGTATGCGACGATGTTTGGCCAAAAAATCAAATCTA…
Mdes000403	X1.7	+	5198135	5218954	2650	TTTTTTCATTTAGCAAACCTATTTCAAAAAAAAAAAAAAAATCCAAAAAATTCGCCAAAATTACCATTCGAATCGAAATTTTTGAATTTGTTAATCGTGAAAAATAGAGAATCTTAATGTAAGAAAATCGATACAAAACAAGAAGAAAACTGAAGAACAAAAAAAGATTATATTACGGACACTGTTTGGGATAACAGGCGGCAAATTGACCAAACCACCTACAGAAGACATAAAAGTGCATAAATGCAATTCAACGATTGCCCGTGAAAATCCTCAATAATTCACCGATACAATGGCTGAAAGTGGCATGTTTGATCGCTTAGTACACTTTTTTGTGATAAATGAAGATCCACGTACAAAACCATGGCTGTTATCCTCAACTCCAGGTCCTCTGTTCAC…
Mdes000404	X1.7	-	5221806	5235638	2400	TTTTTTTTTTTTTTAACATACGACATCCACTCATAAGCGAACAGCAACGAACAACATTTAATTCGTTAACAAAGCTCCGATCACGGATATTTCAAATATTTCCAGCAACCGATCTTGAGTTATGAGTCGGTTTTTTGGTCTTGATAGTGAAGCATCGTGAAATTCGTTGTTTTTCGGGATAATAAATTTTTTTTTGGGGTGTTTAAAAAAATTTGAAGTTTCATCGTTTCGATTGATGTCAATTACGTTGACATCGATCACAAAATTCAGAAACAAGTTTGACGCGTAGCACACACACCGCCGAAATAAAGAATAAGAACAACGCGCTACCAGTTTGGTACACACGGCGACAATCACAACGTAACAGTGACAAGAATCTTTAAAACGTTCCGTTCCTTT…
Mdes000405	X1.7	+	5245684	5249392	1136	AGACACACCTATTTGGATCCGGTTCAAGAACCAATCAGACATTTACTTGAAGCATAGTTTATTCAACAGGACTGATCTTTTACCGGACACAGTAAAACATAAAATAAAATAAAGAACAATCGCAATGTCTCTCTACAATAATACATTCATGGAATATTATAACTACATATTCACGGATTTGGCAGATACACGTACAAATAATTGGCCATTGATTGCTTCACCGGTTCCCGGTCTTACGATATTGGCCGCATATCTGTATTTCGTTTTGTCATGGGGTCCGAAATACATGGCCAATCGCAAGCCATTAAAACTGGAAGGCATTCTGATAGTGTACAATTTTATTCAAGTTATAGTTAGCACATACATCTTCTACGAAGGAATGGCCGGTGGTTGGATGAC…
Mdes000406	X1.7	-	5248494	5248693	179	ATGTAATGTGTGTTGAGCGGCGTTTTGATAGTACATCCAACGCTAATATGAAAGTACTAAAACAGCTAAATCAATAAACTGAAAGTTCTTAAACAGCTAAATCAATAAACTGAAAGTTCTAAAACAGCTACACAAAAGCGAATTGAAATAAATATTGTATTATAATATTACGATTGGAA
Mdes000407	X1.7	-	5249930	5250391	293	GAACATTCATAATGTGTCTTCCGTCATGTATTTCAATGTGACATTTCGCAACCAAATGTTCAATGGGTTACACTGCGACAACATCATAGTTATTGAATAATATTCGTCTTCCAAACACTTTCGCATCGAAAAAAAATTCAGACTTCGGACATTGGAACTATTTCAGTTCCACAATGAGTGAAAAGTCAAAATAGTTCAAAAATCATATCAAATTGAAGATGAATAGCATACATTATTTTCGACATATATATTCAATGGTCAATGTTTAAAGAATGAACATTTGCATACTGTCA
Mdes000408	X1.7	-	5251337	5252679	285	ATGCAACGCTCACGATGGACGTGCAGCTCAAAAGCAGCTCTCGATTACTCGGAACCAAATGATGCCATGTTTACCTTCTCTGCATTGCACATTCGAATACTTCACATTGATCTTATCAGTTCATCTCAACGGTACTGTTTGGGATTAAAGTACACTTACAGGAACTGGTCGACATTTTTTAAAGGTTGGTTGGCTGATTTGCTGGAAACGCAGCATTTGTACCGTTTATGGGATGGTTTAAAACCATGCCATTTCCCATTTTCCATTTACAATTTTGCTATTTGA
Mdes000409	X1.7	-	5253243	5255237	1145	AAAACGAAAAGAAATATAAAAAAAAAAATAATAATAGATAGAACAATCGCGAATCTGTAAGTAAAGCGTATCCCGAACAAAATATTCTTGAGCCACAAGATTATACTTTGAATTTTTTTGTTTAAAAGTCGACGAAAACGTGTACTGCGTCGAGCCAATTGTGTCAAAGCATTTGCCGTATTAAAGAGAGAAAAAAAAATTTCCATACGTTTTCAAACGGAGCATAGAGTGACGAAATCATCGTGTTAGTTTCAATAGCCAAAATGGAGGTCACAGCTGCAATTACACGAAAAACAACCGCACAACGTCAACAATTTTTTGAAGACGATTACGAATACGATGTAAATTCGGATATGGAAAGTTATTCGGACGAAATGGATTCAAGTGATGAATTAAATG…
Mdes000410	X1.7	+	5255652	5258371	2346	AAGGTTATGAATTTGTTATTCGGAAACTGTGAATCCGGTATTGTAAGATCGCATTAAACGGAATCGATGTGTTGCTATTCAAAATGATAAGGCACAAATTGGTGACCAATTTTCTTGTGAAGAAAAATTTTCTTCAAAAATGTAGGCACTTCTCAGACTGTAATTTACCTGAGGATAAAATCCGAAACATAGCTATATTGGCTCACATCGATGCTGGAAAAACAACAACAACCGAACGGATGCTTTATTACTCGGGAAAAACGCATATGGTGGGTGAGGTCCATCATGGTAATACAGTTACAGATTTTCTTGCACAAGAACGAGAACGCGGAATAACGATTTGTAGTGCCGCTGTAACATTGCCTTGGGAAAATCATCGAATCAATTTATTAGATACAC…
Mdes000411	X1.7	+	5281746	5283661	1317	AAAAAACAAAAAAGAAGAAATTAATATATACAAATAGTTTGACATCGATTTCATTTGCATAGCGCCTAAATAATTGTCAATAACCGTGATAGATGGCTATACCAAACAATAAAAAATAACTTTATTTTTTTTTAAAAACGAAATTAAGTGAAAAAAAAGGGAAAAAATTTTAGTCTCATAGAATATGGAATTGGAAATGAAAATGGAACCGTCTAGTCCGACCGACAAACGGCAACAATTTTCACGATGCAGCAGTACAAACAGTGTGATTACATCAAATTCATCGGCACAAAATTCGGATGACGATGATGACAGTGGCGGTGAAAACAGTCGAAATTCATCGCTTAGCTATAAAGAACGGCGCCGTGAAGCGCACACCCAAGCCGAACAAAAACGACG…
Mdes000412	X1.7	-	5283741	5285531	1287	ATGGGTTGTCCTACACATTCGGCAAAAATGGATATCAAACAAAATGTTAACAACGTTCAACAATTCGAAAATAATTCTAAAGAAAAAAACCCAGAGACAATTCAAAATAGCGACCAAGCTCCAAAATGTAAATTTTTTGTTAAACGAAAGAAACGATTTTGTCGCATTACACCGGCAACAAATGAAGAATATTGTGTTTGTAATGCAGCAATAAAAGATAGGCCACCATATATTGTACCAGGCCTAAATGCTGGCCACTGTACGGATGAAAATCGCGCATCAACCGATTTTAAATTGGCCGACATGGAACAAGTGATTCTTGATAAAATTATCGATAAAGTGAATAAAATTTATGAAAAATTGGTAATCGAAGAGAAAATCACCGAACTCATCGTTCAA…
Mdes000413	X1.7	-	5286782	5291202	2327	ATGGCTTTAACATTTGATTATGTCTCGACCGGAGCAATAGACAATTATATGAATTCAACAACCAACAACATCACTGCAAATGATTCAACAAACAGCAATGTATCATTATTATTGAATGATATGGTCAACACTTCAATGCTCATACCAATATCATCTATACCCATATCCGATGGTCATTTTGATATCTTATTATTGTATGGGCCCAAAAGAGATCCATTATATGTTGTTATACCGATAACATTTATTTATATGGTGATATTTGTGACAGGTGTTGTTGGTAATATAAGCACATGTATTGTTATATCAAAAAATAAATCAATGCACACAGCAACAAATTACTATTTATTCAGTTTAGCAATATCGGATTTTTTGCTATTAGTTTCCGGTGTACCGCAAGAA…
Mdes000414	X1.7	-	5309141	5311970	1525	TTTCGACAACATTACGACGATCTACATAATGGACATCCAAAATGATGTATTGAATTTAACACTTTCGGGATTGTTGCATATCGATGACTCAACATCAGCCAATTATCAAATGGCCAATTTGACACATATCTATGGTCCAAGAAGAGATCCATTGTATATTGTGATACCGATTACGATAATTTATGCTGTGATTTTTCTAACCGGAATTATCGGTAACATAAGCACATGCATTGTCATTTCAAAGAATCGTTCAATGCACACGGCCACCAATTATTATCTATTCAGTTTGGCGATATCTGATTTTCTGTTGTTGCTGTCGGGTGTACCACAAGAGGTTTATCAAATATGGTTCAAATATCCATATGTATTTGGTGAAGTGTTTTGTGTTGTACGTGGCTT…
Mdes000415	X1.7	+	5370632	5375373	726	ATGCTGAATGGAGATTATCGAAAACAAATCAGTGACAAAAGCTGTCAACAAATAAATGGAATGCATTTGACACATATAACCGTCCCAAAAATCGTAGATTTTCGAGACAAAGCTGAGTTATCGTGTGAATATAATATGAACGGTGATGCTCTTCATTCGGTCAAATGGTACAAAGACAGCATGGAATTTTTCCGCTATGCACCCGAAATGTTTCCCAAATACATGAATTTCACAGTGGAAGGCGTTAAATTGGCTGATCAAATGTTTAATTGCGATGACACTCAGTGTCGTGTTAAGTTGGAACAATTACGGCCACAAACTAGTGGTGTGTATCGATGCGAAATCTCTGGGGATGCGCCACATTTCAGTCTAATCCATGGAACAGATAATATGACTGTT…
Mdes000416	X1.7	-	5381060	5383784	1561	ATCAACTTTTAATTTTACGTGTTATTGCTGTTGTAATTTCTGACTTCACGTATCCCTATACGTGGTTCGAAACGAAAAATTCGAAAGATTTTTTTTTTCTCTGCCGTTGGTCGTCCAAACACAATATTATTTACTGGATTGCTATAGTTTTTATCATCTGTCTCCTTCGTACACTATTTCCGTCACTTTTTCGATAATTTTTCGAGAACCATGATTCCCAGAACGTTTTCACTTCGATTTTCATAAATGGGACCATAAGTAGGTCCGATTAAAATAATGTTGATTTTGAGTTCTATATTTTCGTGCCTGAAATTTGTCTATAACTGATACTCATACATTTCAACAAGGCGCATAACTATAATAAGAATCAAAATTTACTCGTTTTCATTCTTATATAAA…
Mdes000417	X1.7	-	5393769	5395896	1102	AAATTTAAATTCTATTTTCTCGTGCTCGAAATTTGTCAATAACTGATACTCACACATTTCAACAAGGCCCATATACTATAATTAGAACCAAAATTTATTCGTTTTCATTCTTATATAAACCGGGACGTGTCTGCTTTATCTCCACAATACAATAATTGTTCAACTATTGAAAAAGAAAATGAAGTTAACTTTGGTGATAATTGTGTGCGTTGCTCTTTATACTGTCAGTGCGACCACATCAGAGGAATCAGTTGATGAGATTGATGAAACATATGAAAAGATCCTCGAAATAGTCGAGGAGTATGCGGAAAGCCAACGCCAATTACATGATTTATATAGAGACTTTTGGTACCAATTAAAGAATGCAGACAAGAAATTCAAGTCGAAATGCATTGTAGA…
Mdes000418	X1.7	-	5398834	5408699	955	ATGGATAAATTGGATGAGGTTGATAAAAAATATCGACGGTTCCTTGAAAAAGCCGAGACATATGCGCTTTCGCCAGAAATGGACCAAACATATAATTCGCCTATACTGGCATGGAGCAAATCAGATTCTGCAAACGGAGCTTTCAAATCAAAATGCATTGAAGCATTCGAAATACACCCACTGAAAGAAAGTTGTAAGGATCAAGCTGCATATGACACTCTTACCGAAGAAATAACAAAGTCATTTTTTCGCGTCGACGAAATATCACAACCAGAACGAATTAAACCAGTAACCGAAGAGGGTGAAGTTTTTACTTGTTCAATCTGTTTTGATCCCGTAACATTGGATGGAAAACACGTTATCGTCGCATTAAAATGCGGACATCTATTTGGATCCTCC…
Mdes000419	X1.7	+	5443946	5444759	500	TAGTTTAATTGATTTTTTATCAAGTTGTATCGAGATGGCTAAATCAATTGGAATTCTTTTTTTTCTTTTTGTCTCATTTTCACTTTTTGTAATTTCGGCAGCGGAAAACCTTAATTTAAAGTTTGCTAAGGCTGATAGTAAACAACTTTGCAAGATGACTTATGTCCTGCAGTATCCGAGTGTTTTTTTTACCAGTAGTGACTTTTTGAACGACGTTTTTCCTGCTGAAATAGGCGCAGTTAAGTGGGTCATTTTATACGTTGTCTTTGTCAAAAGATTCAAAGAAGTTATGCAACCTAAATACCATGAAGCTAGATTGAAAGTACAAAAACAGTTGGCCAACACAGGATGTGAATTGTTTTTTGTGGCAATCAATATTCCTGTGGAAGCCCGTGCTCT…
Mdes000420	X1.7	-	5450270	5456090	1530	ATGAGTGCCTTAAACTTCAACAAAACATTAACGAAAACCGATCCACAACAGCATCCAGTATTAATTGTTGGTCAGTTGCGGCATTTATCAATATTAAAGTTTGAACATGTCCAGTGCAAATTAAGTCCACGCGTCAGTGAAGAGATTTTTCAACATGCAATCACTTGCTTGCATCCAAGTCCAACCGATTGCATTTCATTGTATTTGGATTTGGCAACGATTGCTGCACTTCCGATTAAATGTTCACGTCATAACACCAGCTCAAGAAGTCATGCCATTACCCGCTTGGTTAAAACCCATAATATGAATGTTAGCGAAACCATTCTGATTGTGTGCGACAAAAAAGATGTTTTTGCAAGCGCTTGTGCCGTTGCGCGTGCCTATCCATTATATTCTCGA…
Mdes000421	X1.7	+	5456727	5460850	3496	TTTCAGTATCAGTTACATTCAATTTGAGTTTGTGTTGTAAAAAATATTTTGTTTAAAAGGTGAATGGCAACGCACGGCGAATGGGTGCGTCCTCTTCCGTCATTTATCCAAAACAATCATTGACAGTTCGGTTCACGTGTGACTTTCGAAATGTGATTTTGTATTGTTAGTTTGACGATATTGCTGCTGATTGAAGTGTGTTCTCCAAAAATATTAAAGAATTTAAATTTTACAAAATGCCGAAAGTAAAGTGCACTATCGAGGAAGTTATTCCTATTAAAAAGCACAAACAAAATCCAATTATTGCACACTACCAAAACGGTGAAATTAGTGATGAATTCGCTCAAAATTTGGACGTCTGTCTGGCTAATGATAGTCAAACGGAAAATGCATCATCAG…
Mdes000422	X1.7	-	5461039	5464140	2743	ATGTTTGTGTATCAAATACCTGGTTGTCGTTCGAATCGATCATCATCAGTGGGTAGCGGTCGTGTTGGTATGGGATTGCTTGAGCGTCGAATACCGCATACATTTTCGGTTCATACCTATACACGTCCAACGGTATGCCAATTTTGTAAAAAACTGTTACGTGGATTATTTAAACAAGGTGTCCAATGCAAAGATTGTCAATATAATGCTCATAAAAAATGTATCGATAAAGTGCCAAAAGATTGTGCCGGTGAAAAAGAGCCAAACGATTCAAATGACGGTAGCTCAAATAGTGAACATGATCCATATAATATGAAAGATGATTTAGATGATAGCGATAGTGATGACCCACCGTTTCACAATCAAAATAATAATAAACATAGCAATAGCAACACCAAC…
Mdes000423	X1.7	+	5473066	5474793	1659	TCATCGGAATATGTATGATCTGTCATTAGAAACCAACTTCATTGTAGTTTTTTCATAGTTTAAACTGTTTTTTTTTCTGTCGGTCGTCAAATCGTTTTTGTTGCTCATGGAATAATTTTAACAGAAAAAAAAGAATTGTTTCAAAATGGATTTGCTAAAAGATTTTGAACTAAAATTGCAAAAAATCGAAATGCTAAACAATTTTATCAGTTTGTATGGAAAAAAAGAAGAAATTATACCAAATTTGCGAACCTTATCCGATGAAGTGAATGAAATAAAAATGCTATTGACATCATGCAATGAACTGATGGCAAAATTTCAAGTTGAAAATCAAGAACGTTTCAATAAATTGGTGCAAAGAATTCAATGTCAACAGACAGGAATGTTGGACATATTGGA…
Mdes000424	X1.7	-	5475903	5477936	1959	ATGGTTCTCAGTACAGAATGGTCACAGGTAGAAATTATCGATTTAGTTAATGATGGCAACGGTCTTGGATTTATATTGGTTGGTGGCAAAAGTACGGGCGTTGTGATAAAGGCATTAATACCTGGCGGTGTGGCTGAAAGAGATGGCCGTTTACAATGCGGTGATCATGTCCTTCAAATTGGCACCGTTAATTTGCGCGGTTTTAGTTCAGAACAAGTGGCAACTGTTTTACGACAAACTGGACCACAAGTACGAATCGTAGTCGCCAGACCAGTTGAACCAACATCATCCGAATATCGAACATTGGCCCGTGATGCGCCCATCATACCAACGAAAATTCTTTCCGATCCAGAAGAATTGGAACGGCAATTAATTCAAAATTCAATGCCATTTCGTAGT…
Mdes000425	X1.7	-	5479553	5484253	1045	CTTTTTTCTGTTTTGAAGCAATTTATGTTCGTTGTCCATTGAACTGACCCATTGAATCCATTGATTTCGATTCAAACCTATTTGCTATTTATGCTTTTGTTGTTATGATGTTGAAGGTATCTACGGTAACCGTTAATCGATAGCCATAACTATTTTCAGTTGATATGATATTTCACACGAAACAATCTCGTTGATGTTACTTTTTATAACAATCCGAATAGAGACAGAGAGAGAGAAAGAGCTCATTGCTCCGGAATAGTTTTTTTCTGTTTCATTCTTTTTCAAAATTCGAATCTGATCTAATAAAATAATTATTAAAAACAATTGTTCGTTATTCGGTAATTAAACAATTTCAGAAATTGAATTTTCAAACCCATGAATGATGACTGAATCGAACGA…
Mdes000426	X1.7	+	5483314	5493319	2912	TCTTCCAATCTTACACATATATTATTTCTGCTCTTCTCTTTATTTCACAAAATAGTTAAGTTCTTGCAGCCGACAACAGGTCCGTGCGCATTGTGTATATTAAATGTTTTGAGTTTTTAGTGTTCAGCTTGTTTATCGTTTTTTAATTTGTTTGGTATTCACTATCAAAATATTTTTGCAATATATCATTAAAAATAAATAATTACAAAAAAAAAAGAAGAAGAAGAAGAAGAAAAAAACGAGATGGGAAACTCAGTTTGCTCAGATAGCCAAGCTACAAAGCATTACACCATCAATCCGTGCGAGAATAGTGAATGTAGTACACATGCGCACCATCATTCATCATCCTATCAATCGGCAAAACAATCAAATGGCAAGCGCATAAATACGTCCGAAACA…
Mdes000427	X1.7	-	5493475	5495010	1536	ATGTTATCGGATTCGGATAGCTCTGATTCGGATACGGGTCGTAGATATAAAACTGAATCGACTAGATCAAGAGAAGATATATCAGCCAAAATACGAGCCAGAGATAATAATGGATACGATGATCGATCTTATAAAAGACGTGATTTGAACTCAAGATACGAATCGTCACGTGAATATAAACGTAGCCGAAGTAGAAGTCCAGAATATAGGAGAAAACGTGAACGAAGCCGAAGCAAAAGTCGTGGCGATAATTCAAGCCGAAAAACTGAATCGAATGAAAGCCGCAAAACTGAAAGAGATAATGGAAGCTTGTCATCATCGTCTGTACAACGTAAACACGACAATTATTATGAAAAATCATCAAAACATCGAGACCCAGATGACCATAAACATTGCGAT…
Mdes000428	X1.7	+	5495172	5497475	2016	ATCATCGTTTCTATGGTTGACAGAGGTAGAAAAAAAATAAAATAAACGTAACCTGTCAATATCATCTGAGTGACATTTGAGCTTTGTCGAATATTGAATGTTTCATTAGCGACATCTATGCCATTTCATTTTGTTTTCTTTTCATGTTCACACTCTGATCGAATCAAATTCGTGCACACTATTTATGGTCAGCTCAAGAACAATGATTCGTGTAAATGATTTACGATTACAATGGAACTTAACGCAGGAGATAACCCAGAAATTCGAATTGAAAAATGCTCTCCTCAATGACATTTTCAGTTCAAAACGGCTGTTGGCTGATCATGTTGATGCTTTGGAACAATGTCATCCCATTGAATTGGAGCAATGCTACGGGAATTCAATGGTTGCAGTTGGACA…
Mdes000429	X1.7	-	5497452	5509118	3750	GAATCAAAATATTTTTTTTTTCATTAGTGCGCGGATTTTGTAGAAAAACGATATAAAGAAATTTTCCCTTTGGCTATTTTGGTGTGTTTGTGTGCCTAAAAGCAAAATAGTGTGATCGAGTTGGATGTACTATGTGTGCGTATATCTTTAATCAATATACACATGTATACGTATGAGCCTATGCGTATTTGCCAATTAAGTGACAATAGCCGAATAATTCGAAAATGGCCAATTCACCACCTACATCTGCGTCAACAGCAATACCGTCGCGACGTTATCGCTACTCACGTAGCTCAACAGCTAGCGTAACACAGTTGCTATCCGACAGTTGCAACAGTTTGTTGCAACGCTTTCGTCGCAATCCGAGTGAAAGGCCGGAAAAAAAGTCCAATGCTTTAT…
Mdes000430	X1.7	+	5501383	5501746	343	GTACGATAAATCAAATGGCCGTCGGCATCATCTTGTATTGCTGGTGCTTTCAAAGCCTGTGTTATTCATCATCATCATCATCATAATTGTTTATTCAGAAACATGTTGAAGATCCATCAGTTTCCCAGACCATAGAATTGTTGCGCGCCATTCAGTCGTCCCAAACATTTCACAGTGCAACATTTATCAAGTTTATTTTCAGAAATCGATCAAAATAATTGATTTACAGGAAAACGGCAATACATGCGTATCGAATCACCAAAATCATTCATTAAATGAATTATCATTTCAGCAACATCGAAACGCATATTGAAACATTTTCATTGAATCAATCATTCAAAAT
Mdes000431	X1.7	-	5513759	5518874	3483	ATGGATGGCCAACAGCAAAATCAATCAAAAGTGTATCCAGTGTGTGTTCCCGATTTGTCCGATGGCCGATTTTATACGAATTTGATGTCGACCAAATTGAATGATCAAAATAATTTCGATCCAATACCATCGAGTCCAATATCGATGGCATCTTCGCAACGCAATCACCATCACCACCAGCACAACCACCACCAACAACAACAACAGCAACAAATGCAATCGTCACCGCCCAAAGTGCAACCAATTAATAAATCACAATCGGCCTTAGATATACGGCATGGCATTAGTTTACGTCGTATAACACCGCCCAAATGTACAGTCACCGTCAAAAAATGTGATGCACCATTGATGAATGTGGTTTTGAAAAAGAATCGTATTTCGACATATGATTTTCCAATG…
Mdes000432	X1.7	-	5524363	5536983	2440	ATGGCAAATGAATATAGAAATAATAGTTCTGGCAATGGCCTGACCGGCAATCACAATTTGTATGGATTTCAAAATGCGCGAACTGGTTCATTCCGATCGAATTTGAGTGAGCGAACAATGAACAAAGTAAGCGGCGGCGGCAGCAGCAGCAGCAGCAGCAACAGCAGTAATAATGGAATTTCAAATCATCGCTATTCATTTGGTGCTAACAAATCCAATGAACAAAGCAACAATAAATTATATTATTCGTCAACAAAATCATTTTCGTCCAAAATGTCCAAATCGAATGACACAAATAAATTGATGGGTCAACCAAAAGTAATTAACAGCTTCAATTATGGCGGAAACAATAATAGCAATAGCAATAACAATAAAGTGAAAAAACAACAATGTACACCG…
Mdes000433	X1.7	+	5544313	5545941	1191	ATGATTCTGTCGAAATTGGCTCATCGGTTGACGATGGCAAATTATCAAATTCAAGCCAAAAATGTTGCAAAACCGTTTTTTCCACGGCATATGTATATACTGAGCTCGAACCTCGATTCAAATTATTCTCGAGGCACAATCAATTTATTTCCGATGCCACAATTCAGTGCAATATCTCATAAATATAGTTTAACACCATTAGCACAACATGAACGATATTATAAAAAAATAAATCGCAAAAATATTGATTTACAAATTGCCAAAAGTAAACAAATGCTAACGGATAACATTGAAGAGAAACGTTTGCGAATGCGCGAACGAAAGGAATGTCTGGTGCAAGGGATTCGTGACAAAAAGGCCAAAGTACAGGAAAAAGTTAAAGAAATGGAAGAAATTGTT…
Mdes000434	X1.7	-	5545906	5547292	1114	AGTTGAAAATGTCATTTCAATGAGCTGAGTTATGTTTGTTTTGTAACAAATAAAGACCAACATTTATCAAAATGAATTTTTCGCCTCCACAATTTCGCTATTTAAAATTTTTATTAAAAACTACCAACAATGTGGCGGTCTTAAATCATCAATGTAATTTGTCAACATTGTCAAATGACCAGCGAACTCGGAAAAGTCTGCTGAAAACACCACATAATTCAGTTCGATTACAGCCTGGTGACCGAAGGACTTTCATTGGTTATGTTCCAGATAGAAAGTCGGGATATAAAACCCAAAAGGAAGAGACCTTTTGGCAACACACCCGATTCGGATTTGGTTTATTAAAAAATGAAGTAAAAATGTGGACCGAAGAGATGAAAGAAAAATTTAATGGAGATG…
Mdes000435	X1.7	+	5547269	5549861	1800	CTCATTGAAATGACATTTTCAACTGTCAATCGAACAAAATACCGAATCACATAACAAAATTATTCAATTAAACACCAACAAAGACTTTCCGCTCTTGACACTGTTTTTTTCTTCTTCTTTTTTTTATTATCAATTTATACAAAAAATACACGTAGCAAATATTTTGCTACACACAATAAACAAATCCAAATGTCATCTACAGCAAATGGATAATTAAAATCTGTTCCAACGATGATTTATAGTAGTCGGTAGAATTGTGTCAATGTATGTGTAATTTAAGACCAGTTACCTGTTTCGATATCAAATAATGTTCAGCATCAATGTTCCGTGGAACGATTTGTTTCGATTCGGGCAGTCGCTTTGGGACCGACACCAACAAAACAGCTTTAGTTCGGCGAA…
Mdes000436	X1.7	-	5555705	5556347	569	GTATTGGAATATATTTGCTTAGCTACAAGATATGTGATCTCAAATGTTTTGAATATCTCGTTCGATAAAAGGAAATTTGAATCGAATTAATTCGGACTGCGATAAAAATGTCAATAATAGCACGTTTATTTGCTGAAGCGGCTACTTGCCTGGGATCGGGAATTTTTGGACTAAGCTATGTCCTTTACAATGGAAATGGATGCAGAATTATTAAATATTTAATATTTTCGTCAATTGGTGCGGGCATGGTTTACACCATCATTCAAAGGAATCGATTAAAAGCTGTGGATGGTCGTAATGTCATTCTTATAACGGGATGTGATTCAGGACTTGGATTCAATATGGCCCTTTATTGTAATCTCAAGATGAATATGTATGTGATTGCAGCTTGCTTAAATA…
Mdes000437	X1.7	+	5561479	5572256	3910	AACAAAAAAAAAAAAAATTAATTTTATAAGGCTGACTAAGTGGGTTTGCGGAGCTAGAATTGTGCAATAGCGTATACATTTGCGGCAAACCGATAATGAACAACGTAATTTAATTCAGTGCTCACAAATCATACAAATTTTTTTATTTTTTTCATAAAAGAATAAAAAGAAGAAAAAGCCTTCAATATATCACATCACGACAACATTTAAAAGGCTAAGGGAGGGAAGAACTTTAAAAAACAAAAAACAGAACTTTTCTATTTTCATTCGGTTAAATCGTATTTATCGTTTGAATTTGAATATAAATATTTCGTCCATTTGAATATTTACTACGTATTTATAATGTTTGTTGTCGCGCCAAACACCAAGTGCTATTTTAATATTCAATTATCGTTCCTT…
Mdes000438	X1.7	-	5563649	5565042	856	ATGTATAGAAATTTGCACATTGATAGCCAACCACAATATACCAGGCCATTAAGCATCAAGCGTTTTGCATATATGTATGTTCTCATCGGTATTAAAGCGAAATGTTGTGAAAATCAACTGATTAAACACTTTTTGTGTCTGAAATTTCATTTTATCACTAAGCAAAATTTTTGCATACCAAGAAATCAGCGCATTGTCCAAACATTACAAACACACAATCAAATCGATATAGAAATCGAAAGTTTCTTTTGATTTTGTTATTATGAGCGCCACATGGCCCACCACAATGACCCGGCACACAAATTTAACATTTTAGTGAAACTGCTCGAAATAATATAATATATTAAATCGAGTCACTTCAACTCACCCAAATCGATTTAGATAAAATCGAGCGTTGAC…
Mdes000439	X1.7	+	5572583	5574677	1659	GAAATTTCCGTCTTGAATGCACTTTTTATTCTTAAAAAATTTTAAAACCAAAAATTGGCTTTGATTGCAAACCTCTAAATCAATCAAACTTTCTCGATTCAATGGTAGCCAATGCAAATAAAACTATTTCCCATTGAATTTTATTATCGTCGTCTGCAATCACAACTATCGGAATGTTGTGAGCTTTTGTGATGTAAACAATACAATCTAAATAAAAACAAATGTTGACAATGTCATCTTGACAAATCAGGTGGATGTATTTAACAATTTTAGCCGTGACTTTCCAGATCAATATGAAAATTTGAATAATAAAATTGATAAATTATTTCGATAACCTAACGCGGACCAATTATTTCAGGCACCCAATTGTTTGAGTAAAAACTTTGAAAATTCGATCCG…
Mdes000440	X1.7	-	5575066	5579813	3473	ATTTCGTTCACATTATTTCGATATTTTGTGGTAATTTTTCGTGTTGAATTTCCGTTTTGAATCCATTGTCGAAGAATCCGATAGATTCGGAAAACTTTAATGTCAAACTAAATGAATTTCAATTGCTAGTTTTCGATACATAAACAAAGCATCTATTGTGGGTCTGAATTTATAGCAAACAAAAAAATGATGCTCCTGAAGTTGTCATTTGGATTCGCGGATTGTAAATAACACATACAGAACATAGTAAATGTCAATTCTATTCAAAACCGCTTGACATTAGATTAGTGTTAATTTTTCTTTTTTCTTTTTTCGTCTCCTTCATTTCTTCCGTCGGCGTTTTGTATATACTTCATTTCGAATAGTGCGCTCTGTTTCTGTCAGATAGTTTATTTATTG…
Mdes000441	X1.7	+	5580324	5580422	99	ATGGCGACCAGTGACGATGAACCAATGGCTCTTTATGAAGTTTTTCAAAATTGTTTTAATAAAATCGCAAATAAACAGCCTGGTGAGTACAATATTTGA
Mdes000442	X1.7	+	5634869	5636123	279	ATAAATGTATGCACATAAAATTCATGTGTTTTGGTTCACTGTTTACTGTTTACAGTTTACAGTTTACTGTTTGACGTGATACTATTCAATTCAAAGTTAGACAAACAAAACAAGAATAACAGAAAAAAAGGAGATCCAGTGAAGGGTTTGATGCCATTGAGGCCGAACAAATACATTTAAATTGTTGTGCAAAATTGTGATTATGAAATGCAGTGCAAAAAAAGAACCAGTTTGTTTGCCAAATAGACCAAAGGATTGAACCAAACAAAATAACAATTT
Mdes000443	X1.7	-	5635097	5635843	666	TTTTCCCAAACTTGATGTTCATTCACTTCCGTTTTTTTTTTCAAAAACATTTCACGTTCGATACTCGTTTCTATACATATATAATAATCCATTGATGAAGAATAATATCATGATTTGCCGTTGAATTCGATCATTTTCGATTGTTTATGATAATAATTATCCGTTGGCTTGTCAATGGACGATTTATGTGAAAATTGAAATGTGCGCACAAAATGATCTGTTTTGCATTTGCGTCAATCAGCGCGCATCCAATGATCAATTGATTTTTGTAGCATTCGGAATACCGTTGTCCATAAAATTGTGTACATTGCAATACATGAATACAGTTATTATGGTCAAACTCTGAAGGATACATAAATAATTGATTTCCACTGTCCACACCGAATGATATTACCGACA…
Mdes000444	X1.7	-	5645730	5646723	541	GCATCGCTTTCGATGATTATGTCAGCAAAATACGACGTTTGTGAATGAATCAACCAAAAAAAAAAAAAAAGAAAAGAAGAAAAATCCTGAGCTCTGGACACAAAGTCAAACGTTCCATTAAAACGACGATAACATTGGTCATGCCATCAATCGTAACCCAAAATGGATCTTTCTGCATCTAATATGAGAAAAAAATTGAAAAATTCATCAATTTTGGACGCATTTTCGACGGTGGACGAAAAGTCCATTGAGACAGTCAACATAAATTTGACCAAGGACAGTCACAAAAAACCCCACACAATAAACCCATAAAAAAAAAGAAACGGTAATCGTTGGCTGTGATGTCCGATAAAATTTCAAAAATAATAATGGAATCTCGGTGAAGAAACTCATTTTAAT…
Mdes000445	X1.7	+	5648011	5650604	804	ATGAGTACGTTTCGTGGTACAGGTGTATCACAAGCTGGCGCACATTCACCTGTAGTGTACAATCAACAACTAGCACAATTACCGGTGAACAATCCACAATCACAACATAGTCCCGCAATACAAAATGACACAATCGTTGGCAAAGCTATGCAAACGATGTTCACATCAACAGATCAAATGTTCACATCAACAGATCAAACGTCACCGACACGAACACCAGCATCATTCAGAACACCTACTCCACCGCCCCAATCGCAACAGCCGACTCCAAATCCACAACAATCTACAAATCCACTCCATCCACCACAAAATACAAATTCAACGTGGCAATCATATCCACAACAACAGTCACCGCATCGTTTACAAAATGGTTTACAAAATAGCAGCTATCCATCCGAA…
Mdes000446	X1.7	-	5648556	5648750	174	ATTTTATTTTTCACTATTAAAAGTAAAGCACAATATTGATGATAAATTCATGATATCAATTGATTCGATTTCGAATTCTCGACTGTTAAGATTTATTTTTTTTTTTTTCAATTTGTTTTTTATATTCGAAACGTGAATAATCATGCTTACAGGTGTTCTGAATGATGCTGGTGT
Mdes000447	X1.7	-	5657644	5659532	1065	ATGGAATTTCTTTTTTCTCTCTCCACTTTTTTACACTGTTCATCCATTGAAATTATATGAATTTTTGTCACAAACAAAAATCCTTTGCATTGCACTTGTAACTGGTTATTCGATTTTATGATGATTTAAATCAATATTTATGCAATTTACAACAAAATGAGAAAGAAAAAAAAAAATAAAGTGTATATGAATTTCTGGCCGTGTAATTGTTCATCACTCAATACACGCCAATACACAATGCAAACTACATATAGTTTTGCTGTTTTATGTAGTGTGCTGCCTTCCAATCTAAGTTTAAGAGTTTTATATTTGCATAATAATTGCATCAGCCGTATACAAAATTTAGATGCTCTGATCCATTTAACGCATTTATATCTACAATGGAATCGCATAACGAAA…
Mdes000448	X1.7	+	5659323	5685228	3868	ACAATTACACGGCCAGAAATTCATATACACTTTATTTTTTTTTTTCTTTCTCATTTTGTTGTAAATTGCATAAATATTGATTTAAATCATCATAAAATCGAATAACCAGTTACAAGTGCAATGCAAAGGATTTTTGTTTGTGACAAAAATTCATATAATTTCAATGGATGAACAGTGTAAAAAAGTGGAGAGAGAAAAAAGAAATTCCATTTAAATCAACAGAATACACTAGTACCAAAAAAAAAGAGAAAGAGAAAGAGAGGCGAAAAGAATAGGAAAATTGAAAACTATCCAGCGAAGTTTTTCGTTGGACCGAAAGAAAATTTTTTTGATTAAAGAAAAGTGGAAAAAAATGAGCCGTGAATGATTTGTATTTTGCTGAGAAAATAAACAAAAATT…
Mdes000449	X1.7	+	5685383	5694208	6189	AAAAGAAAGAAATCAAATTTAGCGCCAAACAGAATTGAACAATTAGATCTAGTCTATTGCATGAAGTTGTCTGCATCGGAATATTGAATCGGAATACACTCGATGAACGAATTAGGATGATGGGCAAAATGAAACACGCGTATATACATGTATATGTGTGGGAGAAGCATTGAGTAGAAGAAGAAAAAAAAAAGGTTTTGTATAGCAGCAGCAGCAGTAGCAGCAGCGGTCTGATGAGATTATAAAAATTACGAGAGTAACAAAAGCGACACGAAAAGAAAAAGAAAAGAAGAGTAAAAAAAAGAAGAAAAAAAAATACCGAAAAAGAAAGAGAATTATAGGCAATGACTTTTGCGTGTATTAATCAGAAGTATAAAGATGGTTTTTCGTAGTCCACTA…
Mdes000450	X1.7	-	5694215	5697718	2983	CAACAACAACAACAACAACAAAATTTGTCGACTGTTTTATTGAAACGGAAATATTCCAAATTCGTATTATAAGCAATACCGGCTCTTTAGCATACGAAATTCAAATCGAAAATCTTCACAGATAAACACTGTGCTTTGTTATTATTCGATAAACAAATATTATCTTTGGAATTTTGTTCTATCATAAACAAATTTGAAATACGCCCGATTCAGCAGGCGAGAGATTTATATTTTTATATGACGAATAAAGTGAATGTTTATAATCTGCTTTTTGACCAAAATGAATCATAAAACATGAAACGAGACTATGAGAATACACCCAGTGTGTGCAATGTTCAGTAATACTCAGTATGTAATAATGCATTAATTCCAACAAACGATCAACAATACAAACAAATG…
Mdes000451	X1.7	+	5697697	5700062	2188	TTTGTTGTTGTTGTTGTTGTTGTTCATTCACGGACCCACTGCCAGTTAAACCGAAATTCTTTCGCATCATCAATAGACTACGATCGACGATTCATGTATCATTTTCGGTATTTGTGTTCGTGTTTGTATTCAATTCAGAATTCGGAAGATGTGTGAGAAAAAGAAAAATCAAAGATAGCACACATGCTCGTAAATCACGCAAACCAACTTCACGCCGATTGCCAGACAATTTAATTTGACGTTCGATCCGTTTGCATTTGCACGTGTTTGGTAGTCCATTATTTTGAAACGCGAACAAGATTATTTTTTTTTTTTTTGCGGAATCAAAATGCCTGCTGTTGCAAAAAAGACATCGAAACCGCTTAAGGCGAAAAATGAAGGAAAATTATCCAAGAAATC…
Mdes000452	X1.7	-	5699965	5702778	2372	ATGAAAACTGTTTCAATTCATCATGGACAAGAACAACAGATGTTGCCAACTGATAACTCTCCCAAATATAGAAAAGAGCGCACTGCCTTTACAAAGGAACAGGTGAAGGAGCTCGAAGCCGAATTCAATCATTCAAATTATTTGACTCGATTACGACGATATGAAATTGCTGTTGCACTCGATTTAACTGAACGACAAGTTAAAGTTTGGTTCCAAAATCGACGAATGAAGAGCAAACGAATCAATTTGGCTACAGATAATTAAGCCATCTGTATTTGGATTATCTATTAAATTTTAAAATTTTAAGGAAAAAATTCTAAAATACCATTTCACAATTTTGCCAAAGAATTCGTTTATTAAATCAATAAAAACTCGTTCATTTTACAATGGAAA
Mdes000453	X1.7	-	5702829	5704462	128	TTTTTTCAATTACAAGGTCTCCTAAAATGGGAATAATCTCACTTGGTTTTCATATGACTATATTTTGTGTCACTCATATTTCGAATCATTCTCTCAAGAATAGTGAACGGTTAAAGTTCGAGGTGTGT
Mdes000454	X1.7	+	5706805	5713625	1772	TTATTCATTCAGTTTATATATATATATCATTCAAATTTTGATTTGTGGATTTGAAGCGATTGAAAAAAGAAAAGAACAAAAAGAAAAACAAGGATAGAAATTCCGAATTGAACCAACTGAATTGGAAAACATTTTACAATATTGTTTTCAAAATTTATTTCCTTCAAATAGTGGATCGTCTTTGTTAAATAAGGAAAGAAAAGAAAAACGTAAAAATGGAATTGTTACTGCGAATTATGGCATTTTCATTAAAATGTTTTGGATTCTTATTGACTCCGTTTCTGATTCTGTTAAATTCACATAAAAAACTCAAAATACCACGAATCACCAACGATCTGCTCAAGATTCCTGTCGTTGAATTGGCCCAAAAAATTCGCCAAAAAGAGTTGCGATCGGAGG…
Mdes000455	X1.7	+	5740034	5745252	210	CCACGAGTGCCATTGGCTCGAAGTAATTCTAGTCCCGCTGCTTCATACGATATTGAATCACATCCAGCATCAACAGTATTTCCATTTTTGCTACTGGGCAATGGACGTGATGCAGTCGATCCAACAAGTGTCGGTGCAAATTGTGTGTTGAACGTTACCTGCCAACCGAATTCAAAACCCAAACCAGGTTTAGAATATAAACAAATACCA
Mdes000456	X1.7	+	5762131	5763928	1467	GTTATCGGCTTACAAATATAACCTCAAAATAATTGCATGAATTCAAATCAATGAATTCCAATTTGCATCCGATTTAAACTTTTAAATTCGAATCCTTTCGATTATTGTCTGTAAGCTTGAAATTTATTCCATATATTGAGAATCATATCATGTCACGCCTTATGGCAGCAAAAATTTTCCAATCCGTCGGTTTTGTACGGAATACACTTCAACACCAAAAAAGGTATTTGAATCTGATGGAATTCCAGAGTAAATCATTGCTACAGGAGAGCGGTGTTGCCATTCAAGAATTTTGTGTATTAGAAGGGACCAATGGCAATGATGTACAACATCTTAAGGAATTTAAGGTACCTGAATATGTTGTCAAAGCGCAAATATTAGCCGGTGGACGTGGAAAAG…
Mdes000457	X1.7	-	5763996	5765725	1360	AGTTAGTAATACAATGCGCATTTACGAAAGAAACATGGTTGAACCACCAACGAGAAATTGAAACCAATTTTCTTTGCATATGTCATTGTTGTATTATAAATTTTGTGTAGATGTAGAACAAAATTTAAATAGAAAAATTAGACGACAAAGCCGCATAAAAACTATAATATTTTGTTGCCCTTCTCTTCCTTTCTAAATCGGTGAAAAAACATTAAAGTACATTCAATTTTAAACAATGGCCGAAGCTTGGCAAAACACAAATGATGGTCAGCAAATGAATCGCGGCTATAATAATGGCGGCAATCCGACATTCGGAAGCCGCAATTTTAACAACAGCAACTATCGTGCACCAAGACGTGATAACAACGGAATGACCGGCGGATACCAAGAAGGTCCAAG…
Mdes000458	X1.7	+	5766152	5770338	3021	CCATTCCATGACGAAATATTGCGAAATACAGAAGCGACTTTTGTTTAACCACGTGTTGCGGAAAAACGACTGATTTTTTTTTCGCACAAATAAAATATTAAAAATTGATTTCATATTCACTTTGCAGTGAATGCATCAATAATTTATATTGAACAAAACAATAAACACATTCTTAAATAAAAATTTTCCAAATAAATTCAAAACCAAAAAAAATATAATTCAAAATGTCTGATTGGGAAGATGATCCGACACCGACATCCTTTTCGCAACATTCATCGCATCAAAATCGATCGCAAAAATTTCAAAATTTTGCACAAAACAATAATGCTAATGATGGATGGGGGAATGATGATAACAAAAGACCGGCACCAATGCAACAAAATGGATCATCCGATGGTT…
Mdes000459	X1.7	+	5771166	5772322	1074	CAATTTAATATTCAGTGTATGAAAGGCATTAAAAGGCGTCAATTGAATTTTTATTTCTATTAGGTTAGTTTCATTTTTTTTTTTTTTTTTTTTTTTAGATTCACAACATTATTTGCTCAACAGATAGAAAGCTGTAAATCCTAAAATAGTTTGAGATCATTGTTGGTTGATTGAACATTTTTGAGTATATTATTTTGCTATTTTGTTTCCATTTCATCAAAAGTATCTAAGTTTTCCTGCTGTAAATATCATGATCATTTAGTTTTTGTGCTTTAATCTCAAAAATCTTAGATTTTATATCATTTATTATTATTATTATTGTATTTGATTGTGGTATTTTTACCATCAATATTTTGAAGAAAAAAAATAAATAAAATATACGATCAAAATCAACGAAAA…
Mdes000460	X1.7	-	5771475	5771862	210	ATGCTGTTCGGTTGCTGCCAAAGCCAAGGGCGAAACCTGTTATCACATATACATTTAGTATCTATTTATCTACTTGGATATGAAATTCATTTGATTTTCGTTGATTTTGATCGTATATTTTATTTATTTTTTTTCTTCAAAATATTGATGATTTTTGAGATTAAAGCACAAAAACTAAATGATCATGATATTTACAGCAGGAAAACTTAG
Mdes000461	X1.7	-	5773204	5778028	2857	AAACAGTGTCGAAATTAAGTATTATTTTTAATTTTTTTTTCCTATTTTTCCATTTTTCAATTTTTCATTTCAAATGATCAAAAAAAGGTTTATTCATTTTTTATTTTGTTCTTCATATCCTTATTCTTCTTCTTCTTCTTCTTCTTGTGTTCTGACATAGACAATCCGTTTGCTATATAGTTATTCGTTGAAATGAAACGATTGGTGTTCTTGTTATAAACAACATTCAAATCATCACATCGATTCGTAGGCCAAAATAAAAATAAATAACAGAAAATAATGTGAATCGTCTGTTTGTGTGTGTGTGTGTTTTTATTGGTGATTTGATTCCATTGTGATTTTGTGGAAAAAGAAAAATAGAACGGAACAAAATGGGTTTTCGATAGAGAAAATAAATAG…
Mdes000462	X1.7	+	5773341	5773607	247	TGATTTTCGAAAAAAAAAATAATCGTGTTGTTTGACCATTTTTGTTTTAAAAATTTTTTCATTTCATTTTTTGTTCGGTTTATTTAACAAATAATTTTTACTTGAACACTAGAACATCGATTTCACAATCGCAAAACCACAAGAAATACGAAACTTAAAAATAATCGGAAAATAGTAAATGAAGATGTGTAGACGTTTTTGTTATTTGTTATTTGTTTTGTTTTTTTCTTCTTCTTTTTTTTTCTTC
Mdes000463	X1.7	-	5778792	5779814	892	ATGTCGACCGATTTATTGGTGGATGCATTGCCATATTTTGATCAAGGTTACGATGATCCGGGTGTACGTGAAACATCATTGGCAATGGTGGAAGAAGAATGTCGCCGCTATCGTCCAACCAAAAATTATTTGGAACATTTGCCACAGATCAGTTCAACGGCATTTGAAACTGAATTGATGTCCAAAGAATTTGAACGCATACAAAATCGACAACCAATGGAACCGTTGAGCATGAAAAGATATGAATTACCACCACCACCACCCAGTAAAATATCCGAACTATCAGCATGGCAAGACAGCGTTGAAAATTCAATGGCACAATTAGAGCATCAAGCAGTTCGAGCCATGAATTTGGAGCTCATGTTAGAATATGGCTGCGAAACATGGAAATTGTATTTA…
Mdes000464	X1.7	+	5780250	5782939	1592	AAGTACATTGAGTGTGTATTGAAGTTATTTGATAGGTTGCGAACATCCGGATGAGCTATGTTATGCCGCCATATTTTCTTTCTTTTCCATAGTCTGTCGTAGCATGACGACGGGTCTTAAAAATAATTGCAGAATTATTTTTGAATAAAACAAGTGAATTTAGTCAAAAAATGAGTTTATTGGCTGGGCGCCCACTCGTGAGTGTTTACTCCGAAAAAAATCAAGCAATCAAAGACAAAGCGATTGCATTACCTGCTGTTTTCAAAGCACCAATTCGCCCAGATGTCGTCAATGAAGTTCATCAATTGATGCGTCGTAACAATCGTCAAGCTTATGCTGTTAGCGATAAAGCTGGTCATCAAACGTCAGCCGAATCATGGGGAACTGGTCGTGCTGTTG…
Mdes000465	X1.7	+	5787344	5796482	4400	AAAAAAACTATAAGCAGTTTTAATGTATATGGGACACCTATAACCACCGTAACCATCACATTACATTTATAAGTACACATTTACAATACATATTAATTCATTATTTTCCATGTGTCATTTCATTTAAAGAGAAGCCCCATGAACATATTTCTCTCACACAAATTATTTGTCCCGCGTATACAAAAGGCAAAATATCAGTTGAACATCGATCGTTTGACCGTTGGTGCATTGAAAAAGTTTGAAACGAACGTTGTGTTGTTATAGTTTTCAGGGTGGTTCATTTCAATTGCGAAATTTTTGTATTTAACGGAGTTGAGCGAACTACTATCGATACATAATATCGAGAAATCAAGAGATCGAAAATAGACACGATTGAAACATTTGGCTGACAATCGACAC…
Mdes000466	X1.7	+	5797753	5801461	1075	TAGATTCAATTTTTTCGTGCTCGAATTTTGTCAATACTCAGTCATTTTTGTGAGGCTCATAATTATAATAAGAACCAAAATTTATTCGTTTTCATTCTCATATAAACGGGACCTGTCTGCTTCATCCCCACAGTGCAATAATTGTTCAACTTTTGAAAACGAAAATGAATTTATCTTTGGCGATAATTGTGTGCATTGGTCTTTATACTGCCAGTGCGGATCCACCAGAAAATGAGCTTGATGAAGAATTTCAAAAGTTCCTCGAAAAGGTAAAGAAATATTCGCCAGTAGCGGACTCAATACTTATTTTGCGTATAATGACATGGTGCAACTCAGAGCATGCAAACGTTGTTTTCAAAACGAAATGTATTGAGGCATTCAGAAAGAAGCGTGCACCAG…
Mdes000467	X1.7	-	5799593	5799886	274	ATGTTACACCCAGCCACTCAATGTGGATGAACTGAGAAATGTTGCTCATCCGCGCTTAACGCCATCTATGTCAACAATGCGGTACTAGCATTACCAATTCATATTACGTATAACAATACCAATGACTGACAAACAAAATGTAACGTTTGCATCATTTTGTTTTTTGTTCATTAAGTGTCGTCATAATATGTAAGTACCGCATTGTTGACATAGATCGCGTTAAGCGCGAATGAGCAACATTTATTTTTAACATTTTACACCCGTGTGGCTGGTT
Mdes000468	X1.7	+	5801697	5805109	1847	GTCAACCAATAGATGGCGTTTAAATATACAAATATAATTCGCATATACAAAATACATTGGACAAAACCTGATTGATGCTTTCAAACTTATTCATTTCAGTCAATAGAAATCAGTGATTCCAAATAGCATGGATGGCCATCTATGCGCATGGGCATCCATGCTATTTGGAATCCCCGATAGAAATTAACTTCCATAGTCAACTTTGGCATATATATTTGGCTACAAAGATCAGTCCAACTTTTACCTTTTCCCCCACTCAAACTTCAAAATGCAGAATTACCTCCACGGAGGTAAATTCCGCATTTTGTTTTCAAATATAAGGAAAAATATAGAATTATCCTTAGCCATTCGGAAAAAATTGCCAATTTAAAATTATTGAATGGAGCGAAAAAAATTGAT…
Mdes000469	X1.7	-	5806558	5810112	1015	ATGCATACATCGATAAAAGCTGAGCAGACTTTCCATTGTAATAACATAACGCTAAGAAATACATTCGAACAACGTCTTCAAATGACTTGTCTGCTTCATTTCCGCAGTACCGTGAATATAATTGTTAAAACATTACTAACTACGAAAATGAAGTTAACTTTGGCGATAATTGTGTGCATTGGTCTTTATACTAACAGTGCAGATCCATCAGGAAACTCAGCTAATGAACTTGAGAAAAAATATCGAAAGTTCCTCGAAAAGGCCGAGAAATATGCAGTTTCGCCAGAAATGAATCCAGCATATAATTTGCGTACACTGACATGGGCCAATTCAGATTCTGCAAACGGAGATTTCAAATCGAAATGCATTGAATTATTTGAAGAACATGCATTGGCAGAA…
Mdes000470	X1.7	+	5810763	5826291	2570	GAGTACAATAATTGTTCAACTATTGGAAACGAAAATGAAGTTAACTTTGGCGATAATTGTTTGCATTGGTCATTATGCTGCCATTGCGAATCCACCAGAAAATGAGCTTAATCACAAATACCAACAGTTCCTCCAAAGGGCCGAGAAATATGCATTTTTGCCAGAAACGAACCGAGTATGTAATTATATACTAACATGGTGCAAGTCAGAGTCTGCAAACAAAGATTTTAAATCGAAATGCATTCAAGCATTCGAAAAAAAACAATCACCAGCACAAAATTCTTTGGAAATGGTTAAAACTTGGAAAAATGAAGCTGCATATGATACTCTTACCGAACAGATAACAAAGTTATTTTTTCGTGCCGACAAAACATCACAACGAAAACGGGTCGAACCAGA…
Mdes000471	X1.7	-	5827713	5838498	5767	AAAATAAAAGTCAAATCACATACGTCGACGTAAAAGTTAAAAAAAAAAATAAACAAAAGAAGTGAAAGACAGGGATGGAAGAAGGGGAAAACGGTATTGAGCGAGTGAAAGAAGGCAAAAATGAAAAGTTCAAGTTTTGAAATTTCGCAGATAAAGTGAAACAATTCAGAACAATTTTTTCCCTTCTTTTGATGGAAAAAAAAATTTAATAGCGAAAACAGCAATGAAAAGAAATCAGATCGTTGGAATCGAAGTCGACTTTTAAATTTGTGGAACTACTGAAATGTTACGAAAACCTAGGCAAAATGTATGTGTAAAATGTGAATTATTTACATTCATTTCGATTTTAAAAATGTGTAATTACTTTACGAAAATATAAAATAAATAAATTTTCATTAA…
Mdes000472	X1.7	+	5833489	5835810	213	ATGATAAGCGATAATGGCGCAATGATCGCGATTAGCTGTGATGTATTGGCAAAACAGGGCACACTACATGTTAATAATCGTGTAATTACACATTTCGGCTTGAGTGTGACGGTTTTTTATTGGAGGGATTATTTTTCTGTTGTTGCGAGTATGGAATCAATATCGAAAACAATAGCATTAACAACAACAACAACCGTATGGTTGAATCGATGA
Mdes000473	X1.7	+	5839114	5840463	1350	ATGGGTGGTTGTCGTTGTACATTTCGTTCGTGTACAAACAATACAATTAATTCACCGGGAAAGCATTTTTTTCATTATCCCTACAAGGACAATGAACGTTGCAAGCGATGGGCTTTGAATGCAGACAAAATTAATTTTTTGGAATTGCCATGGACTCAACTACGAAATAAAACTGTGTGCGAAGATCATTTTATGGATACGTGTTTTATGAATTATAAAAAAGAGCGTTTGGTTAGAACAGCCGTACCAACGCTGGTTGTGGGTGACGATGGTGAAAAATTTGAATATATGATTGATGAGGATAAATTAGCATCCATTGAATATACATTTAATGATAGAGGCACTGATTCAAAAGCGATCGATTTGCCCGATATGCAGTCACAATCGAAACGAACAATT…
Mdes000474	X1.7	-	5840603	5848602	1799	ATGAATAATACAACAATATTCGGTGAACAATGTTTAACCAATGAAACTGATAACATTCATGAAACGGTTAAACAAACGGTGCCGGTATTTTTTGGTTTAATATGGGTGACCGGATTCATTGGCAATTCATTGGTTATATTTGTTGTTCTGATGAATCCACAAATGCGATCAACAACAAATATGTTGATTATTAATTTAGCGATAGCCGATTTATTATTTGTCATATTTTGTATACCATTTACAGCCATCGATTATATATCAAATGATTGGCCACTTGGTAATGCATGGTGTAAAATAGTTCAATATTTGATTATAGTTACTGCATTGGCCAGCATATATACATTGGTTCTAATGTCATTTGATCGATTTTTGGCTGTTGTATATCCGATATCGAGCCGA…
Mdes000475	X1.7	+	5840623	5840947	301	GCCTCAATCAATCAGAGAATTAAATCGTTCGCATTTACTATTTATTCGTCATTTATTTCACAACTTTTCAAATTAATACAAAATTAAATGCATTCAGAACAAATTTTTCACATCAATGGCTTTTTCTAATTTTTGCTTTCGGCTTTGTTTTGGTTGTCTCTTATGGCCTGTTGTAGATAACTGCTGTTTCTCTTCGATCGCGTTTACCGTCTCTTGTTTTGATAACTGCTGTTTCTCTTCGATCACGTTTACCGTCTCTGATTTTTTGTTTTGTGTGAAATTTTCAGCAGCCGTCCTAGAA
Mdes000476	X1.7	-	5849380	5854918	1917	GTGTAACAAATTCAAAAAAATTTGATATAAAAGATAGACCGAGTCACCTCAAGATTCATTCACAAACCATCCCAGCGTTGGAAAAGAACTAATTTTTACCTTTTGGAGTATCAAATTTGAACAATCATCAAAAATGGTACACCATGCACCTGCACATCATGCCCACGCTCCAACCACTCAATACCTTCCACCTGCTGCTCCACAACAATCTCACCATCATCATGCTGCACCAAGCAACCAATACCTTCCACCAGCCCATCACCACTCTCAACCACAAGTTCAATATGCTCCAGCCCCTGTTCAACAAGCTCCAGTCCATTACGAACAACAAGTTCAACAAGTCGCTCAATATGTTCAACAGCAAGCTCCAGTCCACTATCAAGCACAAGCTCAACAAGC…
Mdes000477	X1.7	-	5856209	5857977	1013	CTTTTGTAAAACGATTTGATTGATCAAATTTAAGCTGAAAAAAAAGTCCTATATAAAAGGCTGGTCTTCTCGTTAGAAAAATCATTCACAAGCCATCTTAGCTTTGGTAAAGAACTCATTTGTACCTTTGATTGGAACATAAACTTTAAAAAATTTCTAAAATGAAACTTCTTTTGATTTTCGCTCTCGTTGCCGTAGCCAGCGCAGATGTTTCTCACTTGCTCAACAAATACTTACCACCATCACTTGGTGGCTCTTCCAACTCGCTGTCAACCTTGCCATCCCTCTCACAATTGGGACCATCCCTATCACAATTGGCACCATCCCTCTCACAATTGGCACAGTCATTTTCAGGTTCCCAAAGTTCAAATTATCAAGCCGCTCCTCAGCAGCAATATT…
Mdes000478	X1.7	-	5859070	5860307	1031	TGAATGCTCTAATAAATTGAGTGCATAAAAAAAAATTGATTTAGCGATCGATATCGTTTATAAATGGATCAAAGCTATTAAAATTGATATGATCTAGAGTAGGAAATGCATACTACCGGTTTCGTTTTAGATGCCATTGTTTTTGCAATGTTGCCCAAATGGCATCGCAAAAAGCAAAAAATCACTATAAAATCAGCTGCACTTTTTATTCGAATTCATTCAAATCAATTCTTGCATTCGATGGGGTCAGTTCGATCAAAATTAACAAAATGAAACTTATGTTTGCCATTGCATGCATCGCTGCTGTCAGTGCTGATGTTTCACACTTGACAAAAGTTTTACCACCAACCGTTCAGCCAGAAATCACTCAAAAATATCTACCACCAATTTCTCAACCAC…
Mdes000479	X1.7	-	5862797	5874465	4576	ATGTATATTTACTTAATATGGTGTTTGTTTATTTTACAGGTTCCTAATTTGCCATTATTGTTGGAAAATGGATCGGAGCGCCCAACATATTGTTTACATCATGCACGATTTACCGAACAACAAAACTTTTTATCGAAGGGTATTCAACCGACGAATTTCAACAATTGCTTATCGTCGAATCAAAAGGTGAATTTGATTTTGAATAATTCATCGAACCAAGAATCCGTTTCGTATTCGGAACGAAATGATTCTGGAGAAAGTCAAGTAGAAAGTATTACCGTTTCACGAACTCCACCCTGGCGAAGGAACTCGATTTTGAATCAGCAACAGCAACAGCAACAACAATCACCGTCTGTTGTGACACAAACGGTTGAGAATGCAAGTACATCGGCTGATATA…
Mdes000480	X1.7	+	5875220	5875438	159	AACAAACATTTTGCAAACAAAACAACGCAAACACATTCACACCGACACCCAACCGACAAAGATTATACAATGTATTATTTGCATACAGCCATCAGTTTGGGATTCAGGGTGTTTTCGTGAATATAAAATGGCAAAAGTGCGAAAAATGCCATCCTAACG
Mdes000481	X1.7	-	5909353	5910771	210	ATGTCTGAACACGACGGAAAACCAGCCAATGCAAAAAAATATCAAAATAAAACTGAAATAAAATCTAGTAGCCATCCGTCTGGTGCCGCTCTGCGTAAAATCGAACAAATCAAGGACTATTTATTAAGTGATGGCACTTGCAAATGTGGTTTACCATGCCCATTTCGGCCCGAACAATTTTTCGAATTCAATCCTCAGGTTAACAGATGA
Mdes000482	X1.7	-	5944594	5948038	1973	TAGAATCTTCGAGATTGGATTTTTTCGAGTTCATTTCAAACAGCAGAGAAAAAAAAAGAAGGTATTTCGCACAAACTGTTTTATCATTTCATCGAATGAACGTTCATTAGTCGAATCGTTATTATTAAACGGACGCAGAAAAAAAAATAATTTGAAAGCAATTCATTCAATTTTATTGAATTTTATTGAAAAGAAACCATTCGCATTTAGTGTACGAAGACATACATTTTAAAGGGAATTAAATAACTGAAATTAAATCCAAGAGAAAAGAACCTCGTGTTTTTTTAATCATTTTCAACCAACGACCAAATTGTTTTAATCGAATATGGTTCGCGAAACAGGATATTATGATACTCTTGGTGTGAAACCAAATGCCTCTCCCGAAGATCTCAAAAAAGG…
Mdes000483	X1.7	+	5966924	5972849	1541	ATGAAGACAACGGAAACGAATTTGCGTCAAAACAATTATTCCAAACGAAATGGTGGTGTACAGCCCAAACCAGATCAAGATGTTTTGGATTTGGATAATTTGAAGCACGTAAACGATGACCAAGAAAAAAAACTAACAGCTCTTGAGGCGCAATTAGAAACCGAACAAAATGAACAACATGGTCAAGAAGAAATGCCACCAATTGATAATGTTGACAAAGAACCAACCGATAGCGATGCAACAATTCATGCTACATCCAATGATGACATTATCAATGACAATTTCAACACAAATGAAAATGCTAACGGTGATCGTATGAACGGCCCACCGCCAAAGCAATATCATGGTGCCGCGCGATTAGCATTTGGACAAAATCCAGAAATTAATGCTGAATACCTT…
Mdes000484	X1.7	+	5973882	5975232	1274	GCCATAACCTAAAAAGGCTGTAAACAAACGTTTTGGTAAACAATAATTGCGTAGCATGTAAATTGTTTTTGATTCGAAATATTAAAATCAAAGATTACAATGGCAGAATCGCAACAAAGTGAACAATTCCAAATGCCACAGGAAATGGCCCAAAAACTGTACGAAGAAGGTGCTTTATTGCTAATAGCTGGACTACCAAAAGGCACTGAATTTGGAGTTGATTTGATTTCGAATAAAGTTGATGAAATGTTTCGAGGCATTAAAATGATTCCACCGGGGCCACATTTCATATATACAGCTGCCGAAGGAGTATATGGTGATACAGCAGCTCGGGTTGGTTTCATACACTATTTCAAAAAACAAGAAATCGTCATTTATGAATGGAATGATCAAACTGAA…
Mdes000485	X1.7	+	5975668	5976227	339	ATGGGAGCACAATCATTAAGTATGAAGCATCAACAAGTTGTCATAGACTATGGTCGAATGTTAGGCTTTTCGTTGGTTTGCCTAATTTTGGTGTTTTTTGTTTGGGTCTTCTTAAAACTTTTATATGCAGTCTTCATGTTGCCCCGATTATTAAATCGCAATCGTGAAATGTTTGATCGAATTCTGGAACAATCTAGCGTTAGTAAGGAGGCGATAGCTGCAATTAATGAAGAGATTGATCAAAAAGATGACGTAGCAGATGAGCTAACTCAAAGTTTTGAGCCCACCCCATCCGGTTCCTGTGAGATATCTGACCAACAAACCAAAAAGAATATATAA
Mdes000486	X1.7	-	5976243	5981937	3134	ATGCTGTCATTGAAAAGTCCCAGATTGACAGATCTGTCTTTTCACACAGAACCAACGTTAAAAATGGCAGGAACTTTGTACACGTACCCGGATAATTTCCGCGCATACAAAGCGCTTATTGCAGCTCAATATTCCGGCGTTCAAGTTAATGTTGCCTCCGATTTTGAATTCGGTGTGACCAACAAAACCGATGCATTCTTGAAAAAATTCCCATCTGGACAGGTTCCAGCCTATGAAACAAAGGATGGCAAATACTTGAGCGAAAGCAATGCCATCGCATACTACGTTGCAAACGAACAATTACGTGGAAAAAACGATTTGGAGCGCGCTCAAGTTGTACAATGGCTCAGTTTTGCCGAAAGTGAAATTTTGCCATATTCAGCTGCCTGGGTATTTCCA…
Mdes000487	X1.7	+	5982343	5987884	4159	ATGCGAGCGAACAATATGAGAGTGGCAATCAGTCTGCAAAACATGGACTCATTCCCAACTCCAGTCAAACAACAATTTTTTCAGCCTAAGAATGAAACGATAGACAACAATTATTTTGGTGATAATTACAATAATGCAACGGGCCTTCCATTGGGCTTAAATCAAAAATCGAAGAACGTCACCAGCAAATCGAGCCCCAAAATCATAATAAACAATTTCAAAGAAAATTGCGGTGATAAATTGGCATTGTCAGAACGATTTCCACGAAATTATTTATCGAAAAAACGTTCCGGCTCCAATTTGGGCACGGCATTAACAACTTCAACAGCAACATCGCACAATCAACCAAAGAGATCAAAAAACTGTGAAACAAACGAAAACTTTGAAAAAGAAAATCAT…
Mdes000488	X1.7	-	5987991	5989811	1732	AAAACACCTAACTTTAATCCAAAATACGTCGAAATAAAACTTCCAGACTAAAATTAAGGTAAGAAATAAATTGGACGAAAATAAATCGTTTTATAATGTGGTCATTGTGATTTGAAACAATTCTATTTAAAATTTGTTGACGGTCATTTGGCCAGTTGTTTTCGGCAAAATAAGTGTGGTTATTGTATGCATTGCAAAGAATTGACGTCTCTAAAATTTTCCAAAATTAATTTTACATGTCATTCTCGCTTTCAAACCAAATGAACTGAATAGCAACAAACAGTTGTTGAGCATTATTTTTTAGAGAAGTCTTTTTACAAAAAAAAAAAAAAGAAAAGGGAAACGAAAAATCGTTTCAAAATGGTGATACCGGAAACGTCGAACAAGGAGCGTGTAATG…
Mdes000489	X1.7	+	5990170	5992349	2029	ACCGATATATTCGAATTTGTGATTTATTTTGAATGGAAACTTTTTTTCAAAAACATCGACAGAGTGAAAATTGTTTTTGGATTGAAGCGGTTGGTGAAGTAATTGCGGCGAGATACATTCAAAATTATTCAATTAAAAAAATTGCTTATTTTGATTGCAACAACAATGGATACATCTGGAAGTAAAACTCGCAAATCGACTCGTGTGCGAACACCGAATAAAAAATACCTTCAAAGTACAGAACAGTCAAGTTCATCGAGACTATCACGGACAGGCAAAACGCCATCATCAAACAGTCCCTCTGAAATGGGCGATGATAGCGACAGTGTATCTGGAAATGATAACAGTTTGATTGAAATGAGCACACACCAAAATAAGGCACTTTTCTATGATGCGCAT…
Mdes000490	X1.7	+	6002299	6018684	4049	AAAAGAAAACGAAAAATATAAATCAATTCAGATTAAAATTAAAATTAAAAATTTAATTCCATCGTTTTGGATTCTTTTTTTTTTTTTGTTTATTTTGGTTGCACGTGAGTGTTCGTGATGAAAATTTAAATTGAAATCGGCAATTTGGAAGAGGTTACACGAGATCAAATTCACTGAATTATTCACGGCCAAAGGACCGAAACTTATGGAATCGCATTTGAATACAATCAAATAGTGATAGTGCAATCGACAGATTCGGAAACAGTTCAAAACAAATCACACAACAAAAATTCGAAATTCAACAAGGTTTTTCCGTTTACGTTACAAGTTCAGTTGGAATTGTTGTTGATTTATTATTGTAGATGAGAGAAATAATATACATGCGCAAATGCGAAGGTT…
Mdes000491	X1.7	+	6023007	6030176	4543	CGTCTTAAATGTCATAGAGTGTATAGTGTATAGCGTATAGCCGGCAAACACATTATCAATTTGTTGTATTCAATAATAAGAGAAAAGAACAAAAGCAAAACGAAGATAAAATAATCATTTGTTTAACTCATATTTAACCGTATCACGAATCGAGCAACTAGTTGTAAGTGAACTTTCAAGTGAACTAAATCGGGGCGTATTCTTCTTTCCAATCATCATTTCAAATATTATTTTTGATTTTCAAAGAATTTCGAGAGTATTTATTGTGATTACTAAAAACGCTCATCAGAATGGCGAAAAATAGTAATTTGACTTTACCCGACGATTTGAAAAAATTATTTGAGCACGTCGATGCAAACAAAACTCGATACATTGAAACATTAAGAGAAGCTGTTGCCA…
Mdes000492	X1.7	-	6028800	6029647	758	GCGAGCATACTCCCACCAAACCAAACTGCATATCGTTGCATATGATGTGAAATGACCTGAACGTCAATTGGCTTTGGCTTTATCCATCGCCCAAACTTTCACTCAACCGCAAACGAGCATCAACCGAACGCTTAATATCACGCTGTAACCGCTTTCCAAAGTCTTTAAACATTGTTGAGCCACCACTCAGTACAATATTATTGTAAAGTGGGCGTCGAACATCGATTGGACAGTTTTGAATCACATTATCGACAATTTCATTGATTGGCGTTGTGAAATCTTGATTCGAAAATTCTGGATGGAAAAAGATCTCCGGTCCTAAGAAACGTTCATAGCCAACATCAACACTAAACAATTTTTTTGTGATAGCATTGACTCCTTCGTACTGGCGAATCCATT…
Mdes000493	X1.7	-	6030181	6031128	488	TCACATTCCACTGTTGCTATCCAAAGTGCTAGCATCTCTATAGTTGTGCAAAGAAAAAAAAAGAAAATTTTTGTTTTTATTAAACATTTTAAAATAAATCAACCAAACACACCGATCAACATGAATCAGAAATTGTGCGCTATTGTTTTGTTCATCACCATTGCATTCGGTTTGGCAACTGCATATCCGACCTATGGTTTTGGTAGCATTGGTCTCTCACGTGGTGGCTATGGAATCGGAATCAGTCCATATGCTGGTGGATATGGTGGATACGGAACATTAGGTGGCTACGGCAGTGGATTCGGTTCTGAGTATGGATCCTATAGCAGTCGTCCATATTCATCATACTATGGTTCATCATACGGTTCTGGTTCATTATATGGAGGTGGCATTGGCTAT…
Mdes000494	X1.7	-	6032639	6033567	712	ATGGGCACGAAATTCTCATCTTCTTTCTTTTTTCTACATTCTCATGCTCCCGATAATATTTGCGTCACATTCGTACATTTATTAGCAAATACACTATCGATTTGACGAGGTGACATTCGGATTCATTTCTATAAAAGGATTTTACAAATTCAATTATCGATCTACACTTTGAATGACTATCGTGAAAATAACACTCTTTTGGGTTGAGATAAACTAATTTGTGAGTTTTTCCATTTTGTTTTTGAATTGATACAGTACTTACTGATCATGATCAAGGTTATTTGCATTGTTATGGGTTTGATTGGGCTCAGCATGGGCGCTGCCATCAATGTTGATAGCCAAGATGACTTGAGTGTAGCAGAATCGGCAAATCCACAATATTTAGTTGTAGGATTGGGT…
Mdes000495	X1.7	-	6034537	6036111	1449	GATCTTGTCGGAGCTGAATCGGCTTATCCGCAATGGAGCTACGGTGGATATGGTAGAAGTAATTATTGCAAATGTTCAAAGTGAAAATAATGTTGGAACAATTGTTCTACTAAAATTGAAAAATATTCGCACATATTTACAGGTTCTGGATATTATCGCGGAGGCCATCGCGGTTATGGTGGTTATGGTGGTTATGGCGGAGGCCATCGCGGGTATGGTGGTTATGGCGGCTATGGACGCTAAATTTTAACACGAACTGACGAGATATTGCGAACAAAATGCACTATGAACAAACTAAACATTTCATGTTCAATAAATATCGAATCATGAATTGTCAAGTGATTCAATAATAAAAATACACATGTTTATCGTTCATTTACTAATGTGGCGCATCTGTTA…
Mdes000496	X1.7	+	6035913	6036094	106	CGCCATAACCACCATAACCACCATAACCGCGATGGCCTCCGCGATAATATCCAGAACCTGTAAATTTCTACCATATCCACCGTAGCTCCATTGCGGATAAGCCGAT
Mdes000497	X1.7	-	6036142	6036385	160	TCTGATGTTCAAAATCATCAGTCAATTCCAATCCGGACAATCAATTCAGAATTACTAATTGAAAGAGATTTTTCGCTGCAAAATGCACAAATTATTATTGTTCATGTGCTTGATTGCAAGTGGATTGTGTGCAGTTATGCTCCATGCTGATGATGATGTA
Mdes000498	X1.7	+	6037279	6040062	2442	ATGATGAAACGAATTGTGATTTTATCATCTTTTCTGTTCGTTGTGTTGAATCGAGCGCCAATCGTGGATTGTGGAATTGAAGATTTGGAATTGCCCGAATTATCGCACAATTTATCATCCATTTTGTGCATTGTGAAACTTTGTCAAAAATATTTTCGGTCCGAAAAACGGGTAATCGGTTCGTTAGTGATTGTTAATGTACAAAATACAACAGAATTTCATAGTCAATTAATTACAATGCTTAATGAGGATGCCGATTATGAAATCGGTGTTATGATAAAAGATGCAACCAAAAAGCATGGCAATCCAGCGCATGTTGTCGACAAAGCTAAAAACTATTTCGTTGTTTGTGATCAAATGAGCGAAGTGATGGATGCTCTGAAAATGTGGAATAAATTG…
Mdes000499	X1.7	+	6053018	6055836	2451	AAATTGATTTATTATTACTAAAATGATTGTGTTTTTCCTTTTTCAGATACAATCAAAAAATTGCATTGTCCAGAGATTTATGTGCCATAACAGCTGCACTCATTCATTGACATTTGCATGGAATTTACTTTTTCTTTTGTGGTAAACGAGTGAATTCAAGTACATTGAATCCGTAAACTGTATCGAAATGATTCAAATTCGTAACTTGGACGCTGCACGTTTGTGTGTTTTTTTTGTATTCTGGACGAAGTTGATAAACGGTGATATTCGTGCAAATGGACCGCCATTAGAAGATCATAAACAATGGAACATACTTACATATAATTTACCATGGGATTCACCAGCTGATAACAAAGACTATTATAATCCCGAATCGATTGTTGCAACTGGAATTGCTGT…
Mdes000500	X1.7	+	6056092	6057118	748	ATAAACCTATCAAATGTTCATTTTCAGTTGTCAAAACGAAGCTGACAGATCATTCTGAGCATTGCAGCCAGTAGCCACACACACTGAGTATTTGCCGGAACACGTAAACAAAGATTGCATTTCATCCAATTTTGATCGAATCATTTATTTAAAGAGACAAAAGTGCAAAAATATTCCGAAACACGGGATTCATCAAATGGTGAAGAGTCCAATTATAGGAATTATTATTCGATAATTGATTAAAATAAATTTACTATTCGACAATGACAAAATTAATGGAATGGTTGACAGTGTTGATTGTATTATTGTCGATCTATCTGTCAATTATCACCGGTCAAATAAAATCGAAACTTTTCGACACTTGGATGTTTCAAATACAAATCTTTCCCATTATTGCCG…
Mdes000501	X1.7	+	6068253	6069544	1035	ATGCAATGTGATGCAGTTTTATTGAGCGGCAATTGCATTTTGGATGAATCAATGCTAACTGGCGAAAGTGTACCAATTACCAAAACTCCACTGCCATGCATTCGCGATTTAATATTTGATACAAAAGAGCATAGCCGCCATGTATTGTTCTCAGGCACAAAAGTCATTCAAACACGTTACATTGGAACCGAAAAAGTATTGGCTTGCATTATCAATACCGGAAATATAAAAGCTAAAGGTGGATTAATACGTTCGATTTTATATCCACCACCAGTTGATTATAAATTCGAACAGGACTCTTATAAATTCATCCAGCTATTGGGCCTTGCAGCTTTCTGTGGATTCTGTTACACTGTCATAACTAAGGTCCAAAATGTAAACAGCCAAAATAGTAGCTTG…
Mdes000502	X1.7	-	6084896	6086454	532	TCGTAGTCGTTTTCTATTCAAAATATTGACAACACTTTATTACACATTCAACACACCGATTCCAACCAATATAACATGGTTTTATTTTCATTTTGAGCAATTAACAATATTCGAACCATCCATCCATCAGTGACCAGATTACATGAGGCAAAAGTATAAAAACGAACCACGAAAATTATGAAAAATTACATTTACACTACCGAAATGAACGGTTCTTCGGTCCAACAATTCGAAATGTTTTGTGTTTTGTGTACAAAAATGTACAAAAAGCATTTGATGTAACCGGTGACATTGGTGAAATTTCAATCTTGGAGCGCATCGAGTGCTAACTGAAAATATTTGGAAAACAAAAAAAATTGTGAACAAACCCGACTATCGAGCTCCGGCACCAGGCCATTT…
Mdes000503	X1.7	-	6140243	6141539	956	ATGATATTGGTTGTCAAACATAGTTATCATATCGGACTGAAGGTGTCACGACATTTTTTAAACAAAATTCCAAACATACTGAAACATATTCATTCAGTTCATTTTTCAGCATTTGGATTTAAAATAATTTGTAACATGATGAACGGTGTCCCTTTATTGAAATCAGGTGATGTTACGAGGCCGGGTTTCTCTACAATCGAGTATTTACGCAAACAATGTAATATTTTTGATCAATTTTGTTTTCACAGCGAAAAGATTATTATTGTTATTATTGTGGTCGTTCATTTAGGTGCTGAGAACGATGCATTGCTTGCAGCATTTGGAATAAATATAGATGATCTGCCAACGAGTTTGCAGGCAGAGCTTGATGAAGTCGTGAATGCAAAGCGAACATACGGC…
Mdes000504	X1.7	+	6143753	6149071	3291	ATGTCCATTTCAACATGTGCTCTGGTTTTATCAGGCGACAGTGTGATAATTCGTGGATTCCCGAAAGGTGGGCCACCTCCAGAAAAACAAATTACCTTTTCTAATGTTTTTGCGCCGAAATTAGCACGTCGTCCGGGTGGAGCAAATGAAGAATCGAAAGATGAACCATGGGCTTGGGAAGCACGTGAATTTCTCCGTAAAAAATTAATTGGAGAAGAAGTTTGGTTTAATAGCGAACGTCCGCAAAACGCGAACCGTGATTACGGTACCATTTATTTGGGCAGTGATCCAGCAACCGCACCGAATGTTACTGAACTTTTGGTTCAAGAAGGTTTAGTACAAGTTCGTAAGGATAGCGCCCGCCAACCATCACCCGAACTCCAGCGATTGATTGAATTA…
Mdes000505	X1.7	-	6149236	6151094	657	ATGCGAAACGAGCTGTTTTGTGCGTACAATGAACAACAGTTTGCTGAAGAAATTGTCGTTGAATCGAGTTTGTCTGTACGACAAAAACCACCAACTCCAAGTAAACGTATAACACGTGACGTTGCTGCGCCATCTTTAATTATAAGCCGAATTAAACGACAATTTCAACAATTTCCATATCAACCAAATGGCAACAACTATGGTAGCTCACAATCAACAGCCCAATCAAATTCCCATGCACACGAATTTGGTCCATTTGGATCTCAAAATGCGGATGCTTTAGCTGGCGCTCAAGTCTTCCAAAACAATCAATTCGGAGCCTCTTCCAATAATGCAGCATCACTTAATCAAGGTTCTGGACCATTTGGTCAAATGGGCAGTGCATCATTCTCAGGTGGT…
Mdes000506	X1.7	+	6152689	6154653	714	ATGAATATTCTCTTCAATGGCTTAGTTGTTCGTTTGAAACAGTGTCGATTGTTCAAGAGCTTTGAATATACAAAATGTGTGACCGGTTACATTCGTGGATATGTTCGACGCTTTTGGCAAGGTAATACAACGCATCGCGGTACTAAAGATAAACCGGGACGTGTTGTAACATTAGTTGAACAAGATAATGGCATTACATGGGGATGTGCGTATAAAATAGCCGGTCAAACGGCATTAAACTATTTAAAACAACGTGAATGTACATTAGGCGGCTATACAACCGAATTTACAAAATTTTATCCACGTATTGCGGCCGATGATATGGAATTATGTGGTGAAGCATTCCCAACATTATTATATATAGCAACCAAAGAGAATGATTTATGGTTGGGTGAAACG…
Mdes000507	X1.7	+	6157422	6158027	542	ATAATTGCAAACCGAACAGTGGTGGCTCCAGTTACCAAGTTTTTTCGGTTCATCAATTTTGGTTATTCGGAATTCTGCTCTGAAAAACTTTATCGCTAGCAAAACAAAAAATGTCCTTCAACCCCTCAGTTGAAGTATTTTGCTATTTTTTTTCTATTTGGATTTAAGCGTTTCGGTAATTCAAATAAATTTATAGACATTTAAACTTATTTGTTTATGTAGATGATCTATTTCAGTCATTCGTTTTAATAATACAATCACCCAAAGCGCTTATCAAAAAAAGCACAAATAATTCTCAAGTGACCAGTTAGCAGTAAACGACATATTTCGATGCGCAGAAAGTGATTTTAATCGAAGCCAACAATGAACTCTACATTTTATAATTGGCAAACACGCAGA…
Mdes000508	X1.7	-	6158641	6162625	3344	GCTTCGGATTGTATAGAAGAAACATCATGATTTGGCATTGGTGAATGAGAGTACACGTCAAAGAAAAATATCATCACGAATAATTCTGTCTGCATAATTGAAGTTTTTTTTTTCGTTTAAGTTTCGTGATTTTCGTTTAGATATCGAAATAATGAATTCGATTGAAAAGCGAAATTGAAAAAGCTTCGAATTTTGATTGGAATTGCAAACATAAACAGTTCCATTGAAAGTGAATTGACTTAATTGATTGGACGTTTGCAAACTAAAACGCTGCATTTTGTGAAATTCAGTTGAACGAAGAAAAAAAAAACAATCGAAGAAAAAGTAAGCAATTAATGAACGATGGCTAGTTCGAGTGGACCAGCAAAAACGGATATTGAAGCCGTATTTCATCGTCTT…
Mdes000509	X1.7	+	6175559	6182525	1288	CACTGCTGAATCTGAGGTCAATATGCGACCAGGACCTGGGCTGGTCGTGATGGCGCTTGCGTTTATTTTGGGAGCTCGACGTAGCACAAGTCAACAGAGCAATCCCATTATTGAGAAAAATTCAGATTTACAAAAAGGCGATCAAGGATTTCTAGCCAATATCAATCCATGGTTGTCTGCTTGCGACTTGGCAAATCCACTAACAGCACCGGATCTTCAGGGTCAATGTTCAGAAAGCGGTAGCACGCTGCCAAAACATTGGGTGAACGAAGGTCCTGGACCACCAGTTTGTGCACAATCTTGCAGTGAACGACATAAAACAAATTTCGTCAGTAAAACAACAGATAGTAATTTAAATATGGATGAGAAAAATCGGTTTTATGAAAAACAACAGTGCCT…
Mdes000510	X1.7	-	6185318	6186160	624	TTCCAAAGTCTTGGGAGGCATCTTTTCGCTCTCCGTTGAATCGGATTGCTTCATTACATTTTTAATTTAAAATTTAATCATTTTCCAAAAGAAAAAAAAACGATTTCCCTCAATTTCACTCAAATGGATAAAATTCGATAATTTTTCATGTTTACCCATTGTATTAGTCATTCTTATCATTTTTATCATTAGTTTTTTAATTTTAATTAATTTTATTTTATTTTGTTTCAAATTCCATGTGCATTAAATGTTTTATTTTATTTTGTTTTTGGTTTTGTCCGTTCCTAATTTTTATTAACGGAGGACTCCTGTGTTGTAGGAGTTCTCCGTTAATAAAAAGAGAATCCAAAAAAGCGTTATTCCGGTTAAAAGGTTAAAAGCCACACGGTTTTCGCTATT…
Mdes000511	X1.7	-	6190511	6191030	500	ATCTTTGCTTTTTATTTTTTTTTTTTTTTTTCACCGTATTATTAATCAACAAAGGCAAAAATTTAAATTTCGAACATTAGGTTCGATGACTAACTTGCTGATTTTGAATATGAAAATTGACAAAAAATAATACGATAAAAATCAATGAAGAAAATAATAATAATTCAACTGAACTGACGACACCTGGCACCTGTTTTCTTTTAAAATGTGTGTGTTTTTTTTTCTCCTTTGTAAACTACTCTAATATACACAAAAATATCCATAAATGATTATTTATTGCCCGATTGATGTAATAACATTTGAGCATTCGGGAAGTGAATCACTTTGCGTTTAACAAAAATTCAACAGGGGTTCCATTTAGAGCCTCTGTGGATATAAATTTTAATGATGAACTCCATT…
Mdes000512	X1.7	+	6200056	6202968	1416	ATGAATGGACGGCAATTAAGTAGCATCCAACTTATAAAATTCATTTTATTGTTATTCGGAGTTCAATCGCATATTTTTTGCAGAGCAACTGATTCGCTTACAAACACTGCAAGCAAACAATACATGAATGCAGCCAATCGAAATGATATCACCATTGAATCGAGCAATGAGACAATACATAAACCATTGACAAAGCTTAAACAAAGCACATACACCAACCGCACCGAAATCAACCATAGAAGCTTCAACGTTGTCACACACATTGAAAATGTGCTTGAACGATCATCGCGTAGCGCATTCACCATACGTATGAATTCAAGCACAATGTCACTTGTTAAAAGCGATGAAAAGCCATCACGGAATGATTCAAATTATTCGCAACGTCCATTGTTCGGAATG…
Mdes000513	X1.7	+	6227738	6237738	3745	ATTTATTTATCACAATTCGGGTACTTACCACCATCGGCTAGAAATCCATCTAGCGGTCGTTTAATCGATAGCAGCACATGGACAAAAGCTATTATGGATTTTCAAAGTTTTGCCGGTGTTGATATAACAGGCAATTTGACTGCCGAAACGATGGAACTCATGACACTTCCACGATGTGGTGTTAAAGATAAAGTCGGGTTCGGTACGGATTCAAGATCAAAACGGTATGCATTACAAGGTAGCCGATGGAAGGTTAAGAATTTAACCTATCGCATTTCAAAATACCCAAAAAAATTGAATCGCCAAGAAGTCGATAAGGAAATTGCTCGTGCATTCAATGTATGGAGCGAATATACCGATTTGACATTCACAGCAAAACGTGCAAATCCCGTGCATATT…
Mdes000514	X1.7	-	6237858	6239074	1017	TAAATGAATGACTTTTAACGATGTTTCATCGTAAAATCAATTCAAATCAGCATTCGAACGATATAAATTAACAGCTGAATCGCTGATTTCAAATGATTGTTTTGACATTTTGCAAATGAAATAATATTGTAGACCTAGAAATGTCAATACCATGGACGATTGACGGTTGTGGTTAGGTGATATAATGTATAAAAATATCCAAAAATAATGTTTCGGCTGAGCGGCGCATGTAAACAAATATTCAAATGCAAAATTCCGAATCGGATTCAACCACAACGATGGCTAGAAACAAAGGCATGGAAAGCGTCAGACCATTTTCGGAAACGGGATCAAATCAATGAGGAATACAAATTAATTTATTCGCCACCAAAAACTGAACTGTTATTAGCAGCAAATTCA…
Mdes000515	X1.7	+	6239992	6244342	3072	ATGGCGGCAACCATTTTGATTTTCTCAAGCCAAACGAAGCATAATGTCAAAACAGCACCCGAATTTCAGACTTTATGGCATCGGTATCGACGAAATAAAGTTGTCAGACATCAAAAACGGCATGGCGATGAAACTGTGGCTGGATCCAAAAGATTTCGATCTCCATTCACCCCAGAGCGATCGTCATATACCCCAGAACGATCGGTGTTTACACCAGAACGATCACTGCCACCGCCTTCTCCCTCACCATCGCAAGCATCTACTTCGTCATATGGAAGTTATTCGTATCAATCGCAAATGTGGGTTGATCCCAGAAGCGATCCAAAAAATCATGCAAACATGAATATGTTTCAACCGCCGCAAAATATGATGATGTGGAATAATGCTTTATACAATCCA…
Mdes000516	X1.7	+	6244565	6246128	1387	CAAACACCAAACTTGCAGTAAAAATCCATTGCACTACTAAGAAAATAATTCAATAAATAAGTTCAGTGTGTTTTAGTGTAATGTTTTATTACGAATAAATATGTCATCTCAAAATAATTTACTCGCCGAATATTCATGGATTGATTGTAATTTATTTAAACGAATTCTAAATGAAGAGCATACGGTGACAAGCATAAATGATTTTGACCTTAAACCAGCTCTACAAAATGGTGAAAATTATAGTAGTTTTTTGTTGCGAGCAATGGTCAAATATACGTTGAATGATTCAAATGAGATACATATGAAACATTTCATCATCAAAACCACATTGGGTTCTCAATTGATCCGTAGCCGAGATGTATTTGCCAAGGAGATTTTTATTTATAAAAATATTGTTCC…
Mdes000517	X1.7	-	6246051	6248345	2007	TGAGCAGTGCTACACGTGCGTAAAATATGTACAATTTCAATGTTGACAGTTCTCACATTGCTTGCTGTCATAACCTCAACATTATTAATTTTGTACAAAACTGTTGATAATGGATGCGGAACAGATTACAGAAGGTGAGGTGACCGCGGCCAAAAAGCCAAAAAAGAAGTTTGTTCATCCAAAGAAAACTTCCGAAGAACGAAAAAAGGAAAAAGAATTGCGTCAATTGCGGAAAGCAAGAATAATATTGCGAAATTTGTCATATAAAGCGACCGAAGATGATTTGAGCAACGAATTTAAAAAATATGGAACGATCAAAGAATGTAATGTTTTGAAACGAGAAGATGGAAAATTGGTGGGATGTGCGTTTATCCAATATGAAAAGGTAAATCAAGCAGC…
Mdes000518	X1.7	-	6266660	6267188	453	ATGACCTCAATGTATTTATTCCAATTTAATGTTTACTTGCATTCAAGATTTTTTTGTATCGGCGGAACATCACAACCAAAACGAGTCAACTCAGATATCGACGACAGTGAACTGACTATTTGTCCAATCTGTTTTAATCCCGTAACATTGGGGGGAAAACATCGCATTGTCGCAACAGAATGCGGACATCTCTTTGGAGACTTCTGCATACGGAAATCTTTCTCGGGTGACTCAAAAATGTGTCCAACTTGCAGGGAACCCGTCGGTGAACTCCGGAAACTGTACACCACCAAAATTGTTGTTCTGGACAATAAATTCCAAGAGGAGCGCGATGAATTGAAAAAGAAGGTAATGGCACTAGAGAAGGAAATGGAAATGCACAATATCGACGATTCATCC…
Mdes000519	X1.7	-	6276607	6286191	2720	ATGGTTAGACGAAAATTTACTTTAATTGTTCAACTATTGAAAACGAAAATGAAGTTAACTTTGGCCATAATTGTGTTTATTGGTCTTTATACTGGCGTTGCGAATCCACCAGGAATCTCAGCTGTTAAGGCCGAGAAATATGCAGTTTCGCCAGAAATGAACCCAGCATATAATTTGCGTACACTGACATGGGCCAAATCAGATTTTGCAAACGAAGATTTCAAATCGAAATGCATTCAAGCATTCAAAAAACGCGCACCAGAAAACAATGAAGCTGCATATGATATTCTTACCGAAAAAATAACAAATTTATTTGTTTGTATTGATGGAACATCACAACCAAAACGAGTCAACTCAGATACCGACGACAGTGAACTTACTATTTGTCCAATCTGTTTG…
Mdes000520	X1.7	-	6286977	6287508	420	ATGACCTCAATATTTTTTCGTATCGACGGAACATCACAACCAAATCGAGTCAACCAAAATACCGACGACAGTGAACTTACTATTTGTCCAATCTGTTTAAGTGCCGTAACATTGAAGGAAAAACATCATATCGCCGTAACAAAATGCGGACATATCTTTGGAGACTTCTGCATACGGAAATGGCTAGATGATTCAAAAAGGTGTCCAACTTGCAATGAAAAAATAGGTTCGAGTGATGTCCGGAAGCTGTTGAAGAAGAAAATTGTAATTACTGACGATGAATTACAGACACTAGATTGTGAATTGAAAAGACTACGCAGCAACCATTTAAAATGTCCATTTTGCGATTTTACCATCGATGCTGTGCATAAACTATTTAAACACCAAATAAAAGATCAT…
Mdes000521	X1.7	+	6295943	6298137	954	ATGATAAACTTGTTTGGATCACCAGCAGGGCGTGCAATAAATAAAATAACATCGATAAAATTAAATAAGTCCGGGACATCAGCACCTAAATCCGAATTGAAATCAAAAGACAATATCAACACCAATACGAATACGAATACGAATACGAATATAAATTCCAATTCCGATTCAAACTCAAATATAATGAACAGCACAACAAGTTATTCCAATGGCAGTAGAAGTTATTGCATCGCAATCAATTCAATTGATGATAATACAAATAAACGGATACAAGGGACTAGCACAACATCGAATAACAAAACAAAATTGACAACCAATTTATCGACAACCGTTGATCATGACGATCAACAAAATAGAATTAAAGCGATCAGTGGAAGTATTGGTGTCGAAGCGAATATT…
Mdes000522	X1.7	+	6311453	6319438	1917	ATGAAATGCTCATTGCTCATCATAATTTATAATTCTGAATTCATATTGACGTTTAAATTTCGGATGGGCAGTGGTTCGCGAAGTATATCACAAGAGGTTGAAGAGCCCGTACAACAACCATTACTATTACGCCAAACAGCTATCAGAGGCAGTAATACAACACTTAATTCAGAATATAATAGCATGAGTGCGAATAACGATCAACACAATCTATTGCCAAACAGATCCGATGAAGAAACAGGTTACGAAAATCCAACCGCTATGAGAAATATTCTGCATGCGCATTATTATCAAGATATACAAACATCTTCGCCAAATTCAACATTTTCACGGAGGAATCAATTTCAAACGGATTCAGAGGGAAATATAGCGCCCGGTTCAAATACAAATCCATCCCAA…
Mdes000523	X1.7	-	6318578	6322793	1604	GTTTGGTTTCAGAACCGTCGCGCAAAATGGAAGAAACGAAAGAAAACCACAAACGTTTTCCGAACTCCAGGTGCATTGCTGCCTTCACATGGTTTACCACCATTTGGTGCAAATATAACGAATATTGCAATGAGTGAAGGTCTATGCGGTAGCTCAATGTTCGGCAGTGATCGATGGAGTGTTGGCGTTACACCTATGACAGCAGGTTTCGGTCAGCTAAATCAATCAACCTCACTCTCTTCGTCAATAAATAGCGGTTTAAATTCGGGAATAAATATATCATCAATGGGCACTGGAGGCTATCAACATTATGGACTAAATGCATTGGGCGATTCAATGATGTACCAGCATACTGTGAGCGGTATCGGTTGCTCTGGTAATTCACCAACTTCAACTCCG…
Mdes000524	X1.7	-	6337562	6344933	1160	CAAAAAAAAAATCAAATAAAATAAAATAAAATCATAATCAAAACCAAATCCGAATGGTGTGTACGTGTTATTGAATGTATTCAGTTTCTGGCATTTTATCGTGTCGTATTGCTTTACTTTAATTTAATTTTTTGGATGTGCAACACAATAATAATCAATTCAGCAGATGAATCAGTGCGCGTATGGATGCTCATCAGCACGGTACACGCTTGAATTTTTGGATTAATATTAACAAAGGTTTTGTTTTTTTTTACACTTCTGTGTTTATTAAGCCTATCGATAAATAGCAGTGACATTACAATGGATATTTCAGTTTTCCAGTTTTGGAATGTGCCATTCGATGCCGATTTTTGACAAAATAAAATCGAGTGCAATAAAATAACTTTAAAACAAACGAAC…
Mdes000525	X1.7	+	6371000	6371718	474	ATGGACATTAAATCTATGCCAACACCGGACCAACATCAGGAACGTGAACGTCAAACACTTAGCATTTTTGAAAAATTAATTAAACACAATAGTGAATACGGTGCGGATTCAGATTTAACAAACAGTGGTGGTGAACATCAAAATTTGCAGAAAAGTTTACGCGATGTTAAAAACTTTCAAAAAATAATGGAAAAATTCAAAATTGACAGTGGCGTCGAGAATCTGATTCAGGACAATTACAAAGACATTGATGATATGTGCTTGGGCGATACATCACGTAAGTTTGGCCCAATGACTCCACGCCACACCATCGATGCAATACTGGGATTGAAAAATTGCGAGAAACTGTTAGAGGTCCACTTGGACACTACTGGCTTATTCACCGATTGTACAGCAAAT…
Mdes000526	X1.7	+	6379201	6380624	1146	GGAAAGAATCATATGAACGATTTACGATCAGACGCATTAAAGCGCATCAAAGCATCTGACAATCAGCTAATCATGAAAGAGCATCTCATACGATTGGAAAATGATAAATGTCAATCAAATCAAGGATTGCACTATGATTATAATCACTCTGGTGGCGCATTAAAAGATCAAAAATCATATTTTTTGGAAGATTCATATTATTCGATGGAACAACGAACACGTCCATGTGATCCATATTCGATGGCGGCTGGTGATTCGGTTAATGGTAGCCACGGTCCAAACAGCGGCAATGGTGGCATTAATCAGGATTGCATTGGAAATAATGTAACAGAAAAACAAAATCATAATACATCACATGATTCATATGCTAATGATTATGATGATTCTATATCGATGAAT…
Mdes000527	X1.7	+	6395365	6396286	787	TTTGCCCCCATTTAAATCATAGGTTTGGTTTCAGAATCGTCGGGCCAAATGGAGACGTCAAGAAAAATCGGAAAGTCTTCGCTTGGGACTATCACATTTCTCACAACTACCACATCGTATGGGCTGTAATGGAGGCGGTCTACCAATGGATACGTGGCTATCACCACCATTATTGTCCGCATTACCAGGATTTTTGTCTCATCCTCAAACGGTGTATCCGAGCTATTTAACGCCACCATTAAGTTTGACCCCAACAAATATTGCAATGTCAGGTTTAGCATTAACGCATCCACAAAATATGCGTTTATCATCACCGCAACATCCAAACGGTCATGCATCTACATTATCAGCACAAATGTTGGCCGGACATCGTCATACGCCACCAAATCAAATGCAAAT…
Mdes000528	X1.7	+	6406427	6408067	927	TGGGTGAGATTGTTTCCTTATTTTTGTGCTAATTAGAGTTTTTTTTTTAAAGCCAAATGGTGACTCGCCAGTATGAATTCTCAATTGGAAATTGTCATTTTCTGTGTTCAAATTATGTATTCAGTTTCAGCTCAACGAAATCTGACTATTGGTGCAATTTTCTCGAAAGACAATGTGGGTACTGTGAATGCTTTTATGAGTGCGACAAAAATTGTAAACAGAGACAATGATCTCAAACTTAACCCAATTGTTGTCACTGTTGATACAAATGATAATTTTGCTGTTCAAGAAACGGTCTGTCAGTTGCTCAAACAAAATGTAGTCACAATTTTCGGACCCAATAAACCGAAAGCGGCTGGAATCGCCTCATCAATATGCAAAAAAGTTAAAGTGCCACAC…
Mdes000529	X1.7	+	6415343	6417262	1571	GCATGTGTGTGGATTCCTTTCCATATACGGTACCATGGTAAAATTGAATCTATTTTCGTCATCATTTCGGGTATATAAACCAAGTGCAGATCGATTCAGAACGACCGTTCGTTGTGAGATATTAATCTTTCGTTGTTCTGTGCAGACGTGTAATTCAAATTAAATCTTTCTCTCTTCCAAAATGTGTGACGACGAAGTAGCCGCCTTAGTTGTTGATAATGGATCGGGTATGTGCAAAGCTGGTTTTGCTGGTGATGATGCACCACGTGCCGTCTTTCCATCAATTGTCGGTCGCCCAAGACATCAAGGTGTAATGGTCGGTATGGGACAAAAAGATTCATACGTTGGCGATGAAGCCCAAAGCAAAAGAGGTATCTTGACATTGAAATATCCAATCGA…
Mdes000530	X1.7	+	6427157	6428958	1447	AACACACACCCGTTGAGAGATTCGAATGTTTTGCTTTTGAATTTTCTTTTTCACTTCATGAAAGTGAATTCAGTCGATTTCCAAGATTCGCATTGTTTGTGTGTTGTTTTTTGTTGATGACGTGATTTCATCTAATATCTCTTCTTTTTTTTTCCTGCAACCCATTGAGAAAACGCCTAAGACGAAGACCGGAAGATGGTTTCGGTACGAAAATTTTTATGCTGGGATTTATACACAGCTGGCATCATTATCGGATGGGTGTCTTTGGGTTTTTCTATTGTTGAACTATTGGCCAGCTATTTTGTTGTGGACAATGTCACTATTATATTCCCCGGAATTGTAAACCATGAAATTCGTCGCCAAACATTAGCATTTCTTGGATTATACTGTGCACTGTCA…
Mdes000531	X1.7	-	6430051	6440702	847	TGAAATATTGTTTAAAAAAGAAACAAATCAAATGAATACGATGAGCTCTTCAGCTGATTCGATTCAATCACATTCAAGACCGACGTCTTTTTATAGCATCGATCAAATATTGGGAAACAACAACACACAACAAGATAATCAATCGGTTTTTGCAATGCCCGATAATATGCCGGTCCCCGATTATCGACAAAATCTTTCGAATGGTATTGACATTGAAAATGATGGCGATGACACCGGCAGCGATCAAGATACAAACGAAAATGACCGAAATGAAATGTCACGTCCACGAAAAATCAGACGCAGATCTAGGACAACGTTCACAACCTTTCAACTTCATCAGTTGGAGCGATCATTCGATAAAACTCAATATCCAGATGTTTTCACACGCGAGGAATTGGC…
Mdes000532	X1.7	-	6456402	6457937	854	ATGTAATGTATAATATGAATCAAAAAGAAAAAAACAACCTACTCTTGGATCAATCAGATTGTTGGTTTAACTTTAAACACCATTTGTTTTTTTCTTCGTCTCTTATTTTCTTGTGGATTTGAGCGGAATACTTTCATTTGGTTTTGGTGATTTCGGTTCATTTTATCGTTCATTGAGTTTGGTTTGTGTATCGACAACTGCTAATCTATTTGGTATTTGGTGTACGCGTTCAGTAAATAAAGTAAAGTCCTAGATATTTGTGTAGTGAAAAATTTGAAATTGTGTATTCAATTAAAATTCAATAAACGATCGCTTCAATTGGATTTTGGTCATCGATAGAAATGAGCGCAACAAAGAAAGTATTGTCAATTGTATTGGCAGCCATCTGCATATCAACAT…
Mdes000533	X1.7	+	6459393	6460215	553	GGCTCCCGACTCCCCACTTCATAAACGGTCTATCATTATCGATACACTCTTTGCTGTTATATCTCATGCTTTACTGAATCAACATTTGGAAGTTTTGTTATGATTGTTACCTTCAGCGTTTGAAAAAATTCATAGTTAAATTGAATGTTTAGTTTCGCGTGTTGTGCGGTCAAGTAAACATTTGGATTTTGAATTGAAAAACGAACAACGATAAATCATTTCGATTTTCGATATTCGAAATTTCCCGAAATATTTTGTTTGGTTTGAAGAATTTAAGCTTGTCGCTTTGATCCCACAATTTTGAAGAAAATAATTTTCATTTGGCAAAATGATAAGGAAACTTTTGATTGCCTTTGCGGTGTTTTGCTTTTTCGGACTGAATAAAATTGTAGCATCCGT…
Mdes000534	X1.7	-	6459871	6476084	10731	CGATAGCGGGCTACCATTTGCAGTGCTTTGAGCTCTACATCGTTTGTTTGTTGATATTGTTTTTTTTTGTGTTCTCTCTTGAAATGGCCTCCGAATGCGAACTTTCAGCGTAATTGGTCAATTTCGCGATTCGTGAATAAATGTCGCAGTTTCGGTGATATTGTGGAGATTTAACGATTTTGACGGTGTGAAACCGAATGACAATTGAGTGTTTATCAATTTAAAGAAAGAAAGAATAAAAAAAGCAATATTTTCTCTGAATTATTATTGAATCAATAACGGCTAATCATTTGACGAATCGAAAAACTAGAGAATTTCCGAATAAATACGATTGGCGATAAGCTAAAACAGCTGTTATTGAAATGAATTCCGAATGTAATTGATTATCGTTCGGGTGCT…
Mdes000535	X1.7	+	6464715	6466160	1365	GTTCGGTCTGTCGACCATTATTGAACGTATAAATGCATAATGTTTGCATCACTTGAAACTATTTCAGTTTTAATGAAATAATAACGAATCAAAGTGATAAATAAAATAAACAATTCAAAATGGCCAATCGAACGGTTAAAGATGCAAAGAATATACACGGAACGAATCCACAGTATTTAATTGAAAAAATCATTCGGTCTCGTATATACGATTCCAAGTTCTGGAAAGAGCAGTGTTTTGCTTTGACCGCAGAACTTTTAGTTGATAAAGCTATGGAAATTCGATATACTGGTGGCGTATTCGGTTCAAATATTCGACCAACACCATTTTTGTGTTTAACATTGAAAATGTTACAAATTCAACCGGAGAAAGACATTGTGGTTGAATTCATTAAGAACG…
Mdes000536	X1.7	+	6476566	6479804	2643	GTTGTTATTGCACACAATCGAATCGGTCATTGAAACGTCAAACCGCGTTTATTTATCGCGCACTCTTGGAATTAAAATCCGCAAACCAAATAAAATGTTAATAAAAATCCGATTGGCGGAAAGGAGATTTTTTTTTTTTGAATAAAGCATAAGCACAATTGCTTCAAAGTATTAACAAAATAATTTAAAAAATGACAGACATAATTAATACAACAATTTGTTCGCCGAATGTACCCATCAAAATAACCAAATGGAAAGTGCGCGAAGGTTTTCAGGTTAATAACAATCAATTGATTCTGCTGTATGAACAACTGGATGGCAATGATAAAGAAGTTAAACGTCTCAAATCGACCAAATGCGGTGTAGTGACGAAACGTTTCTTTGCCGAAGGCGATACAA…
Mdes000537	X1.7	-	6479845	6480807	889	TTTTTCGATTGAATTTATTTATTTGCGATATAAAATTGCTTGCAAACTAAATACTTAACGCTCAGGTAGCCGATTATCATTCGATTATTTATAAGCATTGAACATTAGTTTGTACCAAGAGCGAAAGGTGGCGCCAGAGCTTGACATAACATTGTTTGAAATCATAACCTTAACAGAAAAGCAAATTAATTTGCAATTTGGTCGGCTGGAGCAAAAAAAAAAAATAAAAGGATCAAAGAATGGCGACGCAAATAGGAGTGTATAAGTTGATGAAATCAATTGATAAGAGAAGGCTAGCAAAATTTGGTGATGGAAAAATTGAAATTCTAACTGATTTTGTGTTGGGTAGATGTGTGCCGAGTGTTAAGACAAATGCAGCAAAAATTCTTGTAAAACAAT…
Mdes000538	X1.7	+	6483131	6483499	369	ATGGAAACTGTCAAAAGTTATACGAAAAAAGTTGCACTCGTTGGTGGATGTGCAATCGTGGGCGGAGCTGCGGGAGCAGCTCTTCTACCAGCAATTGGTTTCACTACGACTGGGGTTGCTGCAGCCTCATATGCTGCCGGTTGGCAGGCGTCAATTGGCAATGTCGCGGCGGGCAGCGCCTTTGCTGGTTGCCAATCCATCGCTGCAACAGGCAGCTCTGTAATTGCGGGAGGTGGTGCTGCAGTTGGTGCAGCCGTACCTTTTACAAAAACAATATTGAAAGGAGGATATGGCGCCACTTCTTATGTGGTTGGTGGCACCTGTGCTGTGGCCTGCGCCGGCTTCAATGGCATTCGTAATTTTTTTTAA
Mdes000539	X1.7	-	6484002	6484698	525	ATACAAAGGTACGGAGTTCAGTTCGCTTTCAGTATTTAATAAATCGAATTTAATTCCATTTAATTTGAATCATCGGTAACTGAATTGATCGGTTTTCGAATATTTCAATTATTTTCTTCAATACAAATTATTATTTCATCGATTGTCACAAAATTTGTTGAATATTTTCCGTGTTTTTTTTCTTCTTAATCATAAATTCATTTCTTCTGTTGCAGAGTTGAAAAATGGCCAAGTCAAAGAATCATACCAATCACAATCAAAACCGTAAAGCCCATCGTAATGGCATCAAAAAGCCACAGCGTAAGGTTCATGAATCCACCTTAGGTATGGATGCAAAATTCGTTCGTAATCAACGTTTCGCACGTAAAGGCAATGTTGGCGTTGTTGAAGCCCGTAAAC…
Mdes000540	X1.7	-	6484928	6487261	1769	TGGAATTTTCTAATAAAAAATTGAATTTTAATTTCGAAACAATAGTTTGTTTAGTGTCTGTTTGTCGAAAATAATTCAAAAAAAAAAAAAAAAAAAAAAACAAAACAAAACAAAAAAAAATGGCAAAAATTATATCTCAGGAAACATTTGACGATGTTGTTAAGGAAAACATTGTTGAATTCGAAATGGATGTGAACGAGGCAAAGGAGGAAACTGTTAAACAGTTCGAAGCTCAAGGTATTAATTTAGCGAATATCATCAAAGATCTAAAGATTAACGAAGAATCTGGTCGACCGGTACTCAACGAAACAATCGAACAATTGAAATCGCTTGTGTCGAATGGTGATTTTGACAAAAATGAATTACAAAAGAAATTAGATATTTTGACTGGCGAATGCA…
Mdes000541	X1.7	+	6487674	6488912	1239	ATGTTGAAATTATTAAGTTTTTTGCCACCGTTAGATTTGATCGAATCGATTCTCATCAAAAATCCAATGGAACTATCAATAACTAAAGATTTCTATGGCATAATCGAAAATATTCACCGAAATATTGTGCCACCGGCTAATGTATTGAACGACACATTTGTGATAGTGGCAGCCATTAAGGATCATTTATGGGAAGTGATAAATACGGGACACTTCAGTACAGTGAACAAACTTGATCGGCAATTGTATGGTTTGATGTCCTTACAAAAAGCCATTTTATTGATAATTAAATGCGAATTGGGTATCATAACCGCAGACGAAACATATGAAAAATGCATGTGGGAATTGGATAATGGGCTATTGCTTGGTTGTCCACTTGATCATCCAAAATATTGTAAT…
Mdes000542	X1.7	-	6487866	6489070	1119	AAAAGAAAATGGAAAAATGAAAAACCACCGTAGAATTATCGAATTTTATTCAGTTTTTTTTATTATTATTTAATTTCTATTGGCATAAGAATCGAAACAGAAAAAAACAAATTGATTTATTATTCTTTCGGCGATTCCTTTTTTACATTCAATTTCTCTCATTCCCACCAAAAGCTAACGGAAAAACTCTTCGAAAGCGATCTAACAAAATGCCACCACTTTGGCGGAATGTAAAGCATTTCACCTTTATGCAAACATATCACAATCGAATGGATATAAATTGATGGAATCTTTTGGTGCAGCTAATATAATTCGTTTTGAACCAAACACTTGGCATAACAAATTATGCTTCTCATCAATATGCATCGGAGAAATGGTTCCTTCCGGTCCAAGCCATGC…
Mdes000543	X1.7	-	6489950	6491910	1386	ATGTAGTCAGAATTGAATGAAGTGGAAGTGGAAGTGAAGTGTGGTGAAAAGAACAAAACGAAAAAGAATTCACTTAATAAACATACCGAATTGCATTTTAGTGTTATACGCATCGTAGATAAAATGTCATGTCGCTGAAGAGAGAAAAAAGAGATAGCTGTGACATAAATGTCGATGGTTTGCAAAAAATAATGACCGAAATTCCGATTAAATTACAAAAATTACATTATCGACCAGCATCCGAAGGTAGTGGCAGATCACCTAAAATATGCAATTCCAGTGTTGATGAATCGGTTTATATAAAAATGATTCGCTTAGAGCGACCATTATGGGATAAAAAGCATCGCGACTACAAAAATTTAGAAGTCAAAAACAAAATATGGAAGGAAATTGCAGAAA…
Mdes000544	X1.7	+	6492449	6495231	1504	ACATTGCTAAAGTCATAAAGAGCTTTCATCAAATTGCCACACATATTATTCAAACTTGAGAGACACATCAACGTGATTCGTAGTGATTGTACGAATTATTTGTTACTTTTGCTATATATTTTAGCCAATACGGGCAAAATCTGGGTTTAAAGTTAAATTATCATTGAAACAATTCAATAAATTTGATATGGAAGACGATTGGGAGAAATTGGCCGAAGAGCCAGAAAAATTGGTCAAACCAATTCCAGCAGCGACCAATGTCAACAAATGGGACGGTGAAGACGAAGATGATGTTAAGCCAATACGGGCAAAATCTGGGTTTAAAGTTAAATTATCATTGAAACAATTCAATAAATTTGATATGGAAGACGATTGGGAGAAATTGGCCGAAGAGCCAGA…
Mdes000545	X1.7	-	6497744	6498907	1073	ATGTTTCAATTTAGCGATTTCTCCAAAATTGTATCAGCCACATTTAAGAAACCGTATTTATTTAATTTGGACTATACTAATGGATTTACGCAAATCGGCTCAAATATCGATGCTTCAATAAGATGTAAAGAATTATGTGGTGTTCGATTTTGGAATGAAAATCCAAACAATTTTACAATTGCTGAGGAAACTGGTAAGGTGACAACATTCGATTTACGATCAGCCGATATTGTGATGGAAATTGAAAATGAACAAAACACCAATGATCTATTCGAATGCTTTGACATAAGTGACGAGGATAAATACTTTTGTCTTGGCGGTATAAAAAATCAAGAAGAACAAGTTCCCATTTTATTTTATGATATCCGAAAGAAAACGAATTCTCATTGTTACGTTAAT…
Mdes000546	X1.7	-	6499388	6500074	565	GCACCTAAAATATCTGTTATGACAGAAGCTGTCAATATTCCCGATATAAGGTTGGCAACATTAGTGGATAAATTGGTGAAACGAAATTAAATTACGGTTAAGTGTATTTTTCTGGCTTATGAAAAACAATATTATGTTGTCACCCTGAAAGAGTGTGAATGCTCTTGATTCTCGTTCTCAAACCGACCGATGGTGATAAATTCTCATGGCCCTGTTGAGCTTTCAAAATCTTGCGAACGAAAGAGGGTCCGCTATATTTTTCATTTTTTATACTCATTCATAATTCAGCCGCGTGCATTTTCAAAGTTAAAGTAAAAACTGTTTTGTATTTTCCATTAAATTTCCACAATAAAACACATACAATAAATTAATTCATTTGGTCATTCGATTTTAATGAAT…
Mdes000547	X1.7	+	6500079	6503298	2624	TTCACTGTGCCCATTCTCAAAAATTGTTCATTCACATTCACATTAATATTTATTTGATTTGCCAGTTTTCAGAGTCGGTTTCGAAATTTGTTTTCCGTACTTTACATTAAATATTAAAAAAAAAATGAAATTGGATTTCAATTCGATATCAGCTTTGCCCATTGAGGAACTCAAAAAGCTTCCCATCAAACAACTTGTTGATTGTGTATTAATATCCTTTTTCAAGGAACAGAATTCAAATGATGAATTCGCAGTTTTCAATTTCGGGTTTACGAATTTAATTCGATTGTTGGATTTCAACGGCATCAATGAAATCGTTTACCTAAAAATTCTTCCTTCATTGAAAATGATTTTCGATCAGACGCTTGAGAATGTTATAAGACAGGATGATCTGATGAA…
Mdes000548	X1.7	-	6503291	6505846	1816	GTTGAATATTCAATTCGCATTTCACTTAGGTAGCCAAAAAAAAAAAAAAACTTAAGTTTTTAGACTATTATAGACTTTGATCAACACAAAAACACATTTCGATACACATATTGTGATTTGTTGGCAAAAAAAAAATCACAAACAAAAACTGATCAATATGGATGACGACCATCAAATTAAATCTACCGCACCAAAGCAACAAGATACGGCTGACACAAAACCAACAGAAAATAGTCAAACCTCTCTGAACGAAAATACAGAAACCGATTCAATAATAGATGTTATTGGAAACGGTCAACTAATCAAAAAGAAATTACGACCCGGTGAAGAAGGCTTCCAACCACAACGAGGTAATATGGTATTAATTAATATAACTGCTCAACTGGACAATGGAACAAT…
Mdes000549	X1.7	-	6507550	6512740	2678	ATTTTAAATGTTCGTTTCATTTTCCATTGCAGGTTATCGAATACAGCAACGATCAACAATTTGAATTGTTTTCATCGACCACATTTAACAATAAGATTGGAAAGTATGAAGCTGTTAGTTGCTAATAGTTGTACGAATTTTGTGCTAAGCTATCCTGGCGGCAAGGATGATGTTGATAATCGAACAAACGAAACAGTAATCAAAACAACGGGAAACACACCAGCAGATTCGTTTGCACAAACTCCAGTTTCATCGAATAATAATACACCAACCGAAAGCATCCAAATGTCGTCAAATGATTTATTTAAAGAAGAGCAACGATTCAAAACATTCAATGAACGTTGGCCACATGATTTTATTTCGCCCCGCATTCTTGCCAAAACTGGATTCTATTTTATT…
Mdes000550	X1.7	-	6530759	6532888	1165	ATAGAGATAATGGACACATTCGAAGCAGCTGAGCTTCAAATCGACAACTCTAAACAATTTATTTGAATTAATGTTAATTTAAACCTATAAAGAAGACGATATGATTTTTTTGTGTCGGACAAACTGAATAGTGGACTGAAATCAAATTGGTTGACGTGTGTAAACGCTCGCGCGCGTATTTCATTCAAATATTTCAGAGTTGTGCTCTTTCCATTGAAAATTATACGTTTCGTGTGATTGTGTATTCAAAATGCAGAAAATTGGTTTCCTTGGAGCCGGTAAAATAGCCCAGGCAATGGCAAAAGGGTTCATTAAAGCTGGATTGGCTAAAGGTGAACATGTTGTAGCCAGCTGTCATCCAACCGATCAATTGAGTTTAAATGCATTTAAGGCGATCGG…
Mdes000551	X1.7	-	6533727	6536288	1930	GCATGGTTAACTTTTGACAGTTGCTTTTGTCAAAGTTTCGCAAAATGTCAACAAATGAAGTAAGTAAACAAATGCACAGTTTATACTAAAAAAAACCATCGCACATTAAATCCATAATTTCGTTTTATATTTAAAATTGTACAGCAAAATGTTGAAATTAAAATAGAATTTGGTTTAAGTTTTGTATTCATCCGGAAGCAATTAGCTGAATGATGGCCCAAGTTTTTCCCACTCAAATTTATGTATGCCGTCTTTGTGCATTGAAATGTATGGTTCCGGGTTTGTTGATCTTTTCGCCAGAAGGTTTGCAACATGGTTTGTTGCAAAAAATGCAAGAAGTCTTACAAATTACCCTCAATGAAATCGACCGATTTCCAAAAATTGTTTGTGGAGATTGTG…
Mdes000552	X1.7	+	6538168	6547295	1360	GTCGTTTGGCGCATTACGCTCGAAATTTCATCGTGACTTTGTACATTTAAATTTATATTCCGTTTTGAATGTGATGGAAATGTGCTAGTTCAGTGTAAATAACAAAATGAAAGAATAAGCGAATCGATGATAATAATTGATAGACAAAACATTCATCACCGGCCAAGGGTACATGTAAAATATTTGCAAATTGCAGCGATGTCATTTCCTTGATTGTTATTACTAGCGAAAATAATTTGCTTTCCGAATTCGTCATCACATGGGAATAAATTATTCAACAGAGAGCAAAACAAAAGTGGCCAACAAAACAAGTGGAATGAAATCATTTGAATAAAATTTTGGGATTTCTGCTCAGGAACTAAATATTTTTGCATTAGGCCATCAGGGCATCTAGCAATT…
Mdes000553	X1.7	+	6550995	6556993	2118	ATGTTAAGGCAATTGCTGCTGGTGGCTTTCGCCACATTGGGTTACCATCATGTTAATGCTCAAATCAACATGACTGAATACATGCGAATGCCGGAGATGTTTAAATTAGACGATTACGATGATTGTTTCTTGGGGGCCGAAGACAATAAACATGCTACATATTGCGTTGTTAAATCGCTCATCAAACCGAACGAAAGTTCTGAAATCTGGAAAATAGTCGAGAAATATTCTTCAGATGGAAAGCACTTCTATCGGCATGATCGACTTTTACGAGGCATTTGCATGGATTGGTGTAAAAAGCGAATGAATTACTTCGATTATGATACGCGACAAAAATATTATTTGGCCAAATTTCGAAATGAAACCGACATTTATCAAGATCCAAATATTTATTCACAA…
Mdes000554	X1.7	-	6558787	6568798	2721	TTCCCTTACCTTACACATACTAATTTCTCATTCTTATATGTTGTCTGTGTTGTCTTGCAGTTATCTCGTAATTTAACCATTTATTTGGTGCGCTCGCTTGTGAAAAGTTGTATTTTTGATACAAATTCGAGATTCAAAGACACGCGACACAACAAAATGGAATTTTAGTGAAACGAAAGGAAAGAGAATCAAACGCAAAAAAAAAAAAATTCCAACAGAAAAACCACCAAATTAACCAAACAAAAGAGAGCAAAATAGCGCGTCTGTTATAGAAACGGCCAAGACACGTACACACACTGCCAAATCCAATTCGACGATAGTGATCGATAAACAAAACAACTTCGGCCAAACAAGAAAAAGGATTTACAAATTATCGAAAAGGATTTTTGACAATGATTT…
Mdes000555	X1.7	+	6563239	6567021	1378	CGAAAAATTAATTTCATTAAGAATGTCATTGCAACGGCTGGCTGTCATTTCAGCAATTGGCACACATGGCATACTTAGAAATCGGACAATCTATTCGGATCGTCCTTTGAATAATAATACGCTTACGTCTAGTGGAATTAATTTCAATCAGACTGATAGTCTTTTAGTTGGATGCGTTTCGCTATCATTTGTAATTATGTTCATGTGCATGATGTGCTATTGCTACAATAAAAGCATTAACAAAACATCGATGGATGTTTATCGTCGTCATTTAATGGAAGCGGCAAATAATCAAAATATGGATATTTATACAGTTGAACAGTGTTATGAAACAGAAGCATATGCCCCATTATGCGAAACGCAATCAGCTCAAAGTGTTTTGCCACCATCCTACGAAGA…
Mdes000556	X1.7	+	6568580	6569178	538	TCTGTTGGAATTTTTTTTTTTTTGCGTTTGATTCTCTTTCCTTTCGTTTCACTAAAATTCCATTTTGTTGTGTCGCGTGTCTTTGAATCTCGAATTTGTATCAAAAATACAACTTTTCACAAGCGAGCGCACCAAATAAATGGTTAAATTACGAGATAACTGCAAGACAACACAGACAACATATAAGAATGAGAAATTAGTATGTGTAAGTTCAATGTATGATGATGTTCACTTTGTCCAAGGCGTAAACAGTGCTGCAGATAGATAGAAAGAGATGTTCACCTATCCGCACTGTATGAGCAAACTAATGAAAGAAAAAAATGTATACAAATTCAGAGCAAGAGTCATATCATCAAATGAGAGAAAGCGTGTGCAGTGTGCACTGTGCACATTTGAATA…
Mdes000557	X1.7	+	6594072	6612308	8643	ATGACTAAAACAACACACACTCCGGATAATGAACAAGGTACACGAGAACAAGTGGTCGCATACACTGAAAAGTCACAAGTTAAACACGAACATCGACACATTCAGCTGGTCCGAGAATATGGATTTCATCCACGTACAAAGGCATCGGTTAGTGATGGTTCCGTATTGCCACGGAAATTTGAACCATTTCCAGAAAATATGTACGGCCGACCATTAGAAGAAATAGATACGTTCATTTATGAAGAGACATTTTGTGTGGTGTCGAAACGCTTCAAAAAGAATTATATTCATAGATTTACCGGAACGAAAAGTTTATTTTTATTTGAACCATGGAGCAAAACACGTCGTATTTGCGTTTATATAGCAACGAACCAATTTTTCGATTACGTTGTCATGGCA…
Mdes000558	X1.7	-	6617708	6618023	251	TTGTTTTCCTATTTGAATTTGTTTTGTTTTCATCTGTTGGTCAATTGGGTGGATAAAAGTCCTAATTTTCGTGGATTATTTGTTGGCTTAAACATCGGTCTACACAGATGAATGAACATGCATTCAAGTCCGAATTTCTGAAGATTTGAAATAAGTAATAAGTTGGATCTAATTAAAACTATAATCATAAATTTTGCTTTCTTCCATAACAACGAATAAGACAATGTTTTAATATTCCAAAAAATTAAATT
Mdes000559	X1.7	+	6621475	6621818	223	AGAATTGATAACGAAAAAATATATAAATAATTGAAATAAAAAGTGGAATTTGCCTAAAAATAACAACAACACCATCAGCACCAAAAATTTATTTCATTTCAGTGACTTTTACTGAACGACGTTAATGCCATCCGAATACATTTACGACTCCCAATAACATAAAATGCCGCAAAAAAAAAACACATGTATTTGCACATTTTTTATTCAATGCAGTTAAAATGAG
Mdes000560	X1.7	+	6623143	6623630	464	AATTGAAACGAAATTAAACGGAATGAAACGATACGATATATACATAGAACAGTAGTATACAGTTGATGAATATGAGAAGCGTCTTTTTTCGGTAATACAATATTAAATTGATGGGCCCAACAGTGTCACAATGATGACGTGGGAGCATTACTAATACTGTGTTCATCATTTTGTTTCCATGTTTAAATAATCATAGTCGAATCTAAATGGATCTATTGTTTTACATGGAAAAAAATCTATCGAATGGAATATTTTCGAAAGATTATCCAGCATGTTCATAATTTTATTTTGATAGTTTCATTCAGATCTTAATTATTATTTTCTTAAGGAACTTTTACATTGTACAACGTCTCCTGTGGTGCATTTAGTAGATTCGATACGATTTCAATTCGATCGCCG…
Mdes000561	X1.7	+	6625690	6628384	2298	TATATATATATATATATATATATATATATACATATATGTACATATATGCTGTTCACGATTGAAATTATCGTCGATATAATTTGTAGCGGCTAGTTAACACAGTGCGAATTTTTATTATTTGTTTGTATGCTGAGCAAAAAAAAAAAGAGCGACTAATAAAACAGATAGAAGGAGAAACGTGATTGGATTAACTCATAAAGAAATTGGTTTTGCACGAAATGTCAATAGTTGCAAGTGAATTAAATTCATTGAACAATTTATCGGCTTCCCAAAATATTTCCTTATCCAATGCTGAATGGTACTGGGGAAATATCAGTAAAGATGAAGTTCGAGAAAAAATGTTGGGATGTCCGGATGGAACATTTTTGGTACGTGATGCATCTAGTCAACGCGGCGAAT…
Mdes000562	X1.7	-	6634756	6636899	1167	ACAATTGTTTTGCTGCATATCAGTCTCTCTTACACGCACCCATTTCTAATTGGACGGACGCACATATCGTGTAACGTCATATTTTTCATCCAACCAAAATAGCCGAAGCCAACTATACTCGTTTACTATTTGCTGTTTATCGGCGTTCATACGAAGTTCACTTGCCATCGGAACATTCTAAAGACCGGATGCCTGTTCATAAATTGAATTAATAATCGGTTCAGTGATCTTTACCGGTGCAGTTTATATTTTTACTCATTCATACTCTCGTTCTCATCATAATTTTTCGCATTTTCATTTGAATTTCATTTCTCGAGAATACAAAAATAAAGCAATAAAATCCAAACAAAATGCAGAAAGTGATTTTCGCCGTTTTAATGGTGATCGGCGTTTCTTTGG…
Mdes000563	X1.7	-	6637684	6638190	507	ATGAATCCAGAAAAATTAAAAAAATTACAAGAACAAGTGCGTATCGGTGGTAAAGGAACACCACGTCGTAAGAAGAAGGTTGTTCACAGTACACCAGCTACCGATGATAAAAAATTACAATCATCGTTGAAAAAATTAGCTGTGAATACGGTTCCGGGTATTGAAGAAGTGAATATTATTAAAAATGACGGCACCGTCATCCATTTTAATAATCCAAAAGCTCAAGCATCATTGGCTACAAATACATTTGCCATTACCGGAACGAATGAGGTTAAACAAATATCGGAAATGTTGCCGGGCATCCTAACACAATTGGGTCCAGATGGTTTGATGCAATTGAAAAAAATTGCCAGCGATATTGTATCAAGCAAAAAATTGGCCGAAGAAGATGATGTTCCT…
Mdes000564	X1.7	-	6641978	6656273	3654	TAAATCGATTCAAATAAATTTGAAGTATTTCAAACCGCAAAAATGGGCGAATTTCAATTGGAAATTCAACGTGCCACCAAATCACGGCCAAGCCAATGGTTTACGTTACAATTAGTGTCGGTTGATATCTTTGATTTTGGATTCGCAACCAAAATTTTATTGGCATTGTTTTCATTAGCAGTATATCCAGTATTGGTGGATTGTCGGTCAGCCGATTTGACACCGCCCGAACGATTAACAATCGAAAGTAATTCGATTCAGCATATGTTTACGGAAAAGAGTCAAACAACGATTATTGATCCATCTCGTTCATTGAAACGGGTATTTTTATCAAATCGAACTGTTACATGCAATGATGGATCACAAGCTGGATTCTATCTGCGAAAATCATTAAAATCA…
Mdes000565	X1.7	+	6646814	6647732	415	GTTGTTGTTGTTGTGGTTGTTATTATTATGATTATTTTTATTGTTATTATTATTATTGTTTGGAAATTCATTCAATGTTCGTTCATCCAATGGTTTATTGAATTTATCATTTTTTTGTGAATTATTCATTTGCTTGCGTTTAATGCGATTTTGTCGTCGTTTTTGTCGTTCCACTTCTGTCATATTTTGTTGCCTTCTCTGTCGCTCTTCTTTAGATAATCGATGCCGTTCATGACGATGCATATCGGTTTTGTATGTTTTGGATTCAGAACGATCCGGTTGCTGCTGTTGATTAGCTGATCGATTGTTGATTTCGATGCTTCTGGTAAATCACCACCCCACATTTTATAGCCCAATTTAACAACATCAGATGCAGCAACTGCATTTCTTACATATGGA…
Mdes000566	X1.7	-	6669854	6670319	439	TATGATTGTTTTGTTTTTTTTTCAAATATCGGTTCAAATGTTTATGTTTATGTTTCGTTTTGTTTTTCCGTTTTTCGTTTCGTTAAATGTTCAGGAATGAATTGTGTGTTGATTGTGTTCCAATCGATCGTTCATTGGCCCCAGCAGCTGTTTGGCAAATCAAAGCACATAAAAGTTATTTGAAACGGAGTCCCGGTGCATACAAAATCCGCACATTCACGCGCAATCCAAATCAACCGCTTCAACGAAACCAACAAAATCACAGGCCAAATGAATTGGAATCGTGATTACAATACATTGTGTGCAATACTATCAAAAGGACTGGATTTAGTTGCGGGACGTCAAATACTACACAATTATTTGCGTACAACACCAAACGTTCCAAGACGACAACGATTC…
Mdes000567	X1.7	-	6678856	6691238	1159	AAATAAAATTCAAAAAAAAAAACAATTCAAGTGCGACGATTGTCAGAGTCATCGTCAATCACGTATCATCTATAAACGTTTGAAAAATTGAAATCAAAGCCAAAGTGCGTGAAATCCGGCAACAGATAAAATCAATTAGAATGAGTGCCGTTAACGAAATCGTCAATTATCAGAGAAGTCCTGATGAGGAATTCTATCAAATGCTCAATTGCACTGAACAAGCGACCGTTGAGCAAATTCAAACGGAATACAAAAAATTGGCCCTTGAAGTACATCCGGACAAGAACAGCGGTGATAAAGATGCTGAAGCCAAATTCCAAAAATTGAAGGATGCCAAAGAAACGTTACTCGATCCAGCAAAACGTGCCAATTACGATAAATGGCGAAACAGTGGACTCA…
Mdes000568	X1.7	-	6694270	6703735	2320	TTATGAATATGTATTGAAGTCGTTGAGAAACTGAACAGCGCAACGAAATATTATTATAAATGATACAACAACAGAAGCAAAACTTAAATGAACATCAATAAAACACCTCTGATCGATGCGCGGCTGTATTAATCGTTGCCTTAGACATTTTCATACAAATACCGACACATCATCGACGTTTTATATAATCGTTGTTTTTGTCAACAAACGATGACTTATCACACATTTTCATCATATAAATTGTTTTGCATTGTAATGAATTATTGAAAATTCACAAGATTTGTAGCCGCATTTTGTTCGATGGATACCGAAATAGAATAAACCAATGAGCTCTTATGCTTTCCGGAGATCAATGTAATGGTGTAAGCGAATTAGCTGAGGGGCATTCATATATAAGAG…
Mdes000569	X1.7	+	6702417	6706690	2628	ACATAGTCTACAGTGCCATAGCGCATCACACTGTCACTTGTTTGGATGTTGTTGTTTCTGTTTCTTTATTGCTTTTGATTCTCCTTATTTCTGGTTGTTTTCATACCAGTTCATTCGTTCGTTCGTTCATTAGTCTTGTGTGTCGACAGCCTTTTGTTTCAATCGACGGATTTTTTTTACCTTATTTTGTGCTGAAAAAACGACTCAAGCGAAAAAAAAGTCTGTATTTTACCGAAAAATACTTTTAAACGAAATTTTATTTTGTGCGTGCTTTGTTCATCGTCATCGTCATCGTCATTTTACAAAAGAAATCATGAAATTACCAATAATCCATTCAGGAAGCGGTGGCGGTAATAGTTTTCACATGTATAACGAATCACCCGATCCAATTGAGCATGA…
Mdes000570	X1.7	-	6707086	6721702	7866	AAGAGAGACACACATACACACAATTTTGTTAGTTTTACCACAAGAAGAAAACCTTCTTGAAGCTTAAGCAAACACACATTAATTTTAGTATTTTGTTCCGTTTCGTTTTCGCAATCGTTCGATTTAATTCCAAATCTGCAAATAAATCGATATTAAGAAAGAACATTTAATTAAAATTTTCTAAAATATTGTAAGCAATATGTAAATAACAAAAACGCCAATATGATTAAAATTGAAATCAAATCCGAAAGAAGCAGCGCATCAATGTACATAAGAAAATTGTTTTGGAAGTGAAGGAAAAGAAAAAAAACACACACAAAAAAAAACAAATAAAATAATAATTGTGAAAGATCCAAATTTTTGACCAGTGAATTTATTTGAATGAATGAAATTGAAAAA…
Mdes000571	X1.7	+	6722128	6731722	6258	ACCGAACCATACAATGGCATTTCGTTGTGTTTTGGATATTCGAACACATTGACATCTGTCAAATTGAACGCACGTGTAGCACATGCCATCCGTATACAGAAACGCAAATTAAAGTCGAACCAAAAGTGTTGCACGTTTGGAATAATGGCTTTGAAAACAAATTCAACCGTTCAATCGATGAAAAAGAAATTCGATTCGAAAAAATCAAAAATTAATTCGACAAAGGAAACAACCATCCCAAAACGTAATGGCAATGAAAGTGCCAATAAAAATAAACATATTATTTTCGACGATGATGACAATAATGCTGGAGAAGTGCGAACCAAAATTGTAACATCCAAAAAACCAAACAAGGCTGAAAAGGGTCGTAAAAATGCCACCGATATTGGTAAACAGTGG…
Mdes000572	X1.7	-	6731679	6735889	3069	ATGGAGAGTCGAGGAACACTATTTCGTGAAATTCACAAAAACACATGGCTAAAGCGTGTCACAGCTGACAATCGAAAAATTCCCGTTGTTGGCACAAAGAAACCAGAACGGTTTTGGGTTGTGTTTTGTGTTCATGACGATTTTGAAGCATTGTTAGAGGGATATGTTGAACCAAAGCTTGCTGCATCTCATAAACCAGATTGGACGGTGTCGCTTCAATCCACATTGCACATATCGCATACATTAGTGCCATCGGAAAATGAATATGAATTTGTAATCACATTATCGAGTGAAACGGTACGATTCAATGCAGCAACATGGGAAATAATGCAGGAATGGGTCGATACGTTGCGTTTAAAATTGCGCGAAATGAAAATATTATCGCCAAAAGAGAACTTA…
Mdes000573	X1.7	-	6736320	6737673	1209	ATCGAAACGATTTCGTTTACCATAAACATTACGGAATAGGTGTTTGAATTTGAATTTTTTCTCGGGGTTCCGTCATTTAAAATTGAAGGAGAAAAAAGAAATATTCAGGAAAAATGTCAAAACGTTGCTGTGCAAAAATGTGCTTCAATTCACAGACCATAAATAAAGATGTTACATATTTTGGTTTCCCGAAATACGATGAATTTGCACTAAAATGGGCAATAGCTGCTGGTCGACCAGATTTATTAGAGAAAAAATTGAATTGCATAACCAAGTATTATCTGTGTAGTGAACACTTTACAAAAGATTGCTTTCAAGATGCACCGAAAAATACACGACTAAAGAAAACAATTAATCCGGTTAGTATACCAATTCCATCGATATTCAAATGCAACATCG…
Mdes000574	X1.7	+	6738558	6752798	3201	TTTTTTTTTTTTTAATTTTGACCATATGAATTGTATCCGAATCTTTCAGCTGTAAATCGTTATTATAATTTGAGAAGTAGAAGAAAGAATTAGAGAAAAACGAGAAAGTTTTTTTATTTTCTATCGTTGAACCGGCTCATCGTTTTTTCCTCCTTCAATTCAGTGGAATCATCAAAAATCTTTCATCTTTTAATTTACAGAATGAATTATAAACTCTGAACACCTTGAAGAAAAACATAAAAAGAAAACTTTTTAAAAAAAAATTTAAAATCATACAAATTGTTGTGAAGCCAGAACGTATCAAACGATTCGAATTTTTTTCCCTTTTTTAATATTCAAAATCGAAAAAAAGACCGAAAAAGAAGGATTTTTTTTTCCTTTTCCGTGTGTGATTCAGTG…
Mdes000575	X1.7	+	6801560	6807070	1620	ATGAATAATTCAATCGAGATGCTAACAAATTTAACCAGTTCAACAACATCAATGTCATCAATATTAGATGCAAGCTCACCGCCAAATCAATCATCATCAATCGTTGTGAATGAAATGCCGAACAGCAGCAACGAAACGCATTTATCATATACACATGAAATCGATTGGACGGATCTTGTATTGGCATTGTTATTGTGTGTGCTTATTGTGATAACGGTTATCGGAAATACTCTAGTCATATTGTCTGTGCTGACAACAAGGCGATTACGTACAGTAACCAATTGCTTTGTGATGAGTTTAGCTGTAGCTGATTGGCTTGTGGGTATTTTTGTTATGCCACCAGCGGTTGCTGTAATGTTAATTGGATCATGGCAATTGGGTTGGGTGTTTTGTAATATT…
Mdes000576	X1.7	+	6813305	6826528	2919	TTCGAATTATGGTTTTAACAGTAGCAATATAGTCTGTCTAGCTATTGGTTCTTTTAATTTCAACGGCTATTTCCGTCATCGTTTTTAACCAAACCATAAACGTAAAACGACAACATAACAACATTTATGAATTAAAAAACGTCGTTTTATATCATCGCTTAAGCAACCGAAAAATATTGCGTCCAAAATAGAAAGGATAGAAAAAAGTGCTGCTACAAATAATATAAAATAAAAATACGCTTCGGTAACGAGCAAATAAATCTAATGCAAATTAAGATTGGTGAATTTAAATCCGATTGAAAAAAAAAGTGAATAATTATAATAATAAACGGTCTTGAAAAAAAAGAGGACGCGAAATCGGGCAATGGTTTTTTGTAAACGATATTGAAACACAGTTGA…
Mdes000577	X1.7	-	6826915	6827435	357	ATGTCAGAAGATAAAGTCGATCAAAATGGGACAGACGATGCTCAAGATAAAAAAGCCCGAAAAACAGCCAAACATGATGGAGGTGTTGCCGATTTAGAACGTGTTACAGACTATGCCGAAGAAAAGGAATTATCATCTGCAGATATTTCAAATGCTATGAATATGATTGGCGAAAAAGGCAATAAAGATGCTGCCGAGAAATTAGCAAAAGAACAAGAATTGCAAAAAATCCATGTGAAAAAGGAAGACGTTGAAGTTATTATCAATGAATTATTAATTTCACGGCAACAAGCTGAAAAAGTGCTGCGAGAGCACAGAGGCGATGTGGTCAAAGCATTGATTTCACTCACAAACTAA
Mdes000578	X1.7	+	6828337	6829279	864	ATGTGTATCCTGTGCAAGTCGATCGTTCGATCGGAAGATGTGTGGAAAATTCATATAAATGCTAAACAACACAAACAAAATATCGAACTGGCGAAGCAGTTGAAAGAAAAAACACATAATTTTACGAAACCATCGGTTCCACCGTTAGCAGTAAAACGGTCCGCACCACCATTAGCGAATGAATTGCCCACGAAACAGCCGAAAGGCATTTTGAAAAATGCAAATCCATCACCAAACACCAGTCAAGCTTCTGTCACTGAAACAATCACAACAAATGCGGCCACAGGTTTACCGGACAATTTTTTCGATGGTGCAACCAAATCGACAAATTATTATGAAGCAACGCTAAAGAAAACCAGCATCAAAACAAATTTGGTTAGTATCAAACGGAATTCGGAA…
Mdes000579	X1.7	+	6829345	6830975	219	ATGAGTCGAAGCAGCAAAACAACACGCATAGAATTTGTCATTTTGTCGGCCGACAATGATTTTGGGCTTCAATGGCTCTTATTTCTGCCTCTCATCCATCATCTTCAATATCATCTTGTCGAGAGACAAACAAAACAATTACGAAATTTCCTTTTTATTTTTTGTGCGAAGAAAGTATTGTCCGACATATTATTCAAATGTAAGAATATGTTGTACTAA
Mdes000580	X1.7	-	6831085	6834567	704	TTATATCGTGTCCGCATCCATTCTGCTAAAGATGTAGTTAAGCAAAATAGAAATGACGAAAAATCATTAAAAAGAGTGATAAAATACTGCCGGGCACGTTGGCGCGAAACTCGAACCATTTTCAACACACCAAATCCTCGTTTAATGAACGTGTCACTGTTACGTGATAATAAATTGATGCATAGCCAAGAGCGTCGAGGATCCCGGATGTCAATGCGGATGCCATCTCGTCAGCCGAGTATGGCTTCATTGCGGCCACACTCACCAAATCCATCGATAGGTAGGCAAGGTTCTCGGCGCGGTTCACGTAAAAACAGCAACACATCAGCCGCATCAACTCGCTCAAATCGAAGCAGCAGTACCGGCCACAGCATCAATAAAGGCGCAAAGCTTTATGAA…
Mdes000581	X1.7	+	6835147	6853621	9355	AACAACTGATTATTCCGGCATGTGCTATATATACGATATGTTATTGTTGGACTTTAGTATTAAAAAGGCTGCATTACAGATTGTACATTGTACACCAAGTCAAGTTTAAGCAAAATGTATACGAAGAAACATTAACGTATTATGTATAGACGATAAACGATCGGTTTTTATTTTGTCAAAATATTGAGTGAGTGATAGCTTACGATACTGTTGCGTTATACGAAATGCGGTTCGGTGCCTGATACGTATAAATTTTGAATTGATTTTTACATTTATTAATTTTTATCGTTGTTATATTTTGTTTCTGACAATATCGGTAATCGATAAATAAAAAAATTAAATTGATTGAGATAAGGTTGAGCCGATGATTGAGTTGATGAAATTATGAAGAAATCTTTA…
Mdes000582	X1.7	-	6846083	6846529	345	AAAGCTTTGTAAAATTATTGCGTTGAATGGTAAATCACACGCGTTTTGATTGCTTTCAGCTGTTGACACTTTCTTTGGCAATTCTCATTGCTTTGATAATGAAATAAAAACGTTTCGGTAACAAATGTTCACAGTTCGACATGTATCAGTTCGATTATAAATTAAGTGCTCTTTGAAGAATCAGCCACTTCAGAATTTCGAAAACATGTTGAATTTTTCGGATCATTTAATGATCACACTGATTGGTTTCGTACACGAGTTCACAATGACAGGCTAGTAAGATATGCACTGGTATAATCTTTAATAAATTTTGAACGACAAACGTATAGAAAAACTATTTGCTGG
Mdes000583	X1.7	-	6853755	6860403	1079	TGTGTTGTTCGGTGTTTTGGTGACACGACAAACAAACTTCGTCCAATATTCCATCAATTGTTTGATTACATACTTCATTCGGATCGTGTCGAGTTGGTATTAAATTCATCAGTGCGTTCGCTCACTTTCAATGCTTCATTAATATTTGTGAGCCATTAATTTAACTAACCGCAGTAGCTTGGTAACTGAACGCAATTCAGTTCAAAATGATGAGCAGCAGCACATTGGATGATATATTAATATGAAAGAAAATTGGGCTTCTTCGTATCTCGAAGCCCATTTAAATATGCAAGACGATACTGATTCAGTTAAAAATGATTGTTCAGTCGACGACGGGATACGTGTTCCATTAAATGGGAATTTTTTTTTAAATGATGATTGTGTTCGAATTCACGAACA…
Mdes000584	X1.7	+	6863386	6865549	585	ATGATTCGTCAAATAAATCAAATTTTATTAATTTGTGCATTAGCTGTGATAATTGATTGCTTTCCGGATGGTGGACCAGCTGATACATGTGTTAAACCAGAACGTTTCAACCAGCCGAATCATGGCAAGGCACGCACTCAACCATTAGGCACTTTGCCATTTGAAGTAATTGCAACCACCGATCAATATCAGCCAGGCCAACAGATTCAAGTCACCATTCGTGGCAATGAGCATTTCCGTGGATTTTTCATACAAGCCAGAGATGCTGACACAAATGAATGGATTGGCTCATGGCAAGATAGTCAAAATACAAAAACCATTCCAGAATGTGCATCAATAACACATGCCGATCCAAGAGACAAAGAAGGCGCTAATCTTATTTGGAACGCTCCACATCAC…
Mdes000585	X1.7	+	6866892	6877020	3371	TGTTTTTTCATTTCTTTTTTGATAATCATCACACAATATTCGTATGCAATACGAATTGAATCAACAACAAAATATAAAACAAGCGTTCTTTGCAAGTAAAATCAGCTCGAAAGCAAAACGAAAGAATTAAAACTGAAAGAATCATCGTCGGCGAGCCAATATATTTAGTGGAACGAGAAATTATTAATTTAGTTTATTGAGTTCAATTAACTGAGCAACAAGTGATCATTAAATCCATCGCACAAAGTGAAATTTCAATTCAAACGTTTTTTTTTTTTTGTTATTTTTTTCCAATCCTCTGGCCATTTATCGTATTGACTTCCGTTTGAATTCAGTTCGAATTGATTTATTTGCGGATTTTTTGGGTGGAAATAAAACTGCAAGTCACTTTCTCTTTTG…
Mdes000586	X1.7	-	6869053	6869946	758	ATTGGTTCAATATTTTATATTTTATATAACAAAAAGTGAATGTTTGATTATTGTGTATGTGTTCTTATGCTGCTGTCATTCGATTGATGGATCAGAGACATCTATTAGAAACGGAGGGGGACCGATTGAAAGTCTGAATTTTTCTTTTTTTCGTATTCGTTGGAAACATTGGTCAAAGTGCGATGACTTCAACTCCACCATTTGATGTTGTTTTGTACACAAAATGTATTGATTTTGCCGCACAAAAACATCGGAATCAACGGCGCTTGGATTCAGACAACACACCTTACATTAATCATCCCATAGGCGTTGCAAATATTTTAGCGGTTGAAGCTGGAATAACCGACCTCAATGTACTAATGGCAGCCGTTCTTCATGATACGGTCGAGGATACGGAAA…
Mdes000587	X1.7	-	6877045	6881086	2978	ATCGCAAAACTGATATTCATTCAGTGCCATCTATTGAAAATAAGAAAAAGCTTTCATTTCTCATGTGACATTGCTATTAAAATCAGCTGTATTAATGGCTCAATAGAATAACATGCACACAAAGCAATTGGTCTGTCACAATAACAAAATAAAAAATCATTCGAAAACATCACACACTAAAAAGAAAAACGAAAAATAAATAAATAAAAGAAGAAAAAAAAAGAGAGAAAGGAAATTACTTTGTGTAATTTTTTTTTCTTTTTTCTGGCGCGCGCATTGCTATCAATTTGTGAATGACGGAATTTAAAATAAGCTATTGAATGAGGAACGTGTAGATAAAACCCAATTAATCACACAATTTTGTCCTATCGTGCCGTTTTTTGATAATAATTGTTTTGT…
Mdes000588	X1.7	+	6881864	6887928	3074	ACAAAAAGCATGTGCTCTCTGTAACAGATAATAAAATCACACCACAGCTGACACCGTAATCATTCATATCACATTACAATTAAATGGATTTTTCCTTTTCTTGTTTTTCTTTTTTTCATTTGTTTCGTTTTCTTTCTATCTGTGTTTGTGTGTGTGACGATTGCTATTAATTTGGAACAAGTTTGTTTTACTGTCAAAATTGTGCTTAGAATATGTCAAATTCTGAAAACGAGTAACCGGTTTCTGCACAGAGATAGGCTTCTGTTAAAATGGTGTGAGCAAATTGAAATCATTCGATTATGTCATGGCGAGATACAAATATACGTCTCACTCGCTCGTCCGGGCCCGAAATACACACAAACATTATTATTAAAATTCATCAGTCAATCATAAGATATT…
Mdes000589	X1.7	+	6889927	6890553	529	AGCAATCACAATTTTGGATTACGCGGAGCAAAATCGTATGAAAAAATGTGTTTATTTTCATTATGCTACAGTAAACAGCGTTCTATGGACTCTATTTGATGATAGCCGGTGAAGCGAGAATTCTTTCATTTATTTTATCTTACAGCTATGGCATATTTGGTGGTATGGGAATAATAGCCGGAGCTCATCGTTTGTGGTCCCATAAATCGTATAAAACAACGTGGCAATTGTAATTAATCTTGATAATTACAAATTTAATTTGATTTCAAGATTCAATTTACGAAATATATGGGTTCGAAATCTTCGTCTTCACCACAAATTCACCGACACACATAATCCAAGTTGCGGTATATTTTTCTCTCACATGGGCTGGTTATTGGTGCGAAAGCATCTAGAAAC…
Mdes000590	X1.7	+	6891066	6891393	308	ACGGTTTATAAGTGACTGAAATAAAATTGTTGCAGGTTGGGCATATGATCTCAAAACCGTAAAACCGTAAAGATATAAGAGAATATGTATGGCGAGGAATTAATTTGGGGCTGGGATGACAAAGACATAAGCCTTCATGATACGAAAAAAAAAACTAATTTCGAATAGAGTCGCGACTTTCAGTGGATTTTAATTTGTCTTTCGTTTAATTGACATATACTCTCCAGTTCTTAACAGTTATATCATTATTATTATTTTTATGTTATTTTGTATTTTTTGTTTTGTTGATATTTTCAAAACGCTGACAC
Mdes000591	X1.7	-	6891594	6892522	807	ATGCCCATTATGGGTAATCATATCAATTCCAATTCATATGATGATATTGTAGCGCCAAATCAAAATCATATCATTGAAAGAATTGATGACAGCGTTAATGAACGATCAACATCATCATCATCGCAGCAACATGAAACCACAAGCCAAACCGATGAAAATTTGCTTGCATATGTCAAAACCTCGATACCGATGCGCATATTCAAATGTATGCAACGATTAAACATTTTGAAATGCATGAAAATATTCATTTTGCAACGAATGGAACGAACACCACATTATGTCAACAGTGGCAATTTAACGGTCGATTTTCTCGATCAATTGTTATCAATTAGTCCAAACGATTCCGTACATGATGAAACCATCGATACATTTTATCTTCAAATGACCGAAATTGATTTG…
Mdes000592	X1.7	+	6896966	6898221	486	ATGGATAAATTGTTGTTTATTTTTGTTATCTTGGCTGTGGCTAATTTTGCATTATGTCAAAATACATCAGAATCAAATCCATCAAATTCATCGGATTTGAATGAAGTGATTTCAATGCGAGTTTGGTTTTTTCTTTCATTTATTTCAACCTTTAAAGCCCGTACATTTGGTCATCATTTGTTTAAACGACTCAGTTTTGCCATAATTCCAACTGCATTCGTTGTCGGTGTTATCATGACATTGTTGGCTGCATTGACCGTTGTTTCAATTAAAGGACTTGGTGTCGGGATTGTTCTATTGGTGATTGCATTAGGTCAAATTTTGGGCCGTTCATTCCAAACACCACCACCAGCTCAATTATATAATCCAGCACCAGTTCCATATGTATCTTATCCGAGA…
Mdes000593	X1.7	-	6901796	6903282	1205	TACTCAAACATCCTTCATCTTGTTAACATCTCAGATTCTCTTTCTGGAAACAAATTAATCCTTTAAAGAAAAAAAAAGATTAAGTTTCGAATATTTTTCCTTTTTTTCGGCCAAGTGTTAAACAAAAATGTTCAAATTAATCTCGTTAATCCTTACGCTAATCCTCGTAACGAGCGTTCTATGTACAATTCGAATTGAAACCAATGATATTTCATTCGATGACAATTCGGACGATGTGGTAATCCAAACAATTCTTGGCGATGGATTAGCAAAAAGTTCAGGGCTCGCTTTCGAAACATGTCAGCAACAATTTCAATGGGATCGATGGAATTGTCCACGCAAAGATTTCATAAATAAACGAACAACCAATAAATTAGATCGTGAAGCGGCTTTTGTACA…
Mdes000594	X1.7	+	6904863	6905569	487	GATAAAAGTCTGAATAAGTTAACGATTGGTTTGCCGATCACAAAGAATTTTTCACTTTTTCATTCCAATTTTAATTGTTCTTTGTTCAGCACTTGTTTTTGTTTAGCCCTGGAACCATCACCATATCGAAAATATTGAATTGATTTTTATTTCAATATATTCTATTCAAAAGTGAATCAGTGTTTACTTGGAAAATCATTCAAAAATGAATTACACCGTTTCGAGAATTTTGGGTTGGATCGTTGATCACAAACTCATCACATTTCTGAGCATAAGTTTGTTTGCATTTATCATTGCAACCATTTCTTTAGCTTCTGTGAAAAACTCTTTGACAGAAGAGTTGGATCAATGCAAAAATCATCTCAGTAGTGCCACACAGGTTCCAAGCCAGAAACCACC…
Mdes000595	X1.7	+	6909286	6912346	1320	GAAAATATAAAAAAAATAAAAATAAAAATATAGTGCACAATAATTAAATTATTTTTAAAGTTGAAAATCCATCAAAAAAATTCCGTTTCGTTTAAATTTGTTTTCGAAATTTTCAGTTTGAATTTTCCCGCGAGAAAAAAAAAACACAGCCCCAAAACAATGAAGTTCCTTATAGTTTCCGCTTTGCTTATTATAACAGTTTGTAATGCTGTTCCAATTCCATCAATAGATGATAATAGAATTGACACCGATTTGGATGTTATTGATTTATCACAATATGGTTCGGCAATATTTGGTGTTCCCAGTAATAAAACTGGACAGCGTGTAGCTCAATATGATCCGAGACGAGATCAAATGAATCCAGAGGAATTGGGCGAATATTTAGAAGGTGATATGTTA…
Mdes000596	X1.7	+	6912489	6913290	429	ATGTTCATAACTTTGTTGAAGTATAAACGCGGCAATCCAAGCACAATGGGCCAACGTAATAGTTTTTCGTATGCTGACGTTGAGAAAATAAATCGCATGTATAAATGCGGTGATGCTGATCGAAGACGTGAATTCGGTCAATTGACTCCAAACTATCATAATAATCGGCCAATGCAATTCAATTCGTTTCGACAATTTTTCGATACGTACGCATCGCCAACATTTTGGTCGAATCTATTAACACAATGGGTCTTTCCGCCACGTTATCAAAGCAATTATAATTACCAAGACTATTCAGCATTCAATCCGTTTAGATTTTGAAAAGCGCTACGGCACCACACCGAACATTCAACACCTGCAAAACTTACCAAAGAATTTGTTTTAAGATGTTTTAAGCAA…
Mdes000597	X1.7	-	6914844	6922756	3124	AAAAAAACAAAAACAAAAACTAAAATAATTAAAAATACGAAATCGAATGTGAAAATGTGATCACAAGTTGGAAATTTATCTCTCTGAATTGTGTGCGCATTTTTGTCCGTTTCAAATTTTTTCAACTTCTTGAATGAATTAGTGAATAGTATCGATTGAATCATAGAATTATCACTGTCGTCGTCGTCGTCGAAGAAAAAAAGAATAAACAAAGTAAAAGAGAAAAATAAAAGGAAAAAGATTCAAAATCTTTAAACCGGAAATTCATTCAATTCAAAGACATAACCAAAGGAATGCTCAATAAGGAAACCCATACGTTACGCATACAAAATATTAAATTACTAATTAAATTGCGTCAACGATACAGTGAACATTTTCAACGAAATAACCATTATTTTT…
Mdes000598	X1.7	+	6941010	6941269	235	GTTATTCATTTTTAAGTCAATTTTAACACTGCATGCAACAGATATAATATATTAAATAAATAAAATGAAACGAAATAAAAAAAAAATCAACAAACCAAATGAAATTAGTATGCATAAAAAGGGGACATTCAATAAGACCACTTTAGAGAGACAATATTATTATACATTATACACTAATGCGAATGCATTGCTTGACTCTTTTTTTTCCTTTCGTTTTTTTTTTTTTTTTGTAAAT
Mdes000599	X1.7	-	6942202	6942338	114	AACATAGACAAAGACCCACCACGAACCACGAGCACAGGCTACAGTCATAGATTCCATATATATTTACAAAAGACAGAGAGAGAAAGAGACAGAGAGAGAAAAAACAAGGAACAA
Mdes000600	X1.7	-	6944384	6948732	1033	AATCGAAAAGGAAAAATAAAATCAAAAAAAAAAATAAAGAAAAAAGAATCGATTCAAATTTAATTTCATACATATCAAAATCGATAGATGATTAAAAAAATGACAAACGAATGGATCGATTGGTCAGATGAAAATCGGATCCGAACACCGTTGCGCGGCGCCATTACTAGTTGCAATAATCTTTTAAATAATAATTATACAAATAGTAAATTCGGTTTCGGAATGGGACTTAAAGCTAATACAGTGATGAAGTCTTCACAACGACCAAAAGATATGCCAACGCAAATGCCTCCATTGACACCCGGTACAAATAAGAAGTTGACAGAAGTATTGAAAGCATCATTTGCATCTTGGGAAAAGAAGCTCAACATTGTAACATCACAAAAGATATGTTTGCTT…
Mdes000601	X1.7	-	6949069	6954240	655	ACATAAATTGGAAGAAAAAAAAAAATAACCCGAAGAATAAAAACAAAACGCCAACAATAATAAATTCGACAAACATTTTTGACATTTGTGAGATGAAACAATCGTGGGGAGAACATCATTTGGAACAGTTTTAAAAATACATACATTCAATTCACATCATACGTTTTGGGCACTATCATCAAACGGAACAATCAATGAATATACACATTTGAATGAGTATTTGATATTTTTACACAAATAGCACAAAGCACAAGTGACGGGAAATCCATATGTCGAACAGCACATGCCTAAAAAGCGAACGAAAGTGATGGGGAAGAAAGAACGAATTTGCTATTATTATTTAGTATTCGACGCATTTATTAATAGCTGTTCGAAAAGTCCATTTTTTTCTTCTTCACT…
Mdes000602	X1.7	-	6984903	6991909	1916	AGGCATCATATGTTAGTTTATTGCATGGTTTGACAATCAGTCGTAAATGTAAACTTTCGGTGTTCGGCTCGATTAAATTCGTTAGTTAATGTCGTAGTGCAAATAAATTATTGACAACAATGAAGCATCCGATAGGCAACGGTAGATTCAAATTGATAATCTCCATATTGGCTGTGCTTATTGGCTTGAGCACGGCTGAAGTGTTCACCGCTTTAACCGATATGGAGGAGTTATTCGAAACAGAAGCTGTACTCATAAATAATTTGGAATTGTATATTCAAGCGCAAGAACAAAAATTGGATTATTTAAGAAGGCGCATTGCTGAATACGAAAAAGAGCACAATGAAGCTGCAAGTGATATATCTGGCTATGTATCAAATCCCATAAATGCATATCTAC…
Mdes000603	X1.7	+	6989672	6990102	260	CTTTGTTATCTTCTTTAATTCTTAAAATTTGAAATTCAAATAGCCGAATGCGCACAATGAATTGAATAATAAAATCACGTAAATAAAAACACAATGAAATTAAGAGGAAGAAACAGATTGAAAAATAACTTTGGAAAACATTTCTAAATTCTTATTATTTATTTCAAAAAAAAATCGAATAGTATCGAAGTATGAATAAAAGTCCACACAATTCTAACACAATTAGAAGAAAAAATAACGAAATTCAAAGAATACAAAAC
Mdes000604	X1.7	+	6993150	6994336	907	TTCAGCGGTGCACATACACACTTTCTGCCATTGAAAAAAGATGATTTCCCAAACTATTTTAGCTGGTATCCGTAGTATAACGGCAGAAAGCCGTCGTGGTTTTGGCATCATGGTGCCAGCCATGCAAAAAGTATCTGATCCAATTCAACAACTTTTTGTGGATAAAATCCGTGAATACAAATCAAAATCAAAGAACGATTCGATCGTTGATCCAACACCAGAAATTCAAAAGGAACTACAATCCGAATTGGATCGTGTGGCCAAGCAATTTGGTGGTGCTTCTGGAGCTGAAATGGCTAAATTTCCAGATTTCAAATTTGAAGAACCAAAATTAGACCCAATATCAATTGAATCCAAGTAAAAAATGTCTATTTTAATGTTTGCAAATGAAACATTCAA…
Mdes000605	X1.7	-	6994117	7001625	7093	AATATAGAAAGAGTGTAAGCATGTTCGCTTGTCATATTTGTTTGGCGCGAATCCCAATCTTGTCAAAATTAATAACATAAAGAAATCAATTTGATGGAATAATTTCGTTATTTAAAATTGAGATATTATTTTTATCCGAATCGTTTTGTATTTAATTGAATATAAAAGAATGAGTGTGAATACGGGAAAATTTGTAGCAGAAGAAAGAATCGAAGGGGAAAATAATGTCGCTGGCATTCGAGAATCCCGTGAAAATGACAAAATTGATTCTAAATATGGTTTCGATCGTGTCAAAGACACACAAGAGCGAACCGGCTACTTAATAAATATGCATTCAAATGAAATATTGGACGAAGATCGGCGTTTGGTTGCAGCATTGGATTTATTTTTCATTAAAAT…
Mdes000606	X1.7	+	7001933	7005137	2705	AATAGTTTGCGCGCCAAATATATACAGCTGCCACAAACGATGTGGTGTTGTATGTTTTACTCCTGTTAAATTTATTTAATAAGCCAAACTATTCCAGGTATCCTAAAGACCTTACATTGTTTTTGTTGTGTGTTTTTTTCTGCTTCTTCGTTCGAAAAATTTATTATTAAAAGTGAAAAATGGAAGGTTTTGATGATGTTGCCGTTTTCTTCTCGGATAATTTCAATCCGGACAACGAACAAAATGGAAATAGCGTTAATCTTCAAGCTACAAAAAAGAAGTACAAAGATTTCATCAGAACCTTCAACGAAGACAATTTCCATTACAAATATCGTGATGCACTGAAACAAAACTATTTGCTTGGGCGGTATTTTTTGGAAGTGGAAATTGAAGATTTAG…
Mdes000607	X1.7	-	7005068	7018229	6847	AAAAAAATAAAAAAAAAAAAACCAGTCGAAACGAATGAGCAAATTCATCAAAAGCCAGAGCCAAAGTCAGAGTCGATCCACTATGCTCATTTATAAGGAAAACATTGAAATCGAGTTGTTTGTGAGCACGTTTTATTTTTCATTCATATTGGCCATCCATTTGAATTTGTATGTGTTTGCGTGCATGTGAAAGTTAATGCAGTTACATAAAAATATATGAAAATAAAACGAAGAAAAAGAAAAGGAAGAAAAAGAAGAAGAAGAAGAAGAAGAAGAAGAAGAAGAAAAAAAAACGAAATACAGTTCGTGGGCTTGTATGAAATACAATATCATAATTGAGCGATCTATTGAAAAAAAATATAAACTACACAGTAGCAAACAACAATCCAAACCTCGCAT…
Mdes000608	X1.7	+	7019379	7019997	585	TTTTTTTTTTTTTTTCAATTGACAACCAACTGTCCGAGAAAAGAATATCGTATACTATTCATTTACTGAATTCTTGAAAACACAAAAATATTCCAAATTCAGAAGGAAAAACCAAAAAATGAATTTCTTTGCGTTGTCGTTCGAATGGCCGAGCGAATGAATGTGATTCGATAAAATTGGAAAAGAAATTCTTTTTTTCTCGAAATTCCGTATAAATTCAAATCCGAGAGCGACAAAAAAAAAAACCAAATATGAAACCAGAACTTTCAAATAATTGCGTTGAAGAGATATAAAAGATAGAATTTGAAACGAACACTTGGTTTTTTCTGAACAAAAATGTGTAGTTTTACTGAAACTGTGTCCCGTTTTGAAGTTTTTTGCAATAATCTACTTTTTTTC…
Mdes000609	X1.7	+	7021108	7022247	1140	ATGTTGATTGGTGTTGTGCTCATCGATCCCGATTATGTTAAAGATCGCAAAGTATTTGGCAGTGTATTGGCTGCATTTCGTTATGGGCGCGAAGATTTGGATGTTTTAGGTTTAACATTTCGCAAAGATCTCTATTTAGCCCAAGAGCAAATTTATCCACAAACTCAAACCGAACGACCGTTAACCCGATTGCAAGAGCGTTTAATTAAAAAATTAGGTACAAATGCGTATCCATTTTATTTTGAGGTGCCACCACATTGTCCAGCATCGGTATCATTGCAACCATCACCAAATGAAACGGGCAAAGCGGGCAAACCATGCGGCGTTGATTATGAATTAAAGGCATTTGTTGGTGATCATATTGAGGATAAGCCACATAAACGAAATTCCGTACGTTTG…
Mdes000610	X1.7	-	7023228	7024069	631	TATTGAAATGTCAACAACGTTTACACGATGATTCAAGTTTCAATAAAATACAAACCAAATCCGAAGATTTCTCATTACAAGTTAAATTCATTTATTTAATTCATTCCAATAAAAAGAACAACATACTTTAAAAGATGTCATTGGCAATGCAAAAGAGGAATAATATTCGGCTGCCGCCAGAAGTGAATCGAGTTCTTTATATCCGAAATTTACCGTACAAAATTACATCCGACGAAATGTACGATATTTTCGGCAAGTATGGTGCCATCCGACAAATACGAGTTGGCAATACACCTGAAACACGCGGCACAGCATTCGTTATTTATGAAGATATTTTTGATGCAAAAAACGCTTGCGATCATTTGTCCGGTTTTAATGTCTGCAATCGATATTTGGTTG…
Mdes000611	X1.7	+	7024206	7025673	1116	TTTGTAACAGAAAAAAAAAACTTATTTAGTTAATTTCGACATCGAGCTGAGTCTGTTTGATTTTCTGTATTTTGTGTTCGTCTTTGTGATTTTCAATAAATATTGATTCGTTATGAATATTTATGGTTATAGATTCATTGAAACCATCGGTTTTGGATCATTTGGAACGGTTTACAAATGTTTGGATAAAAATGACAATGTTCGCTGTATCAAACGCATTAAATTAATTGATTCAAAGGAAAACATTCATTTCGAAATGATTCGACAAGAAATTTATTTGCTGCAAAATCTTATTCATCCGCGAATCATAAGATTGTATTCATATTTTTATTCAAATGACGGTGATTATATACACATTATTATGGAATATGCATCGCATGGTTCATTAGCCAAATTGAT…
Mdes000612	X1.7	-	7025562	7028724	2520	TCTTGAACTGTATTATCGATGATTAGTCAATCGACAATCGAAATGTCATCTATCTTTGTGGCAAAACACGAAACCCAAAAAAGTTCCAACAACAACAAAAAAAAAAATATTTGATAGAAATTGGAAATAAAAACGAAATCAGGAACGGAATCAAGAGATTTGTCTCGTGAACGATTTACTTTTTTTCCCCAGTATAGTCACATACGATTGCATTTTGAATATCAATCAAACGTGTTAATGGTCTCAATGTAATTGTGTATTCAACAATTCAATCATGGAACAATCGTATTATTTAGAACTGTGCAATGATCCAATACGTTTCGATTCAGTTAATCCAATAACCGATGTATTTTTTGACGATTCAAATAAACAGCTATTTGCTGTACGATCAGGCGGTGC…
Mdes000613	X1.7	+	7028782	7030417	1247	ATACAGAACAACATATTTACCGCTGAGTGCGCTCCAAAAAAAAAAAAAAACGCAAATTTTTATTTTCCAATATTTACAATTTTGTTTCACATCAAAATGGTAAAATTAACGCCCGAATTAATAAATTCATCGATGCAATACATGAATCCGTGCCGGGATCGTGAATTGGATCTTCGAGGATATAAAATACCACAAATTGAAAATATGGGCGCCACACTAGATCAATTCGATACAGTGGATTTTTCGGATAATGATTTAAGACGATTAGATGGATTCCCGTATTTACCACGAATGAAATGTTTACTTTTGAATAATAATCGCATTGTGCGCCTTGGTGAAAGCATTCATGAATTCCTACCAAATTTGGAAAGTATTATTTTAACTGGTAATAACATTCAA…
Mdes000614	X1.7	-	7030378	7031353	816	ATGCCAGATGACGGTCCAACAGATGGTGAATTGAGAAAAATTGCCCGAACTTGTATGCATCGAATTGGTGGAAATGAAACCGATACCGAAAGTGAAGAAAACTCCAATGAAAATAAATCGAATGATGAATACAACGATGACCATAACGGCCATTCAAATGATCGATTCAACAGTAATCGGCAATATAATAATGGGAATAATTATGGTTTCAATTTTCAAAGTGAATATCAGAATGATCCGTACGCAAATATCGGCAATATTCAAACGTATCAAGGTCGCAATGGTTACATGTATAACAATTGGAATAATCAAAATTCACCGCGACGACCAAACGAAATGTCATATGGAAATGATCATTACAATTCACAAAATACGAATCGTAATCGGTTTGATCCACGA…
Mdes000615	X1.7	-	7032249	7034482	1950	ATGAAGAAATTAAATGAAGCAGGCAAAAAGTCACCAGATGGAAGTCAAGATGAATCAAACGTAGCATCTGGAAGTGGAACGACAACAAAAACAGCACCAAAAGAAGAGGAAGATGTTTATGAATTTAAAACAACACCGAAAGACTCATCCAGCTCGGGTGATGACAAATCAGATGGTGGAAAGAGCTCTGATAAATCATCCGATGAAAAAAGTGACGATCAAACATCAAAACGATCCTATTCAGATATTGAAGTAGATGGTGATGATGAAGTTAAACGTAAAAAACGTAAAGATGGCGAAGCGGCTGGCAAAGAAGCAAATAAATCAGCAGCAAATCGGCCTCAATCACAGCGTCAAGAGAAAAACTCCAAATTCCATGGTGCAGCCGCAAAAAATGCT…
Mdes000616	X1.7	-	7051873	7052813	639	ATGCCGTCGACGTCGCGACCGAGAGTATCCGGCGGCTCTGGTAATATTGGGCGTATTGGTACTCCGAATGCACCGATGTCTGAACGGCAACAAATGGCATTGTTAATGCAAATGACATCACCCACAAATTCACCAGCCGAGTCGCCACCAGTTGAGCCGCCCAAAACGGAAACCTATAAAACGGCACGTTCAAGGGATCGAAATGAACGAGGTGAGACGTCTTTGCATATGACTACTATCAGGAGTGACCAAGAAGGCTGTAAAAAAATACTTGATCAAGGTACTAATCCAAATGTTGCCGATTTTGCAGACTGGACGCCTTTACACGAAGCCTGTAACCATGGACAATACAACATAGCAGTAAATTTGTTGAATAAAGGAGCGAATGTGAATGCTCGT…
Mdes000617	X1.7	-	7053160	7053415	95	ATTCTAGGCAGTGAAAGGAAAACATTAAAATTAAAACTACAATTTATTTGTGTACACCATCATTGTAGTTTACGATAAAGGGGAAGATCCCAGCG
Mdes000618	X1.7	+	7062610	7062913	266	TCAAAATTGCAATGGCATCGGTAGCAAAATGACATGAAATTGATTTTTCTTATCGTATTGATGACTAATAAGCACCTGGCACCTAAAAAATCTATTAAAATCAATGATTAATATCTGATAAGTCCAATTAGCCTATTTATTCTTATCACGATATTGTTATCGAATTTAGTTAGATCTTCATCGTGAATCGTTTGTTTTTTTTTCATATACATATTTCATATTGGACGATTGTTCAATTTTGATTGCATGGAATTGCAGTTGTTGAG
Mdes000619	X1.7	+	7132729	7136517	3074	ATTCAGGCTCTAGATGTGGCTACGATGGAAACTACCGACAGCGCTGTAATTATTCGATTAAAATCAACTTCATCACAAATTCAACGGATTCGAATGTCTGACTCAGATAAAGATTGGCCATTAATTGATGCATTAGTTGCGGATGAAAAGTTAGAGCATCCACGTCGCCGGTTTGCATGTACTGGCCGCTTTCTAACAATGCATAAAAGAAGACGTAAGAAGTTAACGACACGGGCACTTGTTCAGGATACAGCTATTTTAGATGATATACATCATGGTCAAGTACAGTGCATTCTTAATCAAGTGGGCAATTGGAAATTCAATGCATTTACATTGGAAACGGTGACTGGAGGTCGTTCACTGCCAGTTTTATGTGTTCATTTGTTTCATTGGTATGGC…
Mdes000620	X1.7	-	7150088	7151107	904	GTTCTGCCAAATTATTCCTTCACTTGTTCAGTTTCAAACAGAATAATAATAATAATAATTAATAATACATCCATCTCTGTATACATATGCATTCAGTATTTGCTATTCATTGATTGAAATCAAATTAAAATTAATAATGATTTTTATATGGTGTGTTCGTATATTTTTGACTTGTTTTCATCACCTTTTTGCCCTTCTTTTTGTTGTTAATACATATTTTTTGGATTCTATTTTGGATTGATTTTAAATTTTTAACATTCAGATGACATTTGCGAATAGTGAAGCCCACAAAATGCACTCATTTTACATGGTGATACTTTTGGGCTTGCCTTTTCAAAAATGCCTTTTTTGTATTTTTATGATTTCACCTCATCTTAAGTGCTATTGAATGAATTAATA…
Mdes000621	X1.7	-	7153572	7156704	2600	ATTTTAATATTGCATAAATAATAATAATAATAATAATAACAACAATAATAATAATAGGGAAGATGAGAAGGCGAAAATAAAGAATTACCGAAACTGGCCTACAATCACAATAATTATCGTAATCGCAAGCTTACACAAACAAAACGAAAAGCGATGAATGAAAACGAGATCACATAAATAAATTTACAATCACAACATACAATCTGTGATATGGAACTTGTTTGAAATATTGAAAGAGAGAAGAAGAGAGAGAGAAAGAGTGAGAGTGAGAGTGTGAAACGCATTGTGATGGTTTTGTCGTGTTTATTAAACACTGTTTAATTTATTTATCAGTCTGCGTTTGCAGTATTTTGCAAAAAAGGGTATTCCTCAATTCAGCTACTACATTCCTGTTATACG…
Mdes000622	X1.7	+	7156593	7156871	187	TATTGTGATTGTAGGCCAGTTTCGATGACGTTGACAACTGGAAAAACTGGTGAACAAATACGAATGAAGTATTATTGTGACAGCACAGAATGAGTGCGTTCAATTACAAACAATACAAACAAACAAATAAACGATTATGAAAATAATAAATACGCAATACACATCAAATATGAACCGAATATGAATG
Mdes000623	X1.7	+	7156925	7157950	862	TTTTTTTTTTTGACATAGCGATTCACTGATACGTGATCGACGACTGAAAGCGGATTTTTTCATCATTTCGCAAAATATTCAAATGTTTTCGGTTTATTATTGATATTGTTAGTTGTGAGTACAGAATGTTTTAAATGTGACAAAACTTATTCTATTTTAAAATAGCCGGAACGTGACGTTGTTATCGAATTTTTCACACTAAAAAATAATAATAAAAAAAAATATCAAACGATTTTGCTGAAAGACAAATCAAATCAACAAGAATACAAATGAAATGGTTGAACAAGCGGCCAAAGATTATGCAAATTATTTGCAGCAAATCGATTTTTCAAAAGAGATCGATCCAATTTCAATGAATATCGATGAAATTTTAACTCGAATGGATGAATTTGAAAGCAC…
Mdes000624	X1.7	-	7157881	7166850	7423	ATACTAATGACATGTTAAGTTAAAGAGTTAAACAATTCACCAGCCATCATCAATATATTAAGAAAAGGCGATGAATGTCCACAGGACCAAATTAGTTCCTTAATGTGTTAAAATTCAATTTCGGTGATAAAAATATTGATAAACGTTTTGGACAATTGTATCAAACGCATTATTATATTTTAGAGAGGCAAAAAAAAAAGGAAAGGAGTAGCAAAACAAAAAGTGAAAAACAAAAGCAGAAAAAAAAAGAAGAAATAAATATTAACAAACAAACTTCGAAAGCGGAAAGAAGAAGAGTGAATTTCAAAAAGTCGTAATAAAGTGAAACAGTGACGGCAATTTTGGTAACAACACACAAAAATATCAAAAATAAATGCCGCGCATCGACATATACTGTAT…
Mdes000625	X1.7	+	7167342	7171819	3263	TCACTGTTTTTTTCTTCAGAATCCATTGAAAAACAAATCATTTTCACAATGAGTGATAACAGCGCTGGAAATTGGTGTTTGATTGAAAGTGATCCAGGTGTTTTCACTGAATTGATCCGAGAATTTGGCTGCGAAGGCGTTCAAGTTGAAGAATTGTGGAGTTTGGATTCGGAACAATTCAAGGATTTGGAGCCTGTACATGGTTTGATTTTCTTATTCAAATATGTTCAAGATGATGAGTTATCCGGTTCGGTTGTTCGTGACGATCGTTTGGAATCAATTTTCTTTGCAAAACAAGTCATCAACAATGCTTGTGCAACTCAAGCAATTCTTAGCATTTTGATGAATTGCCGTCATCCAGATTTAAAACTCGGTCCAACATTATCCGATTTGAAGGAA…
Mdes000626	X1.7	-	7172270	7183053	3572	GAGAGAGAGAGAGAGAGAGAGAGAGAAAGAGAGAGAGGAAGATAAAAATATAAAATTATCAAAAGACAAAACAAAACAAGACCAAAAGAAAATTCAAATTAAAAGAGCAAATTCCAATACACAGCGAACATTCCGTATCAGTTCATTTTCACGCACGCATTCACAATTCCTACACAAATACACATACACTGTTACTCTACTTAAATATATACAATTTACACCCACTTAACGGTTGAATTTCACAATATGTATTATTGGAGATGTGCACACAACGGCAACTGGACAAAATCCGTTTGATCCAAGATGATCTTGAATCTGAAAGAGAGCTCCGTCAAAGAATTGAGCGTGAAAAGGCTGACCTAAGCGTTCAAGTCATTCAAATGTCTGAGCGTCTTGAAG…
Mdes000627	X1.7	+	7187616	7193628	3428	ATAATAATAATTAAAATAATAATAAAAAAAATTAATAATTAACTGTTAATAAATCGAGGCGATTGACTAATCTAATTGAAAATTATTAAAATCCAAAACGGTTTTGTGTGCGCATTGTGAAAATTTTAATCAAGAAATGGAAATAGTCTGACGTTTGATCATAGAAACGAGTTAAAAATCATCAGTTCAAAAATCGACACAACAAAATGTCTTCATATAAAGGATACGTCCCGTGGAAAACAAACTTATCGTCATATTTAACATCCAAAACATCACCATCAGGAAGTCGGTATTCGTCAAGAGATGAAATGATGGGCACTTCAACCGATCCAAAGCAAATGCCACGATTCGGTTCGATAACATCGCCGTCAACATATCGGCCATCCTATTCCGGTGGAA…
Mdes000628	X1.7	-	7193285	7195796	2363	TTTCGAATTTGGTTCGCTTGTAAACTGTCTTCTTAGTGCAACTGACATTTTTTTTGGTGTAGATAAGCATTGTTAAGAAGATTTTGTTGTTTTTATTTTTTCGTAAAGATGTCCAATTTTGAAAGTTTTAGCGAAGATTTAATTCCTAGAGTGATACCAGAGCCGACGATAGTTCCATCATTGGATATGTGTAAGCCGTTTGTGCCAGAGGTGTCTATAATATTGGAGAATACAAATTCGACGGTTTCAAATCAAACGAAAAAACCGAAAAATTATAAAGAATGGAAACAACAACAGGAAGCACTACAACAACAAGCGATCAAACAATATCAAATGCAAACGAAAAATTCCCGCCCAATCGACAATGAACCATTCGAAAAGAAAAAATTCGTCAAATTC…
Mdes000629	X1.7	-	7201078	7202333	324	CGTATTTTCGTATTTTATCGGGCTGGTGGCCGTGCATTTTCCATATTCTTATTCTGGCCTCAATGGGAAAATATGCCTGATGCCAAAGCACAATGTGTTTTCAGTGTGCATGAAACTTGTGTGATCCTCATTGAATCGTTGGCGCGCATAAAAAATTGCCGATTTATTACATTTAAAACGACACACCAGCCACAACTGATAAAGCGTCGACGAACATTCGAAATTTTTGAATTGTGCATCGCAATGCATTGGAAAAGTCCATCGTAAACATTCTGATTCGGCATATTTTGAATTCTAAATATGGACACTGGACACACACACACA
Mdes000630	X1.7	+	7221630	7240131	4413	AAAAATTGGAAAAGGAGACAGTGTGTATGTGTGTGTGAGAGAGAGAGAAAGAGATATTTTTGGCCCGTATGCATAAAAATCAATTTGGTGGAAACTGAAAAATTCGAAGAAAAAAATTTACGCAAAATGATTTTGAAAATGGATCCAGACGAGTTGTTCACAATCAAAGTACAATATTTGGCTGATACTGATCCATATGAATGTATATCTATGTATCCAATACCATCACGAGCACCAACCTATTCATTTGCATGCACGACACCATTGGCCACACAAATTGGATCGGTATTACGTTTATTAGGAGCACCACAACGGCTGGACGATGCAACCATTCAAGTCTACAAAGATGGCGATTATGGTTCTTATTTGGATCTTGAATCATCGCTAGCCGAACAATCC…
Mdes000631	X1.7	+	7240870	7242621	1260	ATGATGAAGCTAGGCTTCTCATGGCAAAAACACTTTCTGGTAATGTGTTCATATTTGGTGACAATATTTGCACAGCAATACATTCCAAATGGTACACCGAACAGACATCAATGGGCAATATCGCCAAGTGCTAGATGTAAATATAGAAAATTCTTCATTTCATTTTTATCAACATCTGGAAGTAACTCCAATTTCCAATGTGTTCTTGTAGTTTTGTCACTTTTCACCGTTTATCAATGGGCTAATGGTCAGTGTACAGCCGCATCTGGTGAATATGGAATGTGTTTGCATGAAAGTGATTGCATTGCAAGACGAGGTATTCTTGGTGGACCTTGTGCCCAACAATACGGTGTATGTTGTGTTTTTATGGCCTCTTGTGGCGAAGTGATTAGGGAAAAT…
Mdes000632	X1.7	+	7243464	7244667	213	ATGAAAAGAGAGCTATTGCGACATCGAAAATGTTTGTTTGAAATAAATTCAACATTTCCAATAAATGTACTTATTCATATTAATATTTTATATTTGTTGACAATTTTGCATGGTGCAACAGCAAACAGCACAAGAATATGCCGATCTAAGATCTATTTGTCTTATTTTGGTTTAATCTATAGATTTGGTCCACCAACAGGAGTTTCACTATAA
Mdes000633	X1.7	-	7261215	7263167	1215	ATGTTCAATGATAAATGCGACGAAAAGCATACGACTGATAGCATTGCCATGTCCGAGCGTCGTTCTGTATTCATCTTGTGCATTGGGCTCACGCTGTGTCTATCGATATGGCGTATATCACAACAAGACACATCAATTCAAAACGAATACACATCATATGACCCGCTAGAAGTCGATGCCAATGGAGAAGGCAGCAGTAACAGCATCATTATCACCAGCGGCAGCAGTAACAACAAAAATAATAATAATAATTTCAAATTGGCATCATCATTGCAGCCAACAGTTTTAATGACACCATCACCATTGGATCAACTAGCAAAAAATGATGCAAACACCTTAATAGATCTGGACAATTTTGAATATTCAATTGAAAAAAGTGCCTGCGACGATAATGATAAT…
Mdes000634	X1.7	+	7265906	7271431	334	ACTTTCAGTGATTTAAAACATTGATTTTGGAAATTCGAGAATAGTTCATTTTATTTACTCACACAAACATACATTGAATTACTTTATGAAATCCGTCAAATATATCCAATGTAACCCAAAAATAAACTATTTTCTCCAAATCAACGAAATCTATTCGAAGTTTCCGATTCCTTTTCGAATTTCCATAATAGTTCATTTTATTTACTCACACAAACATACATTGAATTACTTTATGAAATCCGTCAAATATATCCAATGTAACCCAAAAATAAACTATTTTCTCCAAATCAACGAAATCTATTCGAAGTTTCCGATTCCTTTTCGAATTTCCATG
Mdes000635	X1.7	+	7277033	7278790	1094	ATGTGTTTCGACATTGAACAACATTTAGAACTCGATCTCCGCGAAAAACTCATTAAATTCCGGGATGCGATTTACGTTGCTGAGATATACATTGAGAATGGTGTACTGAAGGCGAGTTTGAAATTTAAATGCAGACGCGAATTGCCGTCTTACGTTGCTGGCAGCGAATCGCGCGAAAATGAAATTCAAACTGAATTTCGATAATGTTGATGGAGCTTCATTTTGACGTTTTTGAATTGTTTTGATATGTGAGCCTTAACCTCAAAGTGAAAACAATACTTTCTACAATCGAGACGAACTGAGAACAATTAAAATTGTCTCAGAAATTCAAAATTTGAATGAAAATGTCGACGATCCGTTCGATGCACATGAGGTTTTTGATTTAATTCGATCCATAAA…
Mdes000636	X1.7	-	7278485	7295176	7506	TGTATTTGTATTTGGACGTTTTTTGTTTTTTTTTTTAGTTTTTCGTATTTGAAAATTCCGAGACTGGATCGTTTCATTGTCATAAAGGCACTTGCTGTCATACGCTAGCATATACTAATGGTTTGAATTGCTGTTGTGAAAATATCGTTCATACTATGGTGCACACATAAAATCCATTGGATTTTGTCGGTAGAAGAATGAGATAGAAGAAAAGCAATCAGCAACTGCTATTTTCATTTGTTTGGAAAAATTTAGTGTTGATCGCGCGTCCACTTCCATCGAATACAAAGAGCCATTTGTAAGAATCAGTGGAGTGTGAGAGCCATGTGTAAATAACATTGAAAACTAACCTGCTGCTTTCATTCCAATTTGAATCTCGTTCAAGAACTGCAGCATGAC…
Mdes000637	X1.7	-	7297459	7300391	2268	ATGGAAATTTTATCAGCAAATCCTGAATTGTTTCAATGTATTTACAATTTAGAGCCATGGATACGATGCAATGTGATAAAAAATGATGATGAATTAAAATGGTTAAAATCGAGTGCGGATGTGTGCAGTGAGGGAATTAAAAGGTTCACTGCGGCTATTTCCAAAAAAATCAATCTTCAGCTGAGTACACAGATAAATTGGCCAAATGATTTCACCTCAGGACTGATTAATATGGATGAGGAGATTCACGATGTGTCTAATGAAAATAAAGTCAAAATTCACAATATGAAAATTTACGAAAATGTCATCAAATTAAAGGAAATATTCAATAAAATGTTTGATCACATGCGGAAAATCAAGGAAACTGAGATGAATTCACTTCAGAAATTAAATAAACGG…
Mdes000638	X1.7	-	7301299	7313278	6258	AGCTAATACTAGCGCTAACGAAACAAATTTGCCGACAGTATTGCTTTATTCATGCTTTGCGCTGCTGTATATTAGTCGTCACTTATTTTCAACAAATATAAATTTATTCTTTTCATGTGTATGATTGCATACGGATCGTCGGTTTCAATTTCAATTTCATAGTCGGCATCCAATTCATTTCGCTCACATTATTTTTGAATTGAATGTCAGTAACTACAACTGTTTTTTTTTAAGCTCTGTACTTAAAGTTCTCAATTTTAGCCGGTTATTTTCCGTTTCAATTCTATCCGAATTTTTTTTATTTTCATAAAGTAAATTGACATTTGTGATTCTGAAAGAAAATTGAAAATGTCGCGAACATTGATTAATTTGCATAAAAAGTTTAGTGCTGGTCGAGCA…
Mdes000639	X1.7	+	7313928	7320833	3965	CTCGTTCGTGCATTCGCGTCATTTAAGAGTTAATGCTCTGTTGCTTATTCCGTCTCAGTTTTGTTTTCACATTTCGGCAATGTCTTGTCTCACATTCAAGCGATCAGCATAAAATCGTTCCGTATTGAAATATATTTTCACAAAACGTTGAATTACTGCTCAACAGGACTCAGTCTTAATTGATGGGCCTGTTTCAGAAGTCTTGTGTTCCTGTTGTTTGTCATCATTTTTCTGTTTATTGTTTATTTTTATAGCTAATTTTGGGTCGTTATTATCGGAGCAGTGCATATATTTTGATAATTGTAGTTAAAGATATATAAACGATTATTTGAAGAGGTGTCTATCGAACTTCATTTGACCTACCATTCGGATCGACAAGTGTTTCTGAAATTATCAACC…
Mdes000640	X1.7	-	7320958	7322939	1641	TTATTTTTCTTCTTTTTCTTCTTTTGCTTATCTTCATCTGTGTTTGCTGGTTTCATTGCTTTCATGTCTAGCTTGTATTTGACAGTTTTGCGATGATGTGTAATCGAAATGCTGTAATTTGATATTATTATTTTATACAAACGAATTTCAAATGTTATTATAATTTAAAGTTCATATTATTGTTATTTGAAGAAATTGAAATAAAATTTAGAAATTTAGTTGATTTTGTTGTGCAAAATAATCGAACAAAATCATGAATTACAATGCAAAACACGGTGAAAATGCACCCGGCATTCGACGAGTACAACGAGTCAGTGATACAAAATCGATGGGTTATACGGCTCCATCCGCACCACCACCATTCGCATCGAATACATTTGCTCCCGATGCCAGCCAGTC…
Mdes000641	X1.7	+	7323027	7324756	1501	TCGCTAGATGTCGTTCCAAATGAAATGTGTCAATATTACACATTACACATGAATATAACTCTGACATAACCAAATATTTTGACAAAACGATCCTCATTCGGCGATTTTCTGTATAATAAAAAACGATTAATTTTCAGTTTGAAATTATGATATCCAGGATAAGTGTTTTATCGAAGAGCCTTTCGTTGGATCAGGCCATCAAATTAGTAAAAAATCCTGGTTTGAGATATCATCATGCAATAAGTGCAGGTAATATGCACGGACAAATGCAACTCGATCAAATGAAGAAGTGTCCGAACAACAAATCAACGTGCGTAGAACAAAAACTATGTTCCATACCAGGGATTCTACAGCATCGAAATTTCAGCTTAACCGCACTCAGAGCAGCCGCTCCACTTG…
Mdes000642	X1.7	-	7324732	7325473	646	TCGAATTGTTTTGATATAGGCTGTAACCTCAAAGTGAAATCAATACTGCGTAGAATATCAACAAAACGACCTTCTGGAATCGAATCGAACATAGAACAATTAATATGGTCTCAGAAATTGAGAATTTGAATCCAAATGTGTACAAGAAATTGGATGAACGAAAGACAGTAGCTGCAGATTGGGATGATAATGTCGACGATCCGTTCGATGAGCGTGAGGTTTTTGATTTGATTCGATTCATAAATGATCCTGAGCATCCATTGACATTGGAGGAATTGCATGTAGTACAACAAAAACTTATCAAAGTTGATAACAAAAATAATGAAGTATTTGTTAATTTTACACCGACCATTCCACACTGCAGTATGGCCACATTAATTGGGCTATCGATAAGAGTTA…
Mdes000643	X1.7	-	7326968	7328357	1044	ATGTTGCTGGTGATGATGTTCACATTTTCGATTTGTTTAGTGAAAAGTGCAAATGTTGAATCGGTCGAAAAACGAACGGCTCCAGATTCTTATATTGATGCATTACAGAACACTCACAACGAAGATTCCATAACTTCTCGCGGAAGTTTCGAATCACCATATCCAGATAACAACATCTCACCTGGATATTCATATGGGCCACCGTCAACTGAATATGGTCCACCATCCAATGAATATGGACCACCATCACATAGCTATGGTTTTCCACCGGTGCATAATTCATACGGTCCTCCGGGATACTCACCAATTCATAGACCAATTAACGTCTACAACTATGGTCCAGCACCACAAAAATTCCCAATCGTGCATAGTATTCAAAGTGCTCCTCGAGATGAACAT…
Mdes000644	X1.7	-	7332643	7350391	7344	GAGCACACACAATCAAATGACCGAATAACTTTGAAAAATGGCGTTTCGAAATGAATTTCAATCGAATTTTTTGGTTCAGTCGGAATACAACCATTGTAGGGATCGAATGTAAACTATGGAGCGGTAGCTAAATCTGATGAAATTTATCGGCCTTTGTCCGCTATTTTAGGGATTCTTTTTTTTAACATCATTTTTCAAATAAAATCAACAACAAAAGAAAAATTTCAAACAAAAAATACACACAAAAAAAAATGATTATTATAAAATATAAATTTATTTCAATAACCAATTTGTAACCAGTTTTGCGCTCTAAACAAAAATAAAATCAAAAAAAATAAGAAAAATATTAAAAAGTATTAAAAAATCCAATCAATCAATCAATCAATCGCATTCGAATCG…
Mdes000645	X1.7	-	7353460	7353678	219	ATGACATCAAAACTTAACGAACCGCTAATCAAAGCGGGCGGTAAAAGATTCAAATATATAAATTGTTTATTGCCTACCACATCACCAGAATTTAGTTTGTCATATTTTCAATTAGGCGAATGCCAAACGATTAAAAGTGTTAATCAAAATGATGGTGTAAATGTTCCACAATGCTTTAATCCAATCGAATTGTCATTCCATTTGAACAATTGCATTTAG
Mdes000646	X1.7	+	7364928	7370944	2216	ATGACAAGCAATCAATCATCAAGTAGTAGTAGTTCGTCATCGATGCATCCACCGCAAGTAGGAGAGGAGCGATTGATGGTTGCCGTTCGAGTTCGACCACCGATCAATTTGAAAGAAGAAAAATGCATTCAAGTATTTTCAAAAAAATCACTTTATTTCGATGATGGACACAACAAACCAAAAAAATATATGTACGATTATGTATTTGCTGAGGATTCAACACAAGAAGAAGTTTATCAAACAACGACATCGCCATTGATTAAAGATGTACTTAAAGGATACAGTGCCGCTGTTTTTGCATATGGAGCAACTGGATCAGGAAAAACGCACACAATGTTAGGACCAAATCCACGCAAAGCAGTCGGTACACCGACACCATCTCCCACTGAATTTCCACCA…
Mdes000647	X1.7	-	7371156	7375127	2703	TCTATGTATTGCAACATTTTATGTGTATGTGAAAATGGCCGATGTATTGTGGCAACCATCGGATACACACAATCTAATTGTTTTTATTGAGCCAATTGATTTTTCGTTTTTTAGTTTTTATCGTTGGATACGAATTTAGTGTTTAGGTTTTCTTGTTCATATATTATCAATTCAACAAATTTTATTGATACAATTCGATTACAGCATAATATATAGTGAAAATGAATCGTTATTCGTATAACACAGATTCTTCTTATCAGGATCGCCAAAGTGCCATGGGCAGTGAAAACATAATGGATGAATTGGCTACATTGATACGAACTGAAATTCCAGAAGGAAGACAAAGCCTTCAAGATAGTTACACCAATTTGGCTCGTGTTGCCGAATACTGCGAAGACA…
Mdes000648	X1.7	+	7375472	7378596	2455	GAAAAGAAAAAGAAGAAGAAAAAGCAGAAATAGCTTTGCTTTGTGAATTTCGCCTAAAATTATACTATTATAATAGTCAGCACTTTCTTCTCTTGGTGTATTTTTTCGACTTTTCTTCATCAAATCAATTAAATTTGTTCTCTTTTTTGCTTAAATTTGCTTTCAGCACATTAAAATCAATATCAATAAATTTTCTCATCGAAAAAAAAAAATTATTTCGGAATAATTTTCGTTGGAAATCAGTTTGTAAGCTTTTCCCAGAGAAGTTATAGAGAAGTTTAAGTGAGGAGAGTGAGTGAAAAAGAAAGAGAAAACGCAATAAAAATACGGAATTCAAAAGGATCCGAATAGAGGTCAACTGTCAGAGTTAAAAGAAAAAGTAAAAAAAAAAGTTGTTTT…
Mdes000649	X1.7	+	7379971	7381347	1212	ATGGATTCGACAAGTGAGTATAGCCGTGAAGAAAGATATCGACGATATTGTGATGAGCGCATAGCTCAACAGATTCGTGAAAATAGTCAAGAATTACGTGAATTAGAATCGAAAATTCGGGCAATTTATGTTAACAAAACGGTACAGTGTCAATTGGCAGAACGGGAAAAAAAGCGATTAGAAGAGAAAATTCAATTGGAAAATGAAATTAAACGAATGAAACAACAAGAGAACGACGAATTCATTCGAAATCAACAGCAAAAACAGGAAATGAAGTTGAAACAAGCACAACACCGTAAAGAATTACAGGAACAAATCGCTCAAAAACAAATCAAACGAAAAATTCTTTATGAAGAATTCCTCAAAGAGAAACTTATTATTGATGAAATAATGGAACAG…
Mdes000650	X1.7	-	7381343	7386148	3363	GTTAGTTTTTCTTAAAAAGATATTTGTATTATGATTTATTAGAACGTTTGTCATTCTCTTGCAATATACAACACAACACAACACCATTTTTTTCTCGATGCACATCGCAAAAACAGAAGAAAAAATACGATATTAGTGAACAAAATATTAGTGCCACCAAAAAAGTGAACTTATTTCAACTCAAATGGCAGATTTTGCAACACCATCAACCTCGGGAAAACGAAAGAAGCGGTCATCACCTAAATGTAAAGATTTGAGAATTTCTGTTCGAAGTTTTGCCAAAAAGCTTTTCAAACTGTCTCTTAACGCTAAAAATTCTGATAATTCTCGGGACGATCGGAAAAAATATGCAAAATATGGATTAGAATCTGTATTTGAAACAGAGGTTGCTTCGCTCAT…
Mdes000651	X1.7	+	7390845	7394448	2434	AACAATTTATTTTATTAGTATCGTTCAGTCATTGGTCTGATTTAGAAATAGATGTGTTGTTCGGTTCCGTTGGTGTCATTTCGATAATATTCGAAATCATTAATTAATAATTGTATTTAATATTTTTGGGCTGTGCCATTTATTCGGAAAATATTTGTTTTTCAACCACAACAACAACAAAAAACATCAAAAAAAGAAAAAAAGAAAAGAAAGTAAAATGTTCAAAAGTATAATTTTGTTGGCATTTTTGCCATTTTTGTGTTATGGACAACGAACACCATCCATTTCATACATCACACAAGAACAAATAAAAGATATTGGTGGAACTGTGGAATTAGAATGTTCGGTACAATATGCCCACGATTATACAGTTTTATGGGTCAAAAGTAGTCGTGAACG…
Mdes000652	X1.7	-	7400726	7401403	598	TTCCTCTCATGTTTACATCGGTATTCAAGATTAGGCCACAATAGTTATATTGTTCGACTACAATTTTGCGAATGTGAGAAATCGAAGTGTGATCGACTATCGTTTAAGTTCTTCATCGTTGAAATAATTTGTAATTAACATAGCAAACGTAGGTTAATCCAATTCATCAGTATGGTGTATCTAAAAGATTGGGAAGATTTTGAAATTGCTGCCGAAAGTATGTTTATTCAAAATCCGGGCAAATGCCGATTTACAATGAAATATATGCATTCCAAGGGCCTCCTACAGCTTAAATTCACAGATAATTTTAAGTGTATTCAGTATAAAACCGAATCCATGCCAGATCTTAAGAAAATAGAAAAATTAACTGGAAATCTGATGACACACATGGCATCGAAC…
Mdes000653	X1.7	-	7402713	7409390	1962	ATGTGGGAATCTTCGACCATTTTATCGCCACAAAAAGGACAACCAAGAATGACACATTTGGAATCACTCGAGGCGAAGGTTCTCAATTTGGTGATAATACTACTATATCGATTCGGTTATAGTTGGGGATTTCTTGGTGTCGGTGGTACATGGAATTTGAACGAAGAGAAAAGCGCTGACGCTGAAATAGTTGCATCAGGTGTCTTTGTTGGATTTTTTGTATATACAGGCGCCCAGCTTATTGCCTATTTGTTCGGTACAACCGCTCACAAACGTGAATTATCCGATACAATAATGAATGTGGTTGGTGTTTTCATGTGGGTCTCCGTTGGTGCAACTGCATTGCACTATTGGCAAGGTTATATACCTCCTCACGATTTTTCGGCCATTACACAAGAG…
Mdes000654	X1.7	+	7429176	7430742	1426	CAAAAACATTGCACAGGCAGCTGTATCAGTTCTGGACGTGCCAAATTTTTGAACTAAGGAAAGAGAATAAAGAATCGATTAAAATCCAAATAAAATGTCTGAAATTGAATTGAATACCATCGAACCAGTGATCATTATCAACGAAATACTCAATAGCTCTTCAGGAGAATCAGTTTCATCATGTAGTTTTCATGAAATGCATACCGAGAATATAGATCCGACTAATATTGTAAGTGATACGAATGACCAACAGTTATTATCAGCTGAACGCAAATTAAAAACTGCTCAATCAGCCGAATATGACCATATTTCGATCAGATCCATAAGTGATATTAATGATTCGAACAGTGATGAAGATTTTACAAATTCAAACGAGAATAGCCAGCGTTTGGAAGATGC…
Mdes000655	X1.7	-	7430971	7434004	1366	CACAAACACACACACACACTCAAAAGAAAGATAATAAAAATTAAGCAACAAAAATTATATGTTGCGAATTCCATTACATGCGTTTTCACCATTTGCAGAAACGTGTGCGAAAAAGTTATTCAACTGCGAGGTAAATGGCTCAAAATCGAGTGTTGGTCAACGGTGTCCGAACATCATAGATAATGCCCAGCAAAAACCAAACTACACTGAAATCGATTTAAGCCAGATTCTATCGCTAGCGTACAGATGGCATGATCCGCCCGATATTCATGAGTTGCATACAGTTAGCAAAGTAGCACCTAGTTCAGTTTTGAATTGCACTTCAAATTTTTCAGATGCAAAAATTTTTAAGAAATCCATAGCGCCATACAAAATGAACAGGGGAAAAATGGCACCAAT…
Mdes000656	X1.7	+	7438351	7445016	2882	AAAAACAGAGAAAAAAATCTTTTTTTTTTCGCTTAAAACGCAAAAATGACATGATCTCAACCGATATTACATTTTCAATGCAGAAAACAAAAGCCAAAGTAAACAAAACCACAGAGATTTTCGGAATTTATATTGGTTTTCTGAAGTGAAAATTGTGTTTCACAGTTTCGACTGGCAATTTGATAATCGATTGTTAAATGAAAAGCATTTGGATTTCAGGTTTATCCGATTCATGATAAAATATCACCTTTCTGATAGATTCACCTGCTGAAAAAGTTCTTTTTTTTCGGTTTACAAATAAAAACAACGTCGCATTCCCGCATCAACAGAAAGAAGGCAAAGGCAAAAGCAAAAGCAAAAGCAAAATCAAAATCAAAATCCAAAGCAAAAGCCAAAACC…
Mdes000657	X1.7	+	7445408	7450538	2046	GAAAAACATGGATGAATGCTCGCTATTATAATTTTGACACTAAACAGCAGAATCGAGTTGAAGGAGTCTCGGAAGCACAAGTTTATTTCGTTGTGAAATCGCTGAAAACATTTAAATAATTGAATCGTTCCAGATATTATTGGACCCTTGGTCCGAATCGATTAATTTTTTTGGCAAATGATTAAAATCATCGTTTGAAATAAATAAAACGCAAACGATAACAAAAATTAAAAGAATTGAACTTAAAATTTAGAACGCATCACAAATCAATAAAAGATGACACAATACCTGCCACCAAATTTGTTGGCATTGTTTGCTCCGCGTGATGCATTACCATTTTTACCGCCGCCAGACAAACTGCCACATGAAAAGAAAACAAGAGGCTATGTCGGAGTTGGA…
Mdes000658	X1.7	+	7464598	7473829	3703	AATAATAATAATAATAATAATAATAATAATAATAATAATAATTAAATACAACAAAAAAAAATTGTCACTTTGATTGATATCATTTTCGTTTTATATTTTGATTTGCAGAAAACAATGTGGCCAAGTGGTTTTAGATGTACTGAAGGAACGCCCATTAGACGAAGTGTTGGAATATATTCATCAAATCGCTTCAACATTATGCATGGCATCGGAGGATACAGATGTTTCGGTAAGAGCAGCTCTAGTGCAAGTTATACCTGACATATTTGCGAGATGCATTGAATTGGAAAATTCAAAATTGGAATATTACCTCTTTGATCGGATGCTCGAAATTGTTCTGCGGTTCTTAAAAAATGAAGAGAATATGGTTCGAGAGTCTGCATTTGCTTCGATTAAAGT…
Mdes000659	X1.7	-	7474162	7479859	2003	CGGAAATAAACGTTGTGTCGTGCCATATGGGTCACAGAAGAGGTTGAGATTCGAATGTGACCAGAAGATCGGGATATTGTTTCATAAGCTGTTCAATTTTTAAAAAATAAAATCATTTTGTTGTAAATAGTCCCCATATAAGGAAGATTCAACCCACGTACAAAAATATTGCGATCGATAGAAGTTAACGAGTTTATTTTTCCTTTATTGATCGAAATAATACGCTTTAAGTTTTATCAAGAAAATGTTGGCAAACTATAATGTTGGAGCTTGTTTTATATTCAATGTTATGCTGCTATGTGAAGGCTATCCAAGAACAAATATCAATTCTGATGCACTCGCCTTCCAAGAATCCGAAGAAGAAAATGTAGCTGCCCAAAATGCGAAGCAAAAAAAACC…
Mdes000660	X1.7	+	7476989	7478450	1160	ATGTTCCGAAATTCAACTATAAAACGCTATTTTGTCTCAACGGTGAAACAAAAAATCACAAAACACTTCGAAAGTAATGTTCAAAATGATATTTTGTCCAAGTTTCCGAGCCATTATCAGAAAATCTCTAAAAAAAAGAAACCAAGCGCCATTTATGTGGCTGATAATGAAGCCGCCAAAATAATTGCCAATTCAATCAAAAGATTTCACAAGACAGATGTTTCATTTTTTGAAGTGAATCCAGGACCATGCATTCTAACAGAACGTCTTTTGTCCCAATTACAACAGATTCGATTATATTTGATCGAATCAAATAGTGATTTTGATACGATTCAAGAGCAACATGTGGCTTCGACAAATAGAATTTTGGGCCGTCATACCGGCTTCACATACCTTTCG…
Mdes000661	X1.7	+	7481433	7491486	7011	ATGATTGGCTCCATACAAACATTAAGTAAAATACTTGACACAAATAACATTGAGTACGCTGGCAAAGACATTTCTCGGAGTACACATTGGTTCGATTTGGATACAAATGTTTTTGGAAAAACGCGAAGCAAAATATATTCAACAATTTTGCTCATCGACAATTTATTCGCTAACATGTTTATCAAAAAAACGCATATCGACATTAAAAAGTTAACATCAAAAGTACAAGACAGCAAAAAAGACACAGCATCACGACTTCGACACCTCAAAACAATTTTAGAACATGTTGATATCGACGAGGCGAAATCATTTTTCGAATCAAACTACAGCCATGTCTATTTCATATTGTATGACACATTTGTGCAGGCCGAAACAAATTTACGCCAAAGAGTTCACAAA…
Mdes000662	X1.7	-	7491619	7496163	4181	CTCAAATAATACTATCAATCAGAATTCAAAGTGCTTCGACAAAAATGTTTAGCAATTTAAGCTTAAGAAAAATTCGGTCAACGCTGCGACTCAATCAGAGGATTCTATCATATTCGACGAACTGGAAACCGAAATTTCCAAAATTTCAACAAGAGATCAATAGATTAGCAAATACTGAGCAATGGCGCAACGCAATCGAAATCATCAATCGAAAAAATTTAGCTTGTACCAAATTCAATTTGCCGGCATTCGAATCACTGGCCGAAAGTGCATTTTATGATAATGACAAAGAGATGGGCTGGAAATTATTGAATGAAATTAGTAAATCTGGTTTTCAGCCAAGCAGTGAATTATTTAAAGCATATTGGCAATTGTGCACACAAAACCAAAGCCAATTTC…
Mdes000663	X1.7	+	7491635	7492967	1273	TTTCATTGAAACGTACATTTTCATACAAAATGAATCGAAATCGAGTTCGGGGATTCCGTGGCGCTAATAAGCGTTACGAAAAAGTATCTGAATTGGATCAGCCCAAAGAAGAATCGTTGATTGTCAAACAATTTCGGCAATATAACGATGAACTTATGGACAAACATGATCGCTACGAACGCATTGTAAAAAAAAGTCGAGACATCACCATCGAAAGTAAACGTTTGATTTTCCTTTTGCATTCGATTGATTCTCGCAGTTCAGACTTTGATAAATGTTTGTCAGATGCATTTAATCGATTGATGGTGTTATGTGATCTCCATTTTTTGAATATTGCCAAAGAATTGGATGGACATGATAAATATCAATATGTTCGAGCATATTCAGCCGGTTTACAGG…
Mdes000664	X1.7	+	7496585	7511101	6975	ACAATTACATGCGAAGGAATTTCAATATGTCGCCGTATGTGAAATTGTTTTGTAGTCGATAAAATTTCTTCTTCTTTTTTTCAATCATAATTTCTTTCTTTTTCCATTCTTGTTTTTGATTTTCATTTGTGTTGCGGTGAATTTCATTGAAATTTCGACAAAATATATTATGTCGTTTGTGGTTTTTTGTATTTTACTTCTCTAATTTTATTCGTATTCAAATCAAAGTCTTCAGTTTGTGTTCATTTGTTTTGCCGATCATTTGAAATTGGCCAACGTCGATTGAAACTCATCATAATCAACACATTCGCGAAAAGAATTTCATTTTTGGGTTCATACGCGCTATTTTTTCTTCTGTTGGTCGTTGTCGTCATTTAAAAAAAGAAAAAATAGCATTTT…
Mdes000665	X1.7	-	7510417	7513326	1715	ATGTGCACCGATAGTGATTAGTCGAAATTAGATAGTCGTCAATCGATGAGACAATAAATTTACCTGATATTTTCGTTCGGAATATTTTTATGAAGATTCATTAATTCCATTTTTTTTTTCAATATTTTATAATTTCAGTAAATTTTTCCGTTATTAATTTTTTTTTTTTAAATTGCCTTCAATATGATTGATGTCGTTGCCGAGCACATAATTAAGGGAATAATTGTTTCAAATTCCAAAACTGGTATCACGTGTGATGAAATTGCTAGAAAATATTCTGAATATGTTGGAAAAGTTTGGCCATTGGCAAAAAGTGAAAGAAAAATGATTGAATATTTGGAATCAATTCCATGCGTTAATGCATTAAAAACTGACCACGGCGAATTGATCTGGTATGTA…
Mdes000666	X1.7	-	7514426	7519827	2818	ATCAATTCAGAAAAAAAAAACATACAAACATTTGAATGAAACTCAAATATTTTGAATTTGGGGAAATAAATGATGAATTTACTGAACGAAACACTGTGATTTAAGCTAAAAGTAAAAAATGGCAAAAGTGAAAATAATGAAAACATTCATTTTAATACTTCGGAAATTTTTTAAATGTACGCTCATAATATTATTGTGTTCTCATTGGGCATATAATGTTCACTGCGAAACAGAAAATCCACCAATAAGCAATGATCAAGAGGCCACCATTGGTTGTCCGATCCCTGATTTAAGATTTGTACGAGCAAAAGCATTTCTATCAACAACCGAATCATATTCTGTTAGTTTGGAGACAACACAGGCACCAAATGAAATTTTATCAACATCAAATGTCGCACC…
Mdes000667	X1.7	-	7520862	7524407	2530	CACATATGTCATGTCATGCATTATGTGTCACTATGTCTTCATACATCAATGAAAGCCATTGTTTGTTGCAAAATGTTTTGAAATTGTGTGTTTATTTTTTTCTTTTATTTTTTTAACCATTGATGTTGTGTCAAATAGATGTCGGCTCACAAGCAACGATACAAGAATGTTGGGCTCGATTCCAATGAAATGCGACGCCGCCGTGAAGAAGAAGGTATACAATTACGAAAACAAAAACGTGAACAACAACTTATCAAGCGTCGAAATGTGGACACAGAACAAATTATGGACAACGAAATCGAAAATACAATCTCGGATGTTAAAGTTGAACAAGTGAATTTCACAATAATAACACGGGAAATGGTTGCAGATTTGTATAGTGAATCAGATGAAGATCAA…
Mdes000668	X1.7	+	7524551	7524787	237	ATGGCATCAAAACAGGAAGAAACTTTACAAGAATTGCTTGCCAAAGAAAAACGTTTGGCTGAAAAATGTTCCCGCATACCAGCCGATGAAGCCACCATGAAAAAAAGAACAATAGAGCTATTGCACATTTATAATGAAATAAAAGATGCCACCCAAACGGTGATCGGTGCTATCGCCGAAATCAGACAGGACACAATCAAAAATGTACACAAAGAACTTAATTTACCTACCGAATAA
Mdes000669	X1.7	+	7525006	7526038	882	GGGTTTAACACTGATAAGCAATCGGTTCGGCTAAATTTTGATCTAACTTGGCAATAAATATCCTATAGGATAAAGATTTAATAATCAATTCAAAAGAAAAACTAATAGTTTGTAGATTTTTATTCATTTTGGAGTATAAACGGAGAGGAAAGACCATTAAAAAAATGGAAGTCAAAAATGACTGCAGTGATTTCCAGCTATTTCAGGAACAATTGAAAAATATGCGAGGAATCGACGATAAAATCGTGTATGCATTGAATACCTCGATTCCAACAGAATCATTTAAAAAAGATTTAAGTGCAAACCAGACATGTAAAGAGTTATCTGAAAAATTGGGGATTGTTTACAACGATCGTAATAAGTTTATTCGAAATTGTATCGCTTCCGCTGCCGATCGGG…
Mdes000670	X1.7	-	7525862	7527487	1553	ATTTGACGCAGACAGCTCGTCAAGAGCATTTCAATTCTAAAATATAAGCTACTGATCAAATCATTCCGCTCAATAAACGTAAATAAAAGTATCAAAATAAAAAAAAAAACAACATAAATGAACAGTTTTATTAATCGCATCCAACTATCAACTACGTTTAATTCAAAGCTTTTATTTGTGTCTTCAACAAATAAAAAGTTAAACTTCCAAAGAATTTCAGCATGTTTCGAATGATTGCATTCATTTTTGTCATCCTATTATCCGGTGGCATTGAGGCCTTCACTATCGCTACACTTGACTGCGTGATAAACATCGACCAGGACTTGGGTACTCCTCAACCGTTGTACGTTTATCATAATTCAAATGATTTCGTAACAACTGCAGCCGGAACAAGTGAAT…
Mdes000671	X1.7	+	7537967	7539428	1105	GATTCTACGAAAATGTTGCGTTTCAAATGAGTGCTGCCATCTTAATAGAAAAATTATAAACCTCATCAGATTCAACTTCGTTTACGATTCTTTCCTTTTTTTTCTTTCGTTTCTGTCAGTATTTTAGCTGTGATATTAGATATTGAAAAAAATTGACAGCGTCAAAGTAATCTATGAAATCCGAATTAAAATCAAAAATGATGCAAGCAATAAAAACTGGATCAAAACTGATTTCAGCAACACGTTATGTGTATGGAAGAAATCAGTTTTTTAGCGTATCATGCATGTTGAGAACGGATTCACCAAATACGGTGCCGGAAAAAGATTCTAAACCAACATCCACAACAAATCCAAACAAACCATTAGAAACAAAACGACAACTTACGAATTTCGATAAAA…
Mdes000672	X1.7	+	7539489	7540741	859	ATGAAGTTTTTGTTGGTTTTTGGTTTGGTGAGCATTGTATCATCGTATTCCGAAGGCGAACTGCCCATACTTTATCCGCCACAAGCTACTAGTAATTCCCGTATCGTTGGCGGAGACAATGCAGAAGATGGACAGGCACCATTTCAATGTTCTATGCAATCAAATAAGAGACATTTTTGTGGATGCGCTCTCATATCAAGTGAATGGATTGTAACGGCAAGCCATTGTGTTAGTGGTCAACGTCCTGAACATTTAGAAATTTTAGTTGGAACAAATAATTTGAAAGAGGGCGGAACATATTATAAAGTTGAAAACTATATCAAACATCCAAAATTCAATAAGCCAAATTTCGCAAATGATATCGCTTTGATGCGAGTCAAGGGAAGTATAACGCTAAAT…
Mdes000673	X1.7	+	7540899	7552362	3267	TCGAAGCTTGACATTTAACAAACAAAACCGACTGCAGCGAGATAAATGAGATAGTCAATTTCGTTTTGCTGAACAATTTTTTTTTTTGTATACGTTTTATTTGCTGAAGTTAAAAACGCATACACAATGAATTCTGGTTCGATTGAAATTCCGTTGAGAGACACGGACGAGGTGATTGAGTTGGACCCGGAACAGTTACCCGACGGTGAAGAAGTATTGAGTATTTTGCGTCAAGAACATTCGCAAATAAACACATGGGTCAATGTTGCCCTGGCCTATTATAAGCAAAATAAAACACAAGATTTTATCAAAATATTGGAAGCGGCACGGTCAGAGGCCAATACCGATTATCGTGACTATGAAAAAGATCAAATGCGTGCATACGATATGTTGGCGGCA…
Mdes000674	X1.7	-	7553572	7555449	1388	TGCTTTTTCGATTGGAAATTTAAATCGTTGGCTTGTAAAAGATTTCATTCTCAAGAATTAGGAGTGAAAATATGGGTTTCATCTACAGTTTGGCTTTGGTTCTGGTTATATTCATAGGAACTATAATCCAATGTGAAGGTGCGAGGATTGATTCCGAAATCGACGACATATCAAAAATAGATGCCGCTAAGCTGGAAGAAATATTACAAGATTACATAATTGAAATTGCGCCAGTTTCTAAAAGTGATTATGTCTGTGAATATCGTCAATATGGCGAATCATTCCTGAAATTCGAAAGCTATCCAAAAATGGTGAAATTTTTTGAAGACTTTGGTGGCCGAGTAAAGAAAATTAGAATTAATTACTCCTCCTTTGATGATAACGTGCCACACTTATATA…
Mdes000675	X1.7	-	7568077	7575522	1304	ATTTTGCAAATCCCAACGGCTGTCGATCGAAGAAATTTATTTTTCAATGTTATCACAAATCGTGAAGGCAATCAAACCGTAACGGTAGAAGGTGCTGGCGTCAATGCGACATTAATTCAAGCTGATATTGCACAGATGAATGGCTATGTACACATTATTGACAGGGTATTAGGTGTCCCATTTGCCACTGTATACGATAAACTTCGTACGGATCCAATGCTTAATTCGACGTACATTATGGGCCAAAATGCCGATTTCAATTTACAATTGAATGATGCAAAACGACGTTTCACCTATTTTGTACCTAGAGATTGGGCATGGCAACAAACTGAACACGAATTTCCATCAACACATAAAAAGCTCTTCATGCCCGATTACTCATATCACGCTCGCCTAATT…
Mdes000676	X1.7	+	7632288	7635568	987	ATGTTGGCGACACTTCAACATCAATTGGGATTTTGGGAAGAGATATCAGATGAAAATAAGCGATTTAATTTTCCAGAAGTGGAAAAGTTTTCATTTTTTGGTATCAGCGAACTAAAAACTTTTAATTTGAAATTTAAATTTCCCAAACTTAAAATTTTGAAGCTGATTGGAAAAGTAGAAGATAATAATTGCTTGTACAAAGTAGAGGAATTAGATGAATTAGCGCTGGGTCCCCGTTCGATAATGGAAAATAAATTTGAACCGATTATTAAAAACAATTATCGCATGACAAAGATATCTATCACATCTCCCTTTTTGGCGGGAACAATGAAGAATATTGAAAATTATTTGAAGAATTTAAAAAAATTTGAAGTTATTGATCTAGAAGTGAACAGTCCT…
Mdes000677	X1.7	+	7636530	7638357	1384	TGCTTTTTCGATTGGAAATTTAAATTGTTGGCTAATAAAAGATTTCATTTTCAAGAATAAGAAGTGAAAAAATGGGTTTCACCTACGGCTTGGCTTTGGTTCTGGTTATATTCGTAGGAATTATAATCCAATGTGAAGGTGCAACGATTTATTCCGAAATCAAAGATATATCAAAAATAGATGACTCCAAGCTGGAAAAAATATTACAAGATTACATAATTGAAATTGCGCCAGTTTCTGAAAGTGATTATGTCTGTGAATATCATCAAGATGGCGACTCATTCCTGAAATTCGAAAGCTATCCAAAAATGGTGAAATTTTTTGAAGACTTTGGTGGCCGAGTAAAGAAAATTAGAATTAATTACTCCTCCTTTGATCATAACGTGCCACACTTATATA…
Mdes000678	X1.7	-	7639665	7640030	234	ATTATTATTGTTATTGTTATTATTGTTATTATTATCATTATTATTATTATTATTGGATATTTATATATCCATATTGATCAATATTCCAAACTGTTTTTCCAGCAATGCAACTATTTTAGTCTATCGATGTGCACATCTGCATTCAATTTATTCATTTCTGTCATCTGGGTATTTGGTATTGAGTATGCCTGTTGCGAACCCACAGAAAATGAAATAATAATAATAAAAGAAGAA
Mdes000679	X1.7	-	7655749	7656675	422	CACATAAATATTCCAAAAATAATTTAAAAAAGTTTATGTGCATCGTTGTGCATTGAGAAGAAGAACTGTAACGTATTTTATCAATGCATTCAAGTTATTTGTTCAAGGACATAATTTCATAATCAATCATTGCAATTTTGCGCTCGCGGAAACGAAAAAAAAATCTATGTCAATTGAAATCAACAAAGACGCAACATTATTTGATTCGAGATATGTTTTAAATTGTACACAAGTGACTTTGCTATTTAACAAAATAAAACCCAAGAAGAAAACAAATAATTTCCAAACCACAAACAGATATTCAAAATGCGTGTAATAAATAATTTGTTCTTGCTCGTTGTGAGCTTGATTCATTTATCAATGGCTGCATCGCTTCTGGATAAAATAAAAGATGATCCA…
Mdes000680	X1.7	+	7677104	7679823	765	ATGGAATCATCAAATTTATCGATGCCCGAACAACAAATATCAGATGATCAGAGACAACGGCCTACATCAACCACATTTAGCAATAACAAAAACAATTTGAATAACACAAAATTGAATCAATTGCCTGAAAAGAGAAGTGTACCGATGTGTATTTTTCGCAGCAGTTTGAGTCAACCACCACCTCAAATATCGGATTTTGAACAACAGCACAGTGAACAACATCGAATTTTAATCAATCAAATATCAGCACCAAGTTACTTCAATCCGATTAGACAGACGCCATCTCAATCATCAATACCACACGCAATACAACCGCAATACATCAATAATCCATTTATGGATGAGAGATCATCTATAGCGGAAGTGAAACCATATACAAAGGATTGTAGCAATGGCACC…
Mdes000681	X1.7	+	7683723	7696114	2493	CAGTTAAAATCAAAGAGCCTGACACATTTGGATTCCTTGGAAACATATAATGTTGCAAAACAATCGCAGGCAAACTATTCAAACTCCTTTCAAGTTTACTTCGACGTCAATGCGGTCAGCGAAAAAGAAGAATTATTGCCGGCTATAAAAGGAGCTACACTCGGAGAAGTACTGAATAAGTCGCTGCTGCAACGAAATTTGAGTGCCTCTCAATTGGCCATCTATGAGCTATCGACAACAGGAGCAACCGGAACACCAACAACGCAAATATGCTTCGTGAGTGAAAGAACCGATGCGGAAAGTTTAAGGGGCAAATATTTGATTGTAATTGAAAAAGATTCTTTGTTATGTCCGTCAGCACCACAAAAAATCAATCCTGTTCAAAGTAATGTACCACGA…
Mdes000682	X1.7	-	7696480	7696698	219	ATGCATTACAATGGCGACTATCTAAAAAAGTTCAATCCGCGATATGTAATGCATACACTGGCCTCTAAGCAGCAAAGTCAATCAAATACAACTGGAAAATTTTGCAATTCATTTCCAGAATTAATGGATACTTCAGGTTCCGTACTTCTGTCTAAATTTCCGTTGGAATATACGCAAATCGTACAGAGAGTCGAAGATCGAAGAAAATATACACCGTAG
Mdes000683	X1.7	-	7700279	7705156	3030	ATGTTAACATTGAGCACTGATGTTTTTGGACCATCTATAAAAATAGAAAATATTCCTGGTACACCAATGGAGTCAATCGATGCTCTTATGGCTGTCGAATCAATTGATTTGAATGCAACAGCTGATTCGAATATCAATAATGATGCATCGACACCAACACAATCACCAAATCGCGGTTCGCAAACAAATAGTCGAATGTCTGATCATAGCAATAACAAATCAAATGACAAATCACCAAATGATTTGAATATAGTGGCAGATAATATTCGATATTGGCAAAGATCTAGCGTTGCGTCATCGATTGGCAACGAATCATCTAAAGAACGTTCAAAACAGGAGCAAGAGGATTTGGATCCAGAATCGTTGATGTTTCGTGATGGGCGACGAAAAATTGATATG…
Mdes000684	X1.7	-	7709055	7712173	765	ATGATTCTCCCGATAAAAAGTTGTCCGGATTTTTTCAATTTTAGGCGGCCAACATATTTATTACGCGATTCCGAACTGTATAAAACGATTGCAATAAAAAAGATTGATTCGTTTGTAGATCATCGATTCATAATTGAACCGTACATGGATTCATTGTTGGGAAATACATTAATTTTGTTGCGCGGTAAAAAATGGCAAAAAATGCAAACTTCAATGTCACCAGCATGTACCGGATACAAAATGCGACGAATGTTCGAATTGGTACCACTTAATCCACAAATTCAAGAGCGTTTTCGCAATGAAATCGATGATATGAAATTATCTGATCAAAGCATAACCTATGATCAATTGAACCAAATGAAATACTTGGAAGTGCTACGTATTCATTCGCCAGCCGTC…
Mdes000685	X1.7	-	7715873	7718233	1684	AAAAAAAAAAAAAAAAAAACAAAATAGAACCAAAATTACAAAAAAAAAAACGAATCATCGACATTTTGGTCCTTATTTTCAATTGAAGACAAATAACAATTGAAGTGTTGATTGTTTGTTTGTATTTTACTGAAAATAGCAACGAACGCTGTGTGACGCCAAAACAAAACAAAAATAAAACAGTGTTAGATCGTTGATTGACGGCGGTTATGGACGATTTATTTGAATCATCATGGAATATAAACAGAAACCAACTCTAAACGAATTGAATGCACTGAATGCGACCACCAATTCGGCGAACCAAAATCAATCATTCAAATCAAATGGACAAATGTCCATCGAATCAAATAAACGAGATGTACCAGTAATTCCATCAAAACCAGCCCGAAGTGCACTCAG…
Mdes000686	X1.7	-	7719821	7725559	5249	TTTGTGTCAAATTAGTTCACTTTCAGGTTAGAATTCATAACAAAAATAACATTCGTAAAATCGAATTTCTTTTATTTGTTGAAAACGATTCCGTCTCCGTACCGGAATTATAATTCTTATTCATGATGTCTTTTGATGCCCGATGGTTAAACCAAACTACGGTCAATTTGGACAATACAGAAGAATTATTACAAGAGTATATCCTCAAACAAGATTTACCAATCTATGATCCAAAACCGATCATTTTGCCACGTGAATCAAAGCCAAAAAATCTGTATTATGCACCGAATGGAAATGGAAGTACAACATTGGTTGCTGATCGCGATCCAACCACTCATGAGATCATTGATTTCATTGAGGTTAAATTGGAAGATACTGAGAGAACAGCAACAAATTCAA…
Mdes000687	X1.7	+	7725853	7728727	1980	ATGGTGAGCATATTGAATACAATTGATACCGGCCATGAAGATATGATTCATTGTGCCGAAGTTGATTACTATGGTCTACGTTTGGCAACATGCTCATCGGATAATTCGGTGAAAATTTTCGACATTAAAAATGGTGCACAATCATTGGCCGCCGATTTGAAGGGGCACGGTGGTCCAGTGTGGCAATGTTGCTGGTCACATCCAAGATTTGGTAACATTTTGGCTACGTGCTCATATGATCGCAAAGTAATTATATGGCGCGAACAAAACGAATGGATCAAATGGTACGAATACAGTAATCATGATTCATCGGTCAATTCGGTTGCATTTGCACCGCCCGAATTCGGTTTGGTATTGGCATGCGGCAGTTCAGATGGTACAATTTCCATTTTAACATGT…
Mdes000688	X1.7	-	7729479	7729763	285	ATGGAAAATCGTTCTCAACATTGTCCAGTAATTCGGCCTGGACCAGCACTGGGTTGCAATTTTTGTTGGAATACAATCGATGCGCATGGACGCATTTTACGGCGCAAAACAAAGTATCATTGTCCCGAATGTCAAACCAATTTATGCATTGTGCCATGTTTTCAAGAGTATCACGAACGACAAAATTCAAATGAACCATCCACATCCACGTCAAATGATACAGTCAAAAACTTAACGACACCATCCAATTTGAAACATCATTCGAAGTCAAGCTCATTATCATAA
Mdes000689	X1.7	-	7730979	7731660	186	ATGCCATTCGATGCAAATAAGTTGACCCAGTGCAACCATTCAGGAGAATTAAGCCAAACGAATTGTGTCACTTTCAATTCCTATATTTCAAGCACTGCATCAAATCACTTTATGCTAACAAATCACATCATCATCTCAAGAGAAGTTCGAAGCGATTTTTTTTTTTCAATCAAACTGAAACCTTAA
Mdes000690	X1.7	-	7732437	7741537	4979	TTTTTTTTTTTTTTTTTTTTTTTTGATTCAACACAAGAGGGATATTTTTTCCCATCATTTCTCCTGCTCTCGAAGTGTGTACTCTGTCGTGTGTGTATTTTGGTTTGAATTATACAATATTGTTTATCGAATGACGTCATTGATGAATTCAAGGTCTTAGAAAAATTCAACATTTTGGATATAAGTGAAAAACAGAATAATGTCCGTGCAACAATTTTGTTTGCGCTGGAATAATCATCAGCCGAATTTTATATCAGTGTTTTCATCGCTACTTCATAATGAGGCTCTTGTTGACGTTACATTGGCGGCTGAAGGAAGACAACTTCAAGCCCATAAAGTAGTGTTATCGGCATGTAGTTCATATTTTCAGTCATTGTTCACCACAAATCCTTGCCAACA…
Mdes000691	X1.7	+	7744596	7754798	1478	TTTCCGTTTTTTTGTTTTGTTTTTTTTTTTTCAAAGTGTTAAATCACTGATTATAAATTGAAATCATAAGTGCTAAAACGCTTTATTGAATGTTAATAAACCGCCAAATAAATAATTAAATATAATCATAACAGTTTTAAAGGAAAGGATAAAAAAAAACAAAAACAAAGAATTAAGTCACCCACGATAGATAGCATTAAAAAGTTTAAACACATTGAGCTAGTGCAAACAATTGACTCATTTTTGATTTTTGATGCAAAATGGATATAACGACAATAGCAACAATATTGTTGAATTCAACCAATTTGGCCGCAGCCAATTTATCTACAATGTCAACATTAGCACCACAAACGATGTCAAACACAACATCAGCTATAACAACATCATTTTCACATAAAA…
Mdes000692	X1.7	-	7759278	7761072	1664	GAGCCAAATCACAATCACTTCTGTAATTTATTCGTATTATAATAAAGTGTATGACAATGATAGTGGTTCGTTTAGTATTCAGTGTAATATTGTTCATCGTCTGCAATGCACAAAAGCCAACCAAATGTGTGTACACATTTGTAACGGAGAGTGCGATTTGCAGTAATGTTGCATTGTTGCAAGAAATCTCAAGAGAATTTCGCCCCACTTGGAAGCACATTAAAGTGATTAACACTCTTGGATACTTCTCGTTGATGGATTCGAGTGTGAATGCGTTCAATAGTATTGTGGAATTTGATTTAAGCCATGCTGGTATTTTAGAAGTGCCTGATAATGGATTTCAATATTTCACTGCATTAACGCATTTAAATTTAGCCAATGCATCTATATCAGCGATTG…
Mdes000693	X1.7	-	7762440	7777625	4273	AAAAAGAAGAAAACGTTGAAAAACGAAACCAATCTGTGCTCTCGTCGTCCTATCAAAATTACAGCCCATCGATGATAAAGCCTCTCATTTATTTTGTTTTGTCTTTCATTTCAGGAATGAGCCAACCGCATACTGAAATTTAGCACAGCAGATCAAGTCATTAATTGATTCTTTATGCCACTGTCGCATCGAGCGAAGGCATTCGGAATTCTGTCGGTGTGTGTGTGTGCCCAGCAACATAACAATTCGTCAATAAATAGCGAGCTTTCAATTAGATCAGTTTTGTAACGTTCATGGGCAAGTGTGCATCAAAACAACAGCAACAGCAGCTTAAAGAAAATACAAGCGGCTTTCATCAACGGAATCATCATCGCGACCTTTTCCAACGGCAAATATTCA…
Mdes000694	X1.7	-	7783387	7783635	179	TCAAATTCAAATGATTTTGAATATTTTTAACGCCTTTGATCAATACGTTTGCAATTAAAGGTTTCTTGGAATGGTCGATGGTTGTTATCAATCTCAATAGCTCGTCATTTTATAACCATTTTCATATGATAAATTTTCCAATTAATCATCATTTCCATTATTTATCTGTATATGTTGTT
Mdes000695	X1.7	-	7800614	7808123	1212	AAGGTTTATTCCAATGAATTACAGTTGAATTTGATTGGTGAAGTGTTGAACATGTTACATCTTCGGAAATCGGCCACTTTTTGGTTTTTAGTTGCATCAGTACAGTTACTCAGATGTACGGCAGATCAGATTCTCGATGATCGTTTCAAAGACTTTATAAATTTGGTTAAGAAAGGAGCTGGAAGTGAATACTTTAAACATGGCACTCATAAATATGATAAACTCGATCTTTTGGGTAAAGTAGCGGATGATTTCAAAAAAGAATGTCTGGAAATTTTTGGACCTGCATCGTTGAAAACCGGATATACCAAGGCAGAATACGCGTATATGTCGCTAGATAATGTATGCAAGCGTTTTGTCTGTGATTTCATAAACAAGATCTCCGAAAAATATAGGTGG…
Mdes000696	X1.7	+	7895933	7922154	2197	ATTTATCATTCATACATTGTTATTTCGGTGACCAGCGATGATTTATTCGTTCTCAGCCATTGATTGTTATTGACATTGCGATTGCCATCAAATCGATGTTATTCGTTCATATTGATATCTGTTTTGAAATGAATTTTTCTTTTAATTGAATTTATCGAATAAAATTTACTGATACATTTTTGATTTCATTTCTTTAGGTTATTTCTGGCACATTACCGACTTGCATCTGGACACATCATATTCAACAAAAGGCGATGTCACAAAAAGTTGTTGGCACATGGAACATCATCAAACGAATTCAGCGAATCCACCGCCCGGCCGTTTTGGCGACTACATGTGTGACAGTCCATGGAGCTTAATCGAATCTGCAACGCAAGCAATGAAATCAAGACAAGGAGA…
Mdes000697	X1.7	-	7964525	7977056	2134	ATGTTGTTCTTCTCAAGTACAATGACGAAAATTTCAATAATCTCAGGCCAAAGCACACCAACAAAAAGCGGCCATAAACCTGATGTCGATAGTATACAGGATCGTGGAAGTTGGGAAAATCCATTGGAATTTACACTCGCATGCATTGGATATGCTGTTGGTTTGGGTAATGTTTGGCGATTTCCACAGCTTGTGTTCCGGAATGGCGGAGGAGCATTTTTAGTGCCGTATATCTTGATGGTGCTTGTAATTGGATTACCGATATTCTTTGCTGAATTGTTCGTGGGTCAATACAGTGGCTTAGGTCCGATCCGAGCTTATGAATATCTGGCTCCAATCTTTCATGGTTTGGGTTACTGTACATTAGTTGTCATTACGTTTGTCACCATTTATTACATG…
Mdes000698	X1.7	-	7980794	7983637	1482	ATGGGGCAGTTTATCTACTGCTTGGCTGTAGTTCTAGTTATATTCGAAGGAATTATAATCCAATGCGAAGGTGCTGGGGGTGGAATGGTTGGGGAAGCAGAGTCATCGAATCGGAGACAAGATCCATCACCCATTGCTGCCAAAAAAGAGCAACGACTTTTGAAGTTGCACTTAGTTGATTTGATTGACAAAAAAAAACTTTACACAACACTACAAGAGTCCCTACAAAATGGCGAAAGGAATGCAAATATGCCCTCAGTGAGCAATATATTACAAAATTGCATAATTGTTATTGAGACAGATGAGCTTTTGTTGGGTGAAGAAACCGATGCATACTGCGAGGCTGGCGATTTATTTCTGAAATTCCGCGACTATAAAGAACTTGAGAAATTTTTCAAA…
Mdes000699	X1.7	+	7986515	7988359	1616	AGTTGCTATTTCGTTTTGGAATTTAAATCGTTGGTTGCTAAAAGGCTTTTTAGTTTGAAGAATAAGAAGTGGAAAAATGGGACATTTTATCTACTGCTTGGCTGTGGTTCTAGTTATATTCGAAGGAATTATAATCCAATGCGAGAGTGGTGGGGGTGGAGGTGCTAGGGATGTAGAATCATCGAAGCAGAGACAAGAAAAAGAAAATCAACAACGTTCGATGAAGAAATTAGCGGAAATGATTGACAATAACACCCTTTACGAAACACTACAAGAGTTACTACAAAAGTCCACACAAAACGAGGGAGAACGTGTATATGACCCCTTAGTGACCGAAATATTACAAAATTGCATAATTCTTATTGAGACAGATAAGCTTGCGTCGGATGAAGGAATCCA…
Mdes000700	X1.7	-	8036433	8038049	1557	AGCAAATGAAATGTATAAAAGGCGATGTCTGGATCTATAGGACCATCAGTTACTTTTTTGTTTTGAAATTTAAATTGTTGGTTAGTACAAGGCTTCATTTTGAAGAATTAATAGTGAAAAAATGGGTTTTATCTACGGCTTGGCTGTGGTCCTACTTATATTCGAAGGAATTATAATCGAATGCGATGGTGGTGGGGGTAGAGGTGCTAGGGGTGCAGAGTCATCGAATCGGAGTGAAGATCCATCATCCAAAGAAGAGCAACAAATTTTGATGTCGAAATTATTGTATATGATTGAGAAAAACATCCTTTACAAAACACTACAAGAAACCAAAAAAAATGGAGTAAAAAATGCAGGTCAACCCTCAGTGAGCGAAATACTACAAAATTGCATAATTCG…
Mdes000701	X1.7	+	8054500	8054691	170	AGCCATAAAAACGTTATAATATTTCATGTATTTGATTGTTGTTTGGATGTTTTTTTCTTAGGTGTGTGAAGTGTACAGTGTACATATGTTCAATGTTCATTTGAGGTCAACGTTATTTAAGCAATTGCCACATTCTTTCGTGATATTATTTTGAATCTTGGTAGACACCA
Mdes000702	X1.7	+	8084618	8100177	2372	CAAATGATGTTCACAATTCACAAATCGTTAATAGAAGGTAGATCGGATTCAGTACAATCTGAAATTTGTTACCGAACGTATCATTTTTAATTGAATTAAGTTTTTCAATATAAATGAACACCGCGACACAGAGTCCAACGGAAGGAGTGAAACGTGTAACCTGGCCACCTGAGCACGAATATCAAGCTAGATCATCGCAAACAAGACAATCACCAGCATTTCAACCACCCCAGCATCAAGCATCTCCATCTGTTCATTATCAACAACAAAACGGTAGCTATTCGCAACCACAAAACCAATATCAACATCCATCATATCAAGCTCAATACCAACAATCGTCCCCAATGACTAATAATAATTACACAAACCAATCCTATCATCAACCAGCCTCTGAACCAA…
Mdes000703	X1.7	+	8100654	8100911	180	ATGTTCTTGGCTGACGAAGTCAATCGAAAATGTGTCGAAGGAAAAAGCTATAGCGATGGCTGCAATAATTGCTTTTGCATTAATGGAAACATAGGTTGCACACTTATGCTATGTCGAGGACGAGATGGACAGGAAGTGAAAGCACAATCACCACCAGAAGACTTCTGGGAAAAGCCATAG
Mdes000704	X1.7	-	8101187	8104308	2087	AATGTTGAGTTTGTATTGTGTGAAACAAAAGAAATAAATGACGCCATCGTACAAAGGTGTGTTGTGAAACACCAAAGTGACAGCTACTTATACATGGCTAGTTTGAAGTATTCAGTAGAACGAAGCAATGCTGGACGATAAATTTAAACGGAATATTATTCATTTGAATTATTGTAATTGAAGAGTAAATAATTAACAATTGTTAGCAAGTGCTCTCATCAAATCAATCAAATGAAAAACATCTTAACTGATCGGAATAATATCATATTTGAAAATTTCATGAAATCAAATGTAATCGGGAAAAAAATTGAGTGAAAATATTTTGGTTGAAATGTTGCTTATTTGAAATCAACGAAAACAAAACAAACAAATACCAAATAAGACAATAGCATTGCTTAA…
Mdes000705	X1.7	+	8104712	8110750	4508	CTCAACTGTCAACAACGAATACGAAGAGAGTCATAGAGCATCATATTGGCATAACGCTTTCTTGTGCATTTTTGTGTTGGAATTGTTTCTGCAAATTTTTAGATGTTCCACATCGAAAAATATCTATAGATCAAAATAGTGTTTTATACAAAATATAAACATGAAGTCAATGCTATATAAGACACCATCCAAAACGGTCTCCCGAATGGCACCAATGAAAACGCCAATGAGCCGTCAAAACTCAGCCGATACGATAACTGATCCAGTTCAAGTATATTGTCGCGTTCGACCAACGAATAATCCAAATGAAATATCCTGCGTTAAAGTTGTTTCAGATAAAACGGTTAGCTTACGGCCACCAGAAATGTCAGCCAATTATAAAATATCTGCAATGCGTGA…
Mdes000706	X1.7	+	8111200	8114126	2643	ACAATTGAATTTGTGAGATGTTTGTGTGTGTGTGTGTATTTGTAATGGTATTGCTATGTCGTGACAGCCATTTCGTTCATGTCATTAGTTGCGTTCAGCTAACATTGATTGAAACAAATAATATTTTCAAAGAAAAAACACATCGATTAATTCGAATGCGATTTCAGTTGTAATTTGAGAGACTGGAAATGTTCCCGTGAAACACATTTTTGATTTTATTCGATTTTGAAAATAAAAGGAAAAATGCAAAAATTACAGCGAAACCGAGAGGAGCTGTCACAAATGAGCCCAATGGAACGTGAAAAGCATAAAGAGACATTGGCTCGTAAACTGTCTAAAAAGGATCCATCTGTTTATTTGGTTAAACCAGAAAAATCATCGAAAAGCTGTGCCTGGAAT…
Mdes000707	X1.7	-	8114130	8127608	3404	TCTGTATGTATTTACATGTCGGTGCGACAACAACTCCAACCGAGCACAGAGTATAGAGCAGACTCATCCAGAGCAATTATTCGACCAAACAACATAGAAAAAGAAAACACCGTAAGAGAACGAATGTTTGTTGTGTATTTCTTCGATATTATTCGTTTAAAATATTCGTTTGGCATTTAATCGCCAACATTGATTAATATTCATCGGATAACAAGTGCACGAAACGAGATTTTGCTGAGTATTTTTTTTTTTCTTGTATTGATATTAACTTCTCAACATCGATGAATCAATTTCACTTGTTCAATTTGGTCGTCGAAAAAATTGCGGGACTTTTTCCTTCCATTCGTAACATTGAACTGAATTGTTCATTCGAGTCGATCGAAACGGAATAACATACAA…
Mdes000708	X1.7	+	8128273	8130089	1733	CACAATATTATTCGAAAACGAAATGCATAAAAGACAAAATATTGAGAATATTCCAGTTGAATAGGTGTATTTTGTTCCCATTGATAACATTTAATTACCTTCAACCTCAAATCTTGTTATCGTTTTGTTCGTTTTTCCTCTTGTTTGTTTTCTTCTTTATTGCAATTTTATTTGTCATTTTGACATCGATTGGATTTTGGTTATGTTTGGAGTTTGTATATAAACAAAACTGAGCACAAAAAACATTTCGATAATCGTAAATTACATTTGGCAATGAATCAGACGTGATAGTGATTTAGAAATCGAATACATTTTTTTTTGGTAAAAGATGTTTAAATTAATTGGATTCATCGGTGGAATTGTGTTATTAAATACACTTTTCTTGGAATGTTCGTCGGA…
Mdes000709	X1.7	-	8128437	8139181	7534	ATGGCAAACGAAGTGGAAAATATTTGGACTGTTCAATCAGAAATCAATGATGGGTCAAATGAGGTCAAAACTAATACATCGAGCCGAAATACAAATTCTTTATGCAAAACGAAAGATTGTTTGCGGGCTGCATCGAATTTATTACAGAGTATGGATTTCACAGTAAATCCTTGTGATGATTTTTATCAATTCACATGTGGTAACTGGGCCGATGATCATCCTAGGCCCGATTCAGCAAATTCATTTGATTGGTTTAGTGAAAAACAAACAAAAATTCTTCGTTATATTCGCTCATTTTTGCAATTGAATAGTACCAAATCCGAGCCACGTTCAGTTAAAGAAACGCGAACTATGTTCAAAGCATGCATGGACACAACTCAAATGGATGCACTGGGCTTG…
Mdes000710	X1.7	-	8143060	8148143	2326	AATGATTCAATGAGTGCCACGAATATCAAAAGAAACAAAACAAAACAAAACAAAACATGCACAATATTTTTTCGTAATTGATAAAATATTTTTGTTAGATCATACAGTTTCAATAAAATCCAACAAATCCATATTTACTGTACGAAAAGAAAATCACATTGATGTTGGCTTAATTACGATACCTCACATATGTTCAAGTGCAGCTCGAATCATTTAATTTGGAACATTATCGATTTCATATTAAAACGTGGGATAGTTTCTACTAAAGGGAATTCAAATTTGACATCACAGCAAACTACTGTAACTCATTTTTTTTGCATTTTTCCGCAACAATCGATATCGAAGGACATTCAAAAGTGGCAAAAAGACAAACAACAACAACATTCGTTTCAAAGTGAT…
Mdes000711	X1.7	-	8151270	8154463	1032	ATGAAACCCGCACCTGCGGATTATTTTGATTTGACTGATATCCAACTCGATTTGGTCGTGAATATTCGGATAACAAGACAGATTAAATATTCAATCATCAATCAACCAAAATCTCTAGTTCGAATCTCAGGCAACGATGTACATACATTTTTGCAGGGTCTTATTACAAATGACATAAATCATGTGAAACCAGCTAGTCCAAATAAGGCAATGTTTACGATGTTTTTGAATAAACAGGGCCGTGTACTATATGATGCCATTATTTACAAATGTCGAACAGATGATCAAACCGTTATCATTGAATGTGATCGAAATATTGAGGATCAATTGAAAAGACATTTACAATTGTTTCGGGTGCGAAAGAAAATCAGCATCGATTCAATGAATGATGAATTGTGC…
Mdes000712	X1.7	+	8153396	8159260	4415	ATACATTATTTTTTTCTCTTCTCATTTCCAAAACACATAATTTTCCTACATCGTATGCGAAATTGAATGGAAAAGTGATCACTTAATAGTTTTACTATTTGTTTGTCAATTGTGAAATGAATTGTAAATTTATTAAAAATTAACAATTAGTCTCTATCGTTTAGCTTCGATTCACGTTTTTAAGTTTATTTTGCTCTTGTGTTTGATTCAAACATCTTCTATTCAATTTATACCCTTTATATATTTTTCTTTTGCACGGAAAAAAAGAGAAAAAAATCACACACAAAAAGGGAACGAAACGAACAAAAAAGAAAAAGAAGAATAAAATAAAAGAACAATAAAAGCCAAGTTAAAACCGATAGATATATATATATATATATATATAATAGCAAATGAATT…
Mdes000713	X1.7	-	8161107	8161745	570	ATGGCATCAAATCGTTTTCAACGTTTCCTCAATAAACAATCAACAAGTGTTTATTTCACTCATCAATCCAAGCAAAATGGTCTCTACAATCAATATCTTTGTTGTTTTATCAATGGTTGCGTCAGCATTCGGTAGTGTTTTGCCAGTAGTACCATATGCATCATCATTCAATGCTCATACGATTAATCATGCCGTGGCTACACCATTGATCAGTGCACCACTTCCAATCCCAGCGGCTTTGGCTCATCCAGTACCTGCTGCCCTAGCTCATCCAGTTCCTGCCGCTTTTACTGCACCACTACCAGTCCCAGCGGCTTTGGCTCATCCAGTTCCAGCTGCCTTTACTGCACCTCATCCATTTGGCGCTCCAGTCAGTCCAATTGTGTCACCATACGCAGC…
Mdes000714	X1.7	+	8162686	8164638	1338	ATGTCAGTTGAAATGGTAAAAGAGAAAAACCAAAGCGATTTGAGCGTTCAGACAAGAATGACAAGGGAAAGCCTTATAAAACTATGTAAAAAACACGAATTGTATATAACTCCACACCTGAATGATGTTCTCTACCTGCATTATCAAGGCTATCAGAAAATTGAGAATCTTGACGAATATACTAGCTTAAAGTGCTTATGGTTGGAATGCAATGCCATTTCAACAATATCTGGATTAGAAAATCAAAAGGAATTGCGTTGTTTATATTTACATAACAATTTCATTCGGAAAATCGAAAACTTGGAACATTGCTCTCGTTTGGATACCTTAAACCTTTCACACAATCAAATAAGATCCATTGAAAATTGCGACTCATCCGTTTTGCCGGAATTGAATTCA…
Mdes000715	X1.7	+	8165324	8167064	850	GCCGATTTTCACCATGGAATTGTTTTATTGGATGATTGTTTTGATTTTGTCAATGAGTCCGTTTGTGAACGGAACATTTTTTCCGTTTACATCACTTTTGTCACCACGTTCGCCGAATTTGTCACCAAGATATCGATCACGATCGTCTCGTTCGCCTGCCAACAATTTGATACAGCTCCAATCACCAATATTGGGTCTGCGCTTCTCAGTTCCAGCTGGATTAATGAGCTTATTTGGTATGACGCCATCAAATCAACCAAATCAATCACAACAACTGAACATACCATTGAACGGAGCATTATTGCAACTCGTTCGATCATTGTTAGCCAGCCAAAATTATGGAAATTATCCAAATCAAAATTATCGTTCACCCGAGCCATACTTACCACCAAACATCAT…
Mdes000716	X1.7	-	8167500	8175102	1460	CGAATTACCCATTTAAAGGATGTGCAATGGATATTATTGATATCGCCATCAATTTCAATTTGAAGAGGGAACAATTAATAGTTTCAACACAAACAATTTCTTCCTTCAATTTGGTATAAATATTCGATGTTTGTTAACTAAATCATTGAATCCGTTATTGATATTCAAAGCAATCACAATTTCAAAAATACAAAATTTATCAAAATGTTTAAATTGATCGCTGTTTTATTTGTTGCTGTCGTTATGGTTTCGGCAAAACCAAAACCAATCGTTGTAGCCCCAATAGCATACAGTGCACCCATAGTAGCTGCACCAAATGTTGTCACGGCGACAAGCTCACAATATGTTGCTCGCAATCATAATGTGTTGGCCGCTCCAATTCTATCGGCACCTTTGACC…
Mdes000717	X1.7	+	8173169	8173647	345	GCGATGATCATGAGTATAAAAGACGCCATCGAATGCCTTTTCACCGATCAGTTCTGATTTAAAAACAATTGCGACAACATACTCAAACACTCACAACGTTCCGCTGCCAACGCAATCATGATTAAATACATTTTGCTTGCTTGCATGTTGGCTTTTGCCTGGGCAGCTCCAGCTCCTAATCCTCAAACCTATTTGGCCGATGGTTATCCTTTGGCAACTGCCTATTCATTAGGCACACCAACCTACTATGCTGCACCATATCCATATTCGGGATTCTCATACAACAGCTACAACTATCGTGCACCATATTACGCCTATTCATCACCAATTTTAATTTAAAATCAA
Mdes000718	X1.7	+	8180750	8181409	660	ATGGAAGAGCCTCGCGTTGTATTCATCGAAATTCCATCGATGCACAAAGGCCGTAGTGGCAGTTTATCACCAATATCACCATCACCGTGCCGTGAAAAGCACACAGGATTTTTCGATTTATTGAGCCGTCGTTTTGGTCGCCGATCACATGATGAATTATTTTATCATCATCATAACGGCGAAGAAGATGCACGTAGCTCATCAACTGAATCCTGTTCATCGACATCCGGTCAATTAGCAGCTCAAAATAATGATACAAAAGATTCACATAATCAATTGAATGGTACACATAAACAGCGATGTCATTCGCGAAATTGTTCATGTGAATTTGATCATGGAAGTCAATCAAATAGCTCAAGCGATTCAAATAGTGATTCAGTTGGTCCAAATGATAAAAAT…
Mdes000719	X1.7	+	8190678	8193419	1426	CGAGTTCTCAATAATATTTGGTTCGAAAATCGAAATGTGTTTGATTGATTTCTGTATGCGATCAGTCTTATTGCTTCGATTGGAAGCAACGGACAGAACAGGCTTTTATTCTGAGACGTTTCGAAAATAATTTATTCAAACGAACGAATTGCCAAGCAGCTTGTCCACAACAAAAAAAACCCCGTTCATGCTTTCAATCAAATTCGTTAAGCCAATAAAGGGCATAACAAAAATGTCCTGGATCATATTGTTGTCAGTTTTAATGATATTAGTGAGTTCAATCAGTTCCATTGAAACATTTGAATTGAATCCAGCTGTGTATGATGAAAGCAAAGGCGATATTAATGTTAAAAATGACGCACCAATAATTGGTGTTCTGGCTCAAGAGATTTCATACAG…
Mdes000720	X1.7	+	8198919	8199301	259	GCGGGCAACTCGTATAATTGGTATCAAGACAATTCCATCTTATTGGCTGGCTATTTGAATTCAAAAATAACATTGAAGCATAAACGATTCCAAAGTCATTGTGACCATCGACCTGATCGTATTATTTGGCCACGGTTACATTATTATTATCGTTACGTCTAATTTATCTGTGGATATCATAATTCTGTCGGTTTCAAGCTAATTTATTATTTTATCGGGGGCAGTTTTCGAGCGCAATACAACAATCACACGCAACCAA
Mdes000721	X1.7	+	8200997	8209580	4184	ATGGTCGGCATTCTTCAATTGACTCGCTTTTTGCTATATTTCCCAAAATCGGTTTACCGACGGGACAAAAGTAACAAAAGCGCTCTTCATTATTGTTGCGGACAATTGGATCTCGTGGCTGCTGCAAGTATAACAACAGCGGCTCCAGATTTGCTGGAGTCAGCTGATGAAGATGGTCTTACGCCATTACATTTGGCTGTTATTCAAGGGAATATGGCATTGGTTAATTTACTGTTGGCGAACAAAGCAAATGTGAATGCTGTCGATAATGAGGGTCATTCTGTTGTTCATTGGGCAGCTGTTTGTGGTGAAGTTGATGCATTGCGTGCATTATTAGCAGCTGGTGCTGACATTACTAAAACCGATCTAAATGGCGGAAGTCCACTACATTATGCGGCC…
Mdes000722	X1.7	-	8212189	8221973	3661	ATCAAACAATTTGTATTTCATATTGATGAATTGGTTTTTGTGTTTTTTACTTTCTTTTCAGGTTACAGGTGATAAGTGAACAGAGTATAGAATATATACAAATATTTTTCGCAATCATTCGTATTTATCGTAACTGCCGCAAAAGGAGTGAAAAGTCTTTAATGTGCTCCCACTATTTTGGCTTCATCCAATTTTATCAGATAAAATTCCAAGTGCAAGAAAAGAAATTTAATTTGATAGCGCAAAACTATGAGTAGATTCAACGCACACAGCGCACATTCATGAGGTTCATGAGGAGAACAAAACATTAAATAGGCAACAAGCAACGAACGAACAACCAAAGATAGTTTAAAGAAAGAAAGAAATAAAAAAGACAAACAAGAAAGAGAATATTTAAAA…
Mdes000723	X1.7	+	8227870	8230278	1401	TTCGTGCTCGAATAATTGAATTTGTCAATAAATGAAGCTCACAATTATAATTCGAACCAACATTTATTCGTTTTCATTCTTATATAAACCGGGACCTGTGTACTTCATCTCCAGTATACAATAATTGTTCAGCTCTTGAATACGAAAATGAAGTTAGCTTTTGCGATAATTTATTTGTGTGCAGTTAGTGCGACGCCATGCTTCCAACCAAAAAAGGAGATTGATCGAAAATATCAACAGTTTTTCGAAATGTCCTGCGAGCATGCGGAATCGGGCCCAAAATATAGTTTGCGTATACCGACATGGTGCAATTCAGAGTCTGCAGACGAAGATTTCAAAAAAGAATGCATTGATGCATTTACAGAATGCGAACCAAGCAAGGAGTGGAATACCGAAGAC…
Mdes000724	X1.7	+	8241680	8246864	2444	ATCAGTTGCTTTTTCGACTTGAAATTTAAATTGTTGGCTAGTAAAAGATTTTATTTTCAAGAATTAGAAGTGAAAAAATGGGTTTCATCTACGCCGTGGCTTTGGTTTTAGTTATATTCATAGGAATTATAATCCAATGTAAAGGTGCTGGGAGTGACTCAAGGATTTATTTCGAAATCGACGATATATCAAAAATACCTGCCGCCAAACTGGAAAATATATTAAAAGATTACATAATTGAAATTGCACCAGTTTCTGAAAGTGATTATGTCTGTGAATATCACCAAGATGGCGACTCATTCCTGAAATTCGACAGCTACGAAAAAATGTTGAAATTTTTCGAAGATTTTGGTGACCGAGTAAAAAGAATAAGAGTTAGTTACTCCTCCTCTGATAATG…
Mdes000725	X1.7	-	8244328	8244563	177	TGAATACATAAACTAGTTCCAATAAAATATAATTTGTCAAATAAACGTTTATTATTTTCCTGTGTATAAATTCAGGCTGAAACAATTCCTATTATGCTTATCATGAAATCTTGATGCGTGTAAAGGAATCAGAAAGTTGGAGATTCTCAGCCTATGCAAATAGGAAAATGTGATTGA
Mdes000726	X1.7	+	8291184	8291438	255	ACAACAACAACAACAACAACAACAACAACAACAACAACAACAACAACAACAACAACAACAACAACAACAACAACAACAACAACAACAACAACAACAACAACAACAACAACAACAACAACAACAACA
Mdes000727	X1.7	+	8293354	8293574	191	CATAATAAATTGTTTAGATGGTTTTAGTTATTAGTAAATAATGGCAAAAAAACTAACACAATCTACTTACGTGCAAGTATGTTCTAACATTTAATTGATAATTCAGATTGACAAAATAAAAAGTGTTACCTTTTCAAAATAAAAATTCAAAATATTCTGGAAGCAATTGAACTCTCACGTTCTGATTTGGA
Mdes000728	X1.7	+	8294090	8295550	1401	ATGGATTTCATCTACGGTTTGGCTGTGGTTTTACTTATATTCGAAGGAATTATAATAAAATGCCAAGGTGCTGGGAATGTAACCTCATCGGAAGGGATACAAAATTCACCAGGCAATGATATCAAAGAAAATAAAATATTTTTGCCGAATGATATAATCGAAATGATTGTCAAAAAATCTGATTTCGAAACAATAAAAAAGGCCATAAAAGAGTTGATTGTACCTGCAAATGACGTCATAATGAGCAGAATATTACAAAATGACATAATTCAAATTATTCCAGAGCTCAATAGTAGAATCTTTGAATATCGTGAACTTGGCGAATCATTCCTGCAAATCAACAGCTATGAAAAAGTTGAGTCATTTTTCAAAAAATTTGGTGACCGAGTAACGAAAATT…
Mdes000729	X1.7	-	8307606	8312732	3342	ATAGGTAAAATTCGTCGCCTATTTGATTTCCATAAAATATGTTGCATTCATTTTGAATTTTTGACCGCATAAAAACAATTTTTGTCACTTAATTTGCAAACTGACAACATCATGTCGAAATATTTTCATAAATTTTTATTTCATTGTCAAATAGAATGTGATCAAACATTTGTGTCGCGTCCTGGTGGCCCACAAAATGGGACATTTACTGCTCCAATAATCAACATTCCATCAAACAATCCATCGAATCATTCGCGCCAATGTTTGTATATTTTCTTGGCTGGACCGGGACAACGCGTTGAAATCGTATTCACATCATTTAATTTGCGTGGATCACCACCAGATGGGGCGGCAGTTGGCGAAATTCCAGCATGCGGTACGGAGTACATGGATATTTAT…
Mdes000730	X1.7	-	8318272	8319147	297	TATTATTATTGTTGCAACGAAAAATGAAAAAAAAGAAGAAAATTTCGCATCAAAAATTGGAATCTCATCGATATTCGATCAAACGATTCGAGATTCATCGGATAAATCGTATTTTTAGCGACAAATATTCTACAATTGTTTGATACGACAATTTGATGCAGACAAAACAAAACGACACTGAAACGACATTCATTTACATTTAACAACATTCATATAACATTTAATAAAATCATCATCAATACTTTTACGATCAGAGTTCATAAGATTATGGTGATGAAAGAAGAAAACGAAAAATTG
Mdes000731	X1.7	-	8319255	8319365	111	ATGGTTGCTGTAGCTATTTGTTGCATTTTAGTTTTGTTGGCAGTTTTTATAATAATAATAATAGTTGTTGGTCAAACAATAGAAGAGCCTAAGTGA
Mdes000732	X1.7	-	8338145	8339989	1705	ACAAACGCCTAAGCGGTGAATCCCATTGAATTATCTATTTACAGCTCATGTGTTGGCTGGACAACACTGAACAACAAATGAAAAAGAAAACATGCGCGCAAAATGTGCACCGAACATTGTAAATGTAAAGCACAGCCCATGGGTTGTCGATTATGTGAAGCGAAAAAAGCCAACAACCGCTCCAGCAACAACAAATTCAACAATAATTTTAATAAACGCTGTGAATCTCAAGGAAAATGGGTGCCTAACCGGGATCAATAAAATAATTCGAGCTAACGAATCATTATCGTCATTTAAATCGTTACGTCAAATGAATAGATTGGTGCAACAATCCAGAATAATAATTGATTATCGTTTATCATTCGCACGATTTCAAATCGATTTGAAGCTGAAGCACTG…
Mdes000733	X1.7	-	8343657	8350386	5829	ATGAAACAATCAAGCAATTTGTCATTTGCCGATGCTCTTGATGAACATGCGTCGAGCTCAGACACATTTCACAGCATGGAAGAGGATACACAAACATCGAACGTATCTGAGTCGACGCACAATACATCGCTCATGTCAGGAACATCAAATGACATCGATTCTAATACCAATGGTGACATCAATGATAAACTTCGACAACAACTAAAACTATTAAAAGCAAGAAAAAGTGATTTTGCATTAATTTCAATGAAAGACAGTGCGTTGAGCTTGAGACCGCGTCCGGCTACATCATTGTGGCGTCGATCTGATTCAAATGGTTCAACGGCAAAATTAACCACCACAGAACCATTAGCAACGATTACAAAGATCGGCACAAAAGAGGCAATAGATCAGAATGCG…
Mdes000734	X1.7	-	8350491	8354369	852	TGTGATGATCAAACTCATGACACATTCCATTTGACAGTTCGCTATTGAATAAAACTGAACGGAGATACGGAAATATGTGCTTATGATTTTACGTTTTTGCGCGCATCGTGTGAGATTGTTTGATTGTATATTCGCTGAGAAATGTCATACATTGTTAAATGTAGACCGTGTGGAAGTTGAATATTGTATACAATGTTAAGTAGATGAAAAATAAGTAACCGCGATTGAACGAACGAGATTCTGTGTGATTTCATTTTTAATGAAAGAATTGTATTTGTGCAAGAAAGAAAAGTGTATTATATTTGTAATTTGTATGTTTTTTTAATTGTATATCGAGTCAATGCACACGTCAATTTATATTTGAAATTGAAAATTTCATCTCATTCCGTGGGTGTTATT…
Mdes000735	X1.7	-	8359446	8359788	168	CTCATTTAAATATAGATAAGAAAAACATATAATATACAAAAATCGATTGCTGAACTTTGAACAGCAAACATTTTAATAGGTACCAAATCCAGAATGTTGTCTTCAAACGAGACTCGGCAATATTTGGCCCGTAGTACTATTTTCAGATTTAATTCGTTTAAAGAAAAA
Mdes000736	X1.7	-	8366206	8384503	1765	ATTTTCAGAAATGGCTGAGGGAAACGGTGAAATTATCGAAGAAATGGCAACGACCAACAAACCCGATGGCAACGGTGAACCTGAACGAACACCAGATTATCCAAAACTAGTTGAATATGGATTAGATAAAAGAGTGGCAGCCAAATTAGACGATATATATAAAACTGGGAAATTAGCCCACGTAGAATTAGATGAACGCGCTTTGGATGCGCTTCGTGAATTTCCTGTTGATGGTGCCTTAAATGTATTGAGCCAATTTCTAGAATCGAATCTGGAACATGTATCAAATAAATCGGCATACCTATGTGGTGTTATGAAAACATATCGGCAAAAAAGTCGAGCCAGTCAACAGGGTATTCCGACGCCAACAACAGCAGTCAATCCTAAAGGACCGGATGA…
Mdes000737	X1.7	+	8412520	8416095	2819	TTTAGTTTTGTTATAGTTTATTTTTATTTTTATTTTTTAAATCTGTAAAATTTTGTTCAAAAAAATGAATCTAAACTTTTAGGTGTGATCTGTTCAAGTTAAACAAGATAAAACGAAAGAGTTCTTTGAAAATAGTGCATTAGGTGTGGAACACCAAACAATTGAATGATCTAATATTGTTACGATCGTAACAAAAAATTTTGATTAATACAATGGGTGTGACAGCGGTTATTTGGCGAAGCTATTTTGGCTTTGGCCTGTTGCTAGTTGTCAGCGTTTTGGCCCAATATGAATGGCAACCAAGGGATACATTCGATGAAATTCGAGTTAAAATGGATAAAGTTACGGCCGATAATTGTCAAATTCAACATTTGGGCGATTTATATATGCCCGATGATG…
Mdes000738	X1.7	-	8416056	8417851	1565	GTTCGGCATGACATTTGTCATATGTGCGAACGTTGTCAGAAGTCAATCGAGTATTATTCGCACATCATTTACTCAAAAAAACAATTCAAATAAAAAATAATTAACATTCTTTTCTATTTTTTGTTCAAAAGTTTGAATTTGGTGTTTTTTTTTCATTCACAAAATCCATAAAATAGATAACTAATAGATAAAAATGGCACAACAAGCACCAAAGGCCGCTCAAGGCCTGGCTTCGAAATTGTTTAACAATTTGAAAAGCAAAGAATTTCGTGATTATTTAATGAGTACACATTTCTGGGGACCAATTGCAAATTGGGGCATTCCGATCGCTGCGCTAGCTGACATTCGAAAAAATCCGGAAATTATTAGTGGCAAAATGACATTTGCTTTAACATTGTA…
Mdes000739	X1.7	+	8418534	8428354	2641	TCACGCTCAATTTCGAACGATTTGTTATCAATGTCTTGCGATGTGAATAAATTCAACAGTGACTTAGTCTAACTCTGTTCTTTTTTCGTTCGTCGAAATGGTGAATTTCAATTGTTGGCTGTCCGTGGTCTGAATTTTATTTTTCTTCACGAATTTTTTACTTTTGAAATGGACGAAAAATGTGCTTTTTTGGCAACATGATCCGAATCATAGAACAAAAAAATACCAAAATATTCCAACGATAATAATAATTTGTACGTGAATCAAAATCGAATCGAAATTTCGGTATTTCATTAGTCAATCGAATAGAAATCGATTGAAAATGACTAGAGATAATGAGATACCAGCTATTTTTAATCCTCGCCGTGTTCGAGCACCATCAGTTGTTGTAACCACTGA…
Mdes000740	X1.7	-	8429065	8440111	3971	AACTGACAAAGAAGAAGAAGAAAATAAGAAATAACGAACAAAACGAACGAAGGAGTCGACTCGAGGAAAATAGTTGGCCTACAAACGCGTGACAACGGTCAAAATTTCTCTTGGACGCGAGCTGAATTTCGTATTTTTTATTTTTCAAAGTTTTATCATTATTAAATATAATTTTACGTTATGCATGGATACCAATTGATCCATGTATTCGTGTGAACAATTTTCAAAAATATTTTAGCTTTAATTTTAACATCATCATTCCAAAGTGAAAAGTGAACACGAAAAAAAAAATATCGACGAAAAGGATAAAAATAAATATAAAAGAGGAAAAATACGAGAAACGAGACCAACAACAGCAAAAGAAGAAATTGACAATGCGGCGAAGAACAAAACGAGGGC…
Mdes000741	X1.7	+	8452025	8453209	840	ATGTCGGTCAAATGTGTTGATACTGCATCACCGCAAATTTACTCTCGTTTATTTCGTCCATGGGATGGAAAAACCCATCAAGATAACACAATTTCTTCAACAACAACGCAACGAAAACTATTATCGCCACCGAAATCCACGCATATTGAAGTGACCGATGAAAAAATCGAATGTTGTAAAATTGTGAACCAATCCGTCGAAACGATCAAAATTAAAAGTGAATCGGATTTAGTGCAAAAACAATACAATCAAATGTATCCGATTGATAATAATATGATATCAAATTTTCAAACCAAATTCGAACCGAACCAAATGAGTCCGGTAACAAGAGTGCCTCCAGTGACTGGTTATTTTCCAAGTGCGCCATTATTTTCACCACAACCATTGCCAACTGCATCA…
Mdes000742	X1.7	+	8458910	8460571	1036	TAACAATCGATTGGTGGCACCAACAGTCGCTCAATGAACCTCAAACAATGTGTTTTTATTTATACGTCGAATGTAAAACAATGTGCAGTTTGCATTGAGCCAAACAATGAGCGGATTAGTAATGGCGATCGGTATTATGACTAAGCGAATATTACATCAGTTTTGTTGAAATGCATCAAAAATTAAATTAAAAATTTAAAGTGAATTCAAGATATAAGTGCGGGAAATCAGTGATTTGTATTTCATATCATAGATTTTGCATTCATTTGAATGTGAACTTTGAAGCGGTGAAGTGATTTTTTCATTTGATCATATTTTTTTTTCTCTAAATCGAAAAGCTGTTATATATTACGAAATGAGTATCAAAACGCGCGGACTAGTATTTGCAACATTTTTTAT…
Mdes000743	X1.7	-	8466841	8470028	1770	ATGGCTGCCGTCGAAGTTAGAGGTGGTTACAAATTCTATGGGAAACCAAATGATCCAAATAAAAAGATCATTTTGAATTATCTCAATATGAACGTTCCCATTGCTATGGGCTCCTTGGTGCATCTGGATGTGGAAAACCACACTTTTATCATGTATTGTTGGACAGAAAAGTTACAAGAGGGTCAAATCACGGTCCTTGGATCCAAAATGAATACGAATTTAGCTACCGCACTGGGACCACGCATTGGATATATGCCACAAGATATTGCTTTGGTAAATGAGCTGTCGATCAAGGAGACAATTTACTATTTTGGTCGAATATATGGCATGCACGATGATCGTATACGTGAACGTTTCAAAATTTTAAAAGATCTTCTGGAATTGCCGGATGGTGATCGT…
Mdes000744	X1.7	+	8484864	8488067	1958	TATTATTTCATATGTTTTTTTTTTCCACAATTCAGTTCAAATGTGTAGGGCAACCGAATCAGTGTCATGATTGAGTCATCGTAAATACATTGTTCGTTCTTCTCCAAAACCCCATCACCATACAAATACAGAACCAAACATTAGGCAATCGAATACAAAGAGTGAAAGAGAAGCGAGAAAGAAAAAAACAAATTCGATAACAAAAGCGGCTTCATAAACTGCGGCGCAGAAAATATTCGTATAACGAATCAGATATATTGCGTATCTTTGCTGTCGGTAAAGTAATTTTGTGCGGATCTGTTGTTATTGAAGCATTGTTATACCGGTACTAACTTTTTGCAAAAAAGTTTTTATGTCGTTGATCTTCACATTTGAACTACGACCGAATGATTCATTCAG…
Mdes000745	X1.7	-	8488017	8493690	3313	TATATATATATATATATTTGTTGGAGAGGCAGAAAGGGACAAGAGAAAAAAAGAAAACAGCGAGCATTCCATTTTCATAGTTACAGTTACTCAATTCAATTTTCCGACGTAAAACTCCACATATATATAGCTAAAATAAGCGATATGTTCATTCATTTTGGTAGTCGAAGAGTACAAGCTATAACCAAAGTAGCGGCAACATTTTCATCCCCAAACAGTGTACGACATGCTATTCAAAAGTGTACTGTAAGCTCATATACACGTCAAGTATCCGGTGTTTCAGCGTTCAAATTTGAATCGTTCCACAAAAAGCAACGAAATTCATTTTCATCATATTTAACGCAGGCTACGAAACGATCCAATTTTCAACATTCAATAGCGGTCAATAATAAACAATAT…
Mdes000746	X1.7	+	8494485	8504728	8003	GTAACTATTATTGTTATTGAGTGATTCCTTTGTGCAGCACAGCTCATAGATTATTTTACTTTGAACTCAATTGTTTTCGTAGTTGATAATTCGCCGAATAGATTCTTAAAAAAGTTTTTCCTTTTCATTGTTTTTGTTTTGTTTTTTAATTCTCGCAATCGTTTTGATGTAACATGTTCTGATGATCGTGCGGCCTGAAGGTGATTGAATCTGAAGTGATAAAATCGATCAATTGAGTTTTGAACGATCAATTTAACAATAATGGTTCCAATGAAAGATAACATTGATCAAGAATGTTATTTAGTGACAAAACATTCATGGAAAGGAAAATACAAACGTATTTTAGCCATTGGAAAAACGGCCATCTCCACATATAATCCGGACAAATACGATGTTACC…
Mdes000747	X1.7	+	8506099	8516697	6672	ATGCATCCGATTGTTATTGAATACGTTCGGCTGGTATGCATTGCATTTTTATTCGATAACATAAGCTGTGATAATTTATCATTAGAAGCTTCAAGAAATGATTTATGGTTAAATCGTGAGGCCAGTTGTATGGCCGTTTGCATGGAAAACAATTTGACTGCGATTTTGATCGATTGTCATGAAAAATGTCAAGCAATAAAACGTACATCGAATTCAACAGAAACTATCAGCAATGAAAAAATTCGATTGATTTGTCAAGATTCCGATTCAATAACAATTGAAATTGAAATGAATGATCATCGAAATAACAATGAGATAAACATTACAAATTCAAGAAAATTCAACGGGAATCTGTATATGATTCGTGTTCAAGAGAGCAAACGAGAAATTCCACAGAAA…
Mdes000748	X1.7	-	8516772	8520383	2513	AAAAACAACAAAAAAAAACTCTCAAAGACAAAGTTCTACAAAGCCCAGTGGTGAACGAAAAACCTTCGTTGACTGAAGGTTTATTCAAAATCGACAAAGAACATTCAAACAAATCAAGAATCGATCAATTCAGCAATCAATTCGACGAATAGTTTCGCGCTAGAAGCCATTTGATTGAAATTCGAAACGAATTGAAACGAACGTAGCCGCAAGTTAGAAAGAAAATAATTTCACATTTGAAATAGGAGTTTCACAGTCGCCATCGCCAAAAGTCGTGAATAGACAGACCGGGTGTTAGAAGTGTAGTAGAAGCGCAACAGCAATAGCAACACACCAATTCTTTTGGTTCATTTTTCACATTATTTTCGATTAGCAGCCGTGTGTTGAGTGTATTTGAAT…
Mdes000749	X1.7	-	8521287	8523030	1054	TTTTCTCATTTCCAAGATGGCGATCCAAGTCATATCACGAAACTTTTGTGCTGGCCTACTGAAGAGTGGCCCAAAAATCGCCTATTCTAAGGTGAATAATTTTTCGAACGGTCCAAAAGTTGCTCGTAAAAAGCTGTGGATTTTGGGTTTGGGCACAGTAGTTGGTGTTACTGGTGGACTTTTTTATGCTGTCGACTCGATAGATGCATCTGATCCCAAAGCTATTCCATCAAAATTAGGCATCTGGACTCATCAAAAATTATTGTATGGTTATGACCATGCTAGTATGCGCCGCGGGTATGAGGTGTATAAAACAGTTTGTGCTTCTTGTCATTCACTCAAATACGTTGCGTACAGACATTTAATAAACCAAACGCATACAGAAGATGAAGCTAAGGC…
Mdes000750	X1.7	+	8523650	8529462	3006	ATCATCAATAACCATATCTAGTCGTAGCTTCAATTGCATTTACCATTTTCGTTTGGACGCCATTAGCGAACAATAACTTTCGTCTGTGAACATTCATTAAAATTCGATGGTGAATATCATCAATTTATATCTAAGTCATCAGCGAATCAATTTAAATTAATTTTATAAAAATGGCTAGTATGCCTGAATTGGGTTCGAAAATTAGTTTAATATCGAAATCCGATATTCGATATGAGGGCCAATTATATACGGTAGATCCAAACGAATGTACAATTGCCTTAGCCAATGTGCGTTCGTATGGTACGGAGGATCGTGAAGTGCAATTTGCAATTCCACCTCAAGAGGAGATATTCGATTACATTTTATTCCGTGGATCAGACATCAAGGATATTCGTGTTG…
Mdes000751	X1.7	-	8548153	8554411	1892	ATGGCCGATCAAAATTCATTTCGTCACTATCAAGCCACTCAAGGTGGATACGGAAGTGCAGCACCACAAATGCCTCCAACAACTTATTATGCATACGATCAATATGCTCGATATGCGTATCCGGGTTCAGCTTATGCGATCGGTGGACCACATCAAAATAAAGAAATGGTCAAACCACCGTATTCGTATATTGCATTGATAGCCATGGCCATTGAACATTCATCGGATCGTAAAGTAACATTAAACGGAATCTATCAATACATAATGGATAAATTTCCATATTATCGCGACAATAAACAGGGCTGGCAAAATTCAATTCGTCACAATCTCAGCTTGAATGAATGCTTTGTCAAAGTGCCGCGTGATGATAAAAAACCGGGAAAAGGTAGTTACTGGACA…
Mdes000752	X1.7	-	8559223	8562105	1992	ATATTCATAGCTAATCAATTAGATTGAATATCAATTTTAGGATGAGTGCATCAAGCTATACAGCAGGCAGCAAATCAACGGTCCGCAATGAAGCTGAATTTCAAAAATTATCACAAACCATTGCAACAAGCATACAGAAAATACTCCAAAATGTTTCTACAATGCAACGTATGGTTAATCAAATTGGAACGGCTCAAGATTCACCCGATCACAAACAGCAATTGCACCAACTGCGTACATATACACAAAAAATACTGAAAGACACAGAGGGAATGTTAAAGGATTTGGTGAATTCAAACGATGATCGTCACTTGAAAATTCAAAAAGATCGCCTTTTAGATGAATTTGCTGCGGCTGTGTCAGCATTTCAGGCTGTTCAAAAGAAAACGGTTGACATTG…
Mdes000753	X1.7	+	8562304	8564874	2047	CAAATACTTAACCTCTGATGAATACGGCATTCAAAGAGAAGAATAAAACACAAACAAACAGTCAACAACTGCAACTGTGCGGCATTTACGAGTTCCATAGATTTTATAATTTAGTTTGACAACTTGAAGATGTCATCGCCAGCATTATCACCCGAATTATCAGAGAAAAATAAAAAATATGATCGTCAATTGAGATTGTGGGGTGAACATGGACAATCTCTTCTGGAAGCCGCTCAATTATGTTTGGTTAATGTGACGGCATTCGGTACGGAAATTTTGAAAAATATCGTTCTTCCTGGAATTGGTGGCTTTACAATTGTCGATAGTGGCATTGTTACAGAAGAAGATGTCGGTTGCAACTTTTTCTTTGATTCGAATTCGATTGGTCAATTGAAGGCC…
Mdes000754	X1.7	-	8564574	8566601	861	AAAAAAAACAAACAAAACAAACGAACTGTGACAAAAAAAAAATTTGGTTTATATTAGAAAATTGCTGCAATCGATCTCATCTACATAACGCAATGCCATGTTAACGTCGAATTGCTGAAAATATCGTCAAAATAATATGATAAAAATGTGTTTAACTGGAAAAAGTCGTTGCTGTTTCAGTTGCGGGCGATCAAATGATGTTGATAATAATTCAAGATATGTTAGCAGCGACAATGAAATTATTGTCATTGAACGAAAATATGGGTGCTATCGTTTGGGTATATTTGTAGCAACGATTATCGTAATGTTGCTAATATTAGGCACCATTCCAGTCACATTAACCATTAAAAATAATCAAATAGTGTTAATTAGTTTATGTACGACCTTAATATTTGTTGC…
Mdes000755	X1.7	-	8567923	8568183	168	CTTGGTTTAGGTGGGGCAGCTCCATCATTTGCTGGACCAAATGGTCAATATATTGCATCTGATTCAGAAAATGGAAACAGAATCACTAATCTTATCAATAATATAAGGGGAAATGAACAAGATAGCTCCGTTGCTGGAGTTGGAATGTCGTATACGGGATACAAAGGC
Mdes000756	X1.7	+	8570370	8570757	306	GGTCGCTCCATCATCGAATTAAAAAGAACCATTGCAACGTATAGTTGTCACTTGGCTTGCACTAATTTGCTAGATTTTTTTGGGCCATGTGCGCAAGAAAAAAATCGGATAAGATAGTTAAGATAGAGAAAAATAAAGAAATAAAGTCGTGTACATAACATCTCTGCAACAGGATATTTCCCTGAATTGACCACATTTGTTGCGGGCCAAGTGGCCAACAAATGAAAAATGGTCCTTTAAGAGAATGACCATTGGAGAATGGTTGCGTTTTATAGAGACTTTACTGTAGATTGGTATAAATATAAA
Mdes000757	X1.7	-	8580377	8621417	7578	CAAATAACACCGGTTTGTGGATCATCGACAACGGCCTCCGTCAAAGATGTTAGTGGTAGTGGCCGAAAAAAGGTTTGCATATGCAATACACCATGCCGTATTGAAGCCATTCAGCAAGAATCAACATACAAATCAAATGCTCTGTTGAAAAAACAACAACCAGATGGTTCATTGGATCGGTTATTACCGCTGGAAAAGGCGACGACTGAAGATAAATCTATTAACATGAAATCCCATCAAACAAACGATACTACGAACTTCAAATTCGAAAAATATTATCACCAAATCGACGGCGATATATATGAAATAATCCGTAAAGTGCCATTAACATCCCTCGATCATATCAATATTTCGGGTGTTGTTGCATCGCATGATTCTAAATCGAAAACGAATCAACAT…
Mdes000758	X1.7	+	8613633	8613856	197	AATGCATTGCGTATTATCTTGAGTCAAGTTTCTATTTCTTTCTTTCAGCAGATGCACAATTAAAAATCGTTCATTTTCATATATGCAATGCGTTTCGCTCACAGCCGTGATATGAATTTATATGTGGTAAATGTGGAAATGTGTTGGCAAATCAATAACAAAATTTGATGCATACACACACACACATATATGTATAC
Mdes000759	X1.7	+	8622607	8623042	344	AACTCTGTTTATTTCACTTTAAGCACTTCAATTTTTCCTAAATTATGAACGCCTTATTCCTTGGTATTACTGTAGGTGTCATCGATGTAATCTTCGGTTAACAAGAAATTGATAATCATTATTAATCCATGGACATTTAATTTTTGAATACAAAAATCCATTGATTCATTTTTTTTTTTTTTTTGTGAGAGAATCGATTTTGTTGATCGTCACGCGAATTGTTTACTGTTTTGCCCTTTTCTGGATTGAATAATAACGCATTAAACTGTATTCAACAACCATTTTAAATGAACGAAAAAAAACATTCGTTGATAAATTTATCGACTTTTCGATACTTTGAATTC
Mdes000760	X1.7	-	8640218	8647626	2586	AGAGGAAGCCGATACGGTCACAGACATAATCAACGTTCGCAGTCACTAAATCGCGGACAAGTGCTCTCTCGTGCTGAAGTTGGTAGAGGTCAGGCGAGTTGTACAAGCTGTGCAATGGGTAATAAATTAAGTTGTTCATGTGCGCCACTTATACGTAAGGGATATCGATATGAAGACTCGCCATGGCAATCTACTAGACGTCGTGATGGCCATCTCCTGAGTGTATTCAGGTTGTGGGCGGAGGTGTTTCATGTGTCGGCCAGTGGCACTGGAACCGTCAAATGGCAACAAGTGTCCGAAGATTTAGTACCAGTGAACATAGCATGCATACAAGATACACCTGAATGTGTATTTCACATAACGGCATACAACAGTCAGGTTGACAAAATTCTTGACGTT…
Mdes000761	X1.7	-	8673773	8676994	1228	GTTTATGCGTGCACTACAGTTCTCAAACTGAATAGCAACACCATGATCATAGTTTTACGCATTTCTTTGTCTAGTTCAATTTTTACAATACAAACGTAAACGTTTTATGTTCCGAAAAGAACATTTCATTTCTGTTTTTCAACCATTCAAATATTCATATGCCATTCGGATTTGGTTCGATGTTGTTTCGTGGGCCAGTTGCATTCTAAACATAATATTTTTCATACTGTAAATTGTCGAAAAGAAACAAAAATATTAATATATTTGTTAAAAGAGAAGTGTTTGTTGTTGTTGTTGTTGTTATCATTAGCATTTTTCGGGGAATTTTTCGAATAAATATTTATGTGAGAAAATGAATAAAAACTATTAAAATTTCATTTAAAAAAGTGTGTACTGATT…
Mdes000762	X1.7	-	8686229	8691481	3074	ATGGCGGTTAACAATCAACCGCGTAGTATCACACCTGAAGGTCAACAAGACTACGATGTGACTCGAATGCGAGAAGAGGATTTTGAACGGTTAGCCGTTTATATAGTGCCCGATGTTCCATGCGAACGGGGAACTATCGGGCGAGCCGGAAAAACATTACCAAGAAGCTTAACACTAAAACCATCACTTGTGTTGTCCACACCAAGTGCAAAGACTGAAGGTGTTTGGAGTACGGGTGTTATTCCACGTGGTACACGATTTGGACCATTTGAAGGAATTCCAACACCAAATTATCCAAACGATAAAAGCTCATGGAGATATTTCTGGCGGATATTCAAAGATAATGATTACTATTATCTGGATGGATCTGACACACGGCAAGCAAATTGGATGAGATTC…
Mdes000763	X1.7	-	8752691	8757921	1569	AACATATAAACGAATTTTTTCCTCTATAATTTACGTTTAAATGGTTTAAAAAAAAAACCGAGTGGCACCGAAGCGTCATACAATTCAATGAACTAGATCAATCATTTATTTTTAATTAATTAAATTCTTTATCGAAGGGTCGAGACAAACGCATTGCTTGAATACAAGGAGCATAAGTGTTACAACATTCGTGCAATCAAATATAATCAAAAATAAAATATTATTCTCCTTGTGGAAAAAAGTATTGAGGACGAAGAGAATAGAAAAAAACGAAAATACAATGAAAGTGTTCCAAACGAATCAAACGGAAACTGTCATCTGTGATGATGAATGTGGTGATAAAAATGCAGTAACTGCCTCAAATCATCAGAAATTAAATGATATTCAAGATTTGCTGAA…
Mdes000764	X1.7	-	8760497	8762927	1761	ATAATTATGAACTTTTTTTCCATGTGAAACATTTCGCTTAGTATTTTAAGACAACCCTGCGTTTCGGAATACATTTAGAAACCAGAAATGTCAAAACATTATCAGCATTTATGTAGCCGATCATCAAATGAAAGTTTAATTTGAAGATATTTTAAGGGAACATTTGTATATTTCCAGATATCAAATAGAATTTCGAAATGATGCCGTCCAGAATATTGGTAACCGGTGGCACTGGACTTGTGGGAAATGCTATTAAAGAAGTTGTTCAGCTTCCGGATATAAAACGAGATGACGAAGAATGGTTTTTTGTCGGTTCTAAAGAGGCTGATTTGACTGACTTAGCATCAACGAGAAATCTATTCGAAAAATACAAACCGACAAAAGTAATTCATTTAGCGG…
Mdes000765	X1.7	-	8785609	8786772	1164	ATGACCATGGATATAGCTCAACAAGAAAGAGATGATTTGAAAATGTTGTCACCCCGAATTGCTTGTGATCTACAAAATAAAACTGATTCCGTTAGCCAAACAAAGCCACCGAGTGTTAAACGTTCATTTGATGTGGCATTTTTGATGTTGCCCGACGAAAAGTTAAAAAACAAACGACAACATCAACAGCCCGACAAACAGCCACGTCTTAATAGCGATGCAATTGTTACATATCCACCACAGATAAATGTTAAAAGTGATGAAAGTTTAAGGAAATTCTGCGACAAACGAAATGATATGATGAATGGAATCCCATTGAAAAATTGTTCATCGAATTTCTTTCAAATGCATAACAACAACAACAACAACAATAATAATCTAATCAAGAATGGCCGTCTT…
Mdes000766	X1.7	-	8812060	8812290	191	ATACACATTTGATAATAATAATAATAATAGATATAATGTGAACGTGTCATTCGAATGAAACGATCAAAACTAAGCAATGGCAAAGTTCTAAAATGGCAAAGTTCTAAAATGGCCGAACAAAGCATTGAGTTGATTTTAACAAATGATTCCAAAAACAACCAACCAAAATAAAAAACAAACCAAAAATTTAA
Mdes000767	X1.7	+	8824290	8827392	1185	TTTTTTTTTTTCTTTTTTGCTTTCATTGGAACACCTAAAGACGAGCTAAAATTGGGAAATTCCCTTCAAAGAATAGTCATACATTTATAATATTCAGTGCAATTACTGCTTAACATAGAACCGTAACCCCAAGACTGAAAACAATTGCTAAACTTTGAACGGTACTTTTGTCTTCTCTCTCTTGCATAAATGAATTATGTTGAATGCCGAATGGTTCAGTCATCGATGTGTTAAATGAGATTATCAAATGGAAAATTAAAAATCTAAAGTGAAATTTACTATAACAATAATGTGTGTCCAGACAGCCGAATAATTCCATGGATGAAAATAGTGACACATCAATTCAAGTGAATAAAAAATCTATCCAAAAATCATCGTCAAGCTTATAAATCAAAAATA…
Mdes000768	X1.7	+	8829585	8830888	1058	ATAATAATAATAATCAAATAATTAATTATATTAATAGTAACGATGATCATGTAAATACAAAATTAAAAACACAAACAATTAGTAATATGTTAAATGCACTATATAATAAGAATGCAAAATCAACAGATAATACGAATTTTAATAAATTAATCGAACGTTCAAAAGCAAATAATCAAAATGTTCCAAGTGTTCCAAATTTGCATAAAATTAGCCAAAAATTTACTCATAATATTTATGCCAATGATAAAGAGAACAACGAAGGCGACAGCAACAGTTACAAGAATGGCGGCTACGACGGTGACAACAACAAAAATCACCCAAAAAATAGTGATGCCAATCGAATACTAAATGGTGACATTTCATCGATCGAACCGGCAATGATCGAACAAACCATGACCG…
Mdes000769	X1.7	-	8832744	8833072	301	ATATCTGTCGTTCAGCTAGAAAAATGCAATGTTTTCTTTCAATTTAAAGAAAAAACATTGCATTTTTCTAAGTGAGCGACATTCATTCTTAAACGGCTGACGTAAAGAGCGAATTATTAAATATCGAACACGAAGAAACATACGCAGACAGAGAGAGAGATTCGGTCAGCATTTTGTTGTAACGTTTTTCTCTTCGGTTCCGATATAATTATATTACTTGAGATTTATAAAAAAGAAAAAAGAAAAAATCAATGCCGAAAATTTCGAGAGATTCAAAAAAAGTTCAGAACAATTCATTTAA
Mdes000770	X1.7	-	8851551	8853378	297	GATTAGAAGGTGCATCCGTAGCAAATTGAGCGTAAAATAATGCGATTTACGATGGAAATGTCTGATGTCTAACAGCCACCGGAAGTTAGCCGATAAACTCAACTCCACATTCCACAACAAACAATCATGGAAAATTCTACACCTCTCAACCTCTCATATTACAGTTTTAGATTGTTGGCTGTTGGCTGTGGGCCTTCATTTCAGAAGCTGCAACCGGGAATGACAGATGGATTGAGCAAGCAACAAACGAACAACCGAACAAACGAACGACGAAAACGAAAAGAGAAAGAAACAGGA
Mdes000771	X1.7	-	8853522	8853950	273	TCATCAAACAATGAGTGCAAAAGGCATGCTCATTCTTGTATTGTGTGTAATAACAATTTGATCGTCGATAACAAGGCGAAATTAAAATATAAACATAGTCCGTAGTCAGTTGTCAGTTGTCAGTGTGTGTTTATGTTGAGACGCATAGACGAGACAATTGGATACAAACAAAGCATTCACACAAATCGGCTATCATCGATTATTCGAATCGACAATTTATAAATTATGAAAATGAAATTTAAATAAATATTATATTATTTTAATATCGGAACA
Mdes000772	X1.7	+	8868653	8870152	964	ATGAAAACATATTCAAATGGTAACGATCATGCAGTTCTATTGAATTGCTTCGAATCAAAGTTGTACACATCGAGGACACATTCGACCATCGAATACACAGATCCAAATTTCATAATAAAATATATTTGTTGGATATTTATCTTGAAAATGTCTAGCACAAGTCAAGCAACCAAAAATGCAATCACTTTGAAAGGATCGTCGGCCATTATATCCGAATATTTGAATTACGGTATCAATTCAATTTTATTCCAAAGAGGCATTTATCCAGCCGAATCCTTTGAAAATCATCAACAATATGGATTGACCATATTGATGTCGACCGATGCAAAGATAAAAGAATTTTTAAAGAATGTTTTGTCGCAAACAGAAGAATGGATGTCGAAGAATGAGCTAGAAAAA…
Mdes000773	X1.7	+	8870357	8873993	3257	TCTCAACTCATTTACCTGCTGAGATAGCTTTGTTAATATCATATTCGAATCGATAATAAAAAAACTGTATTTTGTATTTTGTGATCTCGTCATATTTTAAATTAGATATTAAATCTCAAATCCAAAATGAATGCCACTAAATCCAATTCCAATAAAAATCGTATAAATGAATCGTCAACTTATACATATGAAAGGCGTCCAATTATGAATTTTAGTGATTTGGTTGAAGATGAAACTATTCACATACCTTCAAAGTCTAGTTACCGTAATCGGTCATCATTTGAACCAAGCGAAATGAATGGCCGTTCAACCAGTGCCGCCAATTCGGTAAATATCAACATGGATGATTTGAGTGTTGATGATATTTTGAGTACAAGCATGGTACCAGAAGTACGTGAT…
Mdes000774	X1.7	-	8872786	8876672	2868	TTGGTGTTCTATCAGTCGCACACTATACTTTTTAACTTATTAGTTGTTTACACGTTCGAAATAATTTTGTATTTTTTCGTTCGATTTCAATTTAGTTTCATTTTTGTTTCATTTTGCTAATTCGATTCCATTGAATTTGAATCAATTCGTCCATTTCGGAATTCGATAAAAAAAAAAAAAAATAAGAAGAAAACAAATCAAAAAGTGAGAAAACGTGAAACCATCAAGGGTTAACAAAAGTTATGATGTCCTCGCCAGATAATTCACCAAATCGTTCCATCAATCACTCTCAATTGCAATTGCCGAGTCCGATTATAACTAGACGTACCAGAACCGCATCAACTTCGGCACGAGCATTGGCAAATCCAATTGAAACTGGTATCGTTAAGAGTTTCAGCC…
Mdes000775	X1.7	+	8877658	8883892	4661	TCAGCGTTCAGCACATGTCCAGTTCAATGTTACGCATCATTGTTAGTAACGTAGTCTAAACGCTCATACATCTAAAACTCCGAACAATTTTGGACTGTGTATATTCCGTGCGGTTAAAATGAGCTAATAACGTATTAATTGTAAATATTGTGAGGTGAAAATAGCCCATTAACCAAAAGAAGAAAAAAAAAAGGAAGAAAGTAACCAAATTAAATCAAAAGTGGAAAACATTGTCTTCATCTCACAGTTGAAATAGAAACCACCAAATCCAACTGATAATAATGGAGGAGAAAAATATACTTTATGGTGGACCCGAGCCAAAATTGATTGATGCTGAATCAAAATCACTGGGTGATGTTATCCTTAAAAAGCTTTCGTTCAATGAATCAAATGTAATTT…
Mdes000776	X1.7	-	8881996	8883765	1770	ATGGCACCGTTTCGAAGAAAAAAGGCGGACAAATCATTTCCCGTCAAAGTGATCACATTCGATTCTGAATTGGAATTTAAATTGGAGCACAAAGCAACCGGTGGTACGTTATTTGATTTGGTGTGCCGTACGATTGGATTGAGAGAGACATGGTTTTTTGGTTTACAATATGAGGATAACAAAGGAGTATTAACATGGTTGAAACCAGATAAAAAAGTTCTTGATCAAGGTGTTAAACAAAATAATGGCGGATGCATATTCATGTTCTATGCAAAATTTTTTCCAGAAGATGTAAACGAAGAGCTTGTACAAGAAGTAACTCAACATTTATTCTATTTACAAGTGAAACAAGCAATTTTATCAATGGATATTTATTGTCCGCCCGAAGCATCCGTTTTA…
Mdes000777	X1.7	+	8884804	8886557	1490	TGTAATTCTAACCCAATGACATTTCGCAATATTTCGTATAATTTAGATTTTTCTCATTTATTTTAATTACACTCTTACTACCGGACACTTAGAGTCAACATTGCCACACATAGTTTCGGAAATTGAGACAATTTTGAAACAATACAATTTCAGTTTAAGTTATTTTATTATTTCGAAATCTCAATTTAGCAGCTAACAAAAATGTCGTATCAATTGTATCGTAACACAACATTGGGAAATACATTACAAGAAAGTTTGGACGAATTGATTCAGTTTGGTCAAATAACACCGCAGCTGGCCTTGAAGGTATTGCTACAATTCGACAAATCAATTAATACAGCACTTAATACAAAGGTCAAAGCACGTGTGACATTTAAAGCGGCCAAATTGAATACATAC…
Mdes000778	X1.7	+	8894003	8896648	1728	ATGACCGATAACGAACAATCATCGATAAATGATTCCAATGAAATGGGAAAACAGCATCAACACGTTTTACAAAAATCAATGGAACCAGGTGTAATAAATGATGAATTGTTGAGAAACTTTGTACGTTCGCATCGAGCCAACGATGAAGTAACACGACTTTGCCGTAACTCTGTCATCGATTATGATACAATTACGGAACTTTGTTTGGATTTTCAGAATTTAATGAAAATTGACCATATTTGGATGTGCTTTAATTTAATAAAATTGTCATTGAAATGCAATAAATTGACTAAAATTGAAAATTTAGATAATCTAAAAGAGTTACGTGAATTAAATTTGAGTCAAAATTTCATACAAGTTATGGAAAATCTAGAATATTTGACAAAATTAGAGTCATTA…
Mdes000779	X1.7	-	8948504	8948861	264	ATGTATGAATACTTTGAGCATTGTATTCATGCAGCTCGATTGTATATTCTAAAAGAAACTGATGATACTATTCCGGCCGCCCGACGACATATGAAAGTAATGTATGTCGTGGACATATTGTTCAGATTTTTCATTTTTGCTTTGTTCGTTTATTATGTGGGTGGTGCATTGTTTGGATCATTTTTTTCGTCAAACACAATGATCACTGCCGAAACTATTGTTGACACATTGGACGCAAACATATCTGTTTGATCGGGAAAAAAG
Mdes000780	X1.7	-	8949937	8950912	252	ATGCTGCCCAGAAATAGAAAAACTCTATTTACTTATTCGTCCAAAGAAAGGCAAAGAGCCCCGTGAACGTATCAGCGAAATCTTCAGCAATCCGCTATTCGATGGCTTGAAAGATGCACGAGGATCGGATACAATCATTAATCAATGTCATGTGATTTCCGGTGATTGTTCGTTACCTGATTTAGGAATATCGGACGACGATAGAAAATTGTTAGCCGAAAATGTGTCGATTGTTTATCATTGTGCAGCAAC
Mdes000781	X1.7	+	8985746	8987860	417	ATGGCATGCTTTTATTTTCATGTTCAAATTTATTCCCATTTTCCATATGGTTTATCGTCTGCAACGATACGTGTTAACTTACAAGTTGATCCGCCGTACGTAAGTCGAGGCCAAAGTGCAACATTCATTTGTACATATGATCTACAAGGTGCACCACTATATTCGGTTAAATTTTATCGCGGAGTACTCGAATTCTATCGATATTCGCCTAGTGAAGTGCCAACGGGTAAAATTTTTCCGTTTCCTGGTTTTAATGTTGATTTATCGATGTCAAATGCAAGTCAAGTGGTTCTACGAAACGTTGGATTCGGACTATCTGGTAATTTTTCATGTGAAGTGACAGCTGATGCACCATCATTTTCAACACGTACGGCGCATATCCTAATGCAAGTTGTCGTA…
Mdes000782	X1.7	-	9009769	9012067	1589	TTCTTAATAAAAATATGGCAACAGAAATGTATAAAAGGCGATGTGTGGATCTATAGAACCATCAGTTGCTTTTTCGATTTAAAATTGAAATCGTTGCTTCGGAAAAGGTTTCATTTTCAACAAATAGAAGTGAAAAAATGGGTTTCATCTACAGCTTGGCTGTGATCCTAATTATATATGAAGGAATTATAATTCACTGTGAAGGTGCTGGCGGTGTAGGCGGTACTGAGGATGGAGGTGCTGGATGTGCAGGGCCATCGAATTGGAGACAAGATCCATCAAACATTGTTACCAAAGAAGAACAACAACTTCTGAAGAAAAAATTAGTTGATATGATTGACAGTAAAACTCTTTACCAAACACTACAAAAGGCCGTACAGAATGGAGCAACTGACCCCT…
Mdes000783	X1.7	+	9095288	9096174	309	ATGATTCAAGCTGATTGCCGCATAACGGCTTGTACGGATAATGTTGACCATTTGCAATATACGGTTCAACCGCAATACATCCAAATGCCTGATAATTTGGTTGCATCATTTATCAGTCTTCGATTGCCGTTGTCGAGCTCACATTTTAATGGTATTCCACCAGCAACAACCAGTGGTCTAACATTGAAATGTACAGCCCTTGTTCCAAATTTATATGATCGAACGAGTGAAGTTGAATTGGGTACAACACGAATAGAACCAGTACCAGCCAGAGTTTTCGACTATAAACTGTTGTATATTTGTGCATGA
Mdes000784	X1.7	-	9107315	9107575	228	TTGCTATTTTTATCCATTATTTTCCTTTTTTATTTTTTAATCTTCTTTTCAATTTATATTATTTTTGAAATACATTTAATTAATTATTATTTTAATGAATCGTATAATTGTTTAAATTTCATTTAAATAGGTATATTTTCATTTACGTGCGAATGCAAATGTTCTTTTGCAAAAAAAAAAAAAAAGGTTGTAATTGTGACATCCAACAACAAAAAAACAACATATTAG
Mdes000785	X1.7	+	9177662	9182967	4708	ATGAAAGTAGTATCTTATATCCAGATTAGCGCGAGAACCAATAAATCAAATGTCCGATGTACGAGTGAGGAGGAATATCATGCCGATCCAATGGATTGCAAGAAATTTTATCGATGCGCAAAAGATGACTCTGATCGTATAAAACCTGTTGAATTTACCTGCGGTCCTGGTACTGTATTCTCAACCGAAACAAGTAACTGTGTTGATCCCAAGAGATCAGGACGCGACGAATGTCTCGATTATATGGAAACTAGCTTGAATGAAATTGATAGTGATTCATCAAATCAAAATGGGCTTGACAGTGAAAATGAAATTGAAAAACAAAATGAAATTGGAGATCGAAATGATGAAGCGCCTGCACCAGCTAATGTTCCACCTCAAGCCCAATCAAATAGCCAG…
Mdes000786	X1.7	+	9185366	9185915	510	ATGAAACCTAGCTATAAGTTAAGGAAAATGGAAAAATTTATGGAAGATGCTCTAGAAAATGCTCGCGATGCATTAAAACATAATGAGGTACCCGTTGGCTGTGTATTCATTTATAATAATGAAATAATTGCGTACGGAGCGAATTTAGTGAATAAGACAAAAAATGCAACACGTCATGCCGAATTCATTTGTATTGATCAAGTTTTAAAATATTGCAAGCAAAATAATTTAAATCATGCAAATATATTTCGTAAAATAACCGTAGTTGTAACCGTTGAGCCATGCATTATGTGCGCAGCAGCCTTCGATCAACTTAAAATCAATGAAATTATTTTTGGATGTAAGAATGACCGTTTCGGTGGCACAACCGTATTAAATGTATTCGATTTATTGAAATCG…
Mdes000787	X1.7	-	9186060	9199782	6979	ATGCTGTCATCGGATCTGGAAAAATGTCATTATGGTGACAAAGTGTGTCTGATAAGAGTCGTCGATACGTATGCCAAATTATTAAAAAATGGACGAAGAGATTTAAATCTTGTACCGATCGATCCGCTAATCGTTAATGAGGTGAGCATAAGTCAAGGAAGCAACAGTCCAGTGAATATAAATTTGAAGTTCAAAAATATGAAAGGGTATGGCCTAAGCTTGGCTACCATACAAGATGTTGTTGGTTTTGAAAAAGATCCAACCAAATCGAAATTCGAAATCCATGCAAAAGTTCCGTCCATGGCACTTGTAGGACAGTACAAAGCCCGAGGAAATATTTTACTTCTTCCCATTAATGGCAATGGTCATTCGAATTTGACGTTCGATAACGTTGAGGCC…
Mdes000788	X1.7	+	9192997	9195225	1988	CGTTTTTGACAGTTCTATGAAATAAGTGTGACTCGTCAGTTCACATGCACTTCGCTATTTTACTGTATTTAATAAAAAAAAAAACAAAAAACACCGCTTGAATTTTCAAGTATCGAATTAAATATTATTTCAAAATGGCAACCGAAAAATCTGATGATGAATTCGAAACAATATCACAAGCAAATCACAAAAAAATAATTTCAAAAATGGAAAACATGGGCTACAAAGATGGAATGCATGACGGTCAAGAATCACAATTTCAAAATGGATTCGATGCCGGCTATCAGCAGGGCTTTCGTAATGGGTTTCTTCTGGGAAAATATAAAGGATCTCTAGGCATAAATCGTACAGATGATGCTTCCGATGAACATGGAATGAATGAATTGATTTTACAACGTT…
Mdes000789	X1.7	+	9195941	9196309	369	ATGTCTTCAATAGCATCGGATCGAAAGAAAAGAGTTGATAAAAAGAGCCGTTTAACCGAGGTACAAAAGCCCCGTGGATTTGACCGAGGCCTGGAAATTGATCAAATTGTTGGTGCGACAGATTACACGGGCGATCTGATGTTTTTGGTTCGATGGAAAAATTGTAAAGAAATGGATCTACTACCGGCAACTGAAGTAAATACTAAAAGTCCACAAGATGTCATCAAGTATTACGAGGCACGCTGCCCATTAAATCGCAAAGCAAAAGAACGAGGCAAATATCCAAATGTGCCAATCACACCGAAAGTTGTTTCAAAAGTGGAAAATGTTGACGAAAATGTTGATTTAGCTGACAATTCAATGGAATAA
Mdes000790	X1.7	+	9199657	9210437	5504	TTTTAAAAATAAAATCTTTGTGTGATGTGTGTACGCATGACCGTAAATACATTGATAGATTTTTTCAATGGAGTGATAGCAATGATGTAAAGTCGTACAGCTAAGAAAATATTATATTATTCCGTACAGTTACTCTGATCAATATATAACAAAGGTGTGGTGGGTTTCATAAAGATTGGATTTTTGTCCAAATGCGATTGCATTGAAACCATCCAAATATCAAGAGGAAAAGTGAAGACGGAATTAGGAACATTCAAATTCGCAGTTATTCGAATAGTGTTTTTCAAATTTGAATTATATTGAATTTTTTTTCTGAAAAATTTTATCGAATCCTGTGTGTTTGTGTGCACCCAAAGTAAAAATAGTTTGTGTCTCAAGAGTTAGAAAGAAAATAAAAAA…
Mdes000791	X1.7	-	9200425	9201249	288	ATGAATATGAACATGAACATGAAACATGAACATGAACATGAGAACTGTAAAACGCACACAGTCAAAAATAAATATCATGAAAACATTCAGATTAGGCAATGGATGAGTCACAATACACGCACTTTCTCATCGTCAAACGATGAAAACAAATCAAATGTACCGAAATATGCACGCAAGCCCAGTTCAATTTTATTGAAAATGCTAGCCGCCTCTAAACAAAGGCAAAATTGTAATCGATATTATTGTACGATGTTCATGATATCATTGAATGCACTCTATGGAATATGA
Mdes000792	X1.7	+	9211282	9217860	5463	ATTGACAAAGTTATAGTGATATTTACATCTACATAAATGGACCATTATCATTGTCCAAGTATATGTACCATGAGCCATTCGTTGATTTTCTTTAAACTGTTTGGATCAGAAATCATATAGGAATCATTTTCCATCGCGTTGCCGCTTCACAATAATCATAATTTCATAATATTTTGTTGAAAATTCATTTGAATATAGTTTTTGGTGAATAGAGTGTATCGGCATATCGCAAGATATGGCTCATTTAGTTGGTTTATTGCCGAATATTTTGATTATTTATATAAATTTATGTGCTACTGTCAATTGTCTTGAAGTGTCGCTCTCAGATGGATGGTCTTTGCGAAATAATAACCAAAGCATACATATAACTGGTGAAACTTTGCCATCCGGTGTATATTC…
Mdes000793	X1.7	-	9215048	9223522	5134	AGTGATACCATAATTAAGGCCACACAAGATTCATTGGGTAAGATTATAAAAAAGCCAGTACTTACTGACAAGCTATTGAGGAAACCACCGTTCAAATTTCTACATGATATCATCACTGGCGTAATTCGATCGTCAGGATATTTGAATGGCTTATACAGCGAGGAAGAACTACAATCGGAGAATATCAAGGATCGAGAAGCAAAAATGGTGTTTCTACAAAAAACCATTGATGTCGTTAAAATTACAACGAAACAAAATTTGAAGGTGCGTCCATCGAAAATCGTTGCCGGATTAGAGGCTGACAAAACGAACGAGCTACTTCAAGCGATAGCTAAGGCAGCCGATCAAAAAATTGATAGCACCGCAGCAGTTGAAACGGTTAAAAGTGGAAAAATTCCA…
Mdes000794	X1.7	+	9224023	9230810	4123	TTTCACTCTTGCAATCCATTCCGTCGTAGATTTGGCTCATTTCAGTGAAAGAAGTGAACGAAAGAAGAAAATAAAAGAAGAGAAAAAAAAATTATACTTAACTGATGCTCACAACAACAAGAGAAATTACTCTGAACGTGTGTACTTGTGTGAAATCGTAAGCATATTTAATCGAGCATCGTAAACGAATTATCCAACATTTGCGTGCAATATTTATTACAAAAATTGGCTGAACAAAAACGCACAATTATAAATTCCAATCGAACAGCTTACTTCAAAAACAGATAAGAGAAGTAATTTTTTTTTTTTTTTTTGATTCGAATAGAGCTTGCCCAATACATTTGACAGTGAGTGAAAGGTTTTGAATTGTGTATGAAAGTTTTTATTTAAAAATATCTA…
Mdes000795	X1.7	-	9227229	9227612	201	TACACCTATTATATCTTCTTGACATGAATAATTGAACGAAACTGTAATTATGTGTAATTTTCTATTTACAAATTTAAGTCGAAGCTTTTCTGTTTAGTTTGGCTTTTGGTAGCTGATTGCGATGACGGCGCCACCAACGGTGACAGATGCAACTTACTTTAATTATTGTATTGTATTGGATTCGAAATATATCGGTTAACG
Mdes000796	X1.7	+	9231640	9233698	1750	CCATTTTGTAAAATTGAATTTGAACTCATCTGCATTTATGATTACTTTGCAAAACAATTTGTTACTGACAACCAAATTGTCAAAATGATCGCATCAACAGTGCTAAAAGCGGCCGCTAGAGGAAATATCATCATTGCCAAATGTCAGTAGCACGTTGTAATATTATCAGAATTAAATATTTGATTGTTTTCGTTTGAGTTTTAAGATGTCGAGCAAAGAAGTTTATAATGTTTTGAAAGAATTGGATATTTGTCTTGTTTGCACGTTACGTCATCTGAATGTTCGGTGCAATGAGTTTGATGATATTCAACAAGCCTACAAAAATAGAGATATCAAAATTCCAGCCGATCAGAATGATTGCGATGAGCCAAATATTAAACGATCCAAATCAAACGTATG…
Mdes000797	X1.7	-	9236871	9240453	2520	AAAAAAAAAAAGAAGAAATTTAGAAGCGAACGTAAATTATTGGCTCTTAAATTAGTGAAACGACAGCGACAAATTACCGCCGGGTCTTTTGTTCTTGTTCCTCAATCGAAATACGCAAATTGTGTATAGAATTATAAGTTGCAACCAATTTGTCGACAATTAAAATTGAAGTGTTCGAATAAATATATGAATTTAGTGTACATTTAAGTGTATTTTCAATTTCCAAACAATCAAAAAAGTTGAGGAAAAGGACCCTTTTTTAATTGGTATACATGTTTTAGCCACGTCATGTTGGCAATGGAGCAAATGTCGTAGCCGTAGACGCCTTTTTGTTAAAAAATCGAAAAAGAAATTCACAAACGAATTTTTTTTTTGATATATGAAACGGCATTATTGCGG…
Mdes000798	X1.7	+	9241253	9244344	2321	AAAAAAAAATGTAATGTTTGCTAGTGTGCGTATGATGGTGGCTGTGGTAGTAGTGTTTATTTCGAATGCGTGTATACTTTTCATATCTTTGCTAAACGTCGATACGTGTAGATGTGGTACACCAATTACAATGATGTAAATTTCACAAAAATTATTAAAACGGAACGACAACAACAATAAATAAAAAGGTTTCAACGAACTTTTTGTGTTTTTATCGAAAAAATTTAACGGATTAATGTTATTCCATCGGAGAAATTGTGTTACCAATCAAGTGCTTCAACAATCAGACAATAACAACAGCTTCTGTGATAAAAATTGCATTGCACACGATGGACGAACCTGAATTAATATTTGGATTAAATGATGAGCATAAACACAATCGCGTTATAATTCATATTG…
Mdes000799	X1.7	-	9259454	9262012	2147	AGACGAATTTTTCATACCCAAAAAATAAAAACCAAGATAAGAAGAGCACACATAAATTGTACGTATGGTACGTGTTGAGAAAACACAATCAAATAATGGTAAAAAACCATCAAAATCATCCGATTGCGAAAATGAATACATGACAACATCTGAATCAGACTCACCAATATCTGAGCCTCGTGAATCATTCCATCAACAAAATCTTTATATCGTATCATTTCCGATTATAGTATTATTTAATATTTTACGTTCGATATTGTATCAAGTTTTTATTATTTTTAAATATATTTTCAATGTTAGTTCGCATTATTTATATCAACCGATTCGTAAGCGACAAACAAATCGTGATATATCTGTGAATAGTGAAAAAGTTGAACAACCAACAAATAGCAATCAAAT…
Mdes000800	X1.7	+	9262070	9262307	167	GTCTTTTGGGTTATTTTTTTTTTGTTTTTTTGTTTACAAAATTGGATGGCGTTTCATTTATTCAATGGAATGAATCGTCGTCGATGTGATACTCTGTTTTTACACAAACAATAAAAATCACTGTACTTCTTTGAACATGTACTGCCCTCTGAGAATTCAACAATCAT
Mdes000801	X1.7	+	9262402	9266012	3385	ATTTTATTTATTTTTTTTCAAATTCAGTGAAATTTCTCAATGATTTTGAAGCATTTATCCTGCAACGCCACCAAAATTAACGTAATTTTATAAATATGCTGGCTGAGAGAAAAATAAGATAAAAAACAACTAAGACCGGAGAAAGTGCCAACTTCATGCTCAATTTATGGATACAAAACTTTTTTTTCTCTGTGATACTACTGAGCAGGGTGTATTTTCCTCGTAGACGCCATTATCCTTATTTTTTTTTCTCTATCAATGCTATCAGAATCTGAATCAGCTTCGCCAGACGGAAAACAAGTTCTGCTCATTTTGGAAAGTTATTTTAATTTCTCTCGTTATTGAGCATCAATCGAATTGCTCGAATCTGTTTTGGAGTGATTTGTGCATCTGGGATAT…
Mdes000802	X1.7	-	9266409	9277607	6433	GGAAATGTAAAATTTGGCAAATATGATGGCATTCACGTATGCCTGACAGCCGTTACAAGTACCGATAAGGTTATTTTACACAATCCATACAAAAAATTAAGCGAAACAAATAATCGCCTATCATGGTCGAATGCCAACAGTGATATTGCTGTTTTGAATTTTAACCAAGAGATTCGAGTTATTGAAACCGGTTGCATATCGGATACAGACTCGAAGGATGTTCTTGTTATTGGAAGTCCGACACAGCTTTTAGCATATCATGTTGACAACAACAAGGATGTATTTTTTAAAGAAATTCTTGAAGGAATAAATATCATACGTATTGGAAAAGTTTGCAATTTCGAAAAGCCATTGGTCATTGTGGGTGGTAATCAATATATTCGGGGCTATGACGTTGAT…
Mdes000803	X1.7	+	9278079	9283707	3741	GTGTTTGACTGCCGATGTTAAACAATACGTAAAAAAAGAATAAATATGGTAGAAAGTTTATACATACGTTATACAAATACATTTCAGTCACACACTTATTCCCGTATCAAGCAGATTTTTGCATTTAAATTCATGTTCTACAGAAGTATCATTTGTATAAATTAGCATATATAGAGAAAAAAAATAATATTGTTAGAGAGTGCGGCCGATAAGTGAACATAGAAATAATTTAAAAACAAATCCGATACCACATTGAAGTGAACGATATTTAAGTGGAACGAAGGGCAATTTGGTTTTCGATATTTTTATGGAGATTTGAAACACATGAAACAAATTTGTGGCTTTTGTGGTTTGCTTATCCTAACTAATCCATTGTATCGGACATTCAGCGATTGGAGC…
Mdes000804	X1.7	-	9278549	9278977	316	TATAAATGTTATACAAAGAAATTTCAAAGAAACTTATGAAAAATTTGTTTAACAAACACCGAACAGTTGATGAAATAAACATTAAGTGAGCAACTAAAAAATGGACAAAATCAACACATTTTTTGTGCAAACGAGGTGAAAAGAGACAAGACTTTCGAATTGATTGCGTAAAATGGGCCATGATTGCAGAATTCACAGTTTAGATTCAAAAATCGAAAACAAGGACTATGTGAATGGAAAAAAGCTAGAGAGCCATAGAATGAGACATCTCCAGTCAAATGATGGAAGAAAGAAAGAAAGAAAGAAAGAAAGAAAG
Mdes000805	X1.7	+	9284569	9285258	501	ATGAATCAAGCTCTACTCAAATCGGCGCAAATGATGCTATCGCATTCATTACAAAGCTCATTGTCATTGAATCGATCCATACATGCATCGGCTGTTTGTCTGAAATCTCAAGCCGGACGATATAAAGTTACAAGAAACAGGACCAGACCTTTAACTTACGAAATGGCTTGTAAGCCGCATCACATTGCCGACAAGAAATCATGGAACTCTTGGAATTGTTCAAATTTGAAAGATGGACTTCGACCAGCCGAAACCGCTGTCGAAGATATGTTCATTCGCAAATTCGTAAATGGAACGTTTCATGGTCTTTTGGTCAGTGAAGTAATTATAAAACGTCAATTCAATCATATAAGAATTGCATTTCTGATGAAACGTACGATATCTCCACAAAAAGTATAT…
Mdes000806	X1.7	-	9285323	9287558	1819	TCAATTGTATATTACGCAGAAAAATTGAACACGTCTCCCAATCATCGTCGATTTATTATCTGTGAATAAGTGGATTATTTTATAATTTTTTTTTCTTTTCTTTTTCAATTGACTATCATTGGTTGGATGGATCAGCTGTCGTTCGGAGAGAGAGTACACGTTACAAACAACAACATACATTATACACATATAAAACATAGTTCACATTGTGTGCGTGAGTGTTTATGCTATTCTGTCATAAAAGCTAACTACGAATAGCGAATGATAAAAACGAAGGGAAGAAGAAAAAAAATATTGAAAAATTCGATTCGAGTGAATTCAGTGTCAATAGCACTCTTATTCTGACCGATTTTCGAATATATTCAATGCATTGTGATCACAGTGATAAATATTAGCGAA…
Mdes000807	X1.7	+	9287630	9289733	1751	TATGCGAACATACCCCAAATGATGGATGAAATTTTAGTGACTTTTTTTTGTTTTGACATTTCTCTCTAATTCTCACTGTTTCTGTATGCCTCTAGTTCTCATTTATTTTTTCTTTTCCCTTCAATGTCTTGCATCAGCTTTTGAGCTTTTGCACAGCGACCAATCTAATTGATTGGTTCACCATTTGTCGTTCAATTGATTTGTTTTTAATTTTCATTTTGGCGATATTTTCAGTTTGAATAAGCAAGCGATAGCCGAACACTTGAATATCGTATCATTTTGATTGCGTTATTAATATTTTATCGCAAGAAATATAAATTAATGAAACAAATTAACGTTATGATTGGTCATTGGGTCATTGGTTCACATGTAGGAGTTTCACTTGTTTAGATAATTGTG…
Mdes000808	X1.7	+	9290699	9292410	1034	CATTACATTTTTCGATTGAACTGCCGGTGCAAGATATAAGCCTTAATTTGAATGCTAAAGCAATCGGTATTAACGAGTCATGTAAAATGTCACAAATCGATGTGCAAAATGAATTGATTGCTAAATATTTAAAAATAATTGCAGTCGTTGCGCTTTATTGGTTCACATCCATCATAACGGTTTTCGTGAACAAAGCCTTACTAAGCAGCGATTCAGTTAAATTAGATGCACCATTATTCATAACATGGATACAATGTATTGTATCAGTTTTGGTGTGTTTATCATTAAAATTGATAAAACGATCTTATTTACCAAATTCGAATGTCTTCAACAGAAACACAATTCAAAATATTTTACCATTGGCGATATTATTTACAATGATGATCTCAACAAATAATT…
Mdes000809	X1.7	-	9292413	9295483	2630	GAAAAGGACGTCTACTGTACGCTCGAATTGTATTAAAAAAATAAATAATCATAATCGACCAAATAAGCACGTATAATCGGCAAATATCAGTGAGTAAAACGATGGCACGTTGGGCGAATGGTGAACCTTCGAATTCAACACAAAGACGCAAATGGAACTTAGAAGATCGCACGTCATTGAGAAATGTGTACAGAAATTCAGCAGAACATGATGACTCGAACAGTCAATTTGAAATAGCAAAACAAATACTCGAAAATGATGCAGCCGAAGATGCAAGAGCGGATTATTCACTTGGCATCGATTGGTTGCTCAAAGCGTCATACGAAGGCCACGAAGGTGCTCTAGTACTTTTATCCAAAAGTCTGAAATCGGGCAGGGGAATCAATGATCGTAACATAA…
Mdes000810	X1.7	+	9295602	9321634	12603	ATGCATTTGACATTTGAATTATCAATGTTAACAAGAATGGCTTTGCCGCCAAGGATCGTATATCAACCGATCCAAGCTTTCCATGTGAGTCAAATAGACTTGAGAGCAAGACAGTCAACCAGATTGCGTAAAGCGAAAATAGCCAAAAAGAACAAAGCCGAAAAGGAAGCAAGAATTGCTAAAATAGGAGCTCTTGGCCTAGGTTCACGTCGTGCAAAACGCGGAGAGCGAATGGACAAACATAAGACAACAGACTGGAAACGTTTAGCTACGGATGATGCTTACCCAGGGCTTTATTATCGTTGGACCCTTTACAAAATTGCCGAAGCTATTCAAGCTCACAAGGATACGCATCATCCAGAAATATATGATGCAATGAATTCACCGCTAAATTTGTCA…
Mdes000811	X1.7	-	9297266	9297451	186	ATGGTTTGGAAAAAGCGTCGACTAGCGGCAAATGCACGAGAACGAAAGCGAATGGAGAATCTCAATGAAGCATTCGACCGATTGAGACAATATCTGCCGAAAAACGATCAGAAGTTATCCAAACATGAAACATTACAAATGGCCCAAACCTATATCCATGAATTGGATCAAATTTTGAAAAAATAA
Mdes000812	X1.7	-	9319747	9323461	1490	AGTATTCGAATTAGACTGGGCTGATGATATTCAATACTAACACTTAGTAAATTCTATTTGTTCATTATATTGGATACATACAATTGTTTACAACAAGTGATCAAACTAAATCTGAAGCTAAAGTACCTTTGAACAAACAGCGTGAATATATTACGTTGATTAAATGTCAATTGATGCGTGCATCAGTATTTCAAATGTTCATATATTTGCATCTCAAATCATTCAATTTATTCTAAAAATAAATTTCCATTTTTCAATAATAATTTGCTCATTGTCGTCGATTTGGTCTCATTGTCGTCTATAATATTTTGGCTGCACATATAAAGCACGAAAAATGAGAATCAATGAAATTTGTATTGTTCTTATTATTGGAATATGTGTTCATCAGATCGAAGCTCA…
Mdes000813	X1.7	-	9324256	9326384	429	ATGAAAGCATTCATTTATTTGATGATTGGTTCATGCTTATCGTATGGCCATTCATGCTGGGGTGCCCATGGTAAGCGTTCATCGAATAGTTTATCAATTGATGAGCAGAATACAGATCGTTGGGCAGTATTTCGAGCAATTCAAGATCAGACCAATAATGTTGCACATCGTAATAGGAATACTGAATTATCATCAGAAAATTCAATGGAATATGTGGATGCGAATGCATTAACGCAACAAAATCTTCCATTCATATATTCAAAAATAGTGGCAGAGAATGACATTTTATCAGGTCGAGAGAGACGAAAGTCACATCCTTCATATAGAAAACGTCTAACTAACCAGAATTCCAAAAATTCATTGCATATCGAGACAGCCAAATCAATTCCATTGGACTTA…
Mdes000814	X1.7	+	9333797	9335839	1178	AATAAATGGTCGTCAAATTGAATGCGATATCAGTATGAGACGGCCCAATAATGACTTTTTTGGTTTTATGCTCAATCATTTTGGCGTATAAGGGTTTATCAAAAGCAGAAAAACAAAATAACAAAGATTGTGGAATGAAAATATTTCGTCGTGAACCACGATTTGAACATATTAGCAACAGTCGATCCGCTCGAATAGTTGGTGGCTCGATTTCTTCTGAAGGTGAATTCCCATGGCAAGTGTCATTGGAAGTATTACATCCGGTGTATGGTTTTCTTGGGCATTGGTGCGGCGGTGTTTTAGTTGATGATTCATGGATAATTTCAGCTGCCCATTGCATAAATAATGACATTTTTGATTTGCCCTTGCCGGCATTGTGGACAGCCGTTTTAGGCGAAT…
Mdes000815	X1.7	+	9340927	9341130	175	TATAGGTGCGGACTTAAAAATGTATTAAACTATGCGTCAATTACGTTTTATAGTGATTTTGGTTCACAGGTATGTGTGATGCGATAAAAACAAAAACAACAACAGCGGCATCCATTGTATTTATGACTGCAAGTATAGCATGGAAAATCATGTTCTATGTCTTAAATAACTAGTA
Mdes000816	X1.7	+	9344189	9345018	225	ATGCTGCCCAGAAATAGAAAAACTCTATTTACTTATTCGTCCAAAGAAAGGCAAAGAGCCCCATGAACGTATCAGCGAAATCTTCAGCAATCCGCTATTCGATGGCTTGAAAGATGCACGAGGTTCGGATACAATCATTAATCAATGTCATGTGATTTCCGGCGATTGTTCGTTACCTGATTTAGGAATATCGGACGACGATAGAAAATTGTTAGCCGAAAATGT
Mdes000817	X1.7	+	9345856	9346319	394	CGAAGTACTAAAGGTAATTCAATCAAACATTTCCTCTTCATTTCTTGATTTTCGATATATTTTACATTTCTTTTTTCTCTGAACATTTTTCACATTTATTTTCTTCTTTATTTTTATTTTTACGAATTTTTCAGATATTGATATGTATGAATACTTTGAGCATTGTATTCATGCAGCTCGATTGTATATTCTAAAAGAAACTGATGATACTATTCCGGCCGCCCGACTACATATGAAATTAATGTATGTCGTGGACATATTGTTCAGATTTTTCATTTTTGCTTTGTTCATTTATTATGTGGGTGGTGCATTGTTTGAATCATTTTTTTCGTCAAACACAATGATCACTGCCGAAACTATTGTTGACACATTGGACGCAAACATATCTGTTTGA
Mdes000818	X1.7	+	9350644	9358579	2126	TTGTACTAATCTGTGTTCTTTGAAAATACGTTTAAATTCTAAGACCTGAGAATAGAATCAAAAAAAAAAAAAAAAAAAAAATAGTTTAGTACAAGTGTTTGTATTGCTTTAGTTTTGTTCGGCCTCTCACATTCGGGGTTGAGTGAAAGACAACAGAGACGTTTTCCATCCGATTTTCTATTCGGTGTTGGATCTTCAGCCTATCAAGTTGAAGGGGGCTGGGATGCACAGGGTAAGGGTATATCAATTTGGGATGATTTAACACAAAAGCGACCAGAATTAGTGAAAGATCGCAGCAGTGCTGATGTTACAGCCGATAGTTATCACCAGTGGCATCGTGACGCTCAAATGGTACGTGAACTAGGAGTAGACATTTATCGCTTTTCAATTTCATGGTCA…
Mdes000819	X1.7	+	9360996	9369699	2892	TACTGTTTTATATTAGTTTTCCATGCTGAATGCTGTGACAGTTAATGAAGGCGATTCAATTTATATATTTCATATTTGTTTGATTATTTTCATGAAAATAAATGGAAATTTGATTCGATAATTATTTATTTCTATTAGTGCCTAACTTATCGAAAATATGATATGAAATAGTTAAAGAACAAACCGATTATTTCAAAACACAAACAAACAAACATTTTCTATAGTTTTATATTCACGGTATTGTCACTGCAAATGAACCAAATCGATATTAAATTAGATAAATAATAAGTGCGACACAAAATATTTGTCACGAAAATAAAATTACAGAATAATAACATCGAGCACTGAAACAACAGCTAAAGTGGCAATCAATCAGATAGTCCATACACCGGTGGCAAT…
Mdes000820	X1.7	-	9369606	9370576	873	AAAACAGACAATTGATAATAAACCAAATTATAACCTCAAATTGTTTTTGAGTTTAAGAAGTGGAGATTCTAGTATTTTGAACATCGATAGAATACCAAAAACGAAAGTGAAAAATGACGACCCAAATAATAACATATGTTGGAAAAAAATCAACATGCGTTGGTAAAACACTTTGGGAAATAGTTGGAAGTCTAAAGGGTTTCGGCGTTGGGCGGATCATTCAACGTGGACTTTATGTTGATAGTTATCCCGAACAAACATATTACAAAATTCTCGAAGTGAAGGCTGAACCAAACGAAATTCCACCAAAGATCAAAGTTTTCCGTTGGCCCAACGATCATCGTGATAAAGATATACCACGCAAAACGAGAGTTATATGCGAATATGTTTTCCGCGGTA…
Mdes000821	X1.7	+	9370625	9374695	2711	TTTCATTGAATTGACAGTTCCTGGTCGCATTTATTTAGATTAACAAATATCAAAATCGGTGGTTATAAACGATGGTCGTGTCTATTGGATTCGAAGGAAGTGCTAATAAAATTGGTGTTGGAATAACACGCAATGGTGAAGTGATTTCAAATGTACGACGAACATATATAACACCACCGGGCGAAGGATTCTTGCCACGCGAAACGGCTCAACATCATCGACAGGTTATTTTACAGATTCTAAAAGAGGCCCTAAACGAATCTGGTATTTCACCAAATGAAATTGATGTTGTTTGCTTTACAAAAGGACCAGGAATGGCTCCACCTTTGTTAACAGTTGCAATTGTTGCCCGAACAATTGCACAAATTTGGAATAAACCTTTGCTCGGTGTAAATCATT…
Mdes000822	X1.7	-	9374686	9375264	501	ATGTCGTCGACAACAGAATTTCAAGATAAATTTAAGGCTTTTGCCAATTTTGGCGTTACAACAACGGATGGAAAGCATATATCTTTGAGGCAAAGTGATAAATGGATGAAACAAGCAAAGGTTTTTAGTGAAAACATTTCAACCATCGAAACGGCCATTTCCTTTAAAAAAATGAGACAACCCACATTAAGCTTTGGCGAATATTTGCAATTTTTGGAAGATTTAACCTCCAAAAATGATGGCCAGCTTGATGATATCAAGAATAAAATGGCTTCGTGTGGTCCACCGGCTGTGAAAAAAATGAAGAAGATTGGAAAAGCAGCAGCTAATGTAAGGCGATTGACCGACCCATCAAAGTATACTGGAACACATAAACAACGTTTTGATGAGTCTGGTAAA…
Mdes000823	X1.7	+	9386493	9386954	402	ATGGGTTTCACCTACGGCTTGGTTGTGGTCCTAATTATATTCGAAGGAATTATAATCGAATGTGAAGGGGGTGCAGCCTCATCGAAGCAGAGACTACATGCATCAGCCAGTGATACCACGGGAAAGGAACTATTTGCCGAGGAACAAATATCGCGAACGTTTCTCGATAAAGCCGAACTCCCCGAAATAAAAGCCATGGTACGAGATAAGGTGATTCCTGCAAAAAATATCAACTTAAGTGAAAAGCTTCAGAAAAGCATAGTTTGGATTGTGCCATCATCAATGATTCGTGGTAAATCTACTGAATTTGATGTAGATGGCGAATCAATCATTGAATTCGGTGAATTTCATCAATTCGTGCATTTTTCCGAAAGATTTGGTGACGTAGAAAATTTTCGT…
Mdes000824	X1.7	+	9391614	9398497	2168	CACACACAGTTTTAAATTTTCATACACATTATTTTCAATAAATTCATATTTCGCTCAATCGTTGCCTACATCACAATTGCATTTTGTTGTCCCCACAAAACTGAATAAATTTTTTTGAATTTAAGTGGAACTAACCATAATAAAAAAAAGAAACAATTTTACGGTTAAAATCTTCTTCATTTTTCAAAATTATTTCACCAATGCGACACATTTCATTAATTGAACAGAAATAATTGCTGTTTATCAGCTCGCGAGCGCTTGTGAACCAAATGATTCAGTTTTAGTTTTATTCATATCTATTCGATCGCTAAATATCCTGAATTATTTCCATTTATACGAAATTTTTCAGTTTTGTTTGCCGGTTGTTTCTTTTTTCGGTCTTTTTAGGAAAGAAATATG…
Mdes000825	X1.7	-	9398996	9400719	1421	CAGTGGTGCCGGTGACGGCAATTAATTTCTGTATATATTTATGTAAAACTATTTGTGTTCAGTGAACTAAATCATCAACAAGTGCCTCACTTTTCAACTTTCTCACCATTGTTTTCCAACGAAATCCAAAAGTGAATAAACATTGAATAAAATGGCTCGCTACTTCAAAGAACAAGACATCGATGAATTTCGTGAATGTTTCTATTTATTTGCTCGTTCTGGTCAAATAACCACACTTGATGAGTTAACTGTAATAATGAGATCGTTGGGCCTATCCCCAACTATTAAAGAGTTAACACGTTATTTACGTAAGAGAAATGGTAAAATGAGTTTTGCTGATTTTTTGGATGTTATGCATCAGCATTCAAAAGTTGAAAATCTACCGGATGAAGTGATTGA…
Mdes000826	X1.7	+	9400972	9402837	1420	GCGATATTTCACATTCATGTTAATCATAACGAGCTGCATTTTGTTTATTATTCACATGAAACAAAGCAAACGTCCATAAAGCATTTTTTCATTTTCGTAAATTATTTAAATAATTCGTCGTCATTTATTTGTCATATTCAACAGACCAAAATTGTTCCAAATTAACAAAATGTTCGAAGACTTAGATAGTTATATGAACGAAGGTCCAAGTGACTTTTCAGCAAATTTATCTGATCTCAAATTCGATACAAATCAAGAGGATAATATACAATTCCGAAAAAAAATAAAAAGTCGAAAAAAAAATGGCGAAACTAAAGCCGAAAAGAAACCAATAGAAAAAGAAGAGAAAAAAATTGTTCTGTCAAAGACCCAAATAACCGCAAAAAAACGTATTGACAA…
Mdes000827	X1.7	-	9406421	9410751	3145	CAATAATAAACAGGGAATGATTCAGAGGAGCACAAATAAAACGAGCGATCGTCTTAACGGGGGGAAAAAAAATACAACCGGCTATTCGAGAAACTGAACAGGATTTTGATAACGTAACGATATGTTGTGAATAAATAACGAGAATTGATTGAATGGCGTATCGGCCGAGCAACGCAATAATTTTCAAATAAAATCAAAGTCGGTCGCATGAATTCCAATTAGTTTAATAGTTTCATTGGATCGATTATAAACGTTTACGGCGTGAACCATTTTGTATGTTATTTTGTTATCTGTTTTCCTTCCATTAACAATTAAAGTTCCCAATCACCCTTGCCGGGATGCATTTAATTAGTGAATTTTTGTGGTTGGTGGTAACAGTGGTTCTGGTGCAAGGGAACA…
Mdes000828	X1.7	-	9411264	9417707	4941	CATAATAATAAATAGAAGAAGATGATGATGAAAAAAAAAAACACGACAAACAAACCGGCCATAAATTTCTATTCACACATTTCATTTATTTAATTCGAAAATATCACACATTAAAAGTCTTTAGTTTAATCGCTTTGTGATCGTTTGGACTTCGTCTAATTGACCATTTTCAGAACCGAAATAAGCAAAATATTATACATGCGCATTAAATAACTCGTGGCTTGTTTTTTATTTTTCTAAGCTGAGAATGAACTGCATAATTTGAATGTTGCAAGCACATTACATTTTAATGTATTTGAAGCGAGAAACAAAAACACATTTTATCAAAGCAAAATTGTAATGTTCAACGTCATATTTCCTGGCACATAAATACACATGTTTATGCTCAAAAAATTGAAG…
Mdes000829	X1.7	+	9418609	9421859	2810	TTATATTCGAACCTCATCTGAATTATCACGCAATCACACGAGATTGTGTAAATATGAAATACAATCAAGTCGACGTTAAAGGCACCATAAGCGAATTTTTTCTTTTTAACTGTATTCATCATAGTTACGTCGATTCAAAATCCACATAAACATAACATTTGAATATCTAGTGGAGTATAATCGATGTTTTGGTGATATTATTGCTTTGGACACAGGGCACAGCGAATAGTTGTTTTTCTTCAAACGAAACGTGGACCGAGTTTCAATATAATAATTTTTTCTCTATATATTTGTGTACATGTGAGTCAGACTAATATGAGCTGTTGCAATTAGTTTTGAACGACTTGTTAACGCAAACTAAATTGCTTTACAATTTTTGTAGTGGTATGTTTTGTGTGT…
Mdes000830	X1.7	-	9421875	9424533	2127	CTATCGTTTTGGAAAACAGCGCATTCGATTTTTTCCTAAGTGTCACATTCGAAGAACCCGGGAAAAAGCGTACGGATAGAAGGTACACAAAAGAGAATTGAGAAAAGTGAAAATTTGATTTTCCAATTGAAAAAAGAACAAAAAAATTAAATAAAATAAAATGTCGGCGAGAATGTCGAACATTTGGATATTTGCAATAGTTTTGATCGCATTAGTGAAACAATCAAAGTGCTTTACACAACAGTCCAGTATACAAACCATTGATACATTGGCACACAACTATTTGAATTCCGAGCAACATTTATGGCATTTAGTTCATTCAACGGACATTCATAACACGGATGCAACTTTTTCATATATTTATGATACACATGAAGAATATTTGAGCAAACATTTTGG…
Mdes000831	X1.7	-	9424975	9428014	2423	AATTTCTGATTATTATTTTTTTTTTTTTTCATGTATTTTGGTTCGTTTGTATCGTGTGATGTGTGGGCATCGTCGTAAAAGCTATTCAACTGATGTGATCGGCTCAGTATTACCTAAATCGTACTTCAAAAAACACCAAATATCACAATGTTTCGACATTATTCGGATTTATTGAAATTGTTTGTAATTTTTCTTATAATTTCCGGTGGACGATCACATATTCGGCCATTGTATGAAGAATTACAAATAAATCGATCGATTGCCGGATATTTTCAAGTAGAAGATTCACTTTGGGCAGCTATTTTACGCCGCGAGGAAAATACACTTGAATTAATTTTTAACGAACATAAAATACGTTTACATGAAAATCTATTTCAAAATATTATCGAAAAAAATCGT…
Mdes000832	X1.7	-	9429102	9431881	2306	CAAAAAACAAATGAATGTTGAAATAAAGTGAGAATGAGAAAAATGACAAGATCGAGGAACAGGCAGTTAAATGCTTACGATGATCATAAACGACAAATAGTAATCATTTGAACAAACACACAATTAATTAACAATTCGCCAAGAAAAATAGTTTATGTTGGGTTTTCGCATCGTACGCACTGCTTTTCTCAATTTATCCATCATTTGTCGTTGTTGTTGAATCGGTTCGGATTCAAACTCAAATTCAAACTGAAATTCAAATTCAAATCCAAATTCGAAATTTCATTCGTCGATAGTCGATTATTTTATGATTGTTTTTGAAGCTGGTGAAAAGAATTCTGAAGGCACATTGGCGTTTTATTGAGGAAAAGAGCAGAAAAACAAATTTTTCGCCCAAAA…
Mdes000833	X1.7	+	9453007	9458737	3358	ATGATATTTGATGCTTTAACAGATATTGGCGATTGTTCGTGTGCTGGCAAAATGCCACCCGGCTACATTCTGGATCATTATAACAGCTCGTTGCCATTCAATCCAATAGCAACAAATGGTGAACCATTTCCATGGTTTTTACCAAATTTACCCAATAACGTGAGACCGATCCGATACACGTTGACCATCCATCCGAATTTAACAACGCTCGATGTCAAAGGTCAAGTGACGATAGAATTTCACATTGAAAAAGAAACAAATTTCATTGTGTTGCACGCTCAAGATTTGAATATCACCGAAAAGGCGATCGTCGGTCCTAAAGGATTTGCATTGAAAATTCAAAGAGTTCTCGAATTTCCACCACGTCAACAATTGTACATTGAATTAAAAGACCGTTTG…
Mdes000834	X1.7	+	9458774	9459341	375	ATGCCAATTGTTTACACAGTAAATAGACAAAAAGTTTACACAAATAGTGAGGCATATGGAAGACATGACCACCCAAAAATACTAAGAATTCAGAAGCATCTTTCGCCTAACTTGTTGTTAATTCAACACATTTTCAACATTTGCATAGCAATATGTATATTTTTCCAATACTATAATATCATTCCCGATCGATCACTGGAACCAGAAACAAGAGAGAAAAAAAATATGATAATATGGGCATGGGACATTTGCATCAATATATTATTTATTATTTTACATTATGATTTTGATGGATGTAGAGATATTTTTTACATACCGGAATGTATAAACACAGGAACACGAATGAATAATAAGGATAAAAAAAAAGAAGGATGA
Mdes000835	X1.7	+	9463232	9466081	785	AAGAGTTTCCTTGATATGGAATGACACAAATTGTTTTAGAATAAATCTTCTTTTTTTCTTAAAACTGTACGGTTTTCGGTTAGTTCAATTAATAAATGAAATCGTAATTATCTCATTGATTAACTTTGTGGATTCTGTATCCGGGGCACCTTCAATACAAAGCAAAAATAAGTTTGTTCCGCAAAAAAAATGTGTTGCATTGTTGCAAACAGTGGATTTGAATTTGAATTTTGCAGCCGTTGATCTTGGTTCCAAAGTAAAGCCGTAAATGAAATACATTTTAACTAAATATATAACGTGTGCATTTCTATTGTTTATTAGTGTGCGTTTGCCACTGTCTAGAGTTCAAAGTTAAACGAAAAATTGTTTTGAGCTATTAACTGCACTCTGGAATAATCG…
Mdes000836	X1.7	-	9463734	9464037	243	AAATTTATTTTTCCTCTTTTTCGGAATTGGAAACAGCTTTAATTTCGTAAAATACACGTTTTAATAAAAATGAAAAAAAAACTAGCACTCACAAACAAATTTACACAAATAGACATATGTTCATATGTTTATTTGATTGATAGTGCACAGATATCATAGATCATGAAATATTAGAATATCAAAATGAATCTTTTTCCTTGCGGCCTCTTCATTATTGGTTATAATATCATTCCAAACGACGAC
Mdes000837	X1.7	+	9472365	9473020	631	AGCTCACTTAAACGCAAACCAGAAACTGAATGTCAAAAAAAAAAAAAAAAATTGAGATAAATTCGTTTCTTTTTTTTTAAGTTCTGCTGATCAGTTTCCGTGTATGTAGTTACAGTGGCAACGGATGAAATGAAAAGAAAAATGAAACGAATTTCTCGTTGATTTATGCGTAACCATAGCGCCATAATTAGCTAAAAGGCAAAAATAATTTCAATTCGATTCACATATAATACCTGAGCGTATTGTTTAATTACATTGAAACATAAAACATCAACATTGTAACTTCCATGTAATAAATATACCAAATTTGGATTAACAAAAAAAAAAACGAATTTGCTTATAAGCTAAAAAATTTAATGTATATTCCGAATAAAGACAATTCAGATGTGAGTCAACATG…
Mdes000838	X1.7	+	9485298	9485949	423	ACGTAAGTCGTTTCTTTAAAGTATTCAAATCTTGTCGCACTCAACGTTACACAGTTTCCTTTGTGAAACGTTTGATACGCTTTCGGCGCTATCATGCATCAAAATGAGAAACACGAAAGTGAAATCGTCGAAGTTTTGTGGAAACAAGACGTCGATTTGGGTTACACATTGGCACCACCAGTTAAAAGCAGTCCAAATAAGAATTCAGCTAATCCTTCGAGCTCTACTTCATTCAATTCTGATGATAACGAAAAACTGAAGGTCTTACAGGAATTGAAAAATGAAAAGCCACTGATACAAAAGTTGAGCCCATTTGTATCACCCATACGAAATTGGCATCCGAGGCAAGAAGAAAACAAAACTACTTTGGAAGATGAATGGGCTGGTATCAACTTTACC…
Mdes000839	X1.7	+	9529608	9542442	2398	AAACAAAAAAAAAAGAAGAAGAAGATATGCCGACTTCATAATGTGATTTGACACCATCGTGATACAGTCTATATTATTACCGATTCATCATTTTTTTTCTCTTTCTTATTTCATTACAAATTGCTCTGTTTCTGTTGATGCAAAACACGTTTATAGTGTTATTGATATTGAGTGTGTACACATGAATTATGAAAGTGATTGTATTCAGTTGAAAAATGAATTGGGCATGGAATTTTGAATGATTCACGGGTGTTATTAGATAGTTGTGATCGTTAAATGTCAATCATTTCTATTAGGCACTGACCAAACCATTTTAATTTTTTTTTCTTTCATTTCTTTTTTGTTTTGTTTTATTCTTTTATTATATAAATATTTGTTTGAACATTTGAACATTGATCT…
Mdes000840	X1.7	+	9550575	9550959	268	ATTTCCTGTGATTGTTGCCTGATTCAAGTAAAATTCATAACAATAACATTCATCCAGATGATTATGACATTTGAATGTTATGATCATATCACATTCATCGACTTCCGTTAAAATTCCATGTTTGATGGATGCAACGATGCAAAAGTCGGATGTCTGATGTCCCTGTTTGAACAGTGCCATCTATGAAATAAAACCATCATTTGAGCTGTCACTTCGTTCAACAATATGGAAACGGAACAACAATTCACACATGGTTATTTTATCGATT
Mdes000841	X1.7	-	9551535	9551689	125	AAGGAAATTATATATATATATATATATAAATGTATATATATACATATATTTCATATATCAGTACATTGCAAGAATTCTTTCTTTATTTTTTTTTTTTTGCCTTTTGCTTTTTGTTTTTTGCTCTT
Mdes000842	X1.7	+	9552693	9572503	7044	GCCGATGAAAATCTGATCGATAGAATAGACAAATCGTTGAAATCGAACCAGTGAAAAGAGGACAGAATACGGCCATCATTTGGAAAATCGATTAATTTTGGTTGGTTTCGAGCAGTGACAATTGCAAATTGAAAAACAGAATTGCGACTGAAAAAATAAAGAGCCAACCGAAGACAAATTGACAAAAAGTTTAGACAATTCAATTCTTCGCATGAAGAAAAATCGGTTCTATTATTTTTCGTTGATCCAATCGTTTTTCTGATCATCATATTCCAAATTTTGAGGTTCGAATCGCTTGCCTTAAAAAAAAAACGTGTGTGTTTGAGTGTGCTGGCAGTGTCAGAGTTTATGTGTTTGTGTGTGCAAAATTTAAAATCAACGACGATTTATCTTGCATGT…
Mdes000843	X1.7	-	9563919	9564498	506	CGGGTGCCACTGGTGGCACAGTTTTCGATGGCGTATTTTTGTAGCTGTTATTGCTATCGAGATCGTCTGTTTCAGTCAATTGGTGTCTGTTTTGCTCCAAAAAATTTCAATATAATTTCAACAAAATATGTGAAATGCAAACGGAATCAACAATATTGATTTACGTGTGACGTTGTCAGCGCCAAACAGAAGAAAGCTTTGCTACGCGATTGTTAATAAAATAATAACCTTGGCATTTATATTGGAATACGTGAACGAAATGACAGACCCAAAAACCAAAATGAATGAAGAGAAAAAAATGAATAACAAAAAAAAAAAGAAAAGAAAAAAAAATACGAGACAACAATTTGAAACACAAAAACAAAATGCGCAAATGAAAGAAACAAACAACAACAAAATT
Mdes000844	X1.7	-	9579773	9580135	363	ATGCATATTCATCCAAGTTCACCAAACTCTTCCATTTCGGAAGAAAGCGCAGCGACTAAAATCCAGGCCGGATTTCGTGGTTATCGTGTTCGTAAACAGCTTAAAGATGGTGACTCAACACCAAATAGCAATCGTTTATCCAACAACACTCATCAAAATGATTGTAACGATGACACAAAACGTCATCAATTAAAATCAAGCGATTCACTGGAAAAAGAAAAATGTGCTACGAAAATTCAAGCAGGCATCCGTGGATTTTTGGTGCGTAAAAAGCAGAAAGTGGCTGCAACCGCAGCTACAAAAATTCAAGCTGGCTTTCGAGGTTTTCGTGCACGTAAACAATTGAAGGACTTAAGAGAATGA
Mdes000845	X1.7	-	9588592	9591103	2189	CGTCTGTCATATTCTTCATCATTAGATCACATCAATCGCTTCAAAAATTACATTTAGTATAAAAAGAAAACATTGTTAATTTCATTATCGATTTCTAATTAAATGACTATTACCATTTTCAAACAGTTTAAATTGCATTTTTAAATTATAGTCACTTATGAGAGAGTTGGAAAAAAGACGATCAGTCAACAAATAGCATAATATAAATGATGACCTACATAGTTGTTAGAACTTTTTAAACTTGACAGTTTTCTCTATTTTTTTTCTCACAATTTTCGTTTCTCAAACGAAACAAAACAATCATGACAAGTTCATCCGAAACTGATACAAGATCAGATGCGCGAATCGATGACGTATCCGAAAGACGAGCGTCAGCCGCAAGGAGTCGAAAATCGGATA…
Mdes000846	X1.7	+	9591541	9592714	1014	TCAGTTGTTTCTAACATTTGAAATCGCCGGTTTTTGATATAAAAAAATTTCGAAATCAAAACGAAAAAAATAATCGAAATGTTTTATATTGTCGGTCTTGGTCTGGGGGATCCAAAAGATGTTACTGTCAAAGGATTGGAAATAATCAAAAAATGTGAACGTGTCTACTTGGAATCGTACACATCAATATTGACCTGTGGTCAAGCAGCATTGGAAGAGTTCTATGGACGTTCATTAATAATTGCGGATCGAGATTTGGTTGAGCAAGGGGCTCATGAAATATTGAATAATGCTCAAAATGTTGATGTTGCATTGTTAGTTGTTGGCGATCCATTTGGTGCAACAACACACACCGATTTAATCATTCGGGCCAAAGAGAATAATATAAAATTTCAAGTT…
Mdes000847	X1.7	-	9592660	9594576	1553	ATACATATGCCATAGAGCGGTCACCAATACACATAGTCGCTGAAATGTCATTGAACGTTGTTGTTGTAATTTGATGTTCTAACCTCAAATTATTTAACTAGAGCACCTTCGAAGATTTATTCATTCGAAACAGATTGGTTTGAGTTTCTTTTCAATTCGAATAACCAAAAACAGGCAAAACAAAAGAATAAAGAGTTCAAAATGCGGCTAACGGATGTATTGCTCAAACAAAATTTATATTGGCATACGAAAATGATATGGAGACTACATCGTCATCGAACTATTCGACATGATGGATCTATTCAGCATTTGGAAAACAGTGGCAAAACAGTTGTAGATGCTGTTCAAAATCTGATTGGTGAAAAGAAGTTCGACAAAATACCGGAGGAGCTTCGGGAA…
Mdes000848	X1.7	+	9594575	9597448	2321	ATACAATGAACAATCACAAATATACCCATTCAAAATATACTCATTCTTGTATCATTTAACAGACAGACTATTTTATTCACAATTCAGAACGCGCACTTAATGTGACAACAGCAATAACAGGCAAAATTCATTTTGTTTGTTGTATGTTGGGCTGGATTTTGTTCGTTTTGACGGATTTTTTTTTTCTATAGGAATTTCAAAGTTAATTTGTTGTCGCATTTGAATGAAATAATAATCTTTATACATATGTTTCGAAACAAATTATTTAAATAAAAAGAACAACAACGTTGAAAAATAAATTCTTTCAATTGCATCGTCACGCGCAGATCATTGAAGATTACAAAAGCTCTTTTATCGCAGTACACAGTGAATTGAAATTGAGTGACCCGAAAATGTCAA…
Mdes000849	X1.7	+	9601355	9603413	266	CGCGTATTTTCTGTCATTTGATTTGAAATATTTGAAATTGTAGCCAAGACTATGGCTAAATAGAATTCATCGATTTGAATTAATTCATTGAATCGGTCAATGGAAAAAAACAAAAGCATTATTATTGATACCGTGCTCGGTGGTATAAAATAACAACATCATTAAAAGAATAAAAGAGGTGATAGAAATGGAATGAGATAAAAAAGCGAAAAAAGACACCGAAAGTGAAACAAAGAGAACAAGATTGATATAGGACAATATGAAAC
Mdes000850	X1.7	+	9623340	9625831	923	TTGATTGGCGTAGCAACGGATATATCATATCATGGTAAACCAGCCGGAATATATTTAATTTTTGCTTCGATAATAGTTTTTCTACTGGAAACCAAATGGGTTCTCACATTGTTTGTCGATTTGCTGAATAATGGAAATGAAATGAATGTTTGCTGTTCATTCTGCTGGTGGTTGAATAATAAATTGAGTGGATGGAGATTGTCACCATTTTATATTGCATTAGGAGTTGCATTGTTGATGTGGCCAAATTCACTTTGGCTTAGCTCAGTTGCTGGTGTTCAGCTATTGCTTTTGGCCATTCTCCGACTTTTTACAGTTATTCGTTATCAAAATAGCACAAATAAATGCGAAACACTTCTACAAAAGCAGCCCAACAGTCGAGAATATTTTGACAAATTG…
Mdes000851	X1.7	-	9625915	9626500	566	TTTACAAATCTTAATTATACAACAAATAAACATTTTCTACTTTGGTATTTTACACGATCGGGCATTGATTATAATCAATATTCAGATTATTATTATTTTCATATCATGCATCATTATTGCATATCATTGGAGATGTTTCTAGGGATTTGGCGCATATTCATTTTTTGCGGAAAATGGTTCTGTTGCCAACAAAATTGGTAATGACTGTCTTCGTTCTATTATTTTTATTTGTTATTGAATTATTTAAATTCATAAATAAGCTTATGCAGCATTGCCCTAACAAATAGATCCATAAATTCTTCAATTAAACATTCTAACCATCTTCCCATTTGAAGAAAGATAAACTACTGTTCATAATGTTGAATAAAAATAATAATAATCGAATGAATTGCATAAATT…
Mdes000852	X1.7	-	9626710	9632426	5249	TTGGCATGAAGATTCGGAGGGTCATGTAAATAATATTGATTTGAATGCAAAGGTGTAGAAACAACGCTTATGAACATTTAATTTGAAGAAAGATGAAATTAAAAATGATACGAATAGGCCGGACAATAGCCGCTGTCAAAACTCATTTTGCTCACGTTTTCACGCAAAACTGTCAAACGATGGAAAGAGTCACGCAACATGGCGGTTATCCGTATACACTTACACATCGATGCTGGTTGGTGTCAACAAAAAGCCTATTTGGTATTTGCATCATCCATACACGAACACACGATGAGATCCATTTCATTCATTTTGTGTTTATGATATGTGCGGGGCGGACGGTGAACGAAAAAAAAAAGTCATCAGCAAATAAAATACAAAATATTTTGCCGATTTTGT…
Mdes000853	X1.7	+	9632411	9635639	2496	CGAATCTTCATGCCAATGGAATAAAAATTGTTTCATTTGAATTGATTGAAATTATTTTTTTTTTTTTTCATTTTGCAAAAAAGTTATATTAGAAAACTGAACTTTTCTATTGTGTGTGCATCTGTCAAGTTCTGTTGCCATTGAAATAAGGCCGAGTAAAATGCTCCTGAGATTTTTTGTTCGTTTATAAATAGAAATTGTTCCTGAAAAAGAAAAACAGCCGCCGCATAGAGAGACACCTAAATTACGGCGATAAAAAAATTGCGGTTATTTCTTTCTCTTTATTTGCTTTAAGTTGAACATTCACCCTTTGTTACCATACCTTTTTTCGTTTATCGTTCGTCAAATCATCCATTGAATTGATTAGCATAGACAAAGTTGTTGTTGTTGTTGTTTTTT…
Mdes000854	X1.7	-	9636464	9641130	1611	ATGTTTCGTGTGAATGGCGTTGCGTGCCATCAAAGTATTGATGTTTATCGAATTGACACCCTCCCGCTCAGATTTTTATCCACAATTTATACGATTTTCCAACATTTGATCCAACATAATAATTATAATAATAATCGTCATTGTCGAATTGTGTCTTCATTTTATATTCTAATTTATGGATGCTATTTAATGCATTCAACAATGTTAGTTATGGCCGAAACGACAATTAGCCAAAATCGATTAAATATAAATGGCAAAATCGATATGAATCAAACAACAAATACCGTCACCGAAGATACATTTGACATTGACGATGAATTTTTCGACAATGATCAAGATGATGACGAAATTGAACATTTAAAAAATACAATTGGAATGTATGTAGGAGCCAAATGTAAT…
Mdes000855	X1.7	-	9693005	9693953	651	TAATTCAATCGATTGTTTATCAAATTGTATCGAGATGGCTGAATCATATCGTTTTTTTCTTTTTGTCTCAATTTTTACTTTTGCAATTTTGCCAGCGCAAGGTGTGAAGGTGGCTCGTTTTTATCGTTATATGTCCGAGATGACCGAGATGGAAATCCCTGAATACCAAGATGGGGTTATTGAATACAACGCAGTACATCAAGCTGAATATCCTTTGAGTAAAAACACAATTAAGGCCATTTTTTACATTGTCGATTGGGTTAGGTTTGCCAAATTTACCAGTTCTCGCCGAAGATTGAAATTACAAGCCGAGTTAGCCAAACTACATTATGAATTAATTTTTTTGGGAGTCAGAGAATATGGAGAAGCTCTTGATGAAAATTTAATTCGGGGATATAT…
Mdes000856	X1.7	-	9724236	9724681	378	ACATTTCACATAGTGTTCGGTGCTCGTACAGTGGGGCATCATTGATGAACGAAAATTCAACGATGTCAGCATATTCACACAAACGTCACACCGCATAGCAATATTATTGGAAATTGGAAGTCGAAGTGACGAGCTCACAGAGACAATTGACGAAGAAACATTACCGTGGCACGGAACCCTATCATCGTACATATTCTGCTAAACAAAAAAAAAGAAAAGTGTTGTCAAATCCAAAGAGTTATTCATTAAGAAATGCTTTTGAGCGCATTTATCTATTAACGATTCGACTGACATATTATGTTTAATGTAAGAAATGGAGAAATGAATGCCATTATTCCGTATTTTCGTGTATTGTTGAGCAATAAAATACAGCATCAT
Mdes000857	X1.7	-	9732463	9732794	198	AATGACAATATGTAAAAATTGTGAATTGTGGTCGTCGCCTATACGTTCGGGGGATCAGTGTTGGTTGGCTGGCTGGCGGACAAGTTCGTCTATTGCCATTTCTTGCCATTTTGTCTAACTTCAATTCATATTGCGCGAGTTATAGAGAATTGCGCTGAATGCCACTACTATTGACGTTCATCGTTCACACGATTACGA
Mdes000858	X1.7	-	9757562	9762850	449	ATGCTTGTCTGTGCAGCATTAGTTGGCTTATGCCATACATTTATACTATTTATTACATCACAGCCACATTTTATACTCTATGCAGTTGAACGAATGGTGACGGTCGATTCGACTGCAGTCATTCGCAGAACATTGCATCGTGTTCATCCGATTCAAATATTTTACAGTTATTTGCTTGACGTACCATCGGCTTTTGTGCCGATTTTTCGAATCAACATGATCTTTAGAGAATGAAATTGAATGTTCTTATCCAGATTGAAATGATTTCAAATATTCAGGAACATCCGCGATGAAAACCCGAAAAATTCGAATTGATTTGCTTTATTCCCATTTTTATTCAGCCAAGTTTTTTTTTGCCCATACGCTTAAAAACTTGTTTGAAAATTGGAAATGCCATTT…
Mdes000859	X1.7	+	9798988	9813782	1449	ATGGAAACGTCAGGCGCAAAGATAAACATATCGGATGGATCCTGTCCAGAGCGAATAGTCACAGTATCCGGGTCAACAAATGCGATTTTCAAAGCTTTTTCATTGATAACCAAAAAATTTGAAGAGTGGTGCTCACAGTTCAATGATAACACAACGACCGGCGGCAAAACGCAAGTACCCATCCGATTAATTGTCCCAGCTAGCCAGTGTGGATCGCTCATTGGTAAGGGCGGCTCGAAAATCAAAGAAATCAGAGAAAGTACCGGCTGCTCAATTCAAGTTGCAAGTGATATGTTGCCAAATTCAACTGAACGTGAGGTTAAATTAACTGGAACTGCTGATCAAATAACACAATGCATATTTCACATATGCTGTGTCATGCTCGAGTCGCCACCAAAA…
Mdes000860	X1.7	+	9827850	9831520	545	TCTATTTTGTGGACACAAATAAAAAGCATTAAAAGTATCCAATTTCATATTCGAATCGATTCATTCGATTGAAACGAATGGAACACAACTCATTCAGGGCTCACAATGGTTTGGATCTCAGTCTTTTTTGATAACACAACAGCAATTTGAAATTGGAATCTGCAGAGAATTATCTGCAGAGCAAACAAAAGGCAAACCAAATTGGACTTAAAATAGTTGATTGAGCAACAAAATTTGTTCATTTTTGAATAAAAATGGCAACCGAAATTCCAATCACAGACTATAATCAAATCGACTTAAAAGGCCAAAAGCGTGCCATTCGGCCAAAGCTTTTGAAATTGACAGATGACACACGAAGTAGGAAAAAAAATAAATTCAAGATATTTGGTGATTTGTATG…
Mdes000861	X1.7	+	9832037	9836755	2574	ATGAGTTTAAAGGATCTAACCGCATCTCAGCCACCACGTTATGCAGACGATCCGGCCTATACAGAAGATGTACGCCATTTAGCATTACCAATGCGTCGAAACAGCGGACCAGATACCGTACGACGTAAATCATGCTCATTGTTGGACACAAAAATATTCGAACGCGATACAGGAAAATATAATACAATGCACATTTTACCCCGTAAAAAACAAACATCGAATTCAAATTATAAATATGACCAAAAAAACAATATAATCAATACAACGGATCCAAAATATATAAAACATTTTCGATCAGAAGATTCAACCAGTTCGGATGATTCGAGCTATGGCCGACGTGGACAAAGTCTTGATCGTAGCATTTACAAACATCAACGAAAAATGTTATGCTTTCAAAGG…
Mdes000862	X1.7	+	9864368	9868204	3004	AACGGCAACAGCAACAGCAACAGCAACACCTAAAACAAACATTGAATCAACCAAAATGCATTATCATAATCCGAACGAAATGCCAAAATATCTATTTGGCGAACGAGATAAACAGCAAAATTTTACGAAACCGATCAAATCGGACGAAATATTTTTGAATAAATCCGGATGGGTGCAGGTGAATCAACGTGAACCATATAAAAATCGTGATAATACAGAATCATTCCAAAAATATAGCGCAAATGTAATTCAATCGAATAGCAATGCTAGTAAATTAGAGGCTCTCATTACGCGCAATGAAATCCGAAAGGTGAAATGTACGATTGATCCAAAGCTGTCAGCAATATTAACGGAACGGCCAGGATTTTTACCAATCAAACAATATGACGATAATGAATC…
Mdes000863	X1.7	+	9870139	9890799	4433	TTCAATTCTGGTTAATTTTATAAAAAAAGAAAGGAACTGAAAATTTTTTCTTCAAATTCTATAATATTTAAAATCAAAATGGGATATTGATGAGATAGAAACGGGAACAAAGTTCAATTCTGATGTGATGCCAACACTTTATTTGATAACTTTATTCAATTTTTTTTTTTCGCAAAAGAAAAATATAAATCGTTTTCGGTAAAATTCAGTGTTTAAAAGCAATAAAAAAGAAAAATTCAACTAAATATTCATATTCATTGAATTAAACTGAGTGAATTTCAAATATTGAAAAGAGATTGTTTTGTTCCATGTGCAAGATGCATGAATTTGCTATTTTAATTAATGCAAATTAATTAATACTTATTAAACTAAATGGTTAATGTGCGTGTGCGAATGTGT…
Mdes000864	X1.7	+	9893758	9897322	2600	TGACAGATATCGGACATTTTTTTTCTTCTCATGATGTTGCAACTTAAAATTTTACAAACGAATCTAGCATAAACGCGAATTTTATTCATCAAAAAGCAATCAAAACAATTCTGGCTGTAAATAACAAAGCATTTTCGTTTCATTGAATAATGAGTTTTTTGTGACATTTTACGTGTATTTCTAAAAATTACAAAGCGGAAAAGGAACCATTTGTTTCATTTATTTTATCGTACTGCAGTGGATCGATGTATAAATTCATTTCCAAATGGAGCTGGGAAATGCCATGAATTTTTTAAATCAGCCAAAGGCGCCCACACCTTCAATTATGGATCTAGGAAAACAATTGTTGGAAAGTGCCAAGGAAGGTCAGAAAGATAAAGTCTTTGACCTAGTGAGCCG…
Mdes000865	X1.7	+	9897341	9899046	1369	TAGTTTAGTTATTTTTGAACTTTGATCGATTACTCGCCTCTTGCATATGACACATGTTCTCCTCCCTTCGATTTATATTATGTATTGAACGACTTGCGGCTATGTTCACGTTGATTTTTATGAACTGTCAACATTCCAACTTGCAGTTTTAATACGAAGCCTCTGTTTACGTGAAATAGAATCTGTTTCTGTGTCTGAAATTCCTTTGTTGAATAGCTATTTTTCGAAATAAAAACGAAAATGTTTAAACCAAACGCCATTTTCAACGAACCATTGTGGCAAAATGGACCACAGCCAGGACAATTCTATAATTTTCCAGGCTCAAGTACTTCCTCCGATAATAATGGTACACAAAGATCGGCATATCCAATTGCAACTGGTACATCGGTTGTCGGTATC…
Mdes000866	X1.7	-	9900424	9903857	2348	CATCAATTTGTTAATATTTATTGTTTTCTTCTCGGCGATACAGTTCGAACGAAAGTAAGCTCATGGGTAACAAACTTTGTGAGTGAAATGCGAACAAAAAGCCCGGCTGTTGTTCAAAGATGGGTAGATTCATTACCGAATGACAGTGTTACAGAACCAGTAATTGAAGCCACATCGGTGGATACGGACATTTTGCACCTAAATGAAACGATAATTGAGGAAGAAGTGACAACCGATCGAAACGACAAAGAAAAAGAAAATAGTGCTCAAGCATCAACGGTTCAAGTGGATGATATTGAAAATACGAGTCCGATAAAACATCAACTTGAATCATATACAAATAGTCACAGTGCCACAATCAATTTATCACAAGCAAAAAATTCGATTGTTGACAAACGT…
Mdes000867	X1.7	+	9905675	9906945	1200	TGTAGCAGGTGAATTAAAAAATGAGCTGTATTATGAATAAACGATGGATTCGTGCAAGCACAACACACTCTCTCGCTCGCATACACACCAGCCCAACAAAAGTAAGAGGCAAAGAGATAACTTGTTGGATTCCAGTTTGTTATTATTGAGAAAATTCAGAGCATTTCGGAGTTTTCGTTCTTGGATTCTCATGCTCCATATTCCATATTTTCATACACATTTATTTTTTTTTTTTATTTTTGTCTCAATGTGAATGATGCAAGGTTGACAACACCTTGATTTGCGGCAACGCGACAACGACAACCACAACCACAGCAACAACAGTTCGCTAAACAACAATAAATAGTAATACGCATATTCATATACGAATATATCAAATGCATCCGCATTTCAATATTT…
Mdes000868	X1.7	+	9907237	9909200	1537	AAAAGAAACCGCAAAATTGCAGGTTAAACAGGCGTGTTTTCCAGTTTATTTTTTTTTTTCATATCGTTGCTGTAACTTCGGTGTATTCGTTGAATTTTTGTGTCCGATTGTCGTTGTCTTAATGATTTTGCCACGGTAGAGGTCACTTTCGCATTGTATTCGTTTGTATACATTTTAATCGCAAGACAAATTGTTCACAATTTTCTTCCACTTTGAACATTGAATGTCTAGATCATGTGTTCACATTTACAAAGTTTAACGGAAGATTTACAAAATCAAATTGGTGAATTGCAAACGATATTGAATTATCAACACTTTGTTTCATTAAAAAATCTTTTGCCAATTGAAAAACAAAAAATTACAAACACTGTGTTAGAATGGCGTTGGGATATCGGAAGT…
Mdes000869	X1.7	-	9909189	9913624	4032	CTGTTTAACGTCAATTATAATAAAAGTGGGCTGTTTTCCTGTTGTTTTTCTTTCCTCACTTCGTTTTCATGTAGTTTCTCAATTGAAATTGACATAATAAATATACTTTATATGTACAATGTGCCGAAATTGAAAAAATATAATCTTATTTCAAACGAACGAAACACTGAATGAATCGGTCTTTGTGCAATTTTAAGCTATCATAAATGCTATTATAAATGATTTGAGCTCCAATTGATATCAACAAATATTTGTAATAGATTTTAATATCGGTGCGTTTGGTGTTTCGTTATCGGCAATTCATCGATTCAAAATCAAAATGAATTCATTAAAGGCTCCATCGTTGCAATCATTGCTCGAATCAGACCGAGGTTCAAATGATAGCCTGTTGGCTGAATC…
Mdes000870	X1.7	+	9913687	9914823	997	ATTGAACAAATACATGCGAAAGACCTTACAAACTTACGAATATTCCATTGTCAAGAATAAGAAAAATGTAAATAAATATAAACAAAAAGTCTGACCAAGCAAAAGTTAAAAAATTAAGCTGGGAAATTTGAGGCGCATTAATTATGTCTCAACAAAAACCGTGTGTTTTTTGTGACATAGTTGCTGGGAAAAGTCCAAAGACTGTAATTGCATTTTCAAATGAAAACATTGTAATATTTGAAGATTTGCGACCAGCATCTGAACACCATTATTTGGCTGTACCTAAGAAGCATATGCACAATGTTCGATCTCTCAAAGCTGACGACAAAGATTTAATTATTGAAATGCAAGAGCAGCTCCGCCAGCTTTTATCCACAAAAGGTGTAAATTTGGATGATG…
Mdes000871	X1.7	+	9914950	9916861	1592	GTTGACAGTTTTAGCCATTTGTGTCATTGGTTGTGTAACCGATACGAATACATCTTTTCAAAATGCTTTTGGTTACTTATATGCGAAATGAATTTTTTTTTCCTTTCTTTTCTCCGTTGTTACAGTGATTTGAAATTCAGTGAATAAATGAATGCAATAATATCTTTGTGTCATTTTTGTGAGGCACATGGCCCATGTCCAATATTTAGTACGTACACATTACGAGACACAAAAATCAATGAGCTAGCAGATCAGAGCAATAGTACTAGTGATATCGTATGTCCGGGATGCAATTCAATAGGTCAATCGTTAGGAATTCTAAGCGAAGACTCGGAAAGTAATGCCAATTTTTTAAGTACACAAACTGTTGTTATCAGTGATGTTGTGCCGCTTGTAAAA…
Mdes000872	X1.7	-	9916878	9918507	841	AGAATTCGTATGAAGTGTTGGTTCATGCCTTCTTTTACCCGTCAACATCAAAGCTAAGTGAAACGTCCGGTCTTTTCTCCTTCAAATATGGGTATTGACATTTGTCATAAATACGACCGAAAGGTCCGTCGTACGGAACCTAAGAGCCAAGATGTTTACTTGCGACTTCTTGTTAAGTTGTACCGTTTCCTGTACAGACGTACATACAAAAAGTTTAACAAAATAATTTTGAAACGTTTGTTCATGAGCCGCATCAATCAACCACCAATGTCATTGCAACGAGTGGTTCGTTTGTTGAAAAAAAGCGGCAAAGAAGAAAAAATTGTCTGCGTTGTTGGTACAGTAACAGACGATGCACGTTTGTTAAATGTACCAAAATTGAAATTGTGCGCACTTCGC…
Mdes000873	X1.7	+	9918721	9919669	583	TCTTTTTAAATTCCAAAGAATTCAATTGATGTTAACGAATATTTGTTTTTCAACTGAATGCCATACAATTTGGAATGTACTAATTGAGCTAATGAACCACATTGGCGCTGTTGGCAATTTTATTACATCAAGGTTGGCAATCATTCACGGTGGTGTTGAATCGTATCGTTTGTCATAGAAAAAAATTTCGGCCTCTTTCTTTCTTTGCTCCAAGTTAGTACAAGCAACATGGGTTTCGCAAATATTTGGTTTTCGCATCCACGTAAATATGGCCAAGGTTCCCGATGCTGCCGGGCCTGCTCAAACAGACACGGTTTGATCCGTAAATATGCATTGAACATTTGCCGTCAATGCTTCAGAGAATACGCCAACGACATTGGATTCAAGAAGTTGGACTAA…
Mdes000874	X1.7	+	9920686	9921286	426	AAATCCAATCAAAACATTTGCACATCGTTCGTTTTCATTTCACCAGTCAATTGCCGCCAAAGAAAAAAGATGTTCATCAACAAAACGAATGCTGAAATCATGGAATTCGTTCAATTGAAAAATATCTGCGAAAATATTGGCGAACATTTATCGGACGGTTTCAAAACTCAAGTAAATATTGGCGGAAATTTTTTCCTATCTGCAAAAGTGCCCGACACCGAACACATTATGATAAATGTTGGTCTCAATCACTACGTTGATTTCACCATGAGCGAAGCAATCAAATTTTGTGATCTTAAAATTAAATCATTGGAAAATGAAACGAATGTCATCAGAGAAAAAAGTATTGAAACACGGGCAAGCATCAAATTGGCGTTGCTGTGTATCGATGAGCAATTG…
Mdes000875	X1.7	-	9921424	9926498	2014	TTCTTTTAATTTTGTACGTCTTGCCGTGCATCGTCGTTAGACTTGAAAATAGTAAGATAGATTTTCGACCATGCGAGACAGCCATTCTAACATTGATTGTGCTTTCGTCATAACAATTCGTCTTAAAATTGTCTCGATTCTAGTTAGCCGTGAGTGTTGCTAGACAGATTTTCGATGCAAGATAAAAGCAGTGACAAATTATAAATAGAGCAACGGTATACGAATCAATTTGGAGAATTATAGAATAAGAAGTGGTACAAACGATAGTATTACGCCGATATCTAATTTAAAACCTATAAAAAAAAAAGTCAATTTGCCGAAATGCCGGCCAAAAATAATCTACCATCACCAGCCGAGGCGCCGTTGGTCAGCCCCAGCAGTGTCGCACCATCCGATATC…
Mdes000876	X1.7	-	9927455	9929434	1822	CATTCGTAGCAATGGGAAAGACATTCATTGACGTTTCAATAGAGAGAAACCAAACATAAATAATATTCAAGGTGTCCGCCATAGAACAATTTGAAATTATTGTTAAAATTTGCAACGTTAATATGCCGTCACGGAGTCGAAGTGTCTCTCGAGATCGTTCACGCAAACGAAGCAAAAGAAGTGAAAGTGAAAGTTCATCAACATCATCATCATCTTCATCTTCAGAAGACCGACATAAACGAAGACGGAGAAGCCGGTCACCAATCAAAAATAAAAAAAGGGATCGTTCCAGATCACCAAGATATTCTCGAAATAGGCATTCACGGGATAGAAATCGATCAAACCGATATTCGAGATCGAATTCACGTGATGGAAATCGTTCGAATCGATATTCGAGAT…
Mdes000877	X1.7	+	9929750	9936702	2024	ATGACAGCACTGAATTCAATATTGATACAGAGAGATATACTCAAAAAGATATGGCTTCAGATAAAGGGATCAGCAATTGCCAAAATTGTTGGTGCTAATGCAGCCAGGCTAGCCAATTTCAATGACCGTGTCACTATGTACGTTTTCGAAGAAATGATCAATGGCAAAAAGCTCACCGAAATCATCAATGAAACACATGAAAATGTTAAATATTTGCCTGGTCATAAATTGCCTGAAAATGTGGTTGCGGTACCAGACCTAGTTGAAGCTGCCAAAGATGCTGATATTCTTATTTTTGTCGTTCCTCATCAATTTGTGCCGGGTCAATGCAAACAATTGTTAGGCAAAATAAAGAAAACGGCCGTTGCATTGTCACTTATTAAAGGTTTTGACATTGCT…
Mdes000878	X1.7	-	9936611	9938155	1307	ATGTTTTGACAGCAAATCTCGTTCTCAATAGAACCTAACCTCAATAAATATTCAAAAAAACAAAAAAAAAACCATGAACGAATAATATATCAACAAAATATGTACAATATTCGGTGCATTTGGCGATTATTGTGCAAAAGTAACATTTTGCCATTAAAACTGTATCGTGGATATTGTGCACAGCCAGCGACCGAAAAAAAATTGAATATATTGTTCTTCGGAACGGACAATTTTTCTTTGCCGAGTCTCATGTTATTGGACAAATCAAGAGAATGGCCCAATTCAAAAATAAATCATCTCGATGTAATAACAACTTTCAAAGGTTTCAACGTAAATCCGGTTCTGAAATATGCAAAGAATAACAATTTGAAATGCATGGATTGGACAGTTTTTAAAAAT…
Mdes000879	X1.7	-	9941130	9949064	1089	ATGTCTGAGATGCCAACATTTACAACGCTACCTCTGCTCCATCCATGCGCACGCGAATACAGTTCAGTACATACACAGCAACCAGCCAAACCCGTACGAGAAGTCGAACTAGATCCGTATATTCTATTAGACGATGATATTAAATATGTAACACAAGATATTAGAGACCTTATCGAAAGTGGGACAAATCAACCAGAATTAGATACAATTGCGAAATATTATTTTGATGGACAAGGGAAAGCTCTCCGGCCAATGGTAGGAATGTTAATGGCAAGAGCAATAAACCACCACATACACAAAGATATGCGGGATCCTTTAGAAAGTCAGAGACGCGTTGCCATGATTTCAGAAATGATACACACAGCTAGTTTAATTCACGACGATGTTATCGATCAATCT…
Mdes000880	X1.7	-	9971693	9971820	111	ATGAAAGAAAGAAGAAGAAGAAGGAGAAGAAGAAGGAGAAGAAGAAGAAGAAGAAAAAGAAGAAGAAGAAGAAAAACGATAAAAAAATGA
Mdes000881	X1.7	+	9978426	9979674	957	GTATTCAAGTATTGTGACGTTTGAAAAATCCAAACGTCAAATGAAGCGATTCCGCATAACCTTCGTTCATAAAGTATACAAAGGAATCAATTCACCGAAGAAATGTCCTCCAAAATTCTATTGCAAATAAATCGATTTATTCAACAAATCGAAAGAATAATTCCATCAATTTTTGGAAATGGATTTCCACCAGCACCGATGTACGCTCTTGCTTGCCCCAGTTATCAAGTCGATGCACATGATTATCAAACATCAAAGCAGTTTTCATTGAAGGATTTAATCGGCGATGGTATATTATGGGCAGTACCAAAGTCTCGAAGAACACTTGAAAGACGTCATAAACGAAAGTTTGGCGGCAAAGGAACTACTAACAAGAATTGGGTTCTACCAAAAATAAAT…
Mdes000882	X1.7	-	9979692	9981361	1523	TAAGTGCAAAAAAAGAAAAAACAAAATAAAAGAAACAACAGAAAAGAAGCGAAACAAATTCACAATCGATTGAAAGGCCTTTAATTTCGATTATTATTGTGAAAAAAAAAATCTTCCTCATACGAATGCCATGATAATGATCTAAACCAATCGTTTGGTGATCAAATATACATAGTAAAAGTCAAAAATCAATTACTGAAAGTGTGATAAACGAATCGAAACGAAACGAAACTTGTAAGATTCAACAGCCGACACAATGGAACAAACATTAAAAATCGATAATAAAGAGCAATTAGCATCGCATTACGCATTGCATGTTGCGTTGCAAACAATGAAAGAGCGCTGCATATCATTGCAACAACGTTTGACTGTTGTCGAAGAGGAAAATTTATCGTTGCG…
Mdes000883	X1.7	+	9982408	9985301	1231	GTTATGGCTCAATTATGTTATGACAATTGCAAGCACCCGTTACTTTGGTGTGAATCGAAACGAAGAGCCGAGGAAAAGCGTATTGCTGAAGAGAGTTTAGCATTGGTGCAACAACGAAAATTACAAACTGATTTACAAAAGAAACGAGAGTGTTATGAAAATTGTCGAAAATACACAACTGCGTCGATATGCCGTCCGAAACATGGACGCTCATCCATTACATTCAATTATTCAGCTCGGAAGCATCCAAGAATCGCAAATAAAAAACAAACAAAAATGTTATTGAATCGTGCCGAACGTGGATGCAAATGTGGATGCGAAAACATAAACAGCAATCAGCCTAATTTGGATAAAAATAACGTTCGTTACAAATCTGTACCCGCCGGTGCACCGTGGAGG…
Mdes000884	X1.7	+	10003345	10005672	2002	GAATTTCTTTAATTCGAATCATCTTCGAATTTAAACGATTTTAAAATGCATTTTGAATTAATTGCTGTTAAGGACAGAATGACAGCGACATTGTGCATATTAAATTAATTGAAACCATACATCGCAATCATAGTAGTTAACCATGAATTCGATGAATACCAACAAAATATTATTCACGACGCTGTTCATATCGTCATGTTTGTATGCAGCTGAGACCAAAACAAATATCGAAACGACTGTTAGCCAGTTGAATCCCGCCATACGAAAAGCATTATTGAAAGCATTAACAAATTATGATCTTGCATTAGACACAGATGAAGAAGACGACAGTACCGAATGGAATAGCTTGCAAACGACAACAGCATCATCACACGATGGTGAGGAATTGCTTGAGGAAAG…
Mdes000885	X1.7	-	10006346	10008001	690	ATGGGTAGTTGCGTGGACACATTGAAACTGCCGTTAGAATGGGAAACTTTGAAATTAATTTCAAATCGTTTCGACGATTACTTTCGCTATTGGAACGAAAATCAGATTAGTAAAAAAGGTATTTCATCATCGTGCGGTCAACAATATGATCTCCAATCGTTGGAATCGGTGGAATCAGCTTCACGTGACATTCTCAAACGTGTATTTTCTACTGATGATGATGAAGAACCGATTGAAATTAATTGGAAAAGCGATAATTTCGATGAATTAAACGATGCCATCAATGGTGTTATGAAAGAACAACACGAACAAAAGCCGCACAAAGGTCAAAACAAATATTTCATCGAGATCGGAACATTCGGCTTGGGCTCCATTTTTGGGCTCGGAGAACAAATGGAT…
Mdes000886	X1.7	-	10008171	10009363	929	ACAGGGCAAGCACACGCGGTCTATTTGAACAAGCAAACATGTGAATTTAGCGTACAAAACATAATTTGTGTGGTTATCGATAGACTATGATGTGACTTCTGATCAATGAATTTTGATTTCGTTACTAGGTCTAGTATAACCAACAACCATGGGAGCCTATCGTTATATGCAAGAGCTTTACCGGAAAAAACAATCCGATGTATTGCGTTATTTGTTACGTATTCGTGTGTGGCAATTCCGTCAATTGACGAAATTGGTTCGTTCACCACGTCCATCTCGTCCGGACAAAGCCCGCCGTTTGGGATACAAAGCAAAGCAAGGATTTGTTATTTACCGTGTTCGTGTACGTCGTGGTGGTCGTAAGCGTCCAGTACCAAAAGGTTGCACATATGGCAAACC…
Mdes000887	X1.7	+	10010408	10014221	1790	AAAAAAAAAAAAAAAATAAGGAAAAAAATGAAATTTATAGATTTATGCGTTCGCAAAAATCGAATATTATTTCAGACGCAGAATGTTTACAATGCAACCGAACAAGAGAGCAGCCATCTTGTAAATATATTGAAATAGAGGTCGCTGCCAGTGAAAACCAATACAAACACATCCATGTATGGAGACAAATGAAAAGAAAGAAAATAAATAAACCACAACGTCAGTCAGTGAGAAAAAATATATTTTTTTTTCTTGTTAAGTCTCCATTGTTTGTTGAAGTGAATCAGTTCGGAGTGCAATAGTTGTGTGAAACAATCGAATTTGAAACAGTTCTATTGTGTTTGGGCAAAACTCAATCACAAAAAAACAAATAATCATAAAACGAAACAAATTTTATAA…
Mdes000888	X1.7	-	10015421	10018402	2562	GTCATTCGATTGCTGTTCGAAATGTCAAAACAGCTGTTGATTTAAGGCACGTAATTCATTTGATTCATTTTTGTTTTGAAATGATTCTTCTTTTCTTTTTTTCTACATTTGTTATTATATTATTGATTGATAATGAGTTTCATAATAATTTTTTTTAAGAATATCATACACAATATGTTAGAGTTGCTATCATTTGGAAAGAAAACAATAAAAAATACGCTCAGCATTTATGTGCAGTTCAATCGAAACACGTTGCCAGTCGATTTAAATCCAAAATGGGCAATCAAAGATGTTAAAGAATTTGTAGCGCCACAGCTCGGTTTGCAACCGAATGAGGTTAAAATTATATTTGCTGGCAAAGAGCTCAGTGACACAACCACATTGGAGGAATGTGATTTG…
Mdes000889	X1.7	+	10015721	10016401	565	AGAACATTTCATTCTGCTGAGAGATATCAACGAGATCTGCGAATATTGTGTGCCTTCAGGATGCCTTCAGGTTATGGGTGGCAATTTTGTGATTCAAGTAGTAATTTTCCAACATCGTCCGCAATCAGAGCTGGCCGAGATTCCGATGGCTGTACAATTTATGTTGGACGTGCATTCCATGAAAATGATCTATTACCGGCCAAAGTGATTCCGGACAAAAATATCGCATTTGTTACGTATGCCGGTGAGGAAATACCCAAAACTGATTTTGAAGTTCTGCGATCAGGTGATTTTGTTTGGGAATTTGCAATGAATGGCACTATTCCGTCGGGTGCAATAATGATTGGTAAAACAATGGATGGTGAACCATTGTATATGGGACGATGCTTATATGAAGGC…
Mdes000890	X1.7	+	10022590	10025656	1038	ATTCATAACGATTCGAATAATCATTTATATTGTTTATATCAAACATCAATGAATCCGAATTTCAGCGATCTCTCAAATCATCCGTCACCACATGCAGATAATAGTAATAATAATAACAATAACAATAGTTCATCGAGCACATCATCAAATTCAACTACAGGCCAAATTTATCGAACGAAAGAGAGTAAATCGCCAATACATCGAGATCGAAGCTTATCAAAATTAGTTGCCATGAGCCGTCGCCTCGAATCACAGATAAACGAATGTGAAAGAATCGGCACCCCATATAATGAACATCAAGAAAATTTCAATGAATTTTATACGGACTATTCGGAGACTCCGGATTCAATGACATGCCAATCACAACAATTCACTCCAAACGATGATAGTTCTCAATCG…
Mdes000891	X1.7	-	10035453	10053390	1550	TTTTGACATTTATAAGTACCATTTTCGATTAAATTCAAATATTTTCGCTTTGTTTTGTTTTGTATTTTATTTTCATAATAGGATGAGAATGTGCATGAAATCATTGTGAATATAATGGAGATTATCATGGCAGCCATATTAGCGATCCTATTAACGATTGTTGGCGCTATCCGGCCATCGTTAGCTACAGATTCCGAGCCATTATTACATCAACAAACGAATAGTTTATCGGAAACAACGTACCAAAAACAAAATCAATATTACGATTCATCGGCATATGTGCTTGAGTTAAGCAATCATAAAATCAACCAAAATAACGACGATGACGAAATGTCAGATTTTGACAATGGCAGCAATACCGATAATAAAAATAAAAATAATAAAATAAGTACTTCAAAG…
Mdes000892	X1.7	-	10064204	10072578	2072	GCCAAAACGAATGAATCGCTTGCTTTTGTCGCCGTTTTTTTTTATTATTATTATTTTTAATTGTTGACAATCAATCAAAACATTTCGTAAAACATATCATAAATTGCATAAAATTAACTGTTTTTCATCAATTGATGATATGATGCGATGCCGTTACTTGTTTACATCGGCCAATAAGAGGCTCAATCTACGGAGACTTAACAACGTATTCAGTGACCATACCTGCACAATTTCATCGTCAAACGTGTGTTTTGCAGCTGATTATTTGTTTGGGGAATATTGCCAGCAAAATCACTTTCAATTATTCAAAAGGAATTTACACATCGATTCAAGCAAAATGGGCGAATTGAAACGTGATTTTGTTAAAATAACCGAAGCAAAACGTTTCATGGTCGATTG…
Mdes000893	X1.7	+	10073728	10074581	676	AAAAAAAAAACGGAAACGCAAAATCACTTCAGTCAAAAGTATGATGGAAAATGCTTAGTGTTCGGTGTTTATTCAGAAACGCAAAACGTTATTTTGCAAATATGTCGCACTTAGTTTTTCATGAAGTTGAAGGCGATTTATTCACCGCACCCAAAGATTATGCTTTGGCTCATTGTGTTGCGTCTGATTTGAAAATGGGAGCCGGTATCGCAGTGGCATTCAGAGACAAATACGGTCGCATCGACGAATTGAAAAAACAAAATGTTAAGACTGGTGGTGTGGCCGTTTTAGAGGATCAAGGTCGATTCATTTATTATTTGATTACCAAGACCAGCACTTACCAAAAACCAACCTATGCCAGTTTGTTTGAATCGCTCCATTCAATGAAAGATCATATGA…
Mdes000894	X1.7	+	10074697	10075363	525	TTTATAAATGTCATCGGGAAAATGTGCTTCAACAAAACCGACAATCATAATAAATAATTCACTAGTTTGACACACATAGACCGAGATAAACAAACAAAATGAAACTTTTAACATATAATTTCTTAACTTCAGCGTGTATTAAAGGCGTGTCAGTTGGTTATCCATTGCGGCTTCATATTGATAAGAAGCGTGAAAACGAAAGTGAATTCAATTCTGAATTTTTGTTGCGAATAATTCCTCGATTAGAATGGCCAACGATTCTAGAGGGAGCGAAAGCGATCGGATATGCTGATAGCCTACCACTTGAATTAACCGAATCGCAAAAATCCGGAGAAGATGAAGAGTTCTTGAAAAAACTTCATCACATTTTACTTCAAGTGGAAATCATGGAAGGTTCAT…
Mdes000895	X1.7	-	10075332	10077857	1470	AACCTCAAATGAATTTCATAACAAAATCATCGAAATAGAGTAGCAATTTATATATAGACACTTGTAGAAATGAGTTAATTCTAGTTTTATTTAATTGTCGCTTTTCACATCCAAGAATCAATATTTGAATATTTTTCATTTCACACATAAATCACCGCCAGTAAATTCAATATTACCCGAGACTGATTATTTTTATTTAATTTAATAGACGAGAGAAAGAAAACAAACAAAAAAAAACAAAACGCGAAAAGCAATTTAAATTTTATACTTTTAGACAGTTTTTTTCTTGTACAAAATGAGTTCACTCAAAGATGTTTCAATTATCGTTAAATGGAATGGCAAAGAATATCCAATAACAGATCTCAGTGATCAAGAAACGGTTGCGATGCTCAAGCATGA…
Mdes000896	X1.7	+	10076326	10077115	587	ATGTATATACTGTTTAGAGAAAAAGAGATTCCTCAAATAAAGAAAAAAATGGTGTGCATTCCATGTTTTATTGTTCCAGTTTTATTATTTATTTGGCATCGATTTATTCAGCCATATGTATTGCGTTATTGGAATCCATGGGCAAAAAAAGATGCTGAAGGCAATGTCATTGGCAAGCCAGAAGATACAAAATTTCCAATCGATTGTTCAGGTGGTCAATGTGTGTTTAGTCGTAAAGACAAAACTGAAACAGCTGACAATCCGCACAACACAAAGGAAGCTGACGTTCCAAACAAAAAAGACGATTGACAACTAAACCTTCGTTCAATTTTATTTGAGGAACCTTTTAATATATTATGTCAATGAAAGTTTTTGCATAAACTAGAAAAAGATAGAAAA…
Mdes000897	X1.7	+	10077907	10080943	1982	TTCGTCGAATTTTGCAGTTCGTAATATTCGTGGTGAATTAAAAGACATTTAAATATTATCGCGATACACCGTGTGTCATTCATGTGGTCGATTGTCGTTAACTCTCGGTCGACTGTTTTTTCACTTTTCGTCTGAATTTTCGATTTAAATATTTACGAACAAGTGCGACAAGCAGATCTGTTTCATTTCTGTTTTCTCCATTTGGAAGCTAGAACGAGCGACAACGCAATAAAATTCGCTTTAGTGATTATAACAAATTGTTAATTGAAATTGAGTCAATCAAAAATGTCAGATAAATTGAAAGTGTTGATTTTAGGAGGTTGTGGATTCGTTGGACGGCATTTAGTTACATATTTGATAAATAATGATCTCGTATCTTATGTACGTGTTGTTGATAAA…
Mdes000898	X1.7	-	10080516	10088708	2107	TGTGTGTAGTCTTTGAGGCGTTTCATTTACACATTCTCTCTCTATCTTTAAATATCGAACAATAAGTTTGTTGTATTGGAAAAATAGAGCGAGCGAGCGAGGAAGAAAAAAAAATAATTTTATTTCGTTTTAATAAATGTGTTATCGTGTGGTGGCCGACTAGTCAGTCATTTCTAAATCGGTATCACGTTCAGACTTAGAAATTGTATCGTATTAAGGAAAAAAGGACTTAGCCAAACAGGCATCATATTTTGTATTCTTTTTTCATTTAATCGTCCAATTCGGTCTTTTTTCAGTTGATTTTCCGTTTTGAAAATCGTCGCAAATTCGTTGGAGCGACATTAATCTATTTTTGAAAATAAAAGAAGATTTGCGTGATAATTTTTTGTTTTTTTTTTC…
Mdes000899	X1.7	+	10089468	10092711	2548	TAACCACACTAATTGAGCATAAAAATTCAATGTAATAGACGCTCTGATACTGAATTTATGCGGATTTGTGCATACTCGAATATAATTTAGAACCGTAATAAAAAGAAATAGGTAGAAAATAGAAACAAGGATGTCATTTGTGAAAGAGTATTTAAATAATAAATGCAAACAAATTCACTAAAACCATTACATTTTCAAATTTTCATTTCATTGCCGCAAGGTCGAAACGGATTTTCCTGAATATCAAATTATTTTCCCGTGAAAAGTGTTGAAAATTTTATTGCAGCGATATTCTATCGTTGAATAAAAATCAACATAGTGTTTGTGATTTGTGGCAAAATACAAGAATAAAATAAATTTGAAACATTTTAGTTAACGATTAAAAACGTGTATAAAAAC…
Mdes000900	X1.7	-	10092483	10096822	2725	AATCAGTCTGAAGTAATGCAGCGTTGTATACAAAAAGAATTGTGTATATGAATAAAACGCTCATCGCCAAAAACGAAGAAATTATTTTTTAATTTATTGTGTTCAGCCAAAAATCGTATACATTGAAGATATTCAGTTTGTTTTCCGGCGATATACATGCTGTTTTAAGTGAAAATAATAAAATTAATTAAAAAAAAAAAGGAAAAGATTTATATAGTTGAAATGAATTAAAATGGCCGAGACATCGAAACGACCAACAAATAACAGTGCAAGCAAAAGCCGTAAATCGAAGAACGATATTATTAGAACCACATTAGGAACATATTTAAAGCAAAAAAATTATTCGATGAACGAGAAATTTCGTAAATCAGATTTGACATTAACACAAACATTGGATCA…
Mdes000901	X1.7	+	10097003	10099137	1535	CCCCCTTTTTTCTTTCTTTTACAATACCAAACAACAACATTGATGTTTTGGTGTTGTGCTTCTTTTTGTGATCGTTGAGCGGTTTTTTGTAATGGAATTTCTATTCGATATGTCAAATTTTATTATTCGGTCGAAATTGAATACTAACACAAATGGACAATCAACGTGAACTTCGTTGTTTGTAAAACTGGGTTTGGTTTTAATTCATGGATTGGTGTGGAGTTCAGAATATTAGTCAAATTTTTCTTTCAGTTGAAGTGATTGATTATTGTTTCTTGTTTGGATCTTTTATAATATCGATGAAATTCAATTAACCGAAACAAAATTAAAATAATGGAAGCGGAAATATTGAAAAAGTGTCTGGATGAAGTTTGTGACATGCTCGACACATACGGTGGC…
Mdes000902	X1.7	-	10103187	10125236	4861	GGCGCTATCTGTTGGACGTTAATTGTATTGAAAAAAAAACATTGAAACTGTCAAAATTTACCGCCTGAAAACGACGATGTCTTGAGCAATGACAATTAGATATATCGAAGATCGTTTTTGTCAGATTTTCAAACAAAAAGAGGTAGTCACAGCCAAATAACAGTGATTTTTTTTTTATAAGCTTGCTTTAAAACAATTCTCTGAATAGCGCCCATCGGTGGCGAATAGCTAATTAAGTTAATTAAAAAAAACTATGCAACCAACAGTTGAAGAAGGAACCGATACCGAAATGAAAGTGCAAGAAACTTTAAGTGAAACGAATTCCATCGATTTGGAACATTATCGCCATTTGGTACGCACGTTCATCGATTTGAGGAGATACAAAACGGCATTATTTTG…
Mdes000903	X1.7	+	10121393	10121693	236	GTTTCTCGACTTGTACGATATGTTGGATATTTTCTTTCATTCGGTTTTGATTCGATCCACAATCCACAATATTCGAATGGATGGACAGATTCTGGATAGATATTGATGATGAAGAATGGGAAAACTATGAACGACACATATTCATGTTTCATATCAATAAATGAACAAGCAAACAAGTGAACATTGAACATTTACGGCGGCGTTTGATCTATGCATAATATAATGGGATTCGCATG
Mdes000904	X1.7	-	10125381	10126235	855	ATGTCGGATAAAATGATGGACAAAATGTCCATATCAACAAATTCACAAAGTTCTACTGATTCCGAGGACTCTGAATTGCGACCGCCGCCAAAGAAGAAAATCAAAAAAGTTTCAAGAAGGAAGCGTCACGTTAACATTGTGCATGTACCAAAACGAATTTTCGATAATGTTCAACGTCGGATTAGGGCGAAAAAATGCGTTATTAATAGAAAAACGGAAACCGTCGAACAGGAGCATTGCAATCGATTTAGTTTGGCTCAATTAAACTCCAATCGAATGGCATGCATAAGCTCGGAATCAATAACACGGCTAATGTGGGAAATGAAAAATTGTTTACAGCGACAAGACTACGGTGATTTAGCTAAATTAATATCATTATTCACTGAAATGCCAATAGGC…
Mdes000905	X1.7	+	10126364	10132303	5103	TTAAACTGTCAAAAGCGAAGCATCGTTCACTTGAATTCGATATTGGTAGTGGAAATTTATTCGAAATTTCATTCCGATGACACAGGATTTGCAAACTTTTGTCGAAAATTTACCAAAAGTGGAGCTCCATGCCCACATTAATGGCTCACTGTCGAAAAACACATTGGAAAAACTGAACAAATTGAAAAATGAATTGAATGGCGATACAAGCGAATACACATTTACAACTAGTGATGGTTTAAACGAATGTTTCGAGAAATTCAAATATGCTTATGCATTGACTGATACATCAGAAGCTGTTGCACTTGCAACTGAATGTGTTATCCGAGATTTCAGTGAAGATCATGTGGTTTATGTTGAGCTCCGAACGACTCCTCGTGCAACAGAAAATATGTCTAA…
Mdes000906	X1.7	-	10131874	10135679	3364	GTTAATTCATTATGTATGTCTTGTGTGGCGTCATAAATTAATACATTCTTGGTTATTCAAGTTCGAATGTCAAAAAATAAACATTATTTGTTGTTTGTTTGATTGTTTTTTACTGATTTAAAGTTTGTTTACAATATAGAATTTTGCTGCATTTTTCTGCAAAAGAGAATAATATTGAATTGAATTCTTTTGAATTCAATTTGTCATCGATTCATCGCTTTTATAATGAATTATTTGTGTGAAAATACATTTTGGACGATCGATTTATATTTGAGATAATTATATTCAATCAAACATGTCACAAATAAGTTTAAGCATTGGTGACAAAATTCAGGACTATCAAATCTTTGAACTTTTGGGTAAAGGTGGTTTTGCGTTTGTCTACCGTGCAAAATGTCT…
Mdes000907	X1.7	+	10136030	10140574	2650	GTGTATACTGTGTAAAATTCGTTCGTAGGCCCGTTTCGTTGATGAGAGCTAAAAAATGTGTTCAACGAGTGAATACTGAATAGACAACATACGTGTTTACGGCCAATGATCGCTATACGTGAATGAATATCGGCGATACAATTGACAACCAACCGTATGTATAAAGTAGTCACACATGTCAATAGTGGTTAAAGAAAAAAAGCAGCAAAAAAGTATTGAAGAGAATGAAGAAAAAGTAAATATCGTGAAGAATAGAAGAGAAAAATGAAAGAATTTAAAAGGCCGCAAAACCGAACAACAATCATCCATATAAAATAAATGAATGAGTAAAAAAAAGCTATATAGAATTTTAAGTGTTAATTAACCGAGACAATTGGCACGGAAATCGAAAGCAATTTC…
Mdes000908	X1.7	+	10144714	10147562	1860	CTTCCAAATGCAAACGTTTTTTTTTTGCACTCGATCGTGTTTAATCAGAATATTTTTCTACGGCTTAATTATTATTTAAATTGATTTGGTGTTGTCGGGTGCATAAATCAAGAGACAACGTGTGTTCGGTATTTGTAATATTGATTGAACCATTGTACATTTGTTTGTGTACATTATTGAAAATAGTTTTCACATAATTTCGATAAAAAGACAATGTCAACCGGCATCAATACGGAAAAGTTTATCGAAGATATTCACGAAATACCAATCGTCTGGGATCGCAATTGTCCAAGCAATAAATCACAAGTCCAAACAACATGGATCGAATTGGCCAAAAAATACGCTACTCCAATAAACCAATTAAAGTCCAAATGGAAAGGTCTACGTGACATGTTTCGT…
Mdes000909	X1.7	-	10147709	10150726	624	ATGCTCAAAAAAATCGGCCACATCTTTACCGAGTTCAAAATATTGCGAGGAATACTGTCTTATGCGGTTTTATGGCCAACGGGCAGTCTTATCGAGCAAACATTAATAGAAAAACGAAACTGGCGAACATACGATTGGAATAAGTGTTTGAGTTATTCCCTTCGAAAAAAGGAAAAAACAAAAAAAAATAAAAATTTCAAACGTCCGTTAAACAGGTTCAGTGTGTATGGTGCTGTCATCATGGGACCCACAATGTATGTTTGGATTCGAATCGCAGCTGCTATCTGGCCCCGAAGTGATTTGCGTTCATCCGTTTCAAAAGCAATCACTGAACAGTTTACATATGATCCGGCATCGATATGCACATTTTTGTTCGTCATGTCATTGCTTGAGAGAAAA…
Mdes000910	X1.7	-	10156014	10157528	1167	CTATTGAGCAAATTTTCGATGATTTTTAAATATATTCTTAATTTTTCATGTGCTTTGGCGACAGTATCCGCCATTACATCATTTTCCCATGGTAAATCAATTGTGTGCAATGTTTTCCCAGAATTTATGCGTTATATGTTTGAATATTCTGATGCACCTTTGTGCACTCATGTTAACTGTATCCCTAAAAGCTTCATGGACACAGTAGTCCCTTATGAATGGTTGATTGATATGAATGATTTATTTCGTGGCCTTGGGGGGATCGACATTGACCGATGTTTTGAAATTCAAAGGAAATATCCGCATTTAAAACTTTTATTGAATGTCAATCTTACTTCGAATAACTATTTTGAGTTAGCTTCTACTCGAGAAAGTCGCAACGAATTTATTACCAAATTA…
Mdes000911	X1.7	+	10160600	10163123	687	ATATCGGACGACGATAGAAAATTGTTAGCCGAAAATGTGTCAATTGTTTATCTTTTTGCAGCAACTGTACGATTTGATGAAACATTAAAACGTGCTGTTTTGCTCAATACACGCGGTACAAAATTGATGCTGGAGCTTAGCAGAACATTTAAGAAACTGGCCTTGGATGAATTCTCGGGAAAAATTCCGAATACGTATGCATTCACAAAATCACTGGCAGAAGCGCTTGTCGTTGAACAAATGAGCGAAATGCCGGCTGTTACAATGATACCATCGATTGTAATACCAATTCGATATGAACCGATTCTCGGATGGACTGATAATATCAATGGGCCAACTGGCTTATTGATTGGTCCTAGCAAAGGTGTTTTACGCTCAATGTACTGTAGTCCAAACACT…
Mdes000912	X1.7	-	10186265	10187356	777	ATGGCAATGACTGCATGCTATTCAAATTATGGCCTTTTGGGGGCGCAAGGTGTATCGCAAAGACAACGGCAACAACATCAACATCAGCCCACATCGCATCAACATCAACAACAACAACAACAACAACAACATCCATCACAAACACAATTGATTTCAATTCCAGTTCCTCAGCCGTCACGTATGCAAACGGCTCCAGTCACACAAAAAGATTTTTCAATACCATTGCATGTTGATTGCAGCGTTGAATATGAATTACCAAATCAAGCCAAACCACCACCGGGAGCTAGAGTCGAACCATTATTATTAATGATACATCCATGCTATTTTCGAAAAATTGAAAGTGAACAACGTCGAAGTCCATTTATAAATAATATGCCGAATTCATCACGGAATTCATCT…
Mdes000913	X1.7	-	10191119	10194931	3077	ATGTCCGAACGAGATCCAAAAACGCTGAATGCTCATGGACAACAATTGCCGAATAGTAAATCAGTGCCAGCACTACATCATGTTGGAAATAGCAATATCGCCAACAATAAATCCAGGAGTATACATAACTTAACTGGAAACACAGATCAAAGTTTTTATCAAAATTTAAGTGTCTACAGAGCGCAAAATCAAAGCCAACCGAATTTGGGAGAACGTTCCCAAATGCCATCTCAATCTACAATAATTTCACCAGCAAATTCTACAACGACACAACAGAATCAACAAATGCTAAGCCGTCCAGCATCCGCCTATTTTAACACCAATAACAAAGCCAACAACAATACAATGCCTTCATCGATGACAGGACATTATGTATTACCATCGAATAATAATAATAAT…
Mdes000914	X1.7	-	10202498	10214766	1566	ATGAACAATTGTTATTCACCAGAATCCAGCCCAGTTCGATCATTGTTTGACTATGAAACCAAGTTATTTTCCGAATATTATTTTTTGCTTCGATCATTACTTGATGTGAAACATAATATTATAATATCGTTATATATAAATTGTCGACACTGTGCAACTATGTCATCAAATGAGAAACGGATAGCTGAACGTGAAGCTCTTCGTTCCGTGATTCAGCAATGGAACGCAAATCGGCTCGATTTATTTGAATTATCCGAGCCAGACGAAAACTTACAATTTCATGGTGTAATGAGATTTTATTTCCAAGATCGTGGACAAAAAGTAGCTACAAAATGTATACGAGTTGCATCTGACGCCACCGTTACAGATGTTATCGAAACATTAATCGAAAAATTTCGA…
Mdes000915	X1.7	+	10230541	10234560	2799	TTTTATGCCAAAATTAATTGCATTCAAAACACGGCAAAAAATCTTTTGTGCAAAAATGCATTGGTTCAGTTTTTTGTGCCTATGTTTTTTTGCATTGCAAGAAACACGCGCATTTTCCGTTATTTCAATGCGACATCAATCGCAACATGATTCGCATCTTCATTATGAGCCGACCCATTTTCAACCGACACCAAATTTGGTGAATGCAAACTTTTTCAAAAAATGCGATCCATGCAAAAATGGAATTCAATGTGTCCCAAGCATTCAATGCCCAGCACATGTACGCATGGAATCACGGCAAAAACCACAAATTTGCGATCTTCCACATGGCGGCCATGGATATTGTTGTACAACAGGCAGAAATTTTACAAATAAAGTCATTAGATCCAAGAGACATTC…
Mdes000916	X1.7	+	10240714	10247436	2907	AGTATTGGATTTTTTTTTTTTAAAAAAAAAAAGAAAAAGCCCAAAGAAGAAAAAAATGAATGCATTTCATTTCGGTTGGTCATCAATGAAAATGGAAAAATCGCATCGAAAACAACGTTTTCTATGCATTAATTATTTGAGCTATACAGCGTTGATAGCATTTGGATGGCAAACATTCATTTGCAATAGCTCGTTTGGTGTTATGTCAATGGATATATTGAAAGGTAGCAATGAATTGCATCCGTCTTTGTCGCCATTCGGCTTACAGGCAACGAATCAACAAGAAAGTATTACATCGATTTCATCTGATCGTACAATGGAGTCACCTAGATTGGAGACAATTGCATCGAATGCATTCGATACAACACCGATTGAAGGATGGCAATGCTATTGTTTGAA…
Mdes000917	X1.7	-	10247416	10257299	5169	GAGAGAGAGAGAGAGAATTGCGTACAATTATTACGTGGATGTGGATACCGATGTATTATTTTATGAGCAGCGGCATCTACTACGAACAAATCGTATGGTAGCTGTTCAATTGGTTGACAGATTCTTGACACGAAACAATTGCACAATACGGAAAATAGATTGGGGAAAAAAGTGAACGTTGTCAATGTATTATTATTTATTGAAGTAAATATTGTGTCGATTTGGGAACTGCAAAAGACGAATGTGGCAACAATTTTGTTCGAATTTTTTTGTTCATTTCTCTCAGCACTTTCTGATGATCTTTATAATTCACTCAAATTTGTGAATTTTTTACAATTAATTGCTTTTTTTCAACATCATTCATTCAGAAAGTGAAACGGGATGGCTGATGTTTCGAAA…
Mdes000918	X1.7	+	10260539	10263586	2139	ATGATATTCAATGATTTACTAAACACTATTGATCATAAAAATGACAACCAACGAGTTTGGTTATTATTCTTTGACTTGTATTTGCGAAAGTTCCTGAGACGCGATCCAAAAGAACAAGAATCTGAAGAACAGTTGTATTTAGAATCAGATTTACAAGATATAAATCAGCACATTTGGTTAAATCATATTCATCTAGCCGCTGCGGTTTCACAACTTCTTATCAAAAATAGAGCTTCATTTCTGTTGGACCTGCTGCCACCACATCTGCAAGATGATAAGGCCGTTATGGCAACAATGAACCCGATCGTCAGTGGTTGGGTAAATCCATTTAAATTAAGCTTGCAAAAGGTGTTCAACCCTTTGGTGAATCTTTTGATCAATCACACAACTACCATTAGG…
Mdes000919	X1.7	+	10268255	10275328	2310	TCTTCAATTATAGATAAATTCATCAAATATCAACAAATAAGTGATTGAAATATTGAATGTAGGTAAAGCTTCGAGTGAATATTTTAAATAAAACAATCTTTTGGAGACTTCATCAAAAGTTATCGGCTATACACAGAAGCTACTAAGAGCAATATCAATAAATTAAATGCGAATATTGAATGAACAGAACAGAAAAAAAAATTTTTTTACAGTAATTAACAGATTTTGAAGTTTTTTCTTCTTCTTTTTATCCAAATTGCCCTTCTGTGCGTGTATGTGTGTGTGCGTGTGCAAAATATCTATGGCATAATAGTCGCGTTAAATAGCACAAATTGACATTCAATAATAATTGAGTGAAAAACTGTGAGAACGAAAGCCCGAGAAAAAGCGAGTCAACAA…
Mdes000920	X1.7	+	10277043	10294700	5372	TATTCAATTTTTATTTGAAGGTTCGACGTATGTGGAGATTTCTGAGCGCTGCTCTACATTTATTATTGTTATTTATACACACGTATTTTCGGATAAATAACAAAATCATCGAAATTCATTTCGATACGAAAGACTTTTAGTTTTGTGATAAAGAAAAAATCTAGTTATTCAACCGATTAAATGTTGATTATGGAACCGTTTGCATGTTTTATGGATGTGGACAACTCTCGATCCTACATTGATGATTTATATAGCGATGACGATAGTGGTAAGGTTCAGGAGTCGTTGGTGTGTTTGAAAAACGTTGTCATTGGCAGTGATAAACAAAAAGCATTGGTCATATCACAGGGTATTGTGCCGCGACTAATGATTCTTTTATCACAAGATTTAACACCTCTA…
Mdes000921	X1.7	+	10295218	10297913	1845	ATTATCATTGACTATTGTCAATTTCAATCCAACAAACAGTGATAAGAATTCGAACAAAAAAAAGAAAAAAGAAACACTTTGAAAATGAGTAAATTAATTCGGAAAGCAATTTTTACAAAAACTGCTCCACAGCCAGTTGCACCGTACAGTCAAGCCATTGTGGCCGATCGTACAGTATACGTATCAGGATGTCTTGGTATGAGCATTGACACGGGCAAAATTTTGCCTGGTGGTGCCGTTGCTGAAGCTGAATTGGCATTAACTCATCTGAAAAATATTTTGCTTGCATCTGGATCACGGTTGGAGAATGTTGTTAAAACTACTGTGTTTTTGCAAAACTTTGACGATTATCCAGGTGTTAATGACGTTTACAAGCAAGTGTTTGTTCGAAACTTTCCG…
Mdes000922	X1.7	-	10298083	10315303	2853	AAAAAAAGAGAAAAAAAAGAATTCATTCGGAAAAAAAACGAGAGGAAAAAACACAAAGAAATTGCTCATAAAATTGGTTTCAAGTGGTAAACAAAGTTCAGTGCAGGTACACCGAAATAACAAAGGGTACTGTTTATTAGTGTTTGTTGTTACATTTTTTGTAGGAAAAAAAAGAAAATAAAGAAGAAAATATTTTAGTTGTTGTGTTTAGTGAGAAATAAAATAATAAAAAAATTAATTATGGAAAGACCTTCTGAAGATAGCAAACAACAAATACAAAATAAAGAATTGACCATGTCCTCCTCAAGAGAGAAATTAATTGAAGCCACAACAACTAACTGTTGTGGCAACAGTGAAATGAAAAAGACTTTTAATTGTGTAAATATTTCCGTCTGTATA…
Mdes000923	X1.7	+	10310420	10311614	891	ATGTGTCAAGTAAAGTTATTATTAGGAACGGCAACGATCTTTTTGTTTACAATAATTTCAATTTTTGGATCTAATCCAGGCGATCGGGCCAGTATAGATAAACGCACCGAATTTCGAGTTTATAACGATAATAACGAGGAAACAAGCAGCAGGCATTGTTCTAAATTCAAACGATATGCAATTATTGTTCATGGTTTTCAAGAAAGCTGTAAAACATTTTGGGTCAAAGAATTGCGTAAAAATTTAATCGAACATCGAGGCGGATGCATTATATGCATGGATTATAGTGCATATAATGACGACTACCGTTATTTAGTACTCAAATTCAAATCGATAGCCAAAGTGCTGAAAAATAAATTGTATGAACTGCGTGATAAATCGTTTTCTTCAAATCAAGCA…
Mdes000924	X1.7	+	10325602	10337029	6467	ATGCAATACCGTTTATCCGGTTGCACATTTTACGACACCAATGGCATCGAAACCGAATTAGAGAGTACAAAATATATTCGGTTGCGCGAAGATATGATCATTGGAAATGAAGTGCTCAGCCTTCAAGCGTATCCAAGAAACATGATATTCATTAACGGTACGCTCGAGAGTCCCGATGACAAACGCTATTTTAAATTAAAAGAAATCAACAGTACGAATGTCCAAGTTTTATTGGATAAATCAATAGATGATTTAGTTGATCAAGATGTGCCAAAAAATGTGTTGAAATTCAAAATCGAATGCATGAGAAAAAGAAATGGTGAAAGATTGTACAATCAAATAGCGATAAATGTATTCATCGAAGATATTAATGATCACGCTCCAAAATGGCATAATGCA…
Mdes000925	X1.7	-	10337207	10342086	4047	AAAATATTTTTGCAAACAAAAGTGCCTAAAATGTTTGCCTAAATCCAAATTCAGTGAATTTATTGTGCATTCAAAATTGACCCATTCGTACGGTATTTTACGGATGTTTCTTAACATAGTTGAAATTTTTCTTCATTCCAGAGCAATTTTCGATTGCAGTAAATAAAATTCCAGTATGACTTTTAAATTTGATTTCTCGAAACGAGATGTGTGTGTTGTGTAGTTCGTGACGCGTTTTTAAATTGAATGAAAGTGGTTCGTTCTTCATTTTGTTTGTTGTTGTTTTTTCTTTGGTTTTTATTTTGGGCGGCATTGAAACCCATTTTGAAAATGTATTGTGGAATGCAGTCAATTCGATGCGTACGAATAGTCTAACGATAATAAAAGAAAACGAAGTGA…
Mdes000926	X1.7	-	10344000	10347740	2309	ATGTGAGGTTGTGTGTATATTGCTAAGTCTTTAGCACAACAAATCTCACATTTTTGTGAATAAAAAACAAAAAAAAAATAAAAAAAAATAAAAAAAAATCATAAAAAGTTAAAAAAAATTTCGAAATAGCTTTATTTAATTTAACAAACCGCTAAGCCACAATATTCTCTGGCCAGAATAAAATATTTTTTGGGGAAATCTATTATTTCTGGCAGATTAATATTACTCACACAAGGTTCGTTGTCATCGACCAAAATCAAATTCCAAACACATCGTCAGCAATTGAAGAAAAAAGTTCATAATGGCGTCACTTTATGTAGGCGATTTACACGCGGATGTCACCGAAGCAATTCTTTTTGAAAAATTTTCAACGGCCGGTCCTGTTTTATCCATTCGTGT…
Mdes000927	X1.7	+	10348300	10355442	3995	AATATCCAACATCGAATACCTAGTACTTCGTTCATTGACAGTTTAGTTATTTATAAGCCTTCAGCTGCATGAATACCCATATTAAACATAATCAGCACCAGACGGAATATGTTAAAAGAAAATATTCGTGCTTTCAGTAAAATACCTTGATCATAGACTAGCAGTAGTAGTGAGTGAACAACTTTTGCATACCGTGAATCGTAGACAATCGATTTTATCACGGAAAAACATTTGTTTTTTTGTTTTTTTGCGTCTTCATCGTTGTGGTCGCAAAAGAGGATGAGACAACCATAAAGGAAGAGAAGAACACATCACACATTACACCGAAAACCGAAGAATAACAATGCGTTAATTGTAACTTCAACAAAAATGTCGCATATTAATTTACATCTTTCTTGG…
Mdes000928	X1.7	-	10355550	10358548	2456	TCTACTCATTCATTCACACGCACACACTATGCACAAATGTCAACATCTTTCTATATAGTCGTATTTTTTTTTTTATTCAATTCGAACATTACGACACCCGACATTTGTCATTTGTTTTGGTTTTTGATTTTTCTTCTTTTTTTTTCAACTCTATTCACTTTTTGATCGGATGACAAATATATCAATTAATCTGGATTCGAGTAGATTTGGCAAAATTTTGTTATTTTTTGTGCGTCCAAGTGTTGTATAAACAAAATCCAATACGAACAAACAACCATTCAGCTAGATTTGATTCGAAGAAAAACAGAAGTTTGGTGTTCATTGAAAAATGGAAGATATTTTTCATTGGTGCCGTGAAGGCAACTCGATACAAGTGCGTTTGTGGTTGGATGATGTTGA…
Mdes000929	X1.7	+	10358858	10365331	2439	GGAAAATTGATTTTTATCTATGAATGCACCCTCTGTGCTTGCCATAAGTAAATAGTTAAACATGACGAAATAACAGTAGTATAGCAAATGCTGACGAAGCGTGAGCATCATTTGCCATTTTATGGAAAGATCGAAAAGGTGTAAATAGCATTTTGCGTTCGTATTATTATTTGCATGTGATGAGAAAAAAGTGAAAGTGATTCGATGTTTGAAGATTGATTCTGAAATGAATGTCAATGCCGTTACATGAGGATAAAGAAACAAATTTGAGGCAAACAGTAAAAAAGAATCGACAAAAAAATGTCTGATATTCAATTGCATGAAACAACAAATTATCCACCAGGTTGGGACTGTAAATATGATACAAAAACGGGAAAATGTTACTATATTAATTACCTA…
Mdes000930	X1.7	-	10365624	10383165	10410	ATGGACAGCACAGTTTCAACTCCAGTTTAGTAAGATGCTTGTAGCTGCAGTGTCTATACATATAATATACAAAAAAGCAGATGGCATCGACGAGCGTGCGTATCCGAAATATCGTGTGTGTAAAATACTCGTGTTGAACAAGAGAAAAACACAAAAACAAAACAAGGATTTGATATAATCAAACGAGGAAAACATTGACCAAAATCAACTGAAACACATATCACATATTAGGAATTTGTAACCAAAAGAAAAAAAAAATGAAACAGAAAATAAAATAAAATAAAGTCAAAAGAAAAACATTAACGATTCAATTTGAATTGAAAATTTATTGAGTAACAATGTGTTCAGAAAATCAATTGCATGAAAAATCAATTACAAAATAGAATAGTGTAACGCGAA…
Mdes000931	X1.7	+	10383705	10392216	5752	GAAAAGGAGAAAAAAGAGAACCGAAAAAATTTATATACAACGTATGCTTGATTGTTTCTTTTTATTTTTTTTTCCTTTGTTGAGCATTGATTTGTAATCAGATTGTAGTGTGTGCATTACTTTCTAGTCGCCAGCAATTCTAGGCAAATTGTTGTTAATCATGAAAGTAAAGTGATTCAGTTTTGGTTACATTTTTTATCCGTAAAAATTGTGTGTGTTTTTTTTTCATCGGAAGAACATTGGACACCCGATTGAAATCCGACAAAACCAAAAGAAAAAATCAAGCTTACGTCGAAAATGAATTTTCATTGATGTTTTGATTGTATATATTGAATTGTGTGTGCAAAAGAGTGTTTCAGTGATGGTCCAATGTATATCTGATGATGATATGCGACACCA…
Mdes000932	X1.7	+	10392810	10395397	946	TGACTACATCAATGTAAGTAATATACTTCGTCTGGTTCGTTGCAGTGATCGTTTATTTTTCTACCTTTCTAGTTGTATTTTATTGGCACTCTATAGTGTTGACTTACACAATATAAATACATATACATTAATTGATTATATCGCTTTCACTTTCGAATTAATCGACAAACGAATTGATTGGATTCGGCTTTTTTTTTAGTTTGCTTTGAAACGCGAACGAGTTTATATTGCAACCGCCGGACCAGAACAATTTCGATTCTTTTCTTGGAACGTTACCAAAAATGCTTTTCGTCATTACATTTGCATAATATTTTCAGGACACTTGGTGTCGACGATAAAGAAAATAAGGGCCATGCATACTACGGATAATGAAACGGGTGAATCGCTACTACAAGCCAA…
Mdes000933	X1.7	-	10395275	10401545	2419	ATTTACTTTATTCCATGACAGTTTGTGCTGTCAATGTAGGTTGTTTTTGACTTTCAACGTAGATGAAATAAAAGAGCCAAGTGAAGGACGTTTTTATCGATGCGGTGCTAATTTAGTCGAGTCATTTGATTTATTATTTGTTTTAATCCTTCATCTATTGCAAATGAAATAACAAAAAGAGAAATAGAGAATTTGTGACTAGGAAATTTGTGATCATTGTGACGATGGCATTTCTTCTGAAAAATACACAGTTTTTATCGAATGCGATACGTTGTTCGCAAAAATCGAATTTGCTTCGAATTATAGCGTGCAATTTTTCAACGCGAACTGGAAGCAAAAAAGTTTTTGACAGTGTCGATGATGCCGTAAAAGATATACCAGACGGCGCTAAATTGTTGG…
Mdes000934	X1.7	-	10428779	10433151	714	ATGAAACAATTACGTTTCAGCACAAAAAGTACGGAACTTTGTTGTTGTGCTGCATGCGGTGAACCAATATCTGACAGATACCTTCTTGAAGTCGGAGGCTGTACATGGCATGGATCGTGTTTGCGGTGTTGTATTTGTTTGTCGCCATTGGATCGACAACCGTCTTGTTTTTTGCGAGAGCGTCAAGTTTATTGTAAAACGGATTACGCAAAGAGTTTTGGTGCCAAATGTTCAAAATGTCGACGAAGCATATCATCATCGGATTGGGTACGGCGAGCACGTGAATTAGTATTTCATTTAGCTTGTTTTGCGTGTGATTCATGTGGACGACAATTATCTACCGGTGAACAATTCGCATTATTGGATGATCGTGTATTGTGTAAAGCACATTATTTAGAA…
Mdes000935	X1.7	-	10450816	10452424	851	GAGCCGGCGTGATCGGAACGTTCTTTTTTGTGTCTAAATTTTACATTTGGAAAAAATATTCGTAAATTGTTCGACAGCGATTGTGTATTTTTTTTTTGGTGCGGAGAATTGATTTTCTTTTGCGAAGAATATTTGAAGTGAAAAGAAAAAATTAACTCAAAATGAAGCAGTCGGAATATAAATGTTGTACAGCCTGTGAAGACCCAATTTCGGATCGTTATTTGCTGGAAGTGGCCGGACATGCATGGCATGGATCCTGTTTGAGATGTTGCGTCTGCTTGGCAACTTTGGATGAACAGCGGACATGTTATGTTCGAGATGATCAAATTTATTGCAAGGAAGATTATATGAAATTCACACAATGTGCAAAGTGTCATCGAAAAATCACATCAACCGATT…
Mdes000936	X1.7	-	10464906	10469916	4160	GTGTGTGTGTGTCTTTGGACGATACGATGTGTGAATTGAAATGCGGCAAACGCACACAAATAAAGCATTTTCATCCGAAATTCAATATAAAAATTTGTTCATATTAAACGCATCATGCTACCATCATCATGCGATTGTCGTTTTGAATAGTAAAAATATATGGAATTTATTTCATCATTCGTTTGCGTTCCGAATAAGCGATATTAATAGGAATGCGTAGCGCTTTTGGTTTTATGTTACTATAGCAACTTTTTCATACGAGTTTGATGTAAACAATAGTCAAACGAAAACGGCAAACGAGAACACAATTGCTCATTTCGTGCTGCTGTGGGCTACATTTTTGCCACAAAAAACAGAATGTAAACATATTTTACACAAAATACATTTTTTGATAAATTT…
Mdes000937	X1.7	+	10472109	10476970	4499	ATTTTTCTTTTTTAAATATTTATTCCTTGTTCTTAATGGAATTGTGTTAGGTTTATGCTCAACCGGCATACGCACAGGACATTCAAATGAATGCCGTAGGACGGAAAATAAGTAGTCTGCTTTCGAGTGGAGCAGTCAGTATGACTGGTCCATCACAGCAGCGTATAGTTAAGCATCCTCAGCAGCAACAACATCATCAACAACAACAACAACAACAACAGCAGCAGCAGCAACAACAACAATCCCATCAAAAAACAGTGTATGTATCGAAAGGTGAATGCTATGTTTGCGATGAACATATCGGTAACAATGGAACATTGGTAACAGAAGCCCTAACAACTGTTTCAAATACCAAAATACCAACAAAAATTGGACGAATTGTTGGTGATGCGTTTATGG…
Mdes000938	X1.7	+	10479047	10486972	3735	AAACAAATAAAAAAAAAAAGAAAAATTGTGTTGTTGTTGATTTATTTCGTTAGCTTTAGTTTCTGGGATTTATTTTATTGTTGAATCGTTTCATTAATTTGTTCATCAAATTTTTTTCTGTTTTTGGAGGAAACAGTGTTTTACAAGTGGTGCGAAAATTCCAAATAAGTGTAAACTCAATGGAAACCGGAGAGGATCATCGAATCTCAACGGAAAATTAATTTTGAATGAACAAAAAGACTACATCAATTGCGCAAAAATCTACGGTGAAACAAACAACAAGCTATTTAATACAGTCAAAAAGAAAAAGAATTTGCAATTATGGTGATTTCAAAGATTTGTTGTATCGGTGCTGGTTATGTTGGAGGGCCAACTTGTAGTGTTATTGCATTAAAATGC…
Mdes000939	X1.7	-	10486983	10489251	1754	CTATCTCTGTTTTTCATTGTTTGATAAATACTTGGCACTTAACCTATAATCGTGACTAAGAATTGAATAAAGTCGAATCATGGTTCAGGACAAAATATTTTTTGCGTTTTTAATTTGTTTTTTCGTCTCCGTTGCGGAAATCGAAGGATGGCGTACATTTTGGAAAGGGCGACGTAAAGGTGGAAATTTGGCCGCACCGCACTCAGATTTGCTTCGCCACGAATTACCTCCAGAACAGTGGTTTGATCAAATATTAGATCATTTCAATGAAAATAACCCTTCAATATGGAAACAACGTTATTATGTGAATGATACATTTTATAAACCGGGTGGTCCAGTATTTTTAATGATCGGAGGCGAAGGTGAAGCAACACCAATTTGGATGGTTCAGGGTGCATG…
Mdes000940	X1.7	+	10489634	10491819	2021	AAAAAAAAAAAGGAAAAAGAATTCTTTCAAAATTACCAATATGGACGAATGCGTTGAGAAAATATCTCTGGAATATCCAGGCCGTGAAACATATTTGAAAGAATTATATCAGTTATTTGGTCACAAATCGCATTGTTTTCCAGCATCGGTATTCATTTATGGTGCATTTGGTACTGGGAAAAATGTGTTTTGCTTCGTTTATTGGAATATTTGGACATTAAAACATCAGCAATCGATTGCATCGAATGTTACACACCAAAATTATTTTACGAAAAAATAATAAACGATTTAGTGGGACACGGACTTAGTGCGAACAATAATTTTGAAAATTATGCATCGTGTGATACAACCGAGGACTTTCTTGATATTTTAAATGGAACCAAAGACAATCGCTCATTT…
Mdes000941	X1.7	-	10492015	10500923	3416	AACGTTTCTATGCATCAGTATACGTTCCATTCCATGTATTGTCATTTCGATAGTCGATGATTCAGAAGAGAGAAAAATTTTACTCGGCTACATTTGTAACGAATGTTTTTCCCTGTCCAGAACCAACGAATCCATGTATATACAAGCGCATAAACGAAACATTTGTGGAAAAAGACCAACTATGAATTCGAATTAGTGTCGAATGTGGATAAAAAAAGGTGTATCATTTCCAGTCAATTTCCTAAATTTAGTAACGCAACAAGTGTCATAAAATCGAAAATATAACAAACAAAAACTTTCGGGCCAATTTGGACACCGACGTGAAAGTGAAATAAACAACAGCAATAAACAAAAAACACAATAAATAAACGGACAACAAAAAAAAAAATAAAGACTTTC…
Mdes000942	X1.7	+	10510412	10512585	1426	ATGATAAAAACCGAACCCATTCAATGTCCAAGCAGCGATTATTCAGTTCAAAATTTAGCATTAAGTCAGTTCCAAATTCATTCAGGATCGGAACACGATGTGGCCGATTACAATGCAATGAATTATCAACGAAAATACAATAGTTACAATAGTATTGATCTAAAACCGTTTGATATTAAGACGCCGGTATCATTACAATCATATAGCCCAGATGAAAAATATATATATGATCAAGTGCAACGTCCAGGCTCATTTCATGAAGGAAGATATTCAATGGTTTCGACAGATGATACATATTATTGGCCACAAATGAAAGATGAAAAAGGATTTTGCATTGAAAAATTAAGTTTACCGCCGTTGCCGCCACCAATATTTGCAAATGCACAGCCAATGCATACA…
Mdes000943	X1.7	+	10512837	10523286	1131	CGTACGGCTAATGTTCGTTTTTATTCGAGGTATAAATCGAAATGGGCGCCAAACCAAATTAAATTGCCTGATGTTATCTGTCAGTGTGAAGCATATAGTTTCATTCGATTTGCCAGCAGATGTCGTTGATGCGCTCCAATCCGGTATGTTTATTTATTATGTATTACGGACGTGATTTTTAAAGTTGCCGGTTGAGGTCGCCCTCTTATCGATGTGGCTGAAATTTGTTCGCATTTTTTTACGAAGCAAAAAGTTAATCGTGAGTTTAATTTCGTTCTCCAAATAAAATCACAAAAAAGAAACATATTTTTAGTGTTAAATGAATTATAGTTATTAGATAAACCGAATAAGCAAAAGTTTCCTTTCAATCGAAAACACTAAAAATGGTTATGAAGGACT…
Mdes000944	X1.7	+	10530865	10555039	3663	AAGCGATAGAAAAATGCTGATTGAAACGAAACGAGAAAGCACACACAACAAGAACAACAACAACAAAAATTGTATAGATTGAGTGAAAAGTGAACTGATGTTGAACGGCTTTGAACTGAAACCTCTGCAGACTCCTTGTGAGAAGAGAAATTGAAATTAGAATTTATTCATTTTCCTTTTTGATTCTTTCAATTAATCCAAAGTGTAAATGTTTGGCAATCATTCGAAAAAAAAAATCAATGAATCTCTTATTAGAATTCAAATATTAAATGATCGTTCTTGTCAAAAATAAAACACCTATGGAATCCATGGCACAACAAAAAAACAATATAAACAAAATAACTGGACTATTAAACGATTAAATATATAATCTAATTGAAATTGACATAGTGGCATTGT…
Mdes000945	X1.7	+	10555924	10560975	2940	ATGAATATGATTCCAAACAAAAACAATAAAGTGTTTGGCACAACGGGATTCAATCCAGACGGTGAAATGGGCCCATATCCATTAGATGGCGAAATGGGACCATATCCACTATCCGACAATACAAATTTATTAGGTTCAAGTAGTTATGGTATGTCGTTGTATCGAAATTATGGTTCGAGCTATGGCACAAACTATGCATCAAATAACATTTATACGGGAAAATATAGCAATAAAAAGCAATCATATGCATCAATTGCATCAAATGCGGTCACAACATCCAACAATATAAATAATAATGGTAGTTATTGTCAATATAATGACACATATAATATGTGTAATCGATCAAATTGTGGAGTTGGTGGATCGACTACAAATACAAAATGCAACACACCTGTGCCA…
Mdes000946	X1.7	+	10565884	10567200	372	AACAGGGCTTCGATCATTTGGCTCGTATCGAGTGAAATAGAAGAACCAATCAACGGCACGATTAATAATCAATTTGTTCAAAACAATTCGTGGCCAAATCCGTCCAATGCTATACAGAACAGCTTTACAAAACTTGCGAAACATTTGTTTGGCCCGCACTTTGATGCTAATCGCCTAATTTGTCTTGTACATTTTCATTGCATGTTGCATGCGTTGTCACAATGTAATGCATCGGGCAGAAGAATTGGTGGATTTACATCTGTCAGCCATTGCATGAAGTCTGCATCACGTTCTGGATTTCTTGTATTCGATTTTACAGTAAAAAAAACCGGTTTGAACATAAAATCTTCCACCCGTCGATCGAATTCATCG
Mdes000947	X1.7	+	10567859	10568015	127	GATGGTGATATCCCAGACTATAATCCACCGCAATGAAGCAAATGATAAATGGGATTGCAATGTATTAATTTCACAACATTTTTAATCTAAATTCTTGTGTCAATAATGCATGGAAATATTACTCATT
Mdes000948	X1.7	-	10570433	10573595	2368	AACACAGTCATTATTATCAATTGAAAGCAAGTTCTCGTATTGAATATATATTTTGAAATACTTAGTTATTCATAATTCATAATTCATGGCATATGTATGCTAACAGCTAACAGTTGAGACATTATCATTGTGATCGTAGTTGATCTCCGTACACTTTTCTCTTCCAATTTCGGGAGATAAAGCAAATTTAATTTTTATAAATTGATTTAGATTACGTTGGAACGTTGGCTGTGCTAAACATGTTATCGTTCAAATTGGTTCTATTTATTCTATTCGAAACAATAACTATCGTTTATTGTGCGCCCAGTAGCTTGACTGACTCCTATCTGCCAATTGTAAGAACAAAGAATGGCGATTTACGTGGAACAATTGCAACAACATTGCTGGATCAAAGGAAAT…
Mdes000949	X1.7	-	10582514	10592569	5930	GTGAACAGAAAACCTGACTGTCGTTCATCGCGTACTCACTTCTGTTCGCTTCTTCGATTTTCGTTTTTGTCCATTTTTTTTTTTCTTCTTTCATAGATTAATCGTTTATTTCTCGCCTGGATTCTCATTTTGAAAATTGAGTCATTTTCATTCAAAAACGCGTTCGCTAATATTGTTATTTACAAATTACTGATGAATTTTTGACCGTTAATAAATCAAGTTGCATTAAATTTTTAATTTTTTTTTTTAGTTGCTTTAAATTGATTTGGGTTTTTCCTTTTAAAAACATCAGTTTTTTTTCTTTCGTGTGTATGAGGTGGTCATCAAACGTTGTGTATTACCGTCATTGCTTCATTGCTGTCATTCAATTTTACGATCAATGGTGTTTGTGTATGTTGA…
Mdes000950	X1.7	-	10593432	10594211	637	TTACCACGTCTCCGTACCACTGTTCCACTCTACGTATCCATTGAGATTGAGGTGACGTGTTGTTTAGTCAACGAACGATATCAATCAATTGCTGAAGCTGGAATAATCTGATAGTGAATATATCTGAAAAATAGTTTAATAAAAATGGGTTTCACCGATATGTTTCCAACGCACATGGACTTTGATGGACAAGGTAGAGCGGAAAGATTATCCCGAATCATTATAACATTATTCGGTATCGTTGGTTTAGTATGGGGTGGAATCGTTCAACAATTTTCACAGACTATTTTCATTTTGGCTGCTGGAGTTTTGTTAACACTTATCGTATCTGTTCCACCATGGCCAATTTATCGTCGCAAACCATTGAACTGGCAAAAACCAAAAATTGTCGATAGCGAT…
Mdes000951	X1.7	+	10593838	10594137	233	AATGAAAATAGTCTGTGAAAATTGTTGAACGATTCCACCCCATACTAAACCAACGATACCGAATAATGTTATAATGATTCGGGATAATCTTTCCGCTCTACCTTGTCCATCAAAGTCCTGTTATATATTCATACAAAAAAATAATTCGATTAAAATTTTATATTCAGTATTATTATTTTTTCCTGTAGCTGAATTACCATATTATTCCAGCTTCAGCAATTGATTGATATCGT
Mdes000952	X1.7	+	10595014	10597548	1960	TTTTCTGACATTTTTCGTTGATTTCCAAATTGGGAGGCAATTAACAAAAAAAAAAAAAAAAGGAAAGAAGGAAAGAAAAACAAATGCGATTTGGTAGAACACACTGTGCAGCGAATAAATATTTCATTAATCAGTGAACCAGAGTGTAATCATCATTTATTTGCGACAAACAAGATTTGAAAACGGCTATTTTTTATGCAGATCATTAATTAATTGAAAGGAATCATTAGCGCAAGTAAAATATATACGTGATCATCATGAATATTTGTGATACAAATTTGTTTGGGAATGGACTTTTATATGTCACATTCAACCAAGATCAAGGATGTTTCGCTTGTGCGACTGATAATGGCTTTCGAATCTATAATGTTGACCCATTAAAAGAGAAAGAACGGCATA…
Mdes000953	X1.7	-	10597724	10600176	1865	CAAATTATTATAGTTCATCGAAAAAATTCCAAAACTTTTGACATCAGTATCGGCTACTTTGACATTTCATTGTGAGTATGTGAGTGTGGTTGTCACGATTCATAAACAACACCATCAGCCGTGGCTCAAAGTAAAATTATAAATCGTGAACTTAACAACGAATTATGGCAAATCAATTATGTGGTTTAATTCCTCGGGAAGCAAAAAATAAACAAAATACCCCAGATCCAAGCGATAAACAAGCGAATTTTGTGCACAGAGATCCATTTGAATATATGAAAATAAATGATAACAAATTTTTGCATGAAATTGATGGACGTACATTATGCACCAAGTGTAATAGATCTCGTAAATTTTTCTGCTATACCTGTTATTTGCCTATTGCTGATCTTGAATCCA…
Mdes000954	X1.7	+	10600263	10601820	1291	ATATTTAAAGTTTTTCTTTTTAGATTTCATATTGACACATATTGAACTGTCAACGTCTTAAACTTAACCCTAATAAAACATTATTTTGTAAGCAGTTGTAAATTTACAAAATTCTTTAGTTGTAATTCGATTTGATTTTCACTTCAAATAAATCGAAAAATGAATATTTTGAGAACATCATTTGGGAAAACGTTCCTTTCATTGAACGTTTATAGAAATGGTCCAGTACGAAATATATTTACGCAAGAAACATTGGGTATCACAGCATATTTGAAAGATAGAGAAATGGATCATGGACGATCACAAACAAAATTCTTGGAAATGTTACAAGATGAAACTAAAAAACAGGATTGGGTTAATCGGGTTCCCTTGGATATGTTTGTAGACAATCTAAGATTA…
Mdes000955	X1.7	+	10602907	10606569	2521	CACAAATATTTACGATTCGAATTCAAAAACCCGAATGAGTTAATGAATAACGAGAGGGCCAAACGAATCTTACACATTCAGTTTTTCAACTGAACTTTGCAAGAATTGTACAGTTTTCATTGCAAATTGAAAATATAATGTGATTATTGTGTTTCTGATGTTTTTTAGAAGAAGTTGAAATAATTGGACTGATTAAATTTTTTGTGTTGTCTGGTTTTGTGGATTCGGCCGAAGAACAGGTTTTGAATTATTAAAAAGGTTGAGAAAAAGCCTGCGTCGAAATGGATCAATGGGGCGCATTGACGACAAATGCATCCGTGGTGATGACTAGAGACGATTTGAGTATTCGACGGAAAACTGTTATCACAATTGATAAGCTGCCAGATAAAGTTCTCCTGA…
Mdes000956	X1.7	-	10606654	10614102	3940	TTTTTTTTTTTTTCATTTTTTTAGTTTTCACTTTAATTTTTCATTTGAACGGAAAGAAAATTTAATTTTATTTTCGCTCACATAAATATCATTGATATTGCTTGGATTGTCGTCGGCTATTCCATTGAATTAGTTTACGCAATTATCCAAAAAAAAAAAAAAAACAATACATAAACCTCAAACGATAAGTTCAACAGCAGCAGCGGAAGCAGCAGAAGCAGCAGTAAAAGAAACATACAAAAAATAAAGAAAAATAAACGCAAATACACAACAAATGTTGAACATATAATAATAATTGTGTCAATAAATGAAATTACGAATGAGAAACTTCAAAGGAATTACAGAAGACAAAATATATACAAAGTTGTGTATATTGTCGATTCAGAAACCACGAATTGT…
[truncated: 16,399 more rows]
