# Supplementary material for: Massive Shift in Gene Expression during Transitions between Developmental Stages of the Gall Midge, Mayetiola Destructor
Source: PLoS One. 2016 May 25;11(5):e0155616. doi: 10.1371/journal.pone.0155616 (PMC4880318; doi:10.1371/journal.pone.0155616)
Supplement: S2 Table — Three biological replicates (rep) were conducted for each sample. RPKM represents Reads Per Kilobase per Million mapped reads. S2 contains five separate sub-Tables, from S2A to S2E as shown below. S2A: Comparison between 3-day versus 1-day larvae. S2B: Comparison between 5-day versus 3-day larvae. S2C: Comparison between 7-day versus 5-day larvae. S2D: Comparison between Pupae versus 7-day larvae. S2E: Comparison between adults versus pupae. (XLSX) [file pone.0155616.s004.xlsx]

## Sheet: Table S2
Table S2. Comparison of transcript abundance based on RNAseq data between two samples from successive developmental stages of Hessian fly. Three biological replicates (rep) were conducted for each sample. RPKM represents Reads Per Kilobase per Million mapped reads. Table S2 contains five separate sub-Tables, from S2A to S2E as shown below.
Table S2A, Comparison between 3-day versus 1-day larvae.
						Counts, 3 reps, 1-day larvae			Counts, 3 reps, 3-day larvae			RPKM, 1-day larvae			RPKM, 3-day larvae			3- vs 1-day
GeneID	Chr	Ori	Start	End	ExonSize	Rep A	Rep B	Rep C	Rep A	Rep B	Rep C	Rep A	Rep B	Rep C	Rep A	Rep B	Rep C	log2FC	P-value	Q-value	1-day.mean	3-day.mean	Significance?
Mdes000001	X1.7	-	18884	28140	1907	356	401	235	174	175	230	7.921	9.359	6.015	4.169	4.273	4.878	-0.744328	0.000497374	0.00154396	322.2	213	yes
Mdes000002	X1.7	+	102427	102668	162	1	2	4	2	0	1	0.262	0.549	1.205	0.564	0	0.25	-0.876872	0.409067	0.527117	2.4	3.1	no
Mdes000003	X1.7	+	105258	111231	3661	9339	8990	8283	8459	7463	9365	108.238	109.288	110.429	105.564	94.911	103.458	-0.0551599	0.508176	0.621766	8714.8	8692.3	no
Mdes000004	X1.7	-	113150	121589	4620	3541	3708	2909	1535	1278	1847	32.521	35.72	30.733	15.18	12.879	16.169	-1.10379	7.54735e-17	1.08937e-15	3317.5	2320.6	yes
Mdes000005	X1.7	-	127928	134683	4414	2269	2281	1768	1545	1444	1804	21.811	22.999	19.55	15.992	15.231	16.529	-0.37485	0.000941441	0.00276099	2061.9	1722.5	yes
Mdes000006	X1.7	+	134970	137801	2502	888	788	792	722	716	865	15.059	14.017	15.45	13.184	13.324	13.982	-0.0818997	0.473354	0.589731	809	786.9	no
Mdes000007	X1.7	+	142628	144057	722	16	21	25	4	10	8	0.94	1.294	1.69	0.253	0.645	0.448	-1.39841	0.00874005	0.0201457	20.5	15.3	yes
Mdes000008	X1.7	+	157670	158770	743	174	239	191	158	188	242	9.937	14.316	12.547	9.715	11.781	13.173	-0.024699	0.908115	0.938177	197.9	181.5	no
Mdes000009	X1.7	-	161729	162703	717	2777	3577	2765	1008	893	1176	164.338	222.031	188.223	64.23	57.988	66.335	-1.54398	1.4319e-26	3.05513e-25	2984.1	1975.8	yes
Mdes000010	X1.7	+	169585	170110	362	11	23	17	2	0	0	1.289	2.828	2.292	0.252	0	0	-3.78301	1.10443e-05	4.65174e-05	16.7	10	yes
Mdes000011	X1.7	+	174886	183135	3987	46	56	46	35	20	27	0.49	0.625	0.563	0.401	0.234	0.274	-0.814549	0.0126204	0.0278748	48.5	42.2	yes
Mdes000012	X1.7	+	184064	184417	211	106	108	118	74	65	91	21.316	22.78	27.296	16.023	14.343	17.443	-0.514166	0.0177249	0.0373577	109.3	100.1	yes
Mdes000013	X1.7	+	186240	187649	1286	975	1065	1051	1068	981	1008	32.17	36.857	39.889	37.942	35.517	31.701	0.00601387	0.9656	0.97984	1015.5	1100.2	no
Mdes000014	X1.7	+	200338	204020	2418	686	672	642	542	408	499	12.038	12.369	12.959	10.241	7.856	8.346	-0.44325	0.00225503	0.00604906	655.7	615.8	yes
Mdes000015	X1.7	-	204568	206798	2057	856	939	788	953	874	1096	17.657	20.316	18.698	21.167	19.782	21.549	0.197062	0.06214	0.111202	845.4	902.5	no
Mdes000016	X1.7	+	208155	211082	2036	1585	1722	1644	1416	1096	1335	33.032	37.642	39.411	31.775	25.063	26.519	-0.34474	0.0136147	0.029745	1625.2	1591.2	yes
Mdes000017	X1.7	+	211318	212861	1033	2341	2578	2556	3025	3280	3414	96.157	111.07	120.769	133.789	147.835	133.665	0.397171	0.00255822	0.00678272	2456.4	2893.8	yes
Mdes000018	X1.7	-	212889	220952	7037	3139	3035	2576	2619	2718	3355	18.927	19.195	17.867	17.004	17.983	19.282	0.0103577	0.923084	0.948722	2860.1	2697.3	no
Mdes000019	X1.7	-	223884	228534	2127	301	332	279	444	360	474	6.005	6.947	6.402	9.537	7.88	9.013	0.503449	0.000313803	0.00101435	298.5	373.9	yes
Mdes000020	X1.7	-	243082	243599	261	18	35	26	39	19	35	2.926	5.968	4.862	6.827	3.389	5.424	0.237835	0.572104	0.678142	25.9	33.6	no
Mdes000021	X1.7	-	252246	253012	549	55	73	40	73	62	103	4.251	5.918	3.556	6.075	5.258	7.588	0.511456	0.0802523	0.138549	54.6	58.4	no
Mdes000022	X1.7	+	275360	277881	1927	703	845	650	434	314	444	15.479	19.516	16.464	10.29	7.587	9.319	-0.860005	2.6782e-07	1.51039e-06	718.6	564.9	yes
Mdes000023	X1.7	-	278110	280911	2242	9095	8496	8764	8833	7536	9300	172.127	168.652	190.793	179.998	156.498	167.765	-0.0217637	0.841265	0.890706	8650.8	9137.3	no
Mdes000024	X1.7	+	281109	283275	1912	1374	1344	1307	1575	1816	1964	30.492	31.284	33.364	37.635	44.221	41.544	0.430901	0.00049459	0.00153678	1320.1	1494.1	yes
Mdes000025	X1.7	-	281969	284552	2211	57152	55922	52174	65375	62524	73113	1096.79	1125.66	1151.76	1350.88	1316.62	1337.4	0.302315	1.29092e-05	5.37873e-05	54142.2	60918.3	yes
Mdes000026	X1.7	+	293072	294140	918	225	227	172	208	189	269	10.4	11.005	9.145	10.352	9.586	11.851	0.111718	0.513292	0.626191	203.5	197	no
Mdes000027	X1.7	-	294063	299349	3960	1186	1039	955	1176	1214	1363	12.708	11.677	11.771	13.568	14.273	13.921	0.261636	0.0202966	0.0420333	1040.1	1104.5	yes
Mdes000028	X1.7	+	299871	303036	2614	4753	3776	4852	7751	9092	8853	77.151	64.289	90.597	135.471	161.941	136.975	0.954441	1.71354e-07	9.90823e-07	4406.4	6517.4	yes
Mdes000029	X1.7	-	304861	309868	4050	1817	1828	1476	1244	1309	1515	19.036	20.088	17.788	14.033	15.048	15.129	-0.307906	0.00511613	0.0125886	1672.8	1414.6	yes
Mdes000030	X1.7	+	314752	318125	1810	12	6	2	5	1	3	0.281	0.148	0.054	0.126	0.026	0.067	-0.938348	0.26891	0.37755	6.4	3.6	no
Mdes000031	X1.7	-	318416	328936	6844	2057	2261	1826	965	634	1036	12.753	14.703	13.022	6.442	4.313	6.122	-1.20104	2.46971e-11	2.33647e-10	2009	1457.4	yes
Mdes000032	X1.7	-	334978	346014	1692	633	614	341	170	170	293	15.874	16.15	9.837	4.59	4.678	7.004	-1.29035	3.15949e-06	1.46144e-05	514.5	267	yes
Mdes000033	X1.7	-	349706	353593	3244	1597	1641	1675	1379	1058	1348	20.888	22.513	25.202	19.421	15.185	16.806	-0.360029	0.0113534	0.0253676	1614.2	1588.7	yes
Mdes000034	X1.7	+	354626	359837	4399	3039	2819	2180	2515	3101	3811	29.313	28.52	24.188	26.12	32.821	35.038	0.250586	0.149352	0.233383	2620.5	2434.9	no
Mdes000035	X1.7	-	361530	366563	3186	6975	7029	6578	6004	5909	6610	92.892	98.189	100.773	86.097	86.352	83.909	-0.130951	0.105452	0.174511	6746.5	6539.1	no
Mdes000036	X1.7	-	370222	373854	2640	1019	949	920	1005	993	1064	16.378	15.998	17.009	17.392	17.513	16.3	0.106991	0.313724	0.427847	946.5	998.8	no
Mdes000037	X1.7	+	373984	376842	2309	956	1029	998	1108	790	1036	17.568	19.834	21.096	21.924	15.93	18.146	-0.00819819	0.959035	0.974954	979.4	1092.6	no
Mdes000038	X1.7	-	376419	378177	1211	589	645	642	546	377	482	20.637	23.704	25.875	20.599	14.494	16.097	-0.398702	0.0267354	0.0534551	616.5	617.8	no
Mdes000039	X1.7	-	378710	383914	3956	13310	11723	11711	13890	14052	16650	142.759	131.885	144.489	160.413	165.381	170.221	0.297064	0.00334949	0.00861275	12042.2	13273.9	yes
Mdes000040	X1.7	+	384418	385762	1311	595	651	601	741	776	807	19.257	22.1	22.375	25.823	27.559	24.896	0.352913	0.00435862	0.0109112	605.8	695.6	yes
Mdes000041	X1.7	-	386080	387854	1363	1843	1740	1721	1689	1466	1689	57.373	56.816	61.629	56.615	50.077	50.117	-0.110326	0.305817	0.418997	1739.5	1771.1	no
Mdes000042	X1.7	+	388123	391743	2756	5669	4511	3127	2757	3231	4232	87.279	72.846	55.379	45.704	54.583	62.104	-0.352046	0.116712	0.190042	4320.4	3059	no
Mdes000043	X1.7	+	401161	402591	1166	32	27	30	44	44	59	1.164	1.031	1.256	1.724	1.757	2.046	0.7261	0.0140569	0.0305428	29.2	38.3	yes
Mdes000044	X1.7	-	403633	404907	1199	2095	2089	1804	2303	2420	2557	74.139	77.541	73.437	87.755	93.972	86.252	0.306802	0.00208406	0.00563545	1958.8	2128	yes
Mdes000045	X1.7	+	404711	405029	284	320	304	275	382	320	373	47.809	47.64	47.262	61.453	52.461	53.118	0.279624	0.040975	0.0775376	294.2	340.2	no
Mdes000046	X1.7	-	405951	410474	1582	664	583	724	455	224	335	17.809	16.401	22.337	13.14	6.592	8.564	-0.93512	0.000665898	0.00201819	649.4	614.8	yes
Mdes000047	X1.7	-	412217	415695	1686	415	343	366	573	506	684	10.444	9.054	10.595	15.527	13.973	16.408	0.660694	5.38739e-06	2.40183e-05	368.6	485.7	yes
Mdes000048	X1.7	+	424721	430536	5153	9337	7589	7859	6692	4666	6607	76.883	65.545	74.44	59.332	42.159	51.856	-0.446644	0.00748479	0.017598	8121	7567.1	yes
Mdes000049	X1.7	-	430458	432792	1857	4164	3292	3956	5200	5272	5357	95.144	78.897	103.978	127.934	132.18	116.672	0.49064	0.00176503	0.0048571	3751.4	4743	yes
Mdes000050	X1.7	+	440540	466707	4704	2182	2280	1862	1848	1830	2036	19.682	21.572	19.32	17.949	18.113	17.505	-0.121333	0.205682	0.303999	2067.2	1926.7	no
Mdes000051	X1.7	-	452397	458447	253	73	50	44	37	35	34	12.243	8.796	8.488	6.682	6.441	5.435	-0.613157	0.047234	0.0876961	54.4	42.1	no
Mdes000052	X1.7	+	472707	478578	5116	2498	2495	2178	2404	2617	2896	20.718	21.705	20.779	21.468	23.816	22.894	0.165321	0.102964	0.171237	2346.4	2377.3	no
Mdes000053	X1.7	-	476144	478702	2489	1014	1066	830	987	1175	1346	17.286	19.061	16.276	18.117	21.979	21.871	0.291682	0.0457601	0.0853573	950.3	942.1	no
Mdes000054	X1.7	+	478599	490338	4080	15050	10954	14659	13265	10217	12723	156.516	119.488	175.364	148.539	116.591	126.12	-0.153691	0.426351	0.544475	13386.9	14513.8	no
Mdes000056	X1.7	+	682087	684104	321	50	36	18	20	26	45	6.609	4.991	2.737	2.847	3.771	5.67	-0.165358	0.714947	0.796851	33.5	19.7	no
Mdes000057	X1.7	+	694214	695218	303	36	26	7	17	19	25	5.041	3.819	1.128	2.563	2.92	3.337	-0.127644	0.815058	0.871848	22.1	12.4	no
Mdes000058	X1.7	+	741924	748909	2243	431	462	254	226	268	377	8.153	9.167	5.527	4.603	5.563	6.798	-0.368933	0.148774	0.232675	371.9	249.5	no
Mdes000059	X1.7	-	769906	775366	3087	1199	1307	1166	960	772	1046	16.48	18.843	18.436	14.208	11.644	13.704	-0.385906	0.00187418	0.005118	1203.4	1105.9	yes
Mdes000060	X1.7	+	775917	780323	4078	2457	2425	2428	2324	2286	2773	25.565	26.465	29.06	26.037	26.1	27.502	0.0299002	0.766525	0.837075	2399.4	2468.6	no
Mdes000061	X1.7	-	781314	782289	867	45997	55579	46910	49203	47703	46016	2251.08	2853.02	2640.85	2592.79	2561.71	2146.57	-0.0269938	0.849979	0.89716	48656.9	49889.1	no
Mdes000062	X1.7	+	784819	786840	125	183	177	203	223	271	282	62.119	63.02	79.265	81.506	100.94	91.242	0.476666	0.011644	0.0259289	185.4	221	yes
Mdes000063	X1.7	-	786109	788211	1259	675	702	678	894	949	1126	22.749	24.816	26.285	32.442	35.095	36.172	0.545819	5.40429e-06	2.40873e-05	674.4	814.3	yes
Mdes000064	X1.7	-	800403	803161	2416	15	7	5	2146	3472	1236	0.263	0.129	0.101	40.581	66.909	20.691	7.68158	2.48528e-55	1.47848e-53	8.7	1096.9	yes
Mdes000065	X1.7	-	826702	828426	1725	6	3	0	10	19	10	0.148	0.077	0	0.265	0.513	0.234	1.90706	0.0144536	0.0312985	2.8	5.1	yes
Mdes000066	X1.7	-	848160	857643	2625	174	173	149	219	221	207	2.813	2.933	2.77	3.812	3.92	3.189	0.410288	0.01611	0.0344198	162.2	190.4	yes
Mdes000067	X1.7	+	886660	889167	1754	189	178	164	234	222	224	4.572	4.517	4.564	6.095	5.893	5.165	0.380989	0.0165789	0.0353159	173.8	206	yes
Mdes000068	X1.7	-	934449	935522	797	532	559	465	800	858	906	28.323	31.215	28.477	45.859	50.122	45.975	0.743863	4.39246e-10	3.64789e-09	508.9	653.8	yes
Mdes000069	X1.7	-	937028	937793	698	20	31	22	24	31	24	1.216	1.977	1.538	1.571	2.068	1.391	0.141606	0.71092	0.79355	23.9	23.9	no
Mdes000070	X1.7	+	938443	941229	2232	934	1088	1046	820	662	911	17.756	21.694	22.874	16.785	13.809	16.507	-0.345873	0.0209987	0.043299	1008.1	971.1	yes
Mdes000071	X1.7	+	978306	989691	1950	926	948	560	281	324	432	20.149	21.637	14.017	6.584	7.736	8.96	-1.19406	1.39112e-07	8.18198e-07	789.9	439.3	yes
Mdes000072	X1.7	+	995181	995393	213	40	54	87	42	21	18	7.968	11.283	19.936	9.009	4.59	3.418	-1.09787	0.0226986	0.0463467	60.4	67.4	yes
Mdes000073	X1.7	+	1000495	1009576	2515	1123	979	676	306	279	520	18.946	17.324	13.119	5.559	5.165	8.362	-1.30372	1.87401e-07	1.0749e-06	902.8	513.4	yes
Mdes000074	X1.7	+	1011905	1012324	385	66	110	81	37	17	32	7.274	12.716	10.269	4.391	2.056	3.362	-1.5287	2.05385e-05	8.27383e-05	84.2	61.7	yes
Mdes000075	X1.7	+	1014685	1019650	3497	1474	1456	1333	1739	1648	1946	17.885	18.53	18.605	22.719	21.941	22.506	0.342788	3.9649e-05	0.000152072	1396.3	1591.5	yes
Mdes000076	X1.7	-	1020181	1021182	646	9388	9901	9006	15071	16025	17463	616.626	682.119	680.45	1065.87	1154.96	1093.31	0.799384	1.15477e-16	1.64324e-15	9273.6	12446.1	yes
Mdes000077	X1.7	+	1021344	1022676	1098	546	603	582	491	394	495	21.099	24.442	25.871	20.43	16.707	18.233	-0.309675	0.030794	0.0604484	568.5	558.1	no
Mdes000078	X1.7	-	1023202	1024101	900	216	262	215	292	342	336	10.183	12.956	11.66	14.823	17.692	15.099	0.50806	0.00278163	0.00730609	226.9	262.6	yes
Mdes000079	X1.7	+	1026091	1046285	4630	4746	4437	3984	4396	4332	5597	43.494	42.65	41.999	43.378	43.562	48.891	0.138571	0.179116	0.271334	4307.7	4347.8	no
Mdes000080	X1.7	-	1030493	1030941	347	2	2	5	5	0	0	0.245	0.257	0.703	0.658	0	0	-0.560407	0.610214	0.711065	3	5.2	no
Mdes000081	X1.7	+	1049160	1051973	1647	2942	2829	2915	2302	1787	2243	75.793	76.446	86.386	63.857	50.517	55.08	-0.438387	0.00103201	0.00300092	2852.1	2714.9	yes
Mdes000082	X1.7	-	1052516	1053744	984	95189	89395	83356	106367	106385	132321	4104.62	4043.26	4134.65	4938.63	5033.72	5438.62	0.381796	2.74782e-05	0.000108301	87741.4	98305.6	yes
Mdes000083	X1.7	+	1054705	1055931	1227	581	646	506	412	352	441	20.092	23.432	20.128	15.341	13.357	14.536	-0.500947	0.000124614	0.000434654	566.4	477.6	yes
Mdes000084	X1.7	-	1057578	1060642	1943	13	23	6	12	6	18	0.284	0.527	0.151	0.282	0.144	0.375	-0.190863	0.75449	0.828124	13.5	9.3	no
Mdes000086	X1.7	+	1064158	1090984	9024	4322	4096	4168	7398	8551	8476	20.322	20.201	22.544	37.455	44.119	37.988	0.976563	9.41957e-14	1.10614e-12	4130.7	5975.8	yes
Mdes000087	X1.7	-	1089529	1092631	2605	2677	2576	2719	5324	6115	5834	43.604	44.01	50.945	93.374	109.293	90.576	1.13452	2.64604e-15	3.47391e-14	2619.3	4152.2	yes
Mdes000088	X1.7	+	1092594	1095702	2939	1889	1792	1638	1572	1444	1839	27.272	27.136	27.203	24.437	22.876	25.307	-0.113448	0.223173	0.324834	1741.2	1667.5	no
Mdes000089	X1.7	-	1095501	1098625	2361	297	321	333	448	369	424	5.338	6.051	6.884	8.669	7.277	7.263	0.399671	0.0130222	0.0286332	312.8	404.5	yes
Mdes000090	X1.7	-	1122496	1123034	450	57	74	28	18	28	44	5.375	7.319	3.037	1.827	2.897	3.955	-0.768522	0.081437	0.140326	51.3	24	no
Mdes000091	X1.7	-	1123210	1124053	528	103	86	46	32	33	48	8.277	7.249	4.252	2.769	2.91	3.677	-1.0055	0.00354261	0.00906445	76	40.6	yes
Mdes000092	X1.7	+	1125223	1125431	135	31	36	28	13	6	24	9.743	11.868	10.123	4.4	2.069	7.19	-1.10124	0.0188883	0.0394651	31.1	21.4	yes
Mdes000093	X1.7	-	1125403	1148772	2354	488	372	294	165	109	217	8.796	7.033	6.096	3.202	2.156	3.728	-1.20515	3.90241e-06	1.77866e-05	375.5	239.6	yes
Mdes000094	X1.7	+	1198372	1200104	450	0	4	2	3	20	14	0	0.396	0.217	0.305	2.069	1.258	2.17176	0.01514	0.03262	2	2.6	yes
Mdes000095	X1.7	+	1221203	1231849	3567	81	75	45	192	414	436	0.964	0.936	0.616	2.459	5.404	4.944	2.34882	2.92037e-11	2.74765e-10	65.2	121.7	yes
Mdes000096	X1.7	-	1234833	1237887	1091	4653	4100	4355	2837	1339	2865	180.963	167.253	194.832	118.804	57.142	106.207	-0.883292	0.00100298	0.00292394	4302.3	3749	yes
Mdes000097	X1.7	-	1243612	1250784	4020	2483	2370	2258	2033	1837	2315	26.208	26.238	27.415	23.105	21.276	23.291	-0.18379	0.0425882	0.080218	2330.3	2230.4	no
Mdes000098	X1.7	-	1251423	1253104	1510	926	1017	877	818	926	948	26.02	29.975	28.348	24.75	28.552	25.391	-0.0423904	0.739155	0.816081	923.5	880.8	no
Mdes000099	X1.7	+	1256108	1256859	468	191	211	203	113	92	110	17.317	20.066	21.171	11.031	9.153	9.506	-0.917822	4.5542e-07	2.47391e-06	198.7	164.9	yes
Mdes000100	X1.7	+	1259510	1264019	3095	2657	2817	2755	1607	951	1424	36.426	40.508	43.447	23.722	14.306	18.608	-1.02702	3.80839e-07	2.09266e-06	2702	2275.9	yes
Mdes000101	X1.7	-	1262057	1262384	250	23	35	40	21	18	21	3.904	6.231	7.809	3.838	3.352	3.397	-0.677333	0.084967	0.145414	32.4	31.9	no
Mdes000102	X1.7	-	1263668	1264701	591	359	343	408	316	329	371	25.774	25.83	33.695	24.428	25.919	25.389	-0.11354	0.50041	0.614326	365.8	376.8	no
Mdes000103	X1.7	-	1265066	1267283	1890	338	272	263	338	332	386	7.588	6.405	6.792	8.171	8.179	8.26	0.29537	0.0452748	0.0845902	285.5	311.4	no
Mdes000104	X1.7	+	1269442	1270866	1195	617	679	668	1626	1418	1511	21.908	25.288	27.284	62.165	55.247	51.139	1.23041	4.25192e-18	6.51593e-17	645.3	1182.3	yes
Mdes000105	X1.7	-	1271817	1272096	196	0	3	2	7	2	4	0	0.681	0.498	1.632	0.475	0.825	1.09671	0.249157	0.35509	1.7	4.6	no
Mdes000106	X1.7	+	1272142	1272906	345	281	311	284	262	204	233	34.56	40.119	40.179	34.696	27.531	27.314	-0.302537	0.0689982	0.121846	287.3	283.7	no
Mdes000107	X1.7	+	1272913	1273924	862	2397	2562	2339	3463	3818	3765	117.989	132.277	132.44	183.544	206.221	176.65	0.6215	3.19538e-07	1.78269e-06	2392.5	3002.4	yes
Mdes000108	X1.7	+	1274059	1276067	1631	9618	10112	9135	11334	12335	13725	250.214	275.929	273.37	317.486	352.118	340.34	0.393422	9.34149e-05	0.000334548	9458.5	10608.7	yes
Mdes000109	X1.7	-	1276165	1296881	13146	18123	17755	16560	19141	20770	22059	58.495	60.109	61.484	66.522	73.561	67.865	0.263446	0.00748949	0.0176067	17181	18515	yes
Mdes000110	X1.7	+	1287022	1288013	914	1321	1491	1207	1507	1681	1827	61.325	72.601	64.455	75.329	85.63	80.844	0.342263	0.0055525	0.0135245	1314.7	1406.5	yes
Mdes000111	X1.7	+	1297204	1298357	912	125	135	136	199	213	235	5.816	6.588	7.278	9.969	10.874	10.421	0.722718	2.3549e-05	9.38947e-05	130.2	173.4	yes
Mdes000112	X1.7	+	1298647	1303443	440	1318	1314	1225	1436	1135	1379	127.099	132.91	135.888	149.106	120.101	126.755	0.0543955	0.658324	0.751737	1264	1379.9	no
Mdes000113	X1.7	-	1303215	1308447	3578	994	969	669	411	368	559	11.788	12.053	9.126	5.248	4.789	6.319	-0.951028	3.20294e-07	1.78633e-06	856.5	563.3	yes
Mdes000114	X1.7	-	1309760	1311210	825	75	64	66	50	49	68	3.857	3.453	3.905	2.769	2.765	3.334	-0.278138	0.254554	0.361451	67.2	60.4	no
Mdes000115	X1.7	+	1309776	1310461	164	38	35	37	25	26	42	9.832	9.498	11.012	6.965	7.381	10.358	-0.229543	0.482793	0.598683	36.1	32.3	no
Mdes000116	X1.7	-	1312307	1321374	3678	6269	5959	5714	6802	8069	8417	72.322	72.107	75.827	84.493	102.144	92.555	0.397648	0.00155631	0.00433635	5880.2	6489.2	yes
Mdes000117	X1.7	+	1321233	1328466	2168	27911	30019	27519	28372	28381	31044	546.257	616.241	619.541	597.896	609.497	579.127	0.060378	0.51516	0.627799	28017.7	29015.7	no
Mdes000118	X1.7	-	1324956	1326447	204	2887	2831	2788	1969	1641	2128	600.479	617.623	667.051	440.971	374.526	421.888	-0.551464	4.64111e-07	2.51872e-06	2790.6	2477.9	yes
Mdes000119	X1.7	-	1328434	1332200	2789	1720	1752	1733	1914	1831	2074	26.167	27.958	30.328	31.354	30.566	30.076	0.179296	0.0771283	0.133979	1708.7	1892.2	no
Mdes000120	X1.7	+	1332596	1348780	8752	6908	5919	5079	6918	6861	8282	33.491	30.099	28.325	36.113	36.499	38.272	0.323449	0.00790402	0.0184571	5845.5	6212.7	yes
Mdes000121	X1.7	-	1334971	1335903	807	267	220	241	247	174	235	14.038	12.133	14.576	13.984	10.039	11.777	-0.133366	0.482978	0.598803	238.9	253.4	no
Mdes000122	X1.7	-	1337794	1339872	579	117	94	62	228	331	207	8.574	7.225	5.226	17.991	26.617	14.459	1.51481	1.58513e-06	7.81978e-06	88.6	149	yes
Mdes000123	X1.7	+	1354722	1364345	3878	8029	6302	7198	9265	7035	7714	87.849	72.324	90.594	109.152	84.462	80.45	0.178977	0.316597	0.430873	7067.5	8529.7	no
Mdes000124	X1.7	-	1364419	1365875	1162	34	25	47	25	12	21	1.242	0.958	1.974	0.983	0.481	0.731	-0.838729	0.0580504	0.104703	35.2	37.6	no
Mdes000125	X1.7	+	1366979	1367328	257	36	64	44	19	22	27	5.944	11.083	8.356	3.378	3.986	4.249	-1.03831	0.00408455	0.0102869	47.1	32.9	yes
Mdes000126	X1.7	-	1367100	1369822	1971	2072	1888	2119	1126	516	1157	44.605	42.631	52.474	26.1	12.189	23.741	-1.10495	8.84609e-05	0.000318384	1998.9	1694.4	yes
Mdes000127	X1.7	-	1377796	1384170	5557	4345	4285	4006	3973	3766	4444	33.176	34.318	35.186	32.664	31.553	32.344	-0.0331616	0.663236	0.755333	4140.7	4143.7	no
Mdes000128	X1.7	+	1384620	1387063	1979	2142	2091	2198	1352	1005	1449	45.926	47.024	54.21	31.212	23.644	29.613	-0.743697	9.05173e-07	4.67118e-06	2113.1	1851.4	yes
Mdes000129	X1.7	-	1387149	1392264	2748	4637	5211	4384	3920	3410	3928	71.598	84.395	77.866	65.172	57.775	57.811	-0.314823	0.00350926	0.00899524	4659.4	4316.5	yes
Mdes000130	X1.7	-	1393269	1396338	2390	1758	1775	1501	1505	1763	1876	31.211	33.053	30.653	28.77	34.345	31.746	0.0557498	0.656062	0.749731	1646.2	1561	no
Mdes000131	X1.7	+	1397036	1398612	1449	1441	1466	1507	1791	1864	2067	42.197	45.028	50.762	56.471	59.894	57.694	0.391006	0.0009272	0.00272295	1450.4	1710	yes
Mdes000132	X1.7	-	1398511	1405968	3760	2792	2884	2709	2873	2788	3297	31.507	34.137	35.166	34.909	34.523	35.464	0.113425	0.191097	0.286144	2749.6	2897.1	no
Mdes000133	X1.7	+	1407402	1410198	1035	8331	10389	7250	796	224	1114	341.537	446.732	341.896	35.137	10.077	43.531	-3.49351	5.65075e-16	7.72814e-15	8475.6	4238.7	yes
Mdes000134	X1.7	+	1414573	1420179	2466	6342	6734	6109	8238	9068	9426	109.122	121.533	120.913	152.624	171.207	154.593	0.500791	4.67396e-06	2.10734e-05	6288	7430.3	yes
Mdes000135	X1.7	+	1421351	1423238	1380	2075	2403	1924	988	496	940	63.8	77.498	68.049	32.709	16.734	27.549	-1.3749	2.74464e-08	1.80031e-07	2094.2	1521	yes
Mdes000136	X1.7	+	1423759	1426870	2842	1095	1042	1059	761	544	777	16.348	16.318	18.187	12.234	8.912	11.057	-0.60285	0.000101689	0.000361012	1048.9	947.9	yes
Mdes000137	X1.7	-	1426993	1428652	1490	641	624	739	621	508	528	18.254	18.639	24.208	19.041	15.874	14.332	-0.254327	0.17329	0.264124	660.4	707.3	no
Mdes000138	X1.7	+	1428657	1429629	878	692	721	750	936	965	1030	33.442	36.547	41.693	48.705	51.172	47.446	0.45553	0.000570498	0.00175199	711.1	873.8	yes
Mdes000139	X1.7	+	1437719	1441141	1401	115	133	96	58	41	74	3.483	4.225	3.344	1.891	1.363	2.136	-0.966182	0.000119026	0.000416602	112.3	80.3	yes
Mdes000140	X1.7	-	1443354	1462238	5538	8854	8904	7066	7098	8202	9889	67.837	71.556	62.276	58.557	68.956	72.22	0.0423292	0.759167	0.831856	8105.5	7354.9	no
Mdes000141	X1.7	+	1462440	1464881	1522	2839	2821	2881	2062	1309	1922	79.147	82.49	92.39	61.897	40.043	51.073	-0.674247	0.000242763	0.000802016	2805.1	2574.5	yes
Mdes000142	X1.7	-	1466032	1473291	2218	2941	2977	2884	4256	4672	4806	56.262	59.735	63.464	87.667	98.072	87.635	0.662649	6.74441e-09	4.84495e-08	2887.8	3694.9	yes
Mdes000143	X1.7	+	1473647	1474444	593	349	397	377	494	489	549	24.972	29.795	31.03	38.06	38.393	37.443	0.46521	0.000548898	0.00169081	368.8	451.2	yes
Mdes000144	X1.7	+	1480630	1484264	1312	11579	10402	9930	7126	5588	7213	374.471	352.855	369.413	248.146	198.301	222.35	-0.658855	6.04928e-08	3.79364e-07	10449.6	8883.3	yes
Mdes000145	X1.7	+	1488045	1489569	1024	1475	1543	1601	1816	1700	1749	61.119	67.062	76.311	81.023	77.295	69.079	0.208991	0.127854	0.205318	1518.6	1772.4	no
Mdes000146	X1.7	+	1543167	1562527	1314	130	84	44	30	19	55	4.198	2.845	1.634	1.043	0.673	1.693	-1.2471	0.00674144	0.0160488	83.2	38.6	yes
Mdes000147	X1.7	+	1574973	1575644	336	72	48	33	21	24	42	9.092	6.358	4.794	2.855	3.326	5.056	-0.773632	0.0501158	0.0922469	49.6	28.2	no
Mdes000148	X1.7	+	1609470	1614663	2899	905	755	912	936	796	880	13.246	11.591	15.355	14.751	12.784	12.277	0.0398774	0.808729	0.867461	846.2	959.4	no
Mdes000149	X1.7	-	1623656	1624087	166	0	4	2	3	0	0	0	1.072	0.588	0.826	0	0	-0.520269	0.656039	0.749731	2	2.6	no
Mdes000150	X1.7	+	1641528	1642511	780	31	73	39	28	48	25	1.686	4.165	2.44	1.64	2.865	1.296	-0.433086	0.345046	0.460913	46.7	34.9	no
Mdes000151	X1.7	+	1677112	1685520	2329	3222	2958	2612	574	315	749	58.7	56.525	54.739	11.26	6.297	13.007	-2.39418	3.8565e-20	6.3839e-19	2874.6	1673.6	yes
Mdes000152	X1.7	-	1689708	1694152	1916	2393	2696	2349	2511	2587	2854	52.994	62.624	59.839	59.875	62.864	60.244	0.117768	0.262344	0.370181	2437.2	2522.2	no
Mdes000153	X1.7	+	1696500	1698228	1438	1571	1446	1456	1472	1118	1434	46.355	44.753	49.42	46.767	36.198	40.332	-0.134902	0.323669	0.438373	1467.1	1520.3	no
Mdes000154	X1.7	+	1698694	1719520	4960	3742	3573	2829	2360	2029	2631	32.011	32.06	27.839	21.738	19.046	21.453	-0.507333	2.63084e-05	0.000104068	3310	2699	yes
Mdes000155	X1.7	+	1719886	1720879	357	75	91	83	24	18	25	8.914	11.345	11.348	3.071	2.348	2.832	-1.84876	1.95749e-10	1.69639e-09	81.8	56.1	yes
Mdes000156	X1.7	-	1722326	1724343	1337	884	847	945	805	799	862	28.054	28.195	34.498	27.508	27.824	26.075	-0.100077	0.469745	0.586343	880.4	910.1	no
Mdes000157	X1.7	+	1823599	1826785	887	96	110	83	58	39	60	4.592	5.519	4.567	2.987	2.047	2.736	-0.852023	0.000531634	0.0016394	94.4	73.5	yes
Mdes000158	X1.7	-	1846727	1847814	565	10469	10454	9578	3479	2444	4532	786.209	823.47	827.414	281.32	201.398	324.412	-1.53108	8.29814e-16	1.12478e-14	9991.6	6837.6	yes
Mdes000159	X1.7	+	1847972	1848256	210	3	6	4	2	1	6	0.606	1.272	0.93	0.435	0.222	1.156	-0.46208	0.585936	0.689908	4.3	3.1	no
Mdes000160	X1.7	-	1862237	1864574	1092	37109	35570	32039	16662	14594	24315	1441.91	1449.69	1432.03	697.107	622.236	900.548	-0.903425	4.77494e-08	3.02878e-07	34272.5	25434.2	yes
Mdes000161	X1.7	+	1934965	1937793	234	4	4	0	2	2	5	0.725	0.761	0	0.39	0.398	0.864	0.15542	0.871477	0.911595	2.5	1	no
Mdes000162	X1.7	+	1956140	1966680	435	34	25	19	19	4	14	3.316	2.558	2.132	1.996	0.428	1.302	-0.998903	0.0642021	0.11445	25.3	19.7	no
Mdes000164	X1.7	+	1983302	1994649	783	80	37	60	27	22	37	4.335	2.103	3.74	1.575	1.308	1.911	-1.00608	0.00868716	0.0200508	58.1	45.5	yes
Mdes000165	X1.7	+	2004577	2010458	2043	279	256	151	86	86	153	5.795	5.577	3.607	1.923	1.96	3.029	-1.04473	0.000326272	0.00105115	222.4	123.7	yes
Mdes000166	X1.7	+	2021398	2022872	1086	196	246	126	60	67	130	7.658	10.081	5.663	2.524	2.872	4.841	-1.10998	0.000869748	0.00257098	184.2	97.2	yes
Mdes000167	X1.7	+	2043010	2049764	1600	375	372	377	310	232	331	9.945	10.348	11.501	8.852	6.751	8.367	-0.350388	0.0286967	0.0569513	369.1	357.4	no
Mdes000168	X1.7	-	2065539	2067350	465	54	54	22	41	48	46	4.927	5.168	2.309	4.028	4.806	4.001	0.0956797	0.797349	0.859235	41.9	32.5	no
Mdes000169	X1.7	+	2072267	2074266	1090	5784	4765	5611	1512	315	1502	225.156	194.558	251.253	63.375	13.455	55.731	-2.20507	1.21674e-06	6.15121e-06	5312.7	3737.4	yes
Mdes000170	X1.7	-	2080729	2085815	672	82	92	44	45	75	93	5.178	6.093	3.196	3.059	5.196	5.597	-0.00515619	0.988495	0.993074	70.5	46.2	no
Mdes000171	X1.7	-	2090779	2093651	294	37	30	10	9	27	43	5.34	4.541	1.66	1.399	4.276	5.915	0.0555963	0.926844	0.951503	24.7	9.9	no
Mdes000172	X1.7	+	2099556	2110191	2967	2763	2293	2996	6653	6290	6906	39.513	34.395	49.286	102.446	98.704	94.138	1.30889	1.27682e-14	1.60614e-13	2654.4	4976.3	yes
Mdes000173	X1.7	-	2115142	2132641	1067	111	97	62	68	94	144	4.414	4.046	2.836	2.912	4.102	5.458	0.19363	0.543264	0.652855	87.6	67.5	no
Mdes000174	X1.7	+	2188430	2189805	813	7	2	6	1149	1777	646	0.365	0.109	0.36	64.569	101.765	32.136	7.51118	7.91966e-47	3.17769e-45	5	589.1	yes
Mdes000175	X1.7	+	2214227	2217006	2103	33	26	24	19	16	10	0.666	0.55	0.557	0.413	0.354	0.192	-0.815999	0.0556227	0.100952	27.1	22.4	no
Mdes000180	X1.7	+	2367617	2368445	650	707	979	736	683	768	906	46.152	67.032	55.266	48.007	55.011	56.373	-0.0196756	0.910827	0.939676	792.7	737.4	no
Mdes000181	X1.7	+	2368577	2376292	6198	19087	19257	17433	21664	26016	28141	130.667	138.277	137.283	159.692	195.431	183.63	0.463259	0.000238809	0.000789468	18268.8	20263	yes
Mdes000182	X1.7	+	2378015	2383565	1887	945	1302	989	625	588	770	21.249	30.708	25.581	15.132	14.508	16.503	-0.68645	3.58672e-05	0.000138529	1059.3	841.5	yes
Mdes000183	X1.7	-	2379751	2380403	537	34	44	30	16	20	35	2.686	3.647	2.727	1.361	1.734	2.636	-0.57942	0.12941	0.207175	35.2	24	no
Mdes000184	X1.7	-	2386042	2386374	96	25	36	17	10	3	6	11.05	16.69	8.643	4.759	1.455	2.528	-1.8871	0.000657633	0.00199455	25.3	14.1	yes
Mdes000185	X1.7	+	2386800	2394207	5016	2479	2529	2075	2465	2765	3204	20.97	22.439	20.191	22.452	25.665	25.834	0.273319	0.0222137	0.045465	2314.9	2353.9	yes
Mdes000186	X1.7	-	2397008	2409147	2082	1986	2062	992	414	361	705	40.474	44.078	23.256	9.085	8.073	13.695	-1.72161	1.4011e-08	9.57521e-08	1629.7	735.5	yes
Mdes000187	X1.7	-	2419349	2419554	183	66	120	173	92	15	48	15.303	29.184	46.142	22.968	3.816	10.608	-1.14504	0.0477908	0.0885763	119.8	138.4	no
Mdes000188	X1.7	-	2421995	2422897	854	306	323	219	141	108	181	15.204	16.833	12.517	7.543	5.888	8.572	-0.95456	7.84085e-06	3.4018e-05	276.1	187.7	yes
Mdes000189	X1.7	-	2427149	2428876	1728	551	502	248	186	200	280	13.53	12.929	7.005	4.918	5.389	6.553	-0.92129	0.00150085	0.00420028	420.3	226	yes
Mdes000190	X1.7	+	2467066	2468993	1105	12	20	28	6	16	14	0.461	0.806	1.237	0.248	0.674	0.512	-0.687529	0.219266	0.320043	20	17.9	no
Mdes000191	X1.7	-	2468003	2468235	164	3	6	5	2	1	3	0.776	1.628	1.488	0.557	0.284	0.74	-1.03081	0.224062	0.325906	4.6	3.7	no
Mdes000192	X1.7	-	2481482	2484026	2331	1681	1749	1512	1718	1717	1946	30.599	33.393	31.66	33.673	34.295	33.764	0.144769	0.101651	0.169365	1617.5	1675.4	no
Mdes000193	X1.7	+	2484893	2497948	2510	18856	20044	16083	24821	30378	31893	318.755	355.406	312.745	451.794	563.493	513.898	0.687186	6.68539e-07	3.51892e-06	17969.3	21159.1	yes
Mdes000194	X1.7	+	2502514	2506407	3463	14112	14096	11334	14264	17157	20386	172.909	181.158	159.745	188.184	230.671	238.086	0.409562	0.00489861	0.0121073	12914.1	13265.3	yes
Mdes000195	X1.7	+	2513013	2518297	2839	3745	3008	3063	2664	2305	3053	55.972	47.155	52.66	42.871	37.801	43.493	-0.273962	0.0385233	0.0734579	3214.5	2977.7	no
Mdes000196	X1.7	-	2518589	2520711	999	26	35	39	22	11	24	1.104	1.559	1.905	1.006	0.513	0.972	-0.785184	0.057444	0.103817	33	31.8	no
Mdes000197	X1.7	-	2522535	2531436	3351	752	656	511	445	427	553	9.522	8.713	7.443	6.067	5.933	6.674	-0.404479	0.010176	0.0230561	625.3	497.1	yes
Mdes000198	X1.7	-	2689129	2691084	1551	824	897	889	2112	2230	2245	22.542	25.739	27.976	62.212	66.942	58.541	1.35294	5.39378e-24	1.04538e-22	857.5	1546.9	yes
Mdes000199	X1.7	+	2692942	2694733	1636	712	780	694	988	1051	969	18.466	21.219	20.705	27.591	29.91	23.955	0.487158	0.000691929	0.00209043	716.4	870.7	yes
Mdes000200	X1.7	-	2694088	2695684	1206	83	92	106	86	100	109	2.92	3.395	4.29	3.258	3.861	3.655	0.0830937	0.721441	0.802054	92.7	99.9	no
Mdes000201	X1.7	+	2696262	2698044	1242	120	119	128	106	87	71	4.1	4.264	5.03	3.899	3.261	2.312	-0.441343	0.085557	0.146175	120.7	121.7	no
Mdes000202	X1.7	-	2698352	2701735	2038	20592	18275	18859	11929	12163	12532	428.722	399.086	451.66	267.42	277.869	248.698	-0.631692	4.07389e-08	2.6122e-07	18935.4	16052.9	yes
Mdes000203	X1.7	-	2702294	2702629	252	0	1	6	1	0	3	0	0.177	1.162	0.181	0	0.481	-0.567204	0.618474	0.717956	2.4	3.7	no
Mdes000204	X1.7	-	2703505	2710760	1843	481	488	426	333	255	314	11.074	11.784	11.282	8.255	6.442	6.891	-0.605049	2.90674e-05	0.000114249	456.5	395	yes
Mdes000205	X1.7	+	2712245	2717468	2160	3500	3234	2616	3221	4412	4977	68.754	66.635	59.113	68.129	95.101	93.19	0.452453	0.0140229	0.0304813	3051.2	3025.4	yes
Mdes000206	X1.7	-	2718100	2719219	1063	606	738	704	949	916	882	24.189	30.898	32.325	40.788	40.12	33.558	0.445041	0.00741454	0.0174544	673.2	856.1	yes
Mdes000207	X1.7	+	2728161	2729391	916	1	6	2	4	2	2	0.046	0.292	0.107	0.2	0.102	0.088	-0.107754	0.906646	0.937055	2.9	3.1	no
Mdes000208	X1.7	-	2731278	2732674	1134	54	66	67	45	44	72	2.021	2.59	2.884	1.813	1.807	2.568	-0.209029	0.463932	0.580694	61.6	58.4	no
Mdes000209	X1.7	+	2771862	2774769	1385	1685	2091	1343	582	424	718	51.622	67.192	47.329	19.199	14.253	20.967	-1.54234	1.09347e-13	1.27531e-12	1667.5	1006.8	yes
Mdes000210	X1.7	-	2785596	2787114	1094	288	232	270	459	394	501	11.17	9.438	12.046	19.169	16.768	18.521	0.788302	8.25412e-07	4.28279e-06	259.6	376.8	yes
Mdes000211	X1.7	-	2788499	2791616	1953	210	201	212	167	69	121	4.562	4.58	5.298	3.907	1.645	2.506	-0.777217	0.0123665	0.0273775	204.7	197.2	yes
Mdes000212	X1.7	-	2791936	2793683	1321	1875	1964	1794	2181	2124	2359	60.225	66.169	66.285	75.431	74.861	72.224	0.263597	0.00363692	0.00928497	1846.2	2060.6	yes
Mdes000213	X1.7	+	2793964	2809699	7998	848	771	864	2314	2919	2811	4.499	4.29	5.273	13.218	16.992	14.215	1.70816	4.55149e-24	8.85138e-23	816.4	1636.7	yes
Mdes000215	X1.7	-	2818607	2819680	645	45	38	45	40	40	48	2.96	2.622	3.405	2.833	2.887	3.01	0.015635	0.955712	0.972748	42.1	44.2	no
Mdes000216	X1.7	+	2855542	2857839	1879	230	203	215	160	96	142	5.194	4.808	5.585	3.89	2.379	3.056	-0.682412	0.00213634	0.00576498	212.7	195.2	yes
Mdes000217	X1.7	-	2858726	2860324	1320	796	849	855	681	576	722	25.587	28.625	31.615	23.57	20.317	22.122	-0.321453	0.0149844	0.0323245	821.5	799.3	yes
Mdes000218	X1.7	+	2860777	2862746	1790	3445	3515	3620	5766	6482	6380	81.661	87.395	98.708	147.169	168.601	144.153	0.83515	9.39346e-10	7.49595e-09	3476.7	4853.9	yes
Mdes000219	X1.7	-	2863244	2864314	831	1254	1510	1237	1217	1386	1346	64.029	80.87	72.655	66.909	77.654	65.509	0.00819942	0.955345	0.972546	1310.1	1274.5	no
Mdes000220	X1.7	+	2894211	2895885	1392	807	961	932	539	282	484	24.599	30.725	32.679	17.691	9.432	14.062	-1.03	2.89713e-05	0.00011395	887.6	767.6	yes
Mdes000221	X1.7	+	2927895	2928918	707	43	58	38	47	107	105	2.581	3.651	2.623	3.037	7.046	6.007	0.899717	0.0167739	0.0356427	45.3	44.1	yes
Mdes000222	X1.7	+	2929228	2930434	702	56	42	46	59	103	118	3.385	2.663	3.198	3.84	6.831	6.798	0.956369	0.00292371	0.00763945	47.2	54.4	yes
Mdes000223	X1.7	+	2943887	2946112	708	794	613	599	610	804	892	47.585	38.534	41.294	39.363	52.872	50.955	0.221569	0.242896	0.348042	655.9	627.7	no
Mdes000224	X1.7	-	2952628	2953493	160	0	3	1	0	2	0	0	0.834	0.305	0	0.582	0	-0.449649	0.701534	0.786066	1.3	0.5	no
Mdes000225	X1.7	+	2955794	2959124	926	10446	9663	9870	11432	8196	16021	478.652	464.424	520.239	564.035	412.092	699.735	0.24601	0.237002	0.341252	9836.8	11047.3	no
Mdes000226	X1.7	+	2970734	2973830	207	45	53	33	14	14	21	9.224	11.395	7.781	3.09	3.149	4.103	-1.36317	0.000176283	0.000597007	42.6	24.6	yes
Mdes000227	X1.7	+	2974569	2984504	3537	1913	1786	1363	971	1035	1216	22.949	22.473	18.809	12.542	13.624	13.904	-0.62369	9.50832e-06	4.06554e-05	1650	1215.7	yes
Mdes000229	X1.7	-	2986788	2992755	4707	5349	5094	4806	4562	4145	5080	48.218	48.165	49.835	44.28	41	43.649	-0.126659	0.120653	0.195648	4995.8	4867	no
Mdes000230	X1.7	+	2993193	3006418	6206	101142	95360	90673	113665	110943	130718	691.514	683.861	713.12	836.777	832.322	851.881	0.326255	2.10935e-05	8.47349e-05	94088.8	105895	yes
Mdes000231	X1.7	-	3006395	3007409	778	3561	3689	3672	3992	3578	3850	194.211	211.029	230.367	234.426	214.123	200.141	0.0850836	0.478405	0.594381	3586.7	3976.8	no
Mdes000232	X1.7	+	3019618	3021968	1212	15194	15504	14421	5215	833	2354	531.925	569.318	580.75	196.583	32	78.552	-2.29632	3.44202e-06	1.58357e-05	14789.6	10283.1	yes
Mdes000233	X1.7	+	3027946	3034242	363	29	38	31	7	0	5	3.39	4.659	4.168	0.881	0	0.557	-2.81153	2.02316e-06	9.80007e-06	32.1	20	yes
Mdes000234	X1.7	+	3048802	3054327	1101	119	142	83	44	38	42	4.586	5.74	3.679	1.826	1.607	1.543	-1.4209	1.50716e-07	8.82507e-07	111.8	66.3	yes
Mdes000235	X1.7	-	3057519	3066319	8358	11878	11477	9845	12955	16317	18637	60.301	61.114	57.492	70.816	90.895	90.184	0.548131	0.000244431	0.000806438	10854.5	11810.7	yes
Mdes000236	X1.7	+	3066606	3068516	1742	3309	3390	3284	3813	3826	4121	80.599	86.609	92.014	100.003	102.259	95.677	0.25685	0.0100945	0.022889	3275.7	3680.4	yes
Mdes000237	X1.7	+	3068757	3069332	437	1386	1457	1225	1600	1914	1908	134.575	148.386	136.821	167.276	203.922	176.584	0.439986	0.00110337	0.00318627	1330.7	1463.5	yes
Mdes000238	X1.7	+	3070112	3070774	663	10	27	14	34	8	12	0.64	1.812	1.031	2.343	0.562	0.732	0.106517	0.868186	0.90943	16.6	24.7	no
Mdes000239	X1.7	+	3075204	3077289	1682	1098	994	846	791	719	914	27.699	26.301	24.549	21.485	19.902	21.977	-0.255583	0.0308628	0.0605626	959.6	850.6	no
Mdes000240	X1.7	-	3080558	3087551	1831	1390	1290	1245	1045	690	993	32.211	31.356	33.188	26.075	17.545	21.934	-0.506616	0.00289721	0.00757715	1286.2	1191.1	yes
Mdes000241	X1.7	-	3098029	3102186	2710	15776	15846	13350	14814	17319	19995	247.007	260.234	240.441	249.746	297.548	298.406	0.233749	0.0642774	0.114572	14704.2	14611.6	no
Mdes000242	X1.7	-	3102546	3111275	2880	11108	11042	10529	7746	5482	7821	163.653	170.635	178.44	122.88	88.624	109.831	-0.618326	2.55684e-05	0.00010131	10714.8	9516.1	yes
Mdes000243	X1.7	+	3111823	3117646	4195	1255	1239	1162	1641	1618	1675	12.694	13.145	13.52	17.872	17.958	16.149	0.455979	1.64383e-05	6.72967e-05	1198.1	1451.1	yes
Mdes000244	X1.7	-	3117718	3128867	3296	59883	72369	62411	25851	15588	19117	770.899	977.19	924.21	358.331	220.195	234.578	-1.64793	2.56732e-14	3.15085e-13	63821.6	46176.5	yes
Mdes000246	X1.7	+	3134117	3135797	1621	23	23	5	196	301	116	0.602	0.631	0.151	5.524	8.645	2.894	3.47923	3.02212e-11	2.83715e-10	16.3	102.6	yes
Mdes000247	X1.7	+	3136158	3138890	1379	3265	2389	2892	5079	4385	6357	100.462	77.102	102.36	168.271	148.05	186.442	0.891529	3.91682e-07	2.14673e-06	2806.6	4118.8	yes
Mdes000248	X1.7	+	3161885	3163850	1470	2822	2751	2420	1774	1520	2063	81.456	83.289	80.352	55.135	48.143	56.759	-0.559331	1.1412e-07	6.84361e-07	2615.1	2184	yes
Mdes000249	X1.7	-	3164296	3175622	7725	7193	6530	5487	3023	1531	2716	39.509	37.621	34.668	17.879	9.227	14.22	-1.37125	1.50401e-08	1.02377e-07	6272.8	4442.3	yes
Mdes000250	X1.7	+	3184029	3205242	1029	138	122	65	76	56	83	5.69	5.277	3.083	3.374	2.534	3.262	-0.556311	0.0680419	0.120343	105.1	73.1	no
Mdes000251	X1.7	-	3220550	3226671	3472	6682	6771	5886	6686	7671	8838	81.66	86.793	82.744	87.979	102.867	102.951	0.282064	0.0168346	0.0357452	6328.4	6521	yes
Mdes000252	X1.7	+	3226904	3230295	2222	2597	2724	2638	2373	1738	2196	49.592	54.56	57.947	48.792	36.417	39.971	-0.317158	0.0315245	0.0617055	2612.3	2604.7	no
Mdes000253	X1.7	-	3230047	3233727	3598	1385	1405	1338	1414	1331	1528	16.333	17.379	18.151	17.955	17.223	17.176	0.0693947	0.459673	0.576585	1353.8	1428.4	no
Mdes000254	X1.7	+	3233763	3251986	9833	2005	2018	2069	1683	1483	1813	8.652	9.134	10.27	7.82	7.022	7.457	-0.275066	0.0153356	0.0329791	2001.3	1952	yes
Mdes000255	X1.7	-	3238811	3241238	2330	30	22	28	31	13	37	0.546	0.42	0.587	0.608	0.26	0.642	0.0141872	0.973858	0.98443	26.3	30.6	no
Mdes000256	X1.7	-	3244870	3245157	246	409	483	430	178	61	104	70.545	87.383	85.316	33.058	11.545	17.098	-1.88434	8.03193e-08	4.95004e-07	433.6	318.1	yes
Mdes000257	X1.7	-	3248189	3248535	249	38	46	45	58	67	58	6.475	8.222	8.821	10.642	12.528	9.421	0.521865	0.0611274	0.109653	42.4	53.4	no
Mdes000258	X1.7	+	3265034	3272585	5182	7132	5663	3007	3661	5418	7536	58.398	48.637	28.323	32.277	48.679	58.816	0.097636	0.76327	0.834769	5104.8	3456.5	no
Mdes000259	X1.7	+	3279523	3280787	948	1372	1348	1352	2125	2404	2222	61.408	63.284	69.609	102.411	118.067	94.796	0.752639	1.37489e-07	8.10038e-07	1336.6	1798.3	yes
Mdes000260	X1.7	+	3281180	3293385	10815	6693	5696	4832	3584	3469	4350	26.259	23.44	21.807	15.14	14.934	16.267	-0.570686	9.70331e-06	4.13652e-05	5619.9	4382.1	yes
Mdes000261	X1.7	-	3288529	3294637	5621	4333	3848	3719	2909	2564	3040	32.708	30.467	32.293	23.644	21.238	21.873	-0.461552	5.45711e-06	2.42975e-05	3897.3	3449.5	yes
Mdes000262	X1.7	+	3295067	3296503	1157	12001	11788	10299	10884	11036	13568	440.114	453.44	434.469	429.784	444.101	474.283	0.077125	0.395391	0.51351	11151.9	10994.7	no
Mdes000263	X1.7	-	3296984	3301786	4320	2524	2468	2087	2055	2198	2789	24.791	25.426	23.58	21.733	23.689	26.111	0.0107385	0.929736	0.953533	2314	2151.2	no
Mdes000264	X1.7	-	3307053	3311257	2546	1728	1967	1682	2810	3120	3197	28.798	34.384	32.245	50.425	57.056	50.785	0.785749	2.36324e-10	2.02043e-09	1761.3	2322.1	yes
Mdes000265	X1.7	+	3308434	3309282	669	134	171	129	182	166	218	8.499	11.376	9.412	12.429	11.553	13.179	0.399131	0.0274923	0.0548151	141.9	161	no
Mdes000266	X1.7	+	3309500	3309919	244	91	85	91	152	176	180	15.825	15.504	18.203	28.461	33.584	29.836	0.9423	1.37414e-06	6.86991e-06	87.7	125.6	yes
Mdes000267	X1.7	+	3316431	3319845	1836	1075	1137	1086	449	335	505	24.844	27.561	28.87	11.173	8.495	11.124	-1.339	1.64157e-18	2.55218e-17	1082.2	803.1	yes
Mdes000268	X1.7	+	3326961	3335777	5145	2055	2041	1385	713	684	1120	16.948	17.655	13.139	6.331	6.19	8.804	-1.09947	1.15544e-07	6.91931e-07	1783.3	1095.8	yes
Mdes000269	X1.7	+	3338926	3340324	1313	6	7	0	44	30	13	0.194	0.237	0	1.531	1.064	0.4	2.50101	0.000776798	0.00231943	4.1	22.4	yes
Mdes000270	X1.7	-	3344538	3347616	2048	4999	3925	4661	5428	6120	6404	103.57	85.295	111.083	121.089	139.131	126.467	0.419318	0.00837319	0.0193993	4464	5231.9	yes
Mdes000272	X1.7	-	3380516	3385147	1899	2470	2462	2178	838	257	609	55.189	57.7	55.98	20.161	6.301	12.97	-2.00223	1.84385e-08	1.23837e-07	2327.1	1578.7	yes
Mdes000273	X1.7	-	3416361	3417109	245	156	182	179	74	30	75	27.017	33.061	35.66	13.799	5.701	12.381	-1.50064	3.86582e-06	1.76434e-05	170	132.4	yes
Mdes000274	X1.7	+	3422076	3422651	246	672	753	748	166	66	225	115.908	136.23	148.41	30.83	12.491	36.992	-2.21308	3.00738e-10	2.53945e-09	714.3	480.1	yes
Mdes000275	X1.7	+	3422942	3433071	204	1282	1434	1311	394	168	572	266.648	312.847	313.667	88.239	38.343	113.402	-1.80291	1.9213e-07	1.10093e-06	1320.9	894	yes
Mdes000276	X1.7	-	3430505	3430769	240	35	43	28	4	2	9	6.188	7.974	5.694	0.761	0.388	1.517	-2.6642	3.30963e-07	1.83878e-06	34.5	16.8	yes
Mdes000277	X1.7	-	3432156	3432583	249	582	683	609	244	90	356	99.176	122.077	119.375	44.77	16.829	57.824	-1.41968	0.000216948	0.000722444	614.7	446.4	yes
Mdes000278	X1.7	-	3444493	3446405	1731	233	252	239	80	53	64	5.711	6.479	6.739	2.111	1.426	1.495	-1.84226	7.49069e-18	1.13373e-16	237.6	167.1	yes
Mdes000279	X1.7	-	3447603	3449625	1620	192	225	187	142	126	120	5.029	6.181	5.634	4.005	3.621	2.996	-0.606616	0.00152701	0.00426234	197.8	171.3	yes
Mdes000280	X1.7	-	3478305	3481029	906	2353	2503	2169	560	171	426	110.198	122.955	116.85	28.239	8.788	19.017	-2.53284	1.10127e-12	1.19418e-11	2300	1432.2	yes
Mdes000281	X1.7	-	3484604	3486677	803	1032	856	881	209	69	187	54.531	47.443	53.55	11.891	4.001	9.418	-2.51482	2.97506e-13	3.3534e-12	907.4	572.3	yes
Mdes000282	X1.7	+	3604886	3606376	1115	145	168	71	111	115	166	5.518	6.706	3.108	4.548	4.802	6.021	0.0575171	0.854895	0.900351	124	94.1	no
Mdes000284	X1.7	+	3625059	3628423	507	82	57	41	57	60	83	6.863	5.004	3.947	5.136	5.51	6.621	0.172906	0.569709	0.676285	58.4	50.7	no
Mdes000285	X1.7	+	3632811	3634466	225	26	24	14	19	15	23	4.903	4.747	3.037	3.858	3.104	4.134	-0.138761	0.735011	0.812633	20.7	17.1	no
Mdes000286	X1.7	+	3658694	3661006	1874	339	328	263	273	331	407	7.676	7.79	6.85	6.656	8.224	8.784	0.139929	0.424012	0.542384	303.6	278.2	no
Mdes000287	X1.7	-	3664138	3665121	984	547	480	479	555	526	586	23.587	21.71	23.759	25.769	24.888	24.086	0.167807	0.168245	0.257807	493.5	536.2	no
Mdes000288	X1.7	+	3665696	3670902	3564	1791	1781	1606	1893	1692	1976	21.323	22.24	21.994	24.267	22.104	22.424	0.124299	0.163719	0.252022	1695.5	1814.3	no
Mdes000289	X1.7	-	3677071	3680797	836	85	89	85	154	130	110	4.314	4.738	4.963	8.416	7.24	5.322	0.629096	0.00966422	0.0220358	85	123.5	yes
Mdes000290	X1.7	-	3685130	3687753	412	43	26	29	75	85	72	4.428	2.809	3.436	8.317	9.606	7.068	1.25353	4.20125e-05	0.000160169	32	53.6	yes
Mdes000292	X1.7	-	3737699	3740185	1125	116	82	92	110	88	80	4.375	3.244	3.991	4.467	3.642	2.876	-0.030599	0.907244	0.937447	95	104.7	no
Mdes000293	X1.7	-	3763749	3766408	660	43	66	44	35	35	43	2.764	4.451	3.254	2.423	2.469	2.635	-0.408976	0.176448	0.267887	50	41.1	no
Mdes000295	X1.7	+	3806367	3807935	958	64	99	97	60	33	64	2.835	4.599	4.942	2.861	1.604	2.702	-0.712279	0.0318418	0.0622414	85.7	81.9	no
Mdes000296	X1.7	+	3808415	3808740	305	154	215	193	117	77	122	21.424	31.373	30.885	17.526	11.754	16.178	-0.812593	0.000844153	0.00250396	184.7	161.7	yes
Mdes000297	X1.7	-	3809483	3819820	2374	5306	5093	4724	4742	5003	5693	94.835	95.479	97.124	91.259	98.119	96.987	0.0503349	0.582047	0.686507	4953	4915.4	no
Mdes000298	X1.7	+	3820139	3822001	1622	693	677	646	582	545	565	18.129	18.576	19.439	16.393	15.644	14.088	-0.228093	0.0618552	0.110785	660.9	638.3	no
Mdes000299	X1.7	-	3822012	3824170	1656	10616	9540	10009	10825	10718	12379	272.008	256.39	295.003	298.65	301.34	302.329	0.186628	0.073583	0.128787	9900.5	10811.3	no
Mdes000300	X1.7	+	3824341	3829959	3444	3116	3181	2852	2334	1831	2302	38.39	41.107	40.419	30.962	24.753	27.033	-0.479625	4.46126e-05	0.000169441	2996.3	2697.9	yes
Mdes000301	X1.7	-	3829004	3831927	2199	416	414	418	427	481	497	8.027	8.379	9.278	8.872	10.184	9.141	0.191105	0.175269	0.266592	409.8	438.7	no
Mdes000302	X1.7	+	3832088	3832889	692	357	341	305	278	187	270	21.89	21.931	21.512	18.354	12.582	15.78	-0.428381	0.0156266	0.0334943	328.2	303	yes
Mdes000303	X1.7	-	3832934	3835152	1464	44	42	55	26	5	16	1.275	1.277	1.834	0.811	0.159	0.442	-1.50536	0.0030487	0.00792615	46.6	42.3	yes
Mdes000304	X1.7	-	3837603	3847236	2952	680	662	589	510	418	546	9.774	9.981	9.739	7.893	6.593	7.481	-0.369685	0.00221625	0.00595724	631.9	571.4	yes
Mdes000305	X1.7	+	3840763	3843309	2151	62	50	40	38	21	46	1.223	1.035	0.908	0.807	0.455	0.865	-0.509759	0.136436	0.216481	49.5	40.5	no
Mdes000306	X1.7	-	3848547	3850032	1098	1	2	0	2	2	0	0.039	0.081	0	0.083	0.085	0	0.317374	0.780707	0.847376	0.9	1	no
Mdes000307	X1.7	-	3851928	3857304	3399	182	234	221	203	210	195	2.272	3.064	3.173	2.729	2.877	2.32	-0.0433522	0.828206	0.881783	209.5	220.3	no
Mdes000308	X1.7	-	3862584	3868211	2997	640	595	303	194	167	313	9.061	8.836	4.935	2.957	2.594	4.224	-1.15139	0.00014613	0.000503347	497.3	259.1	yes
Mdes000309	X1.7	-	3877166	3880813	3648	579	626	510	381	296	445	6.734	7.637	6.824	4.772	3.778	4.934	-0.594524	9.20432e-05	0.000330049	560.8	463.9	yes
Mdes000310	X1.7	-	3880993	3886519	3890	2085	1964	1685	1763	1762	1951	22.742	22.47	21.142	20.706	21.089	20.284	-0.0412764	0.676156	0.765878	1874.1	1789.8	no
Mdes000311	X1.7	+	3883229	3883500	127	202	163	170	150	152	143	67.488	57.121	65.334	53.961	55.724	45.539	-0.237461	0.208864	0.307639	175.3	166.4	no
Mdes000312	X1.7	-	3886652	3908789	7916	6174	6381	5789	4995	4724	5938	33.093	35.875	35.694	28.829	27.785	30.338	-0.211343	0.0122623	0.0271891	6010.3	5607.5	yes
Mdes000313	X1.7	-	3915462	3922702	5077	7130	7456	6781	6634	6922	7746	59.589	65.36	65.19	59.698	63.479	61.706	0.0162647	0.857259	0.901954	7002.2	6967.7	no
Mdes000314	X1.7	+	3923216	3933759	6315	4224	4336	3411	2418	3268	3479	28.381	30.558	26.364	17.494	24.094	22.281	-0.357728	0.0358782	0.0690619	3908.9	3036.3	no
Mdes000315	X1.7	+	3934900	3941665	867	39735	44858	41934	17384	12842	15173	1944.62	2302.68	2360.72	916.063	689.631	707.795	-1.45238	1.70477e-20	2.844e-19	41530.7	31033.5	yes
Mdes000316	X1.7	-	3935633	3940182	1472	4641	6533	5387	2926	2466	2380	133.778	197.523	178.622	90.816	77.999	65.392	-1.05636	8.2845e-08	5.09653e-07	5432.9	4339.9	yes
Mdes000317	X1.7	-	3941822	3947160	3297	2019	1854	1939	1564	1280	1607	25.984	25.027	28.705	21.673	18.076	19.713	-0.367854	0.00303115	0.0078877	1908	1822.6	yes
Mdes000318	X1.7	+	3947291	3953354	3880	1638	1568	1688	1947	1833	1980	17.913	17.986	21.234	22.926	21.996	20.639	0.253451	0.042442	0.0799779	1608.6	1885.2	no
Mdes000319	X1.7	-	3949550	3950970	718	293	252	283	265	147	199	17.315	15.62	19.238	16.862	9.532	11.209	-0.416776	0.093117	0.157319	272.1	284.7	no
Mdes000320	X1.7	+	3969054	3974643	5057	4219	4259	3652	4480	5549	5570	35.4	37.482	35.248	40.474	51.089	44.547	0.388113	0.00492826	0.0121771	3967.9	4215.1	yes
Mdes000321	X1.7	-	3973291	3974663	1345	1314	1457	1357	1694	1735	1622	41.453	48.212	49.244	57.542	60.059	48.773	0.316648	0.0262746	0.0526753	1354.5	1581.2	no
Mdes000322	X1.7	-	3975008	3976349	1140	39	24	35	39	22	34	1.452	0.937	1.499	1.563	0.899	1.206	-0.0317436	0.932338	0.955482	32.2	38.4	no
Mdes000323	X1.7	+	3991505	3992566	854	36	37	27	86	107	90	1.789	1.928	1.543	4.601	5.834	4.262	1.51279	5.00226e-08	3.16484e-07	32.6	58.1	yes
Mdes000324	X1.7	+	4024084	4029984	667	77	72	55	115	290	186	4.898	4.804	4.025	7.877	20.243	11.278	1.54	3.76213e-05	0.000144918	66.5	87.7	yes
Mdes000327	X1.7	+	4050110	4050345	216	7	7	7	3	18	3	1.375	1.442	1.582	0.635	3.88	0.562	0.230756	0.771533	0.840455	6.9	5.2	no
Mdes000328	X1.7	-	4058100	4100057	7682	3073	2773	2694	5588	8024	6384	16.973	16.065	17.117	33.234	48.632	33.61	1.25203	3.28998e-10	2.76989e-09	2797.9	4273.6	yes
Mdes000329	X1.7	-	4100759	4104155	2736	3464	3852	3379	4466	5045	5453	53.721	62.659	60.279	74.576	85.852	80.607	0.504907	2.22813e-05	8.92765e-05	3504.5	4063.6	yes
Mdes000330	X1.7	+	4104388	4105533	923	1236	1465	1294	1089	1171	1233	56.82	70.64	68.427	53.904	59.069	54.028	-0.171298	0.192473	0.287777	1310.2	1239.4	no
Mdes000331	X1.7	-	4113549	4120335	1808	69	61	77	45	69	64	1.619	1.502	2.079	1.137	1.777	1.432	-0.196632	0.496453	0.610386	68.2	63.7	no
Mdes000332	X1.7	+	4120399	4120670	183	15	3	2	10	7	16	3.478	0.73	0.533	2.497	1.781	3.536	0.65916	0.382923	0.501126	6.4	6.2	no
Mdes000333	X1.7	-	4124952	4126056	798	687	841	679	916	1037	961	36.529	46.904	41.53	52.443	60.503	48.705	0.428182	0.00713897	0.0168683	722.6	826	yes
Mdes000334	X1.7	+	4126344	4127307	490	5526	5653	5192	6360	6684	6972	478.515	513.448	517.172	593.001	635.102	575.462	0.313227	0.00143943	0.00404557	5364.8	5987.9	yes
Mdes000335	X1.7	-	4128495	4131685	2581	1503	1788	1701	2173	2104	2274	24.709	30.831	32.167	38.465	37.954	35.633	0.410001	0.00253405	0.00672386	1640.3	2007.3	yes
Mdes000336	X1.7	-	4132097	4134020	1321	12	4	16	2	8	2	0.385	0.135	0.591	0.069	0.282	0.061	-1.19422	0.135006	0.21465	10.7	9.5	no
Mdes000337	X1.7	+	4158587	4160366	1490	1701	1658	1671	1662	1138	1456	48.439	49.524	54.738	50.961	35.56	39.521	-0.222416	0.184277	0.277655	1651	1730.9	no
Mdes000338	X1.7	-	4161312	4164443	2888	734	708	576	570	644	734	10.784	10.911	9.735	9.017	10.382	10.279	-0.0270743	0.841585	0.890789	659	595.2	no
Mdes000339	X1.7	-	4176182	4178272	1684	1486	1534	1560	1682	1380	1494	37.442	40.541	45.215	45.633	38.154	35.881	0.0133119	0.927363	0.95192	1504.8	1682.4	no
Mdes000340	X1.7	+	4178613	4182039	3074	2027	2196	2086	972	339	798	27.979	31.794	33.121	14.446	5.135	10.499	-1.54492	3.02926e-06	1.40804e-05	2070.6	1598.4	yes
Mdes000341	X1.7	+	4182565	4183911	1041	373	403	341	478	397	449	15.203	17.229	15.988	20.978	17.756	17.444	0.268249	0.0537793	0.0979588	365.6	424	no
Mdes000342	X1.7	-	4183898	4185590	1475	2216	2094	2056	1878	1405	1789	63.747	63.183	68.034	58.17	44.349	49.054	-0.308715	0.0242123	0.0490515	2087.4	2044.6	yes
Mdes000343	X1.7	+	4185626	4186491	565	451	435	493	444	457	476	33.87	34.265	42.589	35.903	37.659	34.073	0.0159432	0.917856	0.944865	453.9	487	no
Mdes000344	X1.7	+	4277407	4282980	2599	1669	1656	1373	1263	1115	1452	27.248	28.357	25.785	22.202	19.974	22.595	-0.274298	0.00952875	0.0217702	1535.3	1369.9	yes
Mdes000345	X1.7	+	4284916	4286345	811	3839	3664	3503	1523	1049	2208	200.853	201.07	210.822	85.797	60.222	110.112	-1.19473	1.0773e-07	6.48082e-07	3607	2628.5	yes
Mdes000346	X1.7	+	4292038	4293204	417	3	1	1	1	3	2	0.305	0.107	0.117	0.11	0.335	0.194	0.232533	0.815276	0.872024	1.6	1	no
Mdes000347	X1.7	-	4326598	4327686	493	62	60	31	19	24	55	5.336	5.416	3.069	1.761	2.267	4.512	-0.613016	0.16734	0.25665	49.5	26.1	no
Mdes000348	X1.7	-	4337140	4342614	3165	462	384	208	214	195	315	6.194	5.4	3.208	3.089	2.869	4.025	-0.509186	0.0784729	0.135847	340.8	219.1	no
Mdes000349	X1.7	-	4474638	4475161	352	2754	2568	2364	386	107	472	331.973	324.688	327.794	50.1	14.153	54.232	-2.91242	1.1191e-12	1.21045e-11	2515.9	1446.6	yes
Mdes000350	X1.7	-	4520266	4523230	2073	9163	8077	8442	9834	8814	10697	187.551	173.406	198.766	216.733	197.96	208.698	0.208971	0.0505273	0.0928646	8426.1	9477.5	no
Mdes000351	X1.7	+	4523342	4529394	4535	1633	1728	1599	1897	2153	2332	15.279	16.958	17.209	19.111	22.104	20.797	0.383236	0.00133841	0.003794	1626.4	1812.6	yes
Mdes000352	X1.7	-	4529701	4531986	1864	1282	1448	1335	532	206	445	29.183	34.573	34.957	13.039	5.145	9.655	-1.74389	1.44883e-08	9.8856e-08	1333.8	977	yes
Mdes000353	X1.7	+	4532267	4542909	6853	5397	3797	4630	6222	6532	7200	33.416	24.659	32.976	41.481	44.378	42.492	0.545424	0.00139854	0.00394682	4538.2	5620.4	yes
Mdes000354	X1.7	-	4543002	4547495	2815	3249	3530	3324	3860	4339	4486	48.973	55.81	57.634	62.647	71.765	64.452	0.349029	0.00480314	0.0119074	3315.2	3725.6	yes
Mdes000355	X1.7	+	4545048	4549589	3887	4122	4621	4195	4569	5087	5337	44.996	52.91	52.676	53.703	60.933	55.531	0.233858	0.0545374	0.0991711	4243.3	4547.6	no
Mdes000356	X1.7	+	4574276	4575404	391	9	7	10	3	0	4	0.977	0.797	1.248	0.351	0	0.414	-1.65462	0.0359544	0.0691745	8.6	6.8	no
Mdes000357	X1.7	+	4579321	4581337	1677	2026	2108	1940	2030	1919	2383	51.261	55.944	56.463	55.304	53.278	57.471	0.0769153	0.395113	0.513462	1991	2060.7	no
Mdes000358	X1.7	+	4693645	4694481	542	28	29	38	35	7	14	2.192	2.381	3.422	2.95	0.601	1.045	-0.704252	0.212969	0.312318	31.4	37.9	no
Mdes000359	X1.7	+	4743169	4746793	350	281	301	211	115	82	181	34.066	38.275	29.425	15.012	10.908	20.915	-1.04961	8.35566e-05	0.000301956	258.4	170.2	yes
Mdes000360	X1.7	+	4747158	4748871	1153	196	222	172	89	70	120	7.213	8.569	7.281	3.527	2.827	4.209	-1.05918	5.35487e-07	2.87864e-06	192.8	136.3	yes
Mdes000361	X1.7	-	4751277	4752908	1317	111	98	89	61	30	47	3.576	3.312	3.298	2.116	1.061	1.443	-1.07329	0.00024322	0.000803062	97.4	78.2	yes
Mdes000362	X1.7	+	4764410	4769014	1212	674	558	321	290	521	705	23.596	20.49	12.927	10.932	20.014	23.526	-0.0106178	0.975244	0.985234	502.6	317.6	no
Mdes000363	X1.7	+	4779629	4783845	2133	1493	1359	819	854	1273	1418	29.7	28.356	18.741	18.292	27.787	26.887	-0.0175988	0.945706	0.965371	1190.4	868.4	no
Mdes000364	X1.7	-	4783331	4783995	219	454	409	245	299	368	464	87.962	83.118	54.603	62.377	78.236	85.69	0.0573397	0.815849	0.872355	359.2	282	no
Mdes000365	X1.7	+	4784738	4786945	2054	1042	1190	994	1156	929	1273	21.525	25.785	23.62	25.713	21.058	25.066	0.0739337	0.572485	0.678546	1056.2	1115	no
Mdes000366	X1.7	+	4790388	4791005	194	157	198	151	70	86	79	34.338	45.423	37.99	16.485	20.64	16.47	-1.06946	8.20453e-07	4.25964e-06	165.5	115.5	yes
Mdes000367	X1.7	-	4793326	4795326	1864	1795	2179	1691	2088	2320	2274	40.86	52.027	44.279	51.178	57.949	49.34	0.265865	0.0652749	0.116048	1852.8	1958.7	no
Mdes000368	X1.7	+	4793535	4794443	909	1757	2123	1650	2009	2266	2206	82.014	103.944	88.597	100.974	116.065	98.151	0.2568	0.0783655	0.135702	1808.6	1896.7	no
Mdes000369	X1.7	+	4795552	4797773	2070	1246	1523	1487	1350	1395	1533	25.54	32.745	35.062	29.796	31.377	29.952	0.0239146	0.874079	0.913481	1399.8	1474.5	no
Mdes000370	X1.7	+	4798612	4800096	1407	294	219	223	297	320	273	8.866	6.927	7.736	9.644	10.589	7.847	0.304987	0.133135	0.212167	240.8	269.3	no
Mdes000371	X1.7	-	4803101	4807861	3980	1086	1099	923	755	727	880	11.578	12.289	11.319	8.667	8.505	8.942	-0.374101	0.000174298	0.000591101	1016.2	872.9	yes
Mdes000372	X1.7	+	4808170	4809966	1355	488	464	507	386	205	283	15.281	15.24	18.263	13.015	7.044	8.447	-0.715308	0.00424246	0.01065	479.7	464.9	yes
Mdes000373	X1.7	-	4809930	4814058	3713	5567	5379	5667	3409	1795	2751	63.618	64.475	74.495	41.947	22.508	29.965	-1.03953	9.16046e-06	3.92955e-05	5458.4	4734.3	yes
Mdes000374	X1.7	-	4814603	4815079	390	36	67	53	18	14	26	3.917	7.646	6.633	2.109	1.671	2.696	-1.38175	0.000404801	0.00127819	51.3	37.2	yes
Mdes000375	X1.7	-	4817950	4820740	2701	818	800	740	818	726	925	12.85	13.182	13.372	13.836	12.515	13.851	0.0839692	0.414433	0.53279	772.4	808.3	no
Mdes000376	X1.7	+	4821076	4823534	2065	2253	2229	2413	3022	3283	3542	46.294	48.04	57.034	66.86	74.021	69.372	0.529373	7.05751e-05	0.000258811	2267.7	2816.6	yes
Mdes000377	X1.7	-	4824227	4831562	1609	143	131	131	83	172	143	3.771	3.624	3.974	2.357	4.977	3.594	0.00248743	0.993444	0.995827	132.8	111.6	no
Mdes000378	X1.7	+	4830072	4830568	415	3	2	0	1	5	3	0.307	0.214	0	0.11	0.561	0.292	0.689786	0.493731	0.607955	1.6	0.5	no
Mdes000379	X1.7	+	4847676	4867939	13320	40	36	39	18	33	31	0.127	0.12	0.143	0.062	0.115	0.094	-0.456662	0.197477	0.293926	37.8	29.8	no
Mdes000380	X1.7	-	4885566	4887954	1334	11282	9206	10167	13525	11968	16105	358.849	307.135	371.992	463.208	417.704	488.27	0.45097	0.00089919	0.00264978	10060.6	12271.5	yes
Mdes000381	X1.7	+	4887706	4887865	140	26	16	13	26	19	18	7.88	5.086	4.532	8.485	6.319	5.2	0.223972	0.611253	0.711985	17.9	20.1	no
Mdes000382	X1.7	-	4890899	4893322	1370	4096	3197	4080	7748	5874	8542	126.859	103.857	145.357	258.383	199.626	252.17	0.963006	1.7911e-07	1.02976e-06	3743.6	6107.8	yes
Mdes000383	X1.7	+	4907304	4914849	1492	159	154	148	70	64	103	4.522	4.594	4.842	2.144	1.997	2.792	-0.942083	7.46939e-06	3.2497e-05	151.1	113.9	yes
Mdes000384	X1.7	+	4928942	4929370	183	3	3	6	2	3	0	0.696	0.73	1.6	0.499	0.763	0	-0.965339	0.309527	0.423066	4	4.2	no
Mdes000385	X1.7	+	4930078	4930694	477	17	26	27	22	14	20	1.512	2.426	2.763	2.107	1.367	1.696	-0.301236	0.471096	0.587639	23.1	25.5	no
Mdes000386	X1.7	-	4930682	4932145	1136	1673	1836	1586	1488	1185	1455	62.488	71.93	68.143	59.844	48.567	51.801	-0.282338	0.0222001	0.045448	1668.6	1597.2	yes
Mdes000388	X1.7	+	5064796	5068412	2568	5	2	6	0	2	2	0.083	0.035	0.114	0	0.036	0.031	-1.33502	0.162538	0.250474	4.3	3.2	no
Mdes000389	X1.7	-	5085517	5087673	1927	1052	1244	1072	1105	1258	1312	23.164	28.731	27.152	26.198	30.395	27.536	0.148015	0.283153	0.393548	1103.9	1130.2	no
Mdes000390	X1.7	+	5087387	5088726	636	196	259	179	118	113	175	13.076	18.124	13.737	8.477	8.272	11.128	-0.623622	0.00459756	0.0114458	207	154.8	yes
Mdes000391	X1.7	-	5089342	5090501	799	1160	1285	1304	1454	1158	1336	61.602	71.576	79.658	83.14	67.478	67.626	0.0917551	0.552357	0.660354	1232.8	1430.8	no
Mdes000392	X1.7	+	5090639	5091685	852	1314	1362	1290	2109	2393	2207	65.439	71.146	73.9	113.092	130.77	104.765	0.782713	2.66347e-08	1.75243e-07	1300.8	1757.4	yes
Mdes000393	X1.7	-	5092835	5106153	5137	3558	3433	2897	2269	1916	2319	29.389	29.743	27.526	20.18	17.366	18.258	-0.57981	4.76135e-08	3.02246e-07	3231.5	2688.5	yes
Mdes000394	X1.7	+	5108399	5124476	6653	4439	4098	4244	3737	2947	3756	28.311	27.414	31.135	25.663	20.624	22.833	-0.275149	0.0311488	0.061068	4195	4149.2	no
Mdes000395	X1.7	+	5140092	5148131	4367	5206	5087	4174	3818	4143	4781	50.583	51.843	46.652	39.944	44.171	44.278	-0.159343	0.155032	0.240572	4725.7	4153.5	no
Mdes000396	X1.7	+	5148447	5148823	286	18	7	7	13	11	14	2.67	1.089	1.195	2.077	1.791	1.98	0.26035	0.638831	0.734964	10.4	10.3	no
Mdes000397	X1.7	-	5148930	5158138	5801	9625	10846	9161	12006	14320	15154	70.401	83.211	77.079	94.556	114.933	105.652	0.506818	0.000136785	0.000473537	9702.4	10965.1	yes
Mdes000398	X1.7	+	5158584	5160798	2138	1876	1894	1910	1685	1459	1744	37.231	39.426	43.604	36.007	31.772	32.991	-0.199182	0.077883	0.135059	1865.3	1869	no
Mdes000399	X1.7	+	5161769	5163101	1240	122	145	109	102	79	118	4.175	5.204	4.29	3.758	2.966	3.849	-0.310943	0.136047	0.215923	122.9	109.6	no
Mdes000400	X1.7	-	5164234	5167888	1701	432	361	345	325	387	456	10.776	9.445	9.899	8.729	10.593	10.842	0.0567591	0.73135	0.809812	372.3	348.1	no
Mdes000401	X1.7	+	5170512	5175392	2909	9080	9107	8753	10255	10494	11351	132.441	139.33	146.862	161.06	167.958	157.814	0.273634	0.00323973	0.00835602	8835.8	9856.6	yes
Mdes000402	X1.7	-	5177562	5189675	5797	7700	7215	6475	5386	4566	5818	56.36	55.392	54.517	42.448	36.672	40.591	-0.419401	1.83017e-05	7.43391e-05	6998	6169.5	yes
Mdes000403	X1.7	+	5198135	5218954	2650	9451	8707	9030	9449	7757	9048	151.326	146.23	166.318	162.905	136.286	138.09	-0.0311497	0.801852	0.86251	8923.8	9592	no
Mdes000404	X1.7	-	5221806	5235638	2400	4517	5394	4859	4664	5109	5679	79.858	100.026	98.817	88.786	99.112	95.701	0.0834429	0.527124	0.638762	4846.9	4947	no
Mdes000405	X1.7	+	5245684	5249392	1136	960	1264	1055	595	549	741	35.857	49.52	45.328	23.929	22.501	26.381	-0.781871	9.10738e-07	4.69848e-06	1075.2	861.1	yes
Mdes000406	X1.7	-	5248494	5248693	179	6	12	11	1	4	6	1.422	2.984	2.999	0.255	1.04	1.356	-1.24982	0.0839033	0.143795	9.6	6.3	no
Mdes000407	X1.7	-	5249930	5250391	293	5	8	1	1	5	5	0.724	1.215	0.167	0.156	0.795	0.69	-0.252112	0.773868	0.841981	4.5	1	no
Mdes000408	X1.7	-	5251337	5252679	285	2118	2598	2638	1544	1077	1460	315.328	405.703	451.78	247.513	175.944	207.187	-0.833503	1.37401e-05	5.70273e-05	2421.2	2181.9	yes
Mdes000409	X1.7	-	5253243	5255237	1145	3183	3386	2926	2086	1798	2520	117.954	131.612	124.728	83.235	73.112	89.012	-0.552503	1.31335e-06	6.59485e-06	3108.5	2610.6	yes
Mdes000410	X1.7	+	5255652	5258371	2346	1455	1345	1347	2167	2345	2609	26.316	25.516	28.024	42.201	46.539	44.978	0.797813	9.59252e-13	1.04548e-11	1360.1	1817.1	yes
Mdes000411	X1.7	+	5281746	5283661	1317	1565	1680	1501	1412	1314	1432	50.421	56.772	55.628	48.983	46.453	43.976	-0.16754	0.10471	0.173467	1555.2	1513.5	no
Mdes000412	X1.7	-	5283741	5285531	1287	429	465	448	497	491	549	14.144	16.08	16.99	17.643	17.763	17.252	0.214188	0.0891408	0.151483	440.6	490.3	no
Mdes000413	X1.7	-	5286782	5291202	2327	173	172	135	159	129	105	3.155	3.29	2.832	3.122	2.581	1.825	-0.247225	0.313571	0.427705	156.7	152.4	no
Mdes000414	X1.7	-	5309141	5311970	1525	348	296	308	260	186	281	9.683	8.638	9.858	7.789	5.679	7.452	-0.374184	0.0372413	0.071291	312.2	295.4	no
Mdes000415	X1.7	+	5370632	5375373	726	27	26	13	14	10	24	1.578	1.594	0.874	0.881	0.641	1.337	-0.426241	0.368998	0.48617	21.3	14	no
Mdes000416	X1.7	-	5381060	5383784	1561	2981	2306	2701	2465	1853	2940	81.029	65.746	84.454	72.145	55.268	76.173	-0.131459	0.476184	0.592265	2623.4	2684.9	no
Mdes000417	X1.7	-	5393769	5395896	1102	6871	5714	6633	3303	2001	4282	264.557	230.766	293.782	136.937	84.541	157.152	-0.997758	4.88668e-05	0.000184454	6316.6	5190.9	yes
Mdes000418	X1.7	-	5398834	5408699	955	2565	2026	2303	3559	3054	4126	113.963	94.417	117.703	170.263	148.891	174.735	0.648961	1.06975e-05	4.51763e-05	2263.1	3032.3	yes
Mdes000419	X1.7	+	5443946	5444759	500	244	165	167	179	11	56	20.706	14.687	16.302	16.356	1.024	4.53	-1.09492	0.101179	0.168743	188.1	179.6	no
Mdes000420	X1.7	-	5450270	5456090	1530	2471	2251	2183	3199	3697	3998	68.527	65.478	69.64	95.525	112.502	105.683	0.67748	3.98349e-08	2.55806e-07	2262.4	2785.3	yes
Mdes000421	X1.7	+	5456727	5460850	3496	1513	1839	1613	1585	1809	1820	18.363	23.411	22.52	20.713	24.092	21.055	0.0934686	0.523525	0.635552	1628.6	1661	no
Mdes000422	X1.7	-	5461039	5464140	2743	1612	1520	1310	1013	885	1074	24.936	24.662	23.31	16.872	15.022	15.836	-0.556169	1.1419e-07	6.8454e-07	1452	1209.1	yes
Mdes000423	X1.7	+	5473066	5474793	1659	211	246	255	325	355	317	5.397	6.599	7.502	8.95	9.963	7.728	0.50586	0.00922442	0.0211343	234.4	300.5	yes
Mdes000424	X1.7	-	5475903	5477936	1959	148	145	91	73	44	94	3.206	3.294	2.267	1.702	1.046	1.941	-0.835386	0.00525597	0.012892	124.7	85.3	yes
Mdes000425	X1.7	-	5479553	5484253	1045	138	159	162	154	156	202	5.603	6.772	7.567	6.733	6.95	7.818	0.167982	0.37315	0.490576	151	164.2	no
Mdes000426	X1.7	+	5483314	5493319	2912	7571	6305	7161	8163	6558	7495	110.317	96.362	120.027	128.072	104.854	104.096	0.0973309	0.524628	0.636531	6910.8	7948.2	no
Mdes000427	X1.7	-	5493475	5495010	1536	1421	1383	1467	1418	1270	1561	39.254	40.072	46.616	42.177	38.496	41.102	0.00700855	0.952952	0.970628	1403.7	1498.6	no
Mdes000428	X1.7	+	5495172	5497475	2016	532	487	591	520	504	577	11.197	10.751	14.308	11.784	11.64	11.576	0.00532147	0.97357	0.984255	530.5	577.6	no
Mdes000429	X1.7	-	5497452	5509118	3750	5869	6401	6490	4833	4411	5119	66.407	75.968	84.471	58.882	54.766	55.209	-0.368341	0.00263492	0.00696132	6167.5	5895.5	yes
Mdes000430	X1.7	+	5501383	5501746	343	180	201	206	179	147	151	22.267	26.08	29.314	23.843	19.954	17.805	-0.276208	0.164163	0.252592	193.1	200.2	no
Mdes000431	X1.7	-	5513759	5518874	3483	1726	1590	1032	619	883	1311	21.027	20.317	14.462	8.12	11.803	15.223	-0.60308	0.0279664	0.0556178	1412.2	861.2	no
Mdes000432	X1.7	-	5524363	5536983	2440	625	589	508	495	565	688	10.869	10.743	10.162	9.269	10.781	11.404	0.041031	0.774383	0.842254	562.9	521	no
Mdes000433	X1.7	+	5544313	5545941	1191	413	479	428	580	580	641	14.714	17.899	17.54	22.249	22.674	21.767	0.467487	0.000274791	0.000897676	432.9	522	yes
Mdes000434	X1.7	-	5545906	5547292	1114	926	1075	990	1089	1109	1260	35.27	42.947	43.376	44.662	46.35	45.745	0.22692	0.0666188	0.118168	981.7	1078.7	no
Mdes000435	X1.7	+	5547269	5549861	1800	2447	2196	2238	2490	2229	2830	57.682	54.297	60.685	63.201	57.656	63.587	0.149141	0.160073	0.247142	2256.8	2452.8	no
Mdes000436	X1.7	-	5555705	5556347	569	162	188	195	181	149	176	12.08	14.705	16.727	14.533	12.192	12.51	-0.0907848	0.634663	0.731791	179.4	195.4	no
Mdes000437	X1.7	+	5561479	5572256	3910	12457	13275	12152	9377	8477	10058	135.182	151.102	151.694	109.568	100.941	104.038	-0.421062	1.52192e-06	7.54269e-06	12419.9	11205.8	yes
Mdes000438	X1.7	-	5563649	5565042	856	40	30	24	25	21	35	1.983	1.56	1.368	1.334	1.142	1.654	-0.192754	0.589114	0.692887	30.6	25.4	no
Mdes000439	X1.7	+	5572583	5574677	1659	656	722	681	631	543	739	16.778	19.369	20.035	17.377	15.239	18.016	-0.0929261	0.479313	0.595164	675.8	681.8	no
Mdes000440	X1.7	-	5575066	5579813	3473	1046	1095	954	1268	1346	1482	12.779	14.032	13.407	16.681	18.044	17.258	0.425939	3.72022e-05	0.000143394	1013.2	1150.9	yes
Mdes000441	X1.7	+	5580324	5580422	99	31	25	20	14	16	18	13.286	11.239	9.86	6.461	7.525	7.353	-0.619176	0.115101	0.187865	24.8	17.7	no
Mdes000442	X1.7	+	5634869	5636123	279	4	2	1	2	2	5	0.608	0.319	0.175	0.328	0.334	0.725	0.306269	0.736422	0.813693	2.2	1.5	no
Mdes000445	X1.7	+	5648011	5650604	804	614	552	347	357	420	629	32.404	30.556	21.065	20.286	24.322	31.641	-0.0851058	0.736222	0.813629	491	365.5	no
Mdes000446	X1.7	-	5648556	5648750	174	31	29	12	17	13	32	7.56	7.418	3.366	4.464	3.479	7.438	-0.192101	0.695088	0.781478	23.2	15	no
Mdes000447	X1.7	-	5657644	5659532	1065	85	88	80	71	89	90	3.386	3.677	3.666	3.046	3.891	3.418	0.00542247	0.980286	0.98807	82.9	78.5	no
Mdes000448	X1.7	+	5659323	5685228	3868	3387	3657	3076	2965	3134	3696	37.154	42.078	38.815	35.021	37.724	38.646	-0.0267723	0.795033	0.857602	3311.6	3138.1	no
Mdes000449	X1.7	+	5685383	5694208	6189	10555	10852	9043	9950	12986	13692	72.363	78.037	71.316	73.451	97.692	89.475	0.289833	0.0590499	0.106305	9956.3	9854.4	no
Mdes000450	X1.7	-	5694215	5697718	2983	1453	1445	1511	1380	1007	1383	20.668	21.559	24.723	21.136	15.717	18.751	-0.212794	0.1677	0.257064	1448.9	1502.5	no
Mdes000451	X1.7	+	5697697	5700062	2188	8173	9738	7865	9044	11568	11453	158.495	198.078	175.448	188.846	246.158	211.703	0.33962	0.0335802	0.0652301	8436.3	8769.6	no
Mdes000452	X1.7	-	5699965	5702778	2372	1829	2047	1902	1785	1903	1949	32.717	38.408	39.137	34.381	37.353	33.232	-0.0131714	0.915481	0.943145	1896.1	1915.7	no
Mdes000453	X1.7	-	5702829	5704462	128	3	6	4	4	2	7	0.994	2.086	1.525	1.428	0.727	2.212	-0.00239187	0.997529	0.998228	4.3	4.2	no
Mdes000454	X1.7	+	5706805	5713625	1772	1048	1021	1038	623	347	472	25.095	25.643	28.591	16.063	9.117	10.773	-1.07967	1.95221e-06	9.46977e-06	1020	866.4	yes
Mdes000455	X1.7	+	5740034	5745252	210	255	193	131	107	98	172	51.523	40.903	30.447	23.279	21.728	33.126	-0.592941	0.0380478	0.0726483	187.8	123.8	no
Mdes000456	X1.7	+	5762131	5763928	1467	2242	2216	2215	3698	4355	4669	64.847	67.228	73.695	115.168	138.217	128.721	0.947225	5.07102e-13	5.60166e-12	2190.3	3056.7	yes
Mdes000457	X1.7	-	5763996	5765725	1360	15800	15273	14569	25657	27011	30536	492.946	499.803	522.863	861.91	924.709	908.089	0.884874	1.88015e-22	3.43051e-21	14959.9	20785	yes
Mdes000458	X1.7	+	5766152	5770338	3021	1869	2035	1765	3326	4477	4557	26.251	29.98	28.516	50.3	68.999	61.008	1.14246	3.72386e-12	3.81584e-11	1856.6	2629.1	yes
Mdes000459	X1.7	+	5771166	5772322	1074	251	326	331	150	102	153	9.916	13.509	15.043	6.381	4.422	5.762	-1.14631	5.96235e-07	3.17048e-06	299.1	251.5	yes
Mdes000460	X1.7	-	5771475	5771862	210	66	108	86	48	20	50	13.335	22.889	19.988	10.443	4.434	9.63	-1.10817	0.0030645	0.00796121	85.4	69.9	yes
Mdes000461	X1.7	-	5773204	5778028	2857	1100	1079	860	531	383	579	16.337	16.808	14.692	8.491	6.242	8.196	-1.00282	5.25833e-10	4.32713e-09	992.1	725.4	yes
Mdes000462	X1.7	+	5773341	5773607	247	119	130	121	86	42	47	20.442	23.424	23.91	15.907	7.917	7.696	-1.03371	0.00134858	0.00381968	121.4	107.8	yes
Mdes000463	X1.7	-	5778792	5779814	892	1360	1542	1372	1676	1568	1744	64.693	76.937	75.073	85.843	81.844	79.075	0.243748	0.0272074	0.0543039	1401.3	1579.9	no
Mdes000464	X1.7	+	5780250	5782939	1592	118137	110787	101266	127241	123429	154428	3148.65	3097.13	3104.68	3651.56	3609.75	3923.18	0.312715	0.000288431	0.000938593	108073	118418	yes
Mdes000465	X1.7	+	5787344	5796482	4400	5788	5360	6065	11663	14960	13697	55.816	54.216	67.278	121.102	158.301	125.901	1.24342	1.52648e-12	1.6305e-11	5662.4	9153.5	yes
Mdes000466	X1.7	+	5797753	5801461	1075	1996	1738	1871	2698	2070	3020	78.783	71.954	84.95	114.664	89.653	113.62	0.482725	0.00128994	0.00366996	1840	2364.9	yes
Mdes000467	X1.7	-	5799593	5799886	274	4	3	7	3	3	6	0.619	0.487	1.247	0.5	0.51	0.886	-0.205698	0.789002	0.853138	4.7	5.2	no
Mdes000468	X1.7	+	5801697	5805109	1847	1311	1072	1218	1412	926	1649	30.117	25.831	32.187	34.927	23.343	36.108	0.148717	0.475143	0.5914	1182.7	1363.9	no
Mdes000469	X1.7	-	5806558	5810112	1015	2157	2202	1873	830	191	478	90.171	96.553	90.068	37.36	8.761	19.047	-1.97243	2.7153e-06	1.2756e-05	2038.5	1413.4	yes
Mdes000470	X1.7	+	5810763	5826291	2570	9435	9054	8358	3659	1422	2821	155.772	156.791	158.733	65.047	25.761	44.394	-1.72321	1.14676e-08	7.96734e-08	8791.8	6284.4	yes
Mdes000471	X1.7	-	5827713	5838498	5767	2929	2710	2185	1868	2029	2474	21.55	20.914	18.493	14.799	16.381	17.35	-0.273046	0.0421215	0.0794437	2553	2107.7	no
Mdes000472	X1.7	+	5833489	5835810	213	655	590	389	318	404	532	130.48	123.278	89.139	68.209	88.309	101.015	-0.35462	0.130251	0.208288	530.7	367.8	no
Mdes000473	X1.7	+	5839114	5840463	1350	652	650	649	698	669	794	20.492	21.429	23.464	23.622	23.073	23.787	0.164341	0.139961	0.221111	640.4	699	no
Mdes000474	X1.7	-	5840603	5848602	1799	1567	1795	1513	1653	2012	2125	36.959	44.407	41.049	41.979	52.072	47.773	0.269966	0.0603823	0.108453	1596.4	1642.8	no
Mdes000475	X1.7	+	5840623	5840947	301	650	791	640	672	868	953	91.628	116.956	103.779	101.999	134.263	128.051	0.27997	0.107389	0.176998	681.3	681	no
Mdes000476	X1.7	-	5849380	5854918	1917	499	426	358	1354	1038	1936	11.045	9.89	9.115	32.269	25.21	40.845	1.74671	2.81815e-16	3.92228e-15	418.6	879.7	yes
Mdes000477	X1.7	-	5856209	5857977	1013	231775	194294	199410	362745	328763	426401	9708.19	8536.18	9608.03	16360.1	15110.4	17024.1	0.851143	2.39893e-13	2.72191e-12	204986	290390	yes
Mdes000478	X1.7	-	5859070	5860307	1031	31	35	36	87	110	123	1.276	1.511	1.704	3.855	4.967	4.825	1.6445	5.30315e-10	4.35983e-09	33.6	63.4	yes
Mdes000479	X1.7	-	5862797	5874465	4576	5186	4941	3638	2205	2303	3264	48.087	48.055	38.804	22.015	23.432	28.848	-0.802083	2.74708e-06	1.28947e-05	4484.3	3047.7	yes
Mdes000481	X1.7	-	5909353	5910771	210	25	25	13	9	11	10	5.051	5.298	3.021	1.958	2.439	1.926	-0.989252	0.0377095	0.0720827	20.4	11.5	no
Mdes000482	X1.7	-	5944594	5948038	1973	18478	19654	18016	18512	21093	22196	397.383	443.34	445.685	428.668	497.754	454.991	0.160055	0.168943	0.258669	18407.7	18964	no
Mdes000483	X1.7	+	5966924	5972849	1541	1295	1256	1084	640	514	706	35.657	36.274	34.334	18.975	15.53	18.529	-0.945881	1.8135e-14	2.24824e-13	1188.7	899.4	yes
Mdes000484	X1.7	+	5973882	5975232	1274	590	663	563	626	431	556	19.65	23.161	21.569	22.449	15.751	17.651	-0.149766	0.38123	0.499244	594.7	616.8	no
Mdes000485	X1.7	+	5975668	5976227	339	33	39	56	55	45	39	4.13	5.12	8.063	7.412	6.18	4.653	0.132036	0.714639	0.796663	42.5	57.7	no
Mdes000486	X1.7	-	5976243	5981937	3134	64278	64924	60095	80872	83585	92721	870.251	921.976	935.914	1178.95	1241.75	1196.56	0.462713	3.36475e-08	2.18117e-07	62034.6	73008	yes
Mdes000487	X1.7	+	5982343	5987884	4159	3072	2825	2725	2397	2372	2809	31.341	30.23	31.98	26.331	26.554	27.316	-0.166876	0.0671114	0.11893	2824.9	2662.9	no
Mdes000488	X1.7	-	5987991	5989811	1732	1738	1683	1689	1938	1639	1924	42.578	43.246	47.597	51.121	44.059	44.928	0.124991	0.274446	0.383562	1677	1881.1	no
Mdes000489	X1.7	+	5990170	5992349	2029	360	405	363	661	906	806	7.528	8.884	8.732	14.884	20.79	16.066	1.09352	6.6569e-09	4.78409e-08	369.9	529	yes
Mdes000490	X1.7	+	6002299	6018684	4049	2370	2077	1736	1392	1460	1729	24.836	22.83	20.927	15.707	16.788	17.27	-0.407484	0.00175597	0.00483448	2017.8	1627.6	yes
Mdes000491	X1.7	+	6023007	6030176	4543	6657	5966	6655	10562	12733	12968	62.175	58.446	71.499	106.218	130.494	115.448	0.926939	1.16513e-09	9.19491e-09	6336.6	8904	yes
Mdes000492	X1.7	-	6028800	6029647	758	889	689	763	1156	1044	1089	49.764	40.454	49.131	69.676	64.126	58.105	0.512202	0.00108735	0.0031453	767.8	992.8	yes
Mdes000493	X1.7	-	6030181	6031128	488	912	1277	1036	824	887	823	79.297	116.462	103.618	77.144	84.627	68.208	-0.318387	0.0850405	0.145511	1057.5	967.9	no
Mdes000494	X1.7	-	6032639	6033567	712	319	422	401	230	84	166	19.01	26.378	27.489	14.759	5.493	9.429	-1.21606	0.00038605	0.00122394	375.7	329.3	yes
Mdes000495	X1.7	-	6034537	6036111	1449	5	18	19	9	9	5	0.146	0.553	0.64	0.284	0.289	0.14	-0.773704	0.238451	0.342777	14	14.6	no
Mdes000498	X1.7	+	6037279	6040062	2442	3	3	8	2	2	6	0.052	0.055	0.16	0.037	0.038	0.099	-0.442159	0.59731	0.700089	4.7	5.2	no
Mdes000499	X1.7	+	6053018	6055836	2451	40	38	24	41	46	55	0.692	0.69	0.478	0.764	0.874	0.908	0.494575	0.105597	0.174666	33.1	33.6	no
Mdes000500	X1.7	+	6056092	6057118	748	672	766	709	849	821	915	38.12	45.576	46.264	51.856	51.103	49.474	0.286801	0.0185384	0.0388477	704.6	807.7	yes
Mdes000501	X1.7	+	6068253	6069544	1035	9	4	5	2	6	7	0.369	0.172	0.236	0.088	0.27	0.274	-0.218011	0.765726	0.83647	5.9	3.7	no
Mdes000502	X1.7	-	6084896	6086454	532	30	20	14	38	35	44	2.393	1.673	1.284	3.263	3.063	3.345	0.875541	0.0159204	0.0340573	20.7	26.8	yes
Mdes000503	X1.7	-	6140243	6141539	956	115	80	72	230	269	265	5.104	3.724	3.676	10.992	13.101	11.211	1.53335	5.80127e-12	5.84322e-11	87	155.3	yes
Mdes000504	X1.7	+	6143753	6149071	3291	49224	43924	42439	48465	49963	59843	634.644	594.001	629.41	672.814	706.845	735.429	0.241258	0.0166225	0.0353869	44408.3	47149.1	yes
Mdes000505	X1.7	-	6149236	6151094	657	3036	2653	3079	2356	1723	1931	196.073	179.715	228.739	163.834	122.102	118.87	-0.522473	0.00430738	0.010794	2883.9	2829.1	yes
Mdes000506	X1.7	+	6152689	6154653	714	1070	1033	1030	997	905	1165	63.587	64.39	70.41	63.796	59.014	65.991	-0.0158368	0.88411	0.92013	1028	1052.9	no
Mdes000507	X1.7	+	6157422	6158027	542	117	100	108	124	107	111	9.159	8.211	9.726	10.452	9.192	8.283	0.0957766	0.638966	0.735025	106.7	120.3	no
Mdes000508	X1.7	-	6158641	6162625	3344	6084	5987	5560	5925	5509	6747	77.198	79.681	81.153	80.95	76.703	81.602	0.0625556	0.410907	0.528946	5776.4	5960.6	no
Mdes000509	X1.7	+	6175559	6182525	1288	385	346	241	197	255	351	12.683	11.956	9.133	6.988	9.218	11.022	-0.252953	0.293872	0.405583	316.1	227.9	no
Mdes000510	X1.7	-	6185318	6186160	624	116	89	53	73	64	101	7.888	6.348	4.146	5.345	4.775	6.546	-0.090463	0.770327	0.839697	83.5	65.2	no
Mdes000511	X1.7	-	6190511	6191030	500	126	151	117	89	65	74	10.693	13.441	11.421	8.132	6.053	5.986	-0.756985	0.000711236	0.00214271	128.8	107.2	yes
Mdes000512	X1.7	+	6200056	6202968	1416	63	121	103	25	22	40	1.888	3.803	3.55	0.807	0.723	1.142	-1.67956	4.07296e-06	1.85295e-05	94.5	67.2	yes
Mdes000513	X1.7	+	6227738	6237738	3745	605	590	549	881	1052	1024	6.855	7.012	7.155	10.748	13.079	11.059	0.78472	2.72791e-08	1.79139e-07	571.3	739.5	yes
Mdes000514	X1.7	-	6237858	6239074	1017	448	420	427	508	545	584	18.691	18.38	20.493	22.821	24.95	23.225	0.357641	0.005548	0.0135173	424.9	484.8	yes
Mdes000515	X1.7	+	6239992	6244342	3072	2555	2616	2231	2137	1774	2468	35.29	37.899	35.447	31.782	26.887	32.492	-0.197872	0.0827118	0.142197	2421.4	2269.1	no
Mdes000516	X1.7	+	6244565	6246128	1387	66	54	57	57	68	61	2.019	1.733	2.006	1.878	2.283	1.779	0.0964956	0.705978	0.789834	58	59.2	no
Mdes000517	X1.7	-	6246051	6248345	2007	3786	4392	3684	3320	3799	4148	80.041	97.393	89.592	75.576	88.13	83.589	-0.0522137	0.685367	0.773595	3884.6	3640.5	no
Mdes000518	X1.7	-	6266660	6267188	453	3432	2541	2533	1230	413	1308	321.462	249.643	272.919	124.051	42.448	116.779	-1.49206	4.12568e-05	0.000157709	2781	1966.3	yes
Mdes000519	X1.7	-	6276607	6286191	2720	7666	6500	6352	2606	720	2228	119.586	106.355	113.983	43.772	12.324	33.128	-1.83205	1.86426e-06	9.06904e-06	6717.5	4686.9	yes
Mdes000520	X1.7	-	6286977	6287508	420	1578	1367	1378	811	423	1051	159.419	144.855	160.139	88.22	46.892	101.207	-0.911568	0.00101441	0.00295477	1416.8	1142	yes
Mdes000521	X1.7	+	6295943	6298137	954	131	111	86	49	57	78	5.826	5.178	4.4	2.347	2.782	3.307	-0.804252	0.00144058	0.00404813	106.8	70.5	yes
Mdes000522	X1.7	+	6311453	6319438	1917	5768	6675	5416	2727	1529	2453	127.669	154.968	137.897	64.992	37.135	51.752	-1.38538	1.26898e-10	1.11954e-09	5843.8	4253.8	yes
Mdes000523	X1.7	-	6318578	6322793	1604	455	456	315	281	313	373	12.036	12.652	9.585	8.004	9.085	9.405	-0.314473	0.0736845	0.128912	399.1	309.8	no
Mdes000524	X1.7	-	6337562	6344933	1160	195	183	130	145	137	154	7.133	7.021	5.47	5.711	5.499	5.369	-0.190364	0.317197	0.431484	165.3	142.7	no
Mdes000525	X1.7	+	6371000	6371718	474	16	19	21	1	5	8	1.432	1.784	2.162	0.096	0.491	0.683	-1.85144	0.00263927	0.00696851	18.5	11.6	yes
Mdes000526	X1.7	+	6379201	6380624	1146	49	26	24	8	16	25	1.814	1.01	1.022	0.319	0.65	0.882	-0.953961	0.0533649	0.0973179	32.2	16.8	no
Mdes000527	X1.7	+	6395365	6396286	787	31	59	32	26	13	10	1.671	3.336	1.985	1.509	0.769	0.514	-1.21488	0.0133456	0.0292391	39.8	30.2	yes
Mdes000528	X1.7	+	6406427	6408067	927	48	39	44	47	27	55	2.197	1.872	2.317	2.316	1.356	2.4	-0.0163685	0.959932	0.975475	43	47.2	no
Mdes000529	X1.7	+	6415343	6417262	1571	4192	4297	4352	5866	4125	5458	113.221	121.731	135.21	170.593	122.251	140.512	0.280023	0.078308	0.135616	4218.1	5291.9	no
Mdes000530	X1.7	+	6427157	6428958	1447	751	1056	998	627	411	466	22.022	32.479	33.663	19.797	13.224	13.025	-0.870912	0.000312849	0.00101152	923.3	847.3	yes
Mdes000531	X1.7	-	6430051	6440702	847	16	26	11	15	15	9	0.802	1.366	0.634	0.809	0.825	0.43	-0.373094	0.467665	0.584471	17.2	13.5	no
Mdes000532	X1.7	-	6456402	6457937	854	310	317	303	312	238	323	15.402	16.52	17.317	16.691	12.975	15.297	-0.0752722	0.622129	0.720928	305.1	319.3	no
Mdes000533	X1.7	+	6459393	6460215	553	458	580	494	303	274	437	35.142	46.678	43.601	25.033	23.069	31.96	-0.584951	0.00207841	0.0056235	502.4	415.7	yes
Mdes000534	X1.7	-	6459871	6476084	10731	13763	14029	13311	12135	11313	12857	54.419	58.184	60.543	51.665	49.084	48.457	-0.158708	0.0619387	0.110899	13479.5	13224.9	no
Mdes000535	X1.7	+	6464715	6466160	1365	1418	1447	1484	1403	1366	1571	44.078	47.179	53.064	46.959	46.593	46.548	0.0136922	0.903833	0.935164	1429	1500	no
Mdes000536	X1.7	+	6476566	6479804	2643	2018	1755	1718	1791	1723	2014	32.397	29.552	31.727	30.959	30.352	30.819	0.030076	0.770347	0.839697	1798.4	1821.5	no
Mdes000537	X1.7	-	6479845	6480807	889	1528	1713	1555	2262	2647	2793	72.929	85.757	85.374	116.248	138.629	127.065	0.702234	1.65298e-07	9.58396e-07	1573	1975.5	yes
Mdes000538	X1.7	+	6483131	6483499	369	424	431	335	544	555	657	48.755	51.983	44.311	67.355	70.028	72.01	0.582865	5.75891e-06	2.55021e-05	388.4	454.5	yes
Mdes000539	X1.7	-	6484002	6484698	525	29109	29054	26245	30574	30469	35982	2352.61	2462.98	2439.97	2660.65	2702.11	2771.92	0.220546	0.00272609	0.00717672	27641.2	29465	yes
Mdes000540	X1.7	-	6484928	6487261	1769	771	757	822	1252	1335	1316	18.493	19.045	22.68	32.335	35.136	30.087	0.750255	2.3489e-07	1.3339e-06	772.9	1073	yes
Mdes000541	X1.7	+	6487674	6488912	1239	127	158	138	234	215	182	4.349	5.675	5.436	8.629	8.079	5.941	0.602339	0.0064252	0.0153898	138.8	192.3	yes
Mdes000542	X1.7	-	6487866	6489070	1119	116	144	123	215	192	167	4.399	5.727	5.365	8.778	7.989	6.036	0.608775	0.00584048	0.0141295	125.6	174.7	yes
Mdes000543	X1.7	-	6489950	6491910	1386	362	390	362	233	213	203	11.082	12.523	12.748	7.68	7.155	5.924	-0.749766	4.8328e-06	2.17495e-05	365.4	310.2	yes
Mdes000544	X1.7	+	6492449	6495231	1504	7286	7996	6622	7502	8697	8740	205.552	236.613	214.901	227.889	269.231	235.028	0.213442	0.0919889	0.155597	7166.5	7326.2	no
Mdes000545	X1.7	-	6497744	6498907	1073	686	665	624	655	662	665	27.127	27.583	28.385	27.889	28.725	25.066	0.0303498	0.801841	0.86251	647.1	663.9	no
Mdes000546	X1.7	-	6499388	6500074	565	74	72	80	61	48	71	5.557	5.671	6.911	4.933	3.955	5.082	-0.314046	0.197525	0.293972	74.4	73.4	no
Mdes000547	X1.7	+	6500079	6503298	2624	960	1014	972	997	935	1007	15.523	17.198	18.08	17.359	16.59	15.521	0.0179238	0.876692	0.915262	966.8	1022.2	no
Mdes000548	X1.7	-	6503291	6505846	1816	3103	3273	2781	3645	3643	4117	72.501	80.213	74.745	91.702	93.4	91.69	0.338997	7.73683e-05	0.000281374	2996.4	3328.9	yes
Mdes000549	X1.7	-	6507550	6512740	2678	5839	5785	5490	3564	1997	3134	92.514	96.14	100.06	60.803	34.719	47.331	-0.955596	5.73271e-06	2.53991e-05	5610.4	4719.7	yes
Mdes000550	X1.7	-	6530759	6532888	1165	766	681	781	942	870	874	27.899	26.016	32.721	36.942	34.769	30.342	0.289917	0.0647811	0.115314	732.8	893.2	no
Mdes000551	X1.7	-	6533727	6536288	1930	546	510	562	448	284	370	12.004	11.761	14.213	10.605	6.851	7.754	-0.534303	0.00908822	0.0208557	532	525.6	yes
Mdes000552	X1.7	+	6538168	6547295	1360	35	43	27	53	68	89	1.092	1.407	0.969	1.78	2.328	2.647	1.00182	0.000978432	0.00285725	34.2	41.3	yes
Mdes000553	X1.7	+	6550995	6556993	2118	255	333	276	263	153	224	5.109	6.997	6.36	5.673	3.363	4.277	-0.412354	0.0802656	0.138558	283.2	280	no
Mdes000554	X1.7	-	6558787	6568798	2721	1128	1109	933	898	995	1296	17.59	18.139	16.736	15.078	17.025	19.263	0.0254267	0.858117	0.902635	1036.2	951.1	no
Mdes000555	X1.7	+	6563239	6567021	1378	247	257	296	184	141	193	7.606	8.3	10.484	6.1	4.764	5.665	-0.613586	0.00180163	0.00494987	263.7	250.3	yes
Mdes000556	X1.7	+	6568580	6569178	538	31	19	22	22	29	35	2.445	1.572	1.996	1.868	2.51	2.631	0.267175	0.478056	0.594076	23.6	22.8	no
Mdes000557	X1.7	+	6594072	6612308	8643	337	307	147	131	128	220	1.654	1.581	0.83	0.692	0.69	1.029	-0.687486	0.0326249	0.0636342	255.4	144.5	no
Mdes000558	X1.7	-	6617708	6618023	251	4	4	5	3	3	0	0.676	0.709	0.972	0.546	0.556	0	-0.868357	0.337785	0.453726	4.3	4.2	no
Mdes000559	X1.7	+	6621475	6621818	223	2	7	6	4	3	3	0.381	1.397	1.313	0.82	0.626	0.544	-0.494069	0.532079	0.643067	5	5.2	no
Mdes000560	X1.7	+	6623143	6623630	464	11	16	7	4	10	16	1.006	1.535	0.736	0.394	1.003	1.395	-0.153709	0.802695	0.862993	11	5.7	no
Mdes000561	X1.7	+	6625690	6628384	2298	4286	4553	3260	2330	2606	3127	79.138	88.178	69.241	46.323	52.799	55.034	-0.558911	0.000163428	0.000556885	3944	2911.6	yes
Mdes000562	X1.7	-	6634756	6636899	1167	10867	10200	10349	22000	23390	24623	395.112	388.994	432.837	861.284	933.174	853.346	1.17503	3.10311e-27	6.76408e-26	10308.6	16689.3	yes
Mdes000563	X1.7	-	6637684	6638190	507	6562	7321	6261	8591	10135	11052	549.173	642.652	602.743	774.16	930.72	881.634	0.583767	6.51128e-06	2.85533e-05	6596.9	7690.7	yes
Mdes000564	X1.7	-	6641978	6656273	3654	322	351	322	256	130	242	3.739	4.275	4.301	3.201	1.656	2.679	-0.647782	0.00995577	0.0225983	326.3	300.8	yes
Mdes000565	X1.7	+	6646814	6647732	415	63	75	51	58	35	66	6.441	8.043	5.998	6.385	3.927	6.432	-0.23091	0.433768	0.551685	61.6	56.5	no
Mdes000566	X1.7	-	6669854	6670319	439	3	3	1	2	2	0	0.29	0.304	0.111	0.208	0.212	0	-0.53847	0.601357	0.703568	2.2	1.5	no
Mdes000567	X1.7	-	6678856	6691238	1159	1772	1711	1148	949	907	1198	64.873	65.702	48.345	37.409	36.436	41.805	-0.572373	0.000870838	0.00257376	1505.9	1090.8	yes
Mdes000568	X1.7	-	6694270	6703735	2320	713	714	675	746	598	774	13.04	13.697	14.201	14.691	12.001	13.493	0.0280034	0.820424	0.876165	689.1	737.2	no
Mdes000569	X1.7	+	6702417	6706690	2628	4284	4386	4388	3780	2817	3523	69.168	74.277	81.496	65.714	49.907	54.218	-0.349697	0.0154613	0.0331971	4288.1	4247.3	yes
Mdes000570	X1.7	-	6707086	6721702	7866	6207	5915	4830	4239	4675	5582	33.482	33.467	29.97	24.621	27.671	28.701	-0.20287	0.104776	0.173559	5535.2	4715	no
Mdes000571	X1.7	+	6722128	6731722	6258	5815	6957	5419	5330	6190	6385	39.427	49.477	42.265	38.912	46.053	41.265	0.00342454	0.980551	0.988196	5949.1	5582.7	no
Mdes000572	X1.7	-	6731679	6735889	3069	1251	1297	1017	964	1187	1299	17.296	18.809	16.174	14.351	18.008	17.119	-0.0222363	0.881947	0.919012	1164.1	1029.2	no
Mdes000573	X1.7	-	6736320	6737673	1209	259	287	337	254	155	200	9.09	10.565	13.605	9.598	5.969	6.691	-0.518548	0.0377515	0.0721468	291.4	307.7	no
Mdes000574	X1.7	+	6738558	6752798	3201	853	834	513	446	583	838	11.307	11.596	7.822	6.366	8.48	10.588	-0.214346	0.401831	0.520415	714.2	498.6	no
Mdes000575	X1.7	+	6801560	6807070	1620	137	171	98	68	56	96	3.588	4.698	2.953	1.918	1.609	2.397	-0.854489	0.00156583	0.00435862	131.9	86.5	yes
Mdes000576	X1.7	+	6813305	6826528	2919	7678	8276	7315	7887	8217	9417	111.608	126.183	122.314	123.445	131.064	130.477	0.15311	0.101988	0.169827	7623.2	7888.9	no
Mdes000577	X1.7	-	6826915	6827435	357	1667	1824	1662	2537	2800	2880	198.129	227.389	227.227	324.674	365.168	326.272	0.694427	7.0063e-09	5.02675e-08	1689.7	2172.3	yes
Mdes000578	X1.7	+	6828337	6829279	864	743	781	728	830	621	824	36.489	40.23	41.126	43.889	33.464	38.572	0.0310068	0.826405	0.880413	738.5	808.1	no
Mdes000579	X1.7	+	6829345	6830975	219	776	956	929	505	289	447	150.348	194.28	207.047	105.352	61.441	82.55	-1.08024	2.83229e-06	1.32599e-05	875.2	748.6	yes
Mdes000580	X1.7	-	6831085	6834567	704	776	771	610	329	309	445	46.77	48.741	42.292	21.351	20.436	25.565	-0.973167	8.54178e-11	7.66612e-10	704.2	490.2	yes
Mdes000581	X1.7	+	6835147	6853621	9355	2265	1935	2039	2560	2305	2866	10.273	9.206	10.638	12.502	11.472	12.39	0.324933	0.00500748	0.012353	2046.5	2383.3	yes
Mdes000582	X1.7	-	6846083	6846529	345	8	2	8	7	3	18	0.984	0.258	1.132	0.927	0.405	2.11	0.521125	0.501262	0.615151	6	7.8	no
Mdes000583	X1.7	-	6853755	6860403	1079	423	412	279	179	129	254	16.634	16.994	12.621	7.579	5.566	9.521	-0.964425	8.84742e-05	0.000318384	362.4	238.8	yes
Mdes000584	X1.7	+	6863386	6865549	585	4	13	4	6	2	0	0.29	0.989	0.334	0.469	0.159	0	-1.05889	0.25578	0.362862	6.8	5.2	no
Mdes000585	X1.7	+	6866892	6877020	3371	34044	30916	32753	48333	51504	54110	428.512	408.167	474.23	655.058	711.354	649.193	0.674681	1.24105e-08	8.56682e-08	32082.6	41961.1	yes
Mdes000586	X1.7	-	6869053	6869946	758	511	660	512	615	663	737	28.604	38.751	32.968	37.068	40.724	39.324	0.28094	0.0652307	0.115981	550.8	584.3	no
Mdes000587	X1.7	-	6877045	6881086	2978	1205	1205	1250	1042	791	889	17.169	18.008	20.487	15.986	12.367	12.073	-0.405155	0.0121827	0.027023	1202.6	1192.2	yes
Mdes000588	X1.7	+	6881864	6887928	3074	3485	3276	3763	10923	14007	11943	48.104	47.43	59.749	162.343	212.151	157.132	1.82182	3.62005e-22	6.53554e-21	3464	7559.2	yes
Mdes000589	X1.7	+	6889927	6890553	529	1	2	0	3	4	2	0.08	0.168	0	0.259	0.352	0.153	1.23107	0.223836	0.325633	0.9	1.5	no
Mdes000590	X1.7	+	6891066	6891393	308	2	6	4	10	6	6	0.276	0.867	0.634	1.483	0.907	0.788	0.807753	0.256973	0.364192	3.9	7.2	no
Mdes000591	X1.7	-	6891594	6892522	807	0	6	0	0	0	0	0	0.331	0	0	0	0	-1.39101	0.213142	0.312517	1.9	0	no
Mdes000592	X1.7	+	6896966	6898221	486	69	68	54	68	50	64	6.024	6.227	5.423	6.392	4.79	5.326	-0.0460393	0.851598	0.89837	62.4	63.2	no
Mdes000593	X1.7	-	6901796	6903282	1205	4	7	6	9	13	5	0.141	0.259	0.243	0.341	0.502	0.168	0.649446	0.327828	0.443055	5.6	7.8	no
Mdes000594	X1.7	+	6904863	6905569	487	4941	3532	4240	5175	5322	5507	430.494	322.779	424.946	485.485	508.803	457.342	0.352335	0.0367922	0.0705654	4172.8	4880.4	no
Mdes000595	X1.7	+	6909286	6912346	1320	220	209	200	211	164	173	7.072	7.047	7.395	7.303	5.785	5.301	-0.172703	0.347369	0.463465	206.1	213.3	no
Mdes000596	X1.7	+	6912489	6913290	429	52	63	62	56	41	49	5.143	6.536	7.054	5.964	4.45	4.619	-0.256403	0.348556	0.464862	58.2	61.3	no
Mdes000597	X1.7	-	6914844	6922756	3124	1418	1369	1246	1389	1177	1552	19.26	19.503	19.467	20.314	17.542	20.093	0.0473534	0.650879	0.745421	1320.4	1367	no
Mdes000599	X1.7	-	6942202	6942338	114	4	2	4	0	0	0	1.489	0.781	1.713	0	0	0	-2.92991	0.0106161	0.0239355	3.3	2.1	yes
Mdes000600	X1.7	-	6944384	6948732	1033	249	216	196	176	126	169	10.228	9.306	9.261	7.784	5.679	6.617	-0.465257	0.0116285	0.0259033	216.1	193.4	yes
Mdes000601	X1.7	-	6949069	6954240	655	115	99	137	67	43	63	7.45	6.727	10.209	4.673	3.057	3.89	-0.999431	0.000326715	0.00105238	115.9	106.6	yes
Mdes000602	X1.7	-	6984903	6991909	1916	990	866	966	2194	2612	2394	21.924	20.116	24.608	52.316	63.472	50.534	1.36918	8.46485e-17	1.21668e-15	927.3	1629.4	yes
Mdes000603	X1.7	+	6989672	6990102	260	7	4	4	14	12	5	1.142	0.685	0.751	2.46	2.149	0.778	0.998868	0.139048	0.219872	4.9	9.3	no
Mdes000604	X1.7	+	6993150	6994336	907	3699	4116	3683	5252	5588	5622	173.045	201.968	198.194	264.553	286.848	250.691	0.541062	4.73897e-06	2.13609e-05	3769.4	4625.1	yes
Mdes000605	X1.7	-	6994117	7001625	7093	1796	1822	1502	2355	2820	2889	10.744	11.432	10.336	15.169	18.511	16.473	0.680153	3.72588e-07	2.05193e-06	1673.4	1994.9	yes
Mdes000606	X1.7	+	7001933	7005137	2705	1241	1209	1010	2462	3025	2690	19.466	19.892	18.224	41.583	52.067	40.22	1.2683	1.07004e-15	1.44014e-14	1130.7	1789.4	yes
Mdes000607	X1.7	-	7005068	7018229	6847	4108	4138	3620	4139	4535	5350	25.457	26.897	25.805	27.618	30.838	31.602	0.260276	0.0149983	0.0323472	3883.3	4024.3	yes
Mdes000608	X1.7	+	7019379	7019997	585	55	62	39	48	60	69	3.989	4.717	3.254	3.749	4.775	4.77	0.204806	0.460945	0.577884	50.7	45.1	no
Mdes000609	X1.7	+	7021108	7022247	1140	316	305	267	323	303	419	11.762	11.907	11.431	12.945	12.375	14.865	0.249858	0.0798004	0.137839	290.5	305.9	no
Mdes000610	X1.7	-	7023228	7024069	631	1092	1144	1067	1260	1217	1221	73.43	80.688	82.534	91.23	89.798	78.26	0.187497	0.123461	0.19942	1083.1	1206.6	no
Mdes000611	X1.7	+	7024206	7025673	1116	121	121	147	95	26	65	4.6	4.825	6.429	3.889	1.085	2.356	-1.02859	0.013529	0.0295842	128.3	126.2	yes
Mdes000612	X1.7	-	7025562	7028724	2520	1084	1135	1080	1091	795	1003	18.252	20.045	20.918	19.78	14.688	16.097	-0.172668	0.250831	0.357202	1082.3	1127.3	no
Mdes000613	X1.7	+	7028782	7030417	1247	1981	2458	2165	2208	2155	2535	67.406	87.726	84.74	80.896	80.461	82.218	0.0800318	0.540367	0.650331	2166.9	2270.5	no
Mdes000614	X1.7	-	7030378	7031353	816	23	19	16	25	7	16	1.196	1.036	0.957	1.4	0.399	0.793	-0.240586	0.638969	0.735025	18.9	21.2	no
Mdes000615	X1.7	-	7032249	7034482	1950	4572	3978	4168	4115	3213	3977	99.484	90.791	104.325	96.412	76.715	82.485	-0.1514	0.266576	0.375102	4172.2	4301.8	no
Mdes000616	X1.7	-	7051873	7052813	639	656	548	579	452	410	515	43.56	38.167	44.226	32.317	29.874	32.596	-0.354928	0.00838638	0.0194272	584.7	536.6	yes
Mdes000617	X1.7	-	7053160	7053415	95	41	33	43	27	32	43	18.312	15.46	22.092	12.985	15.683	18.306	-0.185252	0.568227	0.675041	38.5	36.5	no
Mdes000618	X1.7	+	7062610	7062913	266	0	1	2	2	2	2	0	0.167	0.367	0.344	0.35	0.304	0.714452	0.498101	0.612104	1	2.1	no
Mdes000619	X1.7	+	7132729	7136517	3074	1459	1290	1091	838	802	1093	20.139	18.677	17.323	12.455	12.147	14.38	-0.4707	0.000663544	0.00201177	1253.7	1004.1	yes
Mdes000620	X1.7	-	7150088	7151107	904	239	288	238	162	127	138	11.218	14.179	12.85	8.187	6.541	6.174	-0.811391	1.54711e-05	6.35814e-05	250.5	208.4	yes
Mdes000621	X1.7	-	7153572	7156704	2600	1759	1683	1442	1279	1158	1602	28.706	28.809	27.07	22.475	20.737	24.92	-0.25691	0.02923	0.0578135	1596.6	1414.5	no
Mdes000622	X1.7	+	7156593	7156871	187	28	34	25	23	24	30	6.353	8.092	6.525	5.619	5.975	6.488	-0.152429	0.652549	0.747034	28.4	24.9	no
Mdes000623	X1.7	+	7156925	7157950	862	635	645	649	617	439	580	31.257	33.302	36.748	32.702	23.712	27.213	-0.221275	0.172828	0.263684	633.5	657.7	no
Mdes000624	X1.7	-	7157881	7166850	7423	3583	3062	2736	2446	2103	2734	20.481	18.359	17.99	15.055	13.191	14.896	-0.343882	0.00511513	0.012588	3065.2	2693.7	yes
Mdes000625	X1.7	+	7167342	7171819	3263	7824	8749	8503	10237	10578	10240	101.74	119.331	127.19	143.334	150.935	126.922	0.331036	0.0167418	0.0355833	8237.8	9715.2	yes
Mdes000626	X1.7	-	7172270	7183053	3572	35793	36223	29454	36757	44168	43170	425.175	451.322	402.466	470.136	575.705	488.794	0.319153	0.0194982	0.0405957	33152.8	34314.3	yes
Mdes000627	X1.7	+	7187616	7193628	3428	486	346	286	335	388	481	6.016	4.492	4.072	4.465	5.27	5.675	0.130347	0.552891	0.6609	363.8	322	no
Mdes000628	X1.7	-	7193285	7195796	2363	280	348	337	392	331	344	5.028	6.554	6.961	7.579	6.522	5.888	0.16486	0.377004	0.494769	317.4	378	no
Mdes000629	X1.7	-	7201078	7202333	324	8	7	7	18	6	6	1.048	0.962	1.055	2.538	0.862	0.749	0.439365	0.502474	0.616225	7.2	12.9	no
Mdes000630	X1.7	+	7221630	7240131	4413	2555	2432	2198	2599	2701	2950	24.566	24.527	24.31	26.907	28.497	27.036	0.222592	0.017037	0.0361032	2351.5	2487.3	yes
Mdes000631	X1.7	+	7240870	7242621	1260	12	8	6	11	14	8	0.404	0.283	0.232	0.399	0.517	0.257	0.365586	0.520479	0.632636	8.4	8.8	no
Mdes000632	X1.7	+	7243464	7244667	213	539	685	607	297	142	219	107.372	143.128	139.093	63.705	31.039	41.583	-1.44107	1.46247e-07	8.58098e-07	601	472.3	yes
Mdes000633	X1.7	-	7261215	7263167	1215	618	451	403	456	512	561	21.582	16.52	16.189	17.147	19.62	18.674	0.0818473	0.659703	0.752523	480	445.6	no
Mdes000634	X1.7	+	7265906	7271431	334	11	4	4	0	2	4	1.397	0.533	0.585	0	0.279	0.484	-1.35276	0.13365	0.212908	6.1	2.1	no
Mdes000635	X1.7	+	7277033	7278790	1094	605	565	597	726	771	682	23.465	22.985	26.635	30.319	32.813	25.213	0.328006	0.0444246	0.0831923	580.3	685.8	no
Mdes000636	X1.7	-	7278485	7295176	7506	3247	2941	2976	3291	3175	3550	18.355	17.438	19.352	20.032	19.694	19.128	0.148475	0.135215	0.214899	3005.4	3251.4	no
Mdes000637	X1.7	-	7297459	7300391	2268	67	82	69	94	72	75	1.253	1.609	1.485	1.894	1.478	1.337	0.168146	0.493612	0.607897	71.4	84.4	no
Mdes000638	X1.7	-	7301299	7313278	6258	14440	15618	13224	15882	16882	18129	97.907	111.072	103.139	115.948	125.601	117.164	0.257434	0.00954341	0.0217952	14165.8	15089.6	yes
Mdes000639	X1.7	+	7313928	7320833	3965	187	168	133	401	434	387	2.001	1.886	1.637	4.621	5.096	3.948	1.35078	4.11192e-13	4.57167e-12	159.1	274.8	yes
Mdes000640	X1.7	-	7320958	7322939	1641	2442	2547	2364	2850	2826	3007	63.142	69.077	70.313	79.347	80.18	74.111	0.262109	0.00757523	0.0177887	2410.8	2703	yes
Mdes000641	X1.7	+	7323027	7324756	1501	3052	3080	3134	4028	4516	4509	86.275	91.324	101.91	122.604	140.08	121.494	0.514621	8.07115e-05	0.000292601	3043.5	3710.8	yes
Mdes000642	X1.7	-	7324732	7325473	646	2089	1965	2099	1667	1283	1625	137.21	135.377	158.59	117.896	92.469	101.736	-0.410857	0.00389003	0.00985624	2021.6	1959.7	yes
Mdes000643	X1.7	-	7326968	7328357	1044	44	28	35	19	24	10	1.788	1.194	1.636	0.831	1.07	0.387	-0.931126	0.0394312	0.0749723	35.1	28.2	no
Mdes000644	X1.7	-	7332643	7350391	7344	17573	15097	10698	8926	8876	12415	101.53	91.49	71.1	55.529	56.271	68.371	-0.495693	0.00855226	0.0197768	14099.5	10207.2	yes
Mdes000645	X1.7	-	7353460	7353678	219	5	1	2	4	0	0	0.969	0.203	0.446	0.834	0	0	-0.615281	0.581783	0.686291	2.6	3.1	no
Mdes000646	X1.7	+	7364928	7370944	2216	481	467	359	276	175	285	9.21	9.379	7.907	5.69	3.677	5.202	-0.804397	7.56817e-05	0.000275649	426.3	330.5	yes
Mdes000647	X1.7	-	7371156	7375127	2703	2281	2195	2227	2168	1760	2229	35.806	36.141	40.213	36.644	30.316	33.352	-0.106411	0.373603	0.490983	2200.2	2282.8	no
Mdes000648	X1.7	+	7375472	7378596	2455	1938	2157	1504	824	684	1056	33.495	39.103	29.902	15.335	12.972	17.397	-1.10416	7.93609e-11	7.12999e-10	1825	1215.3	yes
Mdes000649	X1.7	+	7379971	7381347	1212	99	91	117	99	75	90	3.466	3.342	4.712	3.732	2.881	3.003	-0.202096	0.404756	0.523136	101.3	112.3	no
Mdes000650	X1.7	-	7381343	7386148	3363	1971	1900	1837	2455	2517	2869	24.868	25.144	26.661	33.352	34.847	34.503	0.476793	3.30987e-07	1.83878e-06	1871.4	2223	yes
Mdes000651	X1.7	+	7390845	7394448	2434	3167	3207	2892	4963	5480	5571	55.209	58.64	57.993	93.158	104.825	92.569	0.81277	1.30274e-13	1.5132e-12	3034.8	4059.6	yes
Mdes000652	X1.7	-	7400726	7401403	598	1347	1526	1314	1554	1648	1726	95.576	113.571	107.248	118.726	128.31	116.733	0.258253	0.0270278	0.0539958	1371.7	1487.1	no
Mdes000653	X1.7	-	7402713	7409390	1962	597	559	630	990	970	904	12.911	12.68	15.672	23.053	23.018	18.635	0.701554	2.27599e-05	9.1045e-05	587.6	837.9	yes
Mdes000654	X1.7	+	7429176	7430742	1426	49	38	43	141	178	135	1.458	1.186	1.472	4.517	5.812	3.829	1.81211	2.94989e-11	2.77238e-10	42.7	94.6	yes
Mdes000655	X1.7	-	7430971	7434004	1366	704	796	682	298	175	284	21.868	25.934	24.369	9.967	5.965	8.409	-1.50205	3.41518e-13	3.82184e-12	714.7	512.5	yes
Mdes000656	X1.7	+	7438351	7445016	2882	4101	4121	4128	3292	2659	3201	60.378	63.639	69.911	52.187	42.956	44.921	-0.413535	0.000821317	0.00244172	4054.7	3861	yes
Mdes000657	X1.7	+	7445408	7450538	2046	8696	9495	8600	7571	7181	8588	180.341	206.539	205.159	169.061	163.412	169.762	-0.180552	0.0441755	0.0827891	8783.5	8407.1	no
Mdes000658	X1.7	+	7464598	7473829	3703	9023	9510	8356	7798	7039	8838	103.39	114.298	110.139	96.211	88.504	96.528	-0.165275	0.0477524	0.0885339	8805.5	8393.9	no
Mdes000659	X1.7	-	7474162	7479859	2003	8185	8022	8011	9518	8006	9011	173.388	178.244	195.21	217.1	186.096	181.948	0.152049	0.19933	0.296169	7948.1	9088.5	no
Mdes000660	X1.7	+	7476989	7478450	1160	805	810	856	1059	986	1064	29.446	31.077	36.017	41.709	39.575	37.097	0.349393	0.00776262	0.0181764	812.4	992.5	yes
Mdes000661	X1.7	+	7481433	7491486	7011	3738	3365	2959	2469	2394	2964	22.622	21.361	20.6	16.089	15.898	17.098	-0.340997	0.00105894	0.00307298	3288.7	2823.3	yes
Mdes000662	X1.7	-	7491619	7496163	4181	2121	2127	2013	2279	2323	2634	21.525	22.641	23.5	24.903	25.869	25.479	0.228241	0.011932	0.0265149	2052.7	2226.3	yes
Mdes000663	X1.7	+	7491635	7492967	1273	894	818	840	999	1046	1224	29.798	28.598	32.207	35.854	38.257	38.887	0.373539	0.00143667	0.00403912	837.4	953.5	yes
Mdes000664	X1.7	+	7496585	7511101	6975	4642	4579	4098	4651	5001	5715	28.239	29.217	28.676	30.465	33.382	33.138	0.226963	0.01806	0.0379613	4360	4538.1	yes
Mdes000665	X1.7	-	7510417	7513326	1715	4844	5194	5956	2979	969	1578	119.845	134.788	169.507	79.36	26.306	37.213	-1.4812	6.78184e-05	0.000249288	5273.4	4667.8	yes
Mdes000666	X1.7	-	7514426	7519827	2818	2325	2281	1825	635	311	624	35.008	36.024	31.61	10.295	5.138	8.956	-1.99871	3.63284e-15	4.726e-14	2099.6	1288.6	yes
Mdes000667	X1.7	-	7520862	7524407	2530	4247	4798	4313	4594	5017	5328	71.227	84.402	83.206	82.959	92.327	85.172	0.182572	0.1215	0.196829	4380.4	4622.7	no
Mdes000668	X1.7	+	7524551	7524787	237	34	49	38	32	55	67	6.087	9.202	7.826	6.169	10.805	11.434	0.353462	0.314396	0.428558	39.6	36.4	no
Mdes000669	X1.7	+	7525006	7526038	882	1079	1233	1170	1763	2199	2052	51.908	62.217	64.746	91.323	116.081	94.094	0.808611	9.69116e-07	4.9727e-06	1143.5	1517.5	yes
Mdes000670	X1.7	-	7525862	7527487	1553	885	817	1003	617	598	688	24.18	23.413	31.523	18.151	17.928	17.917	-0.492658	0.00243414	0.00648386	891.6	844.9	yes
Mdes000671	X1.7	+	7537967	7539428	1105	1611	1528	1587	1651	1727	1864	61.861	61.542	70.099	68.262	72.767	68.224	0.168624	0.143257	0.225384	1551.8	1680.9	no
Mdes000672	X1.7	+	7539489	7540741	859	73	104	89	58	44	54	3.606	5.388	5.057	3.085	2.385	2.542	-0.742226	0.00486971	0.0120446	87.4	76.6	yes
Mdes000673	X1.7	+	7540899	7552362	3267	2745	2477	2396	2307	2306	2633	35.651	33.744	35.796	32.262	32.863	32.595	-0.0513679	0.588919	0.692801	2495.5	2443.1	no
Mdes000674	X1.7	-	7553572	7555449	1388	2505	2001	2272	2830	2587	3384	76.577	64.161	79.894	93.152	86.778	98.604	0.388002	0.0061298	0.014742	2225.3	2644.2	yes
Mdes000675	X1.7	-	7568077	7575522	1304	192	245	167	155	249	273	6.247	8.362	6.251	5.431	8.89	8.467	0.185937	0.469705	0.586335	197.1	167.3	no
Mdes000676	X1.7	+	7632288	7635568	987	6	10	6	87	119	44	0.258	0.451	0.297	4.027	5.613	1.803	3.37504	1.55283e-10	1.36016e-09	7.2	47.5	yes
Mdes000677	X1.7	+	7636530	7638357	1384	944	667	887	2389	2281	3153	28.941	21.449	31.281	78.863	76.735	92.139	1.64238	1.38705e-17	2.07006e-16	821.9	1687.1	yes
Mdes000678	X1.7	-	7639665	7640030	234	5	6	3	12	10	17	0.907	1.141	0.626	2.343	1.99	2.938	1.39082	0.0193882	0.040411	4.5	7.7	yes
Mdes000679	X1.7	-	7655749	7656675	422	59	47	19	55	54	64	5.932	4.957	2.198	5.954	5.958	6.134	0.494884	0.199494	0.296336	40.2	38.1	no
Mdes000680	X1.7	+	7677104	7679823	765	77	63	53	46	30	34	4.271	3.665	3.382	2.747	1.826	1.798	-0.769266	0.0103567	0.0234103	62.9	51.5	yes
Mdes000681	X1.7	+	7683723	7696114	2493	814	776	586	586	617	783	13.854	13.853	11.473	10.739	11.523	12.703	-0.108997	0.471385	0.587833	709.3	608.6	no
Mdes000682	X1.7	-	7696480	7696698	219	124	163	138	115	114	119	24.025	33.125	30.756	23.991	24.236	21.976	-0.2642	0.186815	0.280813	139.4	131.6	no
Mdes000683	X1.7	-	7700279	7705156	3030	53	52	51	32	7	29	0.742	0.764	0.822	0.483	0.108	0.387	-1.14926	0.0140618	0.0305428	51.2	43.3	yes
Mdes000684	X1.7	-	7709055	7712173	765	2	0	4	6	0	0	0.111	0	0.255	0.358	0	0	0.00163534	0.998883	0.999137	2	5.2	no
Mdes000685	X1.7	-	7715873	7718233	1684	450	413	349	317	180	310	11.338	10.915	10.115	8.6	4.977	7.445	-0.566272	0.0114298	0.0255115	395.9	346.1	yes
Mdes000686	X1.7	-	7719821	7725559	5249	2324	2264	1897	2481	2719	3092	18.786	19.196	17.64	21.595	24.118	23.824	0.377075	0.000742405	0.00222878	2119.3	2268	yes
Mdes000687	X1.7	+	7725853	7728727	1980	7032	6370	6312	7875	8332	9221	150.694	143.182	155.596	181.711	195.924	188.351	0.387176	0.000157793	0.00053929	6462	7352.5	yes
Mdes000688	X1.7	-	7729479	7729763	285	226	203	243	136	65	164	33.647	31.7	41.616	21.802	10.619	23.273	-0.872667	0.00489351	0.0120964	221.3	197.8	yes
Mdes000689	X1.7	-	7730979	7731660	186	346	415	539	336	201	244	78.93	99.3	141.44	82.532	50.314	53.056	-0.71549	0.0129082	0.0284299	430.6	456.3	yes
Mdes000690	X1.7	-	7732437	7741537	4979	4002	3667	3173	2334	1717	2489	34.105	32.778	31.105	21.417	16.056	20.218	-0.709069	1.16703e-06	5.91735e-06	3543.1	2867.6	yes
Mdes000691	X1.7	+	7744596	7754798	1478	499	512	336	237	204	276	14.325	15.417	11.096	7.326	6.426	7.552	-0.879177	1.8998e-06	9.23645e-06	438.1	298.5	yes
Mdes000692	X1.7	-	7759278	7761072	1664	1299	1476	1155	664	506	587	33.124	39.477	33.879	18.231	14.158	14.267	-1.13066	2.24482e-13	2.55721e-12	1284.6	949.2	yes
Mdes000693	X1.7	-	7762440	7777625	4273	4420	4440	3518	1681	894	1758	43.89	46.245	40.185	17.973	9.741	16.64	-1.48825	3.793e-10	3.17002e-09	4041.5	2717	yes
Mdes000695	X1.7	-	7800614	7808123	1212	2116	2688	2173	327	95	350	74.079	98.705	87.509	12.327	3.649	11.679	-3.09346	1.67498e-15	2.22979e-14	2285.2	1315.5	yes
Mdes000696	X1.7	+	7895933	7922154	2197	348	331	133	166	164	224	6.721	6.705	2.955	3.452	3.475	4.124	-0.504959	0.127036	0.204176	261.6	155	no
Mdes000697	X1.7	-	7964525	7977056	2134	2547	2148	2274	3425	4089	4782	50.643	44.797	52.011	73.326	89.213	90.63	0.831748	4.69309e-08	2.98245e-07	2285.8	2948.6	yes
Mdes000698	X1.7	-	7980794	7983637	1482	1437	1526	1403	569	190	397	41.142	45.827	46.207	17.541	5.969	10.834	-1.86513	3.95684e-08	2.54286e-07	1431.4	1031.9	yes
Mdes000699	X1.7	+	7986515	7988359	1616	4054	3573	3842	4329	3967	5629	106.445	98.402	116.041	122.389	114.294	140.879	0.287679	0.0367318	0.0704812	3765.5	4238.6	no
Mdes000700	X1.7	-	8036433	8038049	1557	7824	6749	7112	1867	537	1883	213.217	192.914	222.946	54.784	16.058	48.912	-2.28134	3.4446e-09	2.57826e-08	7114.1	4711.9	yes
Mdes000702	X1.7	+	8084618	8100177	2372	4591	5815	4406	6897	8198	6901	82.125	109.106	90.662	132.843	160.915	117.666	0.601886	0.000926462	0.00272125	4843.9	5846.2	yes
Mdes000703	X1.7	+	8100654	8100911	180	17	6	5	10	6	4	4.007	1.484	1.356	2.538	1.552	0.899	-0.388417	0.580061	0.685047	9	7.7	no
Mdes000704	X1.7	-	8101187	8104308	2087	1788	1807	1905	1485	991	1324	36.352	38.534	44.552	32.509	22.108	25.658	-0.516562	0.00406745	0.0102497	1808.2	1764.3	yes
Mdes000705	X1.7	+	8104712	8110750	4508	2203	2173	1968	2973	3615	3437	20.735	21.453	21.308	30.13	37.336	30.835	0.685401	8.43024e-07	4.37021e-06	2077.3	2556.4	yes
Mdes000706	X1.7	+	8111200	8114126	2643	969	987	929	911	680	906	15.556	16.62	17.156	15.748	11.979	13.864	-0.191226	0.166692	0.255816	945.9	955.7	no
Mdes000707	X1.7	-	8114130	8127608	3404	2178	2337	2127	1709	1251	1767	27.149	30.555	30.498	22.938	17.111	20.994	-0.474651	0.00086456	0.00255741	2177.4	1995.9	yes
Mdes000708	X1.7	+	8128273	8130089	1733	1147	1094	1134	1350	1256	1415	28.083	28.095	31.938	35.59	33.744	33.023	0.270967	0.0154975	0.0332522	1108.3	1287.9	yes
Mdes000709	X1.7	-	8128437	8139181	7534	7438	7261	6753	7953	8047	9022	41.89	42.893	43.749	48.228	49.729	48.432	0.243163	0.00239234	0.00638242	7027.8	7625.4	yes
Mdes000710	X1.7	-	8143060	8148143	2326	3320	2918	2179	1067	700	1354	60.563	55.833	45.724	20.958	14.012	23.543	-1.40593	8.34723e-10	6.72054e-09	2740.2	1696	yes
Mdes000711	X1.7	-	8151270	8154463	1032	787	831	702	736	718	901	32.358	35.837	33.201	32.583	32.393	35.31	0.0403283	0.708811	0.791814	759.1	746.4	no
Mdes000712	X1.7	+	8153396	8159260	4415	2138	2332	1704	1293	1171	1617	20.547	23.508	18.838	13.38	12.349	14.813	-0.575889	3.29758e-05	0.000128345	2014.1	1560.2	yes
Mdes000713	X1.7	-	8161107	8161745	570	3	0	3	4	0	3	0.223	0	0.257	0.321	0	0.213	0.135426	0.90085	0.933317	2	3.6	no
Mdes000714	X1.7	+	8162686	8164638	1338	11	10	8	7	1	2	0.349	0.333	0.292	0.239	0.035	0.06	-1.33294	0.0732049	0.128239	9.5	7.8	no
Mdes000715	X1.7	+	8165324	8167064	850	5	7	2	8	6	2	0.25	0.367	0.115	0.43	0.329	0.095	0.225602	0.774897	0.842565	4.5	5.1	no
Mdes000716	X1.7	-	8167500	8175102	1460	4	7	2	3	0	2	0.116	0.213	0.067	0.094	0	0.055	-1.07405	0.257007	0.36421	4.2	2.6	no
Mdes000718	X1.7	+	8180750	8181409	660	23	16	4	7	4	2	1.479	1.079	0.296	0.485	0.282	0.123	-1.46211	0.0510017	0.0936383	13.7	5.7	no
Mdes000719	X1.7	+	8190678	8193419	1426	1102	928	1155	1542	1925	1776	32.79	28.963	39.533	49.404	62.851	50.371	0.735092	0.000108497	0.000383196	1048.9	1396.9	yes
Mdes000720	X1.7	+	8198919	8199301	259	12	17	27	8	5	4	1.966	2.921	5.088	1.411	0.899	0.625	-1.58783	0.00835312	0.0193659	18.7	18.4	yes
Mdes000721	X1.7	+	8200997	8209580	4184	675	642	574	332	238	377	6.845	6.829	6.696	3.625	2.648	3.644	-0.979524	2.47172e-09	1.88637e-08	618.7	472.7	yes
Mdes000722	X1.7	-	8212189	8221973	3661	1567	1420	974	720	746	1026	18.161	17.262	12.985	8.985	9.487	11.335	-0.641446	0.000849686	0.00251776	1287.7	882.1	yes
Mdes000723	X1.7	+	8227870	8230278	1401	3071	2685	2600	2189	1264	2077	93.009	85.294	90.58	71.384	42.006	59.959	-0.578191	0.00546672	0.0133478	2736.2	2490.7	yes
Mdes000724	X1.7	+	8241680	8246864	2444	2167	2116	2037	1237	766	1233	37.622	38.533	40.681	23.124	14.593	20.404	-0.948758	4.24114e-07	2.31412e-06	2072.2	1707.7	yes
Mdes000725	X1.7	-	8244328	8244563	177	5	4	3	2	2	1	1.199	1.006	0.827	0.516	0.526	0.228	-1.01366	0.248861	0.354809	3.9	2.6	no
Mdes000728	X1.7	+	8294090	8295550	1401	4	4	4	112	132	105	0.121	0.127	0.139	3.652	4.387	3.031	4.69036	1.96841e-24	3.88088e-23	3.9	59.2	yes
Mdes000729	X1.7	-	8307606	8312732	3342	1077	960	544	363	406	657	13.674	12.784	7.945	4.962	5.656	7.951	-0.824145	0.00325622	0.00839065	835.8	472.7	yes
Mdes000730	X1.7	-	8318272	8319147	297	58	48	12	17	18	23	8.286	7.193	1.972	2.615	2.822	3.132	-0.924846	0.0832777	0.142937	37.7	15	no
Mdes000731	X1.7	-	8319255	8319365	111	14	10	1	0	3	3	5.352	4.01	0.44	0	1.258	1.093	-1.57224	0.101018	0.168552	7.9	0.5	no
Mdes000732	X1.7	-	8338145	8339989	1705	315	281	177	140	155	210	7.839	7.335	5.067	3.751	4.233	4.981	-0.582771	0.0153078	0.0329236	250.8	165	yes
Mdes000733	X1.7	-	8343657	8350386	5829	4397	4389	3105	2419	2927	3656	32.007	33.511	25.999	18.96	23.379	25.367	-0.376311	0.0360341	0.0693054	3872.5	2875	no
Mdes000734	X1.7	-	8350491	8354369	852	359	326	193	196	237	248	17.879	17.029	11.056	10.51	12.951	11.772	-0.326474	0.175778	0.267175	284.6	202	no
Mdes000736	X1.7	-	8366206	8384503	1765	18	24	5	71	110	60	0.433	0.605	0.138	1.838	2.902	1.375	2.31176	4.1417e-06	1.88122e-05	15	38.8	yes
Mdes000737	X1.7	+	8412520	8416095	2819	1563	1299	1291	2138	2270	2469	23.526	20.508	22.353	34.65	37.492	35.423	0.748456	1.50932e-09	1.18186e-08	1359.8	1772.7	yes
Mdes000738	X1.7	-	8416056	8417851	1565	680	883	828	1274	1074	1175	18.436	25.111	25.823	37.192	31.952	30.365	0.575314	0.000927366	0.00272298	786.2	1087.4	yes
Mdes000739	X1.7	+	8418534	8428354	2641	2010	1927	1619	897	654	988	32.293	32.473	29.921	15.517	11.53	15.13	-1.10892	2.77792e-13	3.13738e-12	1815.5	1313.3	yes
Mdes000740	X1.7	-	8429065	8440111	3971	5412	5916	5287	3955	3530	4165	57.828	66.304	64.984	45.503	41.388	42.42	-0.491509	2.58095e-07	1.45987e-06	5445.6	4811.8	yes
Mdes000741	X1.7	+	8452025	8453209	840	6	2	1	2	6	4	0.303	0.106	0.058	0.109	0.333	0.193	0.38882	0.658794	0.752124	2.9	1.5	no
Mdes000742	X1.7	+	8458910	8460571	1036	390	474	350	330	369	399	15.973	20.363	16.489	14.553	16.583	15.576	-0.119076	0.450418	0.567678	396.6	353.3	no
Mdes000743	X1.7	-	8466841	8470028	1770	3879	3964	3101	1253	634	1364	92.988	99.672	85.512	32.342	16.677	31.167	-1.72254	1.7145e-11	1.65118e-10	3573	2278.3	yes
Mdes000744	X1.7	+	8484864	8488067	1958	19087	16354	17820	15875	11680	14006	413.624	371.728	444.213	370.421	277.737	289.305	-0.3373	0.0357996	0.0689627	17485.7	17515.7	no
Mdes000745	X1.7	-	8488017	8493690	3313	5410	5017	4923	5927	6045	7106	69.288	67.396	72.528	81.735	84.953	86.748	0.331445	0.000412503	0.00130011	5031.9	5624.9	yes
Mdes000746	X1.7	+	8494485	8504728	8003	4162	3546	2922	3213	3084	4040	22.066	19.72	17.821	18.342	17.942	20.417	-0.0189438	0.893086	0.92718	3466.8	3183.1	no
Mdes000747	X1.7	+	8506099	8516697	6672	10862	10435	9837	10886	12090	12846	69.077	69.607	71.962	74.543	84.367	77.869	0.224601	0.0332631	0.0647169	10201	10751.4	no
Mdes000748	X1.7	-	8516772	8520383	2513	4921	5024	4632	6651	7288	7221	83.089	88.976	89.965	120.918	135.027	116.214	0.561882	8.54686e-07	4.4253e-06	4777.2	5840.2	yes
Mdes000749	X1.7	-	8521287	8523030	1054	10293	9700	9928	11493	11755	12772	414.364	409.586	459.746	498.181	519.261	490.087	0.287095	0.00534639	0.013095	9820.6	11109.1	yes
Mdes000750	X1.7	+	8523650	8529462	3006	18213	18603	15566	12938	14378	17543	257.083	275.428	252.746	196.64	222.696	236.032	-0.203866	0.088814	0.151002	17127.7	14826.5	no
Mdes000751	X1.7	-	8548153	8554411	1892	43	27	36	32	13	22	0.964	0.635	0.929	0.773	0.32	0.47	-0.624593	0.141468	0.223093	34.8	35.3	no
Mdes000752	X1.7	-	8559223	8562105	1992	1947	2172	2137	1919	1743	2004	41.472	48.527	52.361	44.013	40.739	40.688	-0.125372	0.311437	0.425235	2055.7	2108.3	no
Mdes000753	X1.7	+	8562304	8564874	2047	848	871	838	1191	1314	1435	17.578	18.937	19.981	26.582	29.887	28.352	0.641887	6.12855e-08	3.8416e-07	838.9	1050.3	yes
Mdes000754	X1.7	-	8564574	8566601	861	256	242	273	256	143	171	12.616	12.509	15.476	13.584	7.733	8.032	-0.411064	0.119071	0.193497	253.7	274.9	no
Mdes000755	X1.7	-	8567923	8568183	168	0	2	3	0	1	0	0	0.53	0.872	0	0.277	0	-1.14442	0.328626	0.443964	1.7	1.6	no
Mdes000756	X1.7	+	8570370	8570757	306	164	260	174	106	85	134	22.741	37.815	27.754	15.826	12.933	17.711	-0.855881	0.000633711	0.00192541	195.4	146	yes
Mdes000757	X1.7	-	8580377	8621417	7578	2124	1860	992	891	1084	1541	11.893	10.924	6.389	5.372	6.66	8.224	-0.467353	0.0988517	0.165409	1609.2	978.8	no
Mdes000759	X1.7	+	8622607	8623042	344	20	15	5	8	3	6	2.467	1.941	0.709	1.062	0.406	0.705	-1.08854	0.103701	0.172296	12.8	6.7	no
Mdes000760	X1.7	-	8640218	8647626	2586	563	413	215	267	358	439	9.238	7.108	4.058	4.717	6.446	6.866	-0.124538	0.702477	0.786739	384.3	249.8	no
Mdes000761	X1.7	-	8673773	8676994	1228	519	508	561	509	210	399	17.933	18.411	22.298	18.937	7.962	13.141	-0.491664	0.10412	0.172774	522.5	556.1	no
Mdes000762	X1.7	-	8686229	8691481	3074	9	17	9	34	58	46	0.124	0.246	0.143	0.505	0.878	0.605	1.94137	9.56467e-06	4.08352e-05	11.4	22.1	yes
Mdes000763	X1.7	-	8752691	8757921	1569	315	329	370	211	82	132	8.519	9.332	11.51	6.144	2.433	3.403	-1.21694	0.000266665	0.000873402	334	303.2	yes
Mdes000764	X1.7	-	8760497	8762927	1761	770	742	639	874	886	836	18.553	18.752	17.711	22.675	23.425	19.2	0.301045	0.0280525	0.0557697	703.3	783.5	no
Mdes000765	X1.7	-	8785609	8786772	1164	138	139	94	84	61	96	5.03	5.315	3.942	3.297	2.44	3.336	-0.595349	0.0119593	0.0265723	120.7	92.5	yes
Mdes000767	X1.7	+	8824290	8827392	1185	162	127	128	138	197	205	5.801	4.77	5.272	5.321	7.74	6.997	0.391832	0.0830456	0.14266	136.5	138	no
Mdes000768	X1.7	+	8829585	8830888	1058	153	108	100	194	209	235	6.136	4.543	4.613	8.377	9.197	8.983	0.840314	4.59699e-05	0.000174287	117.7	151.8	yes
Mdes000770	X1.7	-	8851551	8853378	297	2	0	1	0	4	2	0.286	0	0.164	0	0.627	0.272	0.661572	0.557411	0.665051	1	0.5	no
Mdes000772	X1.7	+	8868653	8870152	964	88	98	97	252	300	206	3.873	4.524	4.911	11.943	14.489	8.643	1.43943	1.96521e-08	1.31574e-07	93	179.8	yes
Mdes000773	X1.7	+	8870357	8873993	3257	357	377	340	578	792	730	4.651	5.152	5.095	8.108	11.322	9.065	0.98831	5.51681e-08	3.48267e-07	351.9	474.5	yes
Mdes000774	X1.7	-	8872786	8876672	2868	4707	5001	4861	6143	5751	6797	69.638	77.605	82.726	97.858	93.361	95.85	0.375635	0.000167217	0.000568839	4783.1	5702.3	yes
Mdes000775	X1.7	+	8877658	8883892	4661	1931	1878	1797	1967	2243	2372	17.579	17.932	18.818	19.281	22.405	20.582	0.252815	0.0316514	0.0619186	1837.7	1953	no
Mdes000776	X1.7	-	8881996	8883765	1770	575	561	468	462	505	632	13.784	14.106	12.905	11.925	13.284	14.441	0.0147383	0.915393	0.943137	524.1	483	no
Mdes000777	X1.7	+	8884804	8886557	1490	1462	1869	1495	2033	2009	1960	41.633	55.826	48.972	62.337	62.776	53.202	0.341232	0.0260465	0.0522547	1580.4	1827	no
Mdes000778	X1.7	+	8894003	8896648	1728	4	13	10	4	4	10	0.098	0.335	0.282	0.106	0.108	0.234	-0.53799	0.43722	0.554757	8.9	7.3	no
Mdes000779	X1.7	-	8948504	8948861	264	11	8	4	2	6	6	1.768	1.349	0.74	0.346	1.058	0.919	-0.611905	0.389537	0.507717	7.4	3.1	no
Mdes000780	X1.7	-	8949937	8950912	252	2	9	12	8	4	10	0.337	1.589	2.324	1.45	0.739	1.605	-0.0763154	0.916873	0.944321	7.7	10.4	no
Mdes000781	X1.7	+	8985746	8987860	417	66	52	26	15	18	42	6.716	5.55	3.043	1.643	2.01	4.074	-0.891215	0.0607174	0.10902	46.5	21.4	no
Mdes000782	X1.7	-	9009769	9012067	1589	200	145	214	16389	21526	14028	5.341	4.061	6.573	471.22	630.729	357.048	6.47782	5.86514e-121	6.28047e-118	184.5	8470.1	yes
Mdes000783	X1.7	+	9095288	9096174	309	32	43	23	13	18	25	4.394	6.193	3.633	1.922	2.712	3.272	-0.761663	0.0599566	0.107778	31.8	18.8	no
Mdes000784	X1.7	-	9107315	9107575	228	33	60	57	39	31	13	6.141	11.712	12.202	7.815	6.33	2.306	-0.775873	0.111352	0.182617	49.5	50	no
Mdes000785	X1.7	+	9177662	9182967	4708	137	158	155	102	62	75	1.235	1.494	1.607	0.99	0.613	0.644	-0.883148	0.000508755	0.00157508	147.9	134	yes
Mdes000786	X1.7	+	9185366	9185915	510	279	324	283	249	253	276	23.212	28.274	27.084	22.306	23.097	21.887	-0.165497	0.254502	0.361407	290.4	276.6	no
Mdes000787	X1.7	-	9186060	9199782	6979	16016	15635	15400	20226	19389	22575	97.374	99.705	107.702	132.407	129.35	130.825	0.420191	6.98292e-07	3.65867e-06	15435.6	18455	yes
Mdes000788	X1.7	+	9192997	9195225	1988	7792	7768	7722	11424	11786	12879	166.308	173.903	189.588	262.541	276.028	262.012	0.650817	8.54849e-11	7.66813e-10	7641.7	9907.6	yes
Mdes000789	X1.7	+	9195941	9196309	369	408	486	455	545	499	528	46.915	58.617	60.184	67.478	62.962	57.871	0.240955	0.111978	0.183433	443.1	518.4	no
Mdes000790	X1.7	+	9199657	9210437	5504	6427	6303	5355	3426	2510	3699	49.546	50.966	47.487	28.438	21.232	27.181	-0.888993	4.55575e-10	3.77436e-09	5912.5	4578	yes
Mdes000791	X1.7	-	9200425	9201249	288	42	32	30	11	5	18	6.188	4.945	5.084	1.745	0.808	2.528	-1.54688	0.000714885	0.00215295	34	21.5	yes
Mdes000792	X1.7	+	9211282	9217860	5463	2539	2349	2453	2574	2016	2521	19.72	19.137	21.916	21.526	17.182	18.664	-0.0292946	0.825671	0.87996	2410.1	2609.3	no
Mdes000793	X1.7	-	9215048	9223522	5134	2725	2547	2462	2501	1873	2425	22.521	22.079	23.406	22.256	16.986	19.103	-0.167295	0.212001	0.31111	2534.7	2576.9	no
Mdes000794	X1.7	+	9224023	9230810	4123	2793	2887	3025	2359	1869	2203	28.743	31.164	35.81	26.14	21.106	21.61	-0.418486	0.00405301	0.0102193	2862.2	2802.1	yes
Mdes000795	X1.7	-	9227229	9227612	201	43	48	51	43	30	32	9.077	10.628	12.384	9.774	6.949	6.439	-0.407862	0.192226	0.287483	46.8	48.9	no
Mdes000796	X1.7	+	9231640	9233698	1750	1134	1234	1056	992	1067	1128	27.495	31.383	29.453	25.898	28.388	26.069	-0.0793242	0.483074	0.598878	1121	1064.1	no
Mdes000797	X1.7	-	9236871	9240453	2520	6836	6470	5082	6779	8918	10417	115.102	114.266	98.431	122.902	164.767	167.185	0.526004	0.00306136	0.00795544	5998.3	6143.4	yes
Mdes000798	X1.7	+	9241253	9244344	2321	999	1021	983	766	601	690	18.263	19.578	20.672	15.078	12.056	12.023	-0.522983	0.000206778	0.000690993	985.2	910.3	yes
Mdes000799	X1.7	-	9259454	9262012	2147	1923	1875	1741	1525	1030	1383	38.004	38.867	39.579	32.451	22.336	26.052	-0.47143	0.00363012	0.00927036	1814.5	1698	yes
Mdes000800	X1.7	+	9262070	9262307	167	51	52	39	39	22	43	12.958	13.858	11.398	10.669	6.134	10.414	-0.426162	0.186015	0.279757	46.3	40.5	no
Mdes000801	X1.7	+	9262402	9266012	3385	1769	1768	1680	1630	1391	1772	22.174	23.245	24.224	22	19.133	21.172	-0.105362	0.299049	0.411359	1710.5	1719.3	no
Mdes000802	X1.7	-	9266409	9277607	6433	1550	1606	1333	784	633	1046	10.223	11.111	10.114	5.568	4.581	6.576	-0.85197	1.7148e-07	9.9097e-07	1467.8	1104.5	yes
Mdes000803	X1.7	+	9278079	9283707	3741	3918	3899	3557	3362	3437	3974	44.438	46.385	46.408	41.059	42.776	42.963	-0.0580402	0.487581	0.602678	3725.4	3594.8	no
Mdes000804	X1.7	-	9278549	9278977	316	11	11	12	4	2	9	1.477	1.549	1.853	0.578	0.295	1.152	-1.09417	0.0874653	0.148887	11.2	8.4	no
Mdes000805	X1.7	+	9284569	9285258	501	844	828	899	1121	1214	1256	71.48	73.554	87.583	102.226	112.82	101.393	0.499304	0.000352919	0.00112851	845.5	1046.9	yes
Mdes000806	X1.7	-	9285323	9287558	1819	4006	3587	4054	5124	4463	4728	93.446	87.763	108.78	128.698	114.235	105.124	0.316516	0.0305649	0.0600696	3829.5	4756	no
Mdes000807	X1.7	+	9287630	9289733	1751	936	1020	1013	1069	829	1074	22.681	25.926	28.237	27.892	22.043	24.807	0.0155896	0.914562	0.942338	975.6	1080.6	no
Mdes000808	X1.7	+	9290699	9292410	1034	483	622	509	592	725	655	19.82	26.772	24.027	26.157	32.645	25.62	0.3156	0.0834176	0.143134	528.9	571	no
Mdes000809	X1.7	-	9292413	9295483	2630	1035	1046	913	1134	1233	1416	16.698	17.701	16.944	19.699	21.828	21.775	0.357687	0.00106494	0.00308725	979.8	1060.9	yes
Mdes000810	X1.7	+	9295602	9321634	12603	23121	22295	17591	17978	22410	26323	77.842	78.731	68.126	65.172	82.789	84.473	0.104725	0.512917	0.625912	20560.1	18467	no
Mdes000811	X1.7	-	9297266	9297451	186	9	0	6	8	2	4	2.053	0	1.574	1.965	0.501	0.87	-0.0710418	0.939929	0.961134	5	7.3	no
Mdes000812	X1.7	-	9319747	9323461	1490	4715	5377	5240	4856	4578	4967	134.269	160.608	171.649	148.897	143.052	134.823	-0.070996	0.579456	0.684488	5038.3	5246.4	no
Mdes000813	X1.7	-	9324256	9326384	429	13	5	13	9	4	8	1.286	0.519	1.479	0.958	0.434	0.754	-0.514854	0.419827	0.53827	10.3	11.5	no
Mdes000814	X1.7	+	9333797	9335839	1178	7	9	6	23	21	15	0.252	0.34	0.249	0.892	0.83	0.515	1.38783	0.00659198	0.015732	7.2	14.9	yes
Mdes000816	X1.7	+	9344189	9345018	225	0	0	1	1	2	3	0	0	0.217	0.203	0.414	0.539	1.51532	0.182719	0.275671	0.4	1	no
Mdes000817	X1.7	+	9345856	9346319	394	0	0	0	4	1	5	0	0	0	0.464	0.118	0.513	2.85457	0.0133123	0.0291774	0	2	yes
Mdes000818	X1.7	+	9350644	9358579	2126	262	284	332	190	196	173	5.229	5.945	7.622	4.083	4.292	3.291	-0.625192	0.00359957	0.00920056	289.7	272.4	yes
Mdes000819	X1.7	+	9360996	9369699	2892	2544	2572	2638	2412	2009	2473	37.325	39.581	44.522	38.104	32.343	34.584	-0.153682	0.207418	0.305984	2547.5	2624.5	no
Mdes000820	X1.7	-	9369606	9370576	873	1860	1937	1822	2218	2428	2535	90.402	98.748	101.866	116.076	129.49	117.441	0.375216	0.000885061	0.00261219	1842.8	2094.2	yes
Mdes000821	X1.7	+	9370625	9374695	2711	1633	1831	1690	1777	1932	2068	25.559	30.059	30.427	29.947	33.18	30.851	0.184714	0.128547	0.20612	1691.1	1799.6	no
Mdes000822	X1.7	-	9374686	9375264	501	20	50	50	16	3	17	1.694	4.442	4.871	1.459	0.279	1.372	-1.63347	0.0065786	0.0157045	39.8	34.6	yes
Mdes000823	X1.7	+	9386493	9386954	402	1790	1469	1409	1377	934	1936	188.933	162.633	171.073	156.496	108.174	194.776	-0.134001	0.561782	0.668885	1526.9	1447	no
Mdes000824	X1.7	+	9391614	9398497	2168	361	330	271	270	245	322	7.065	6.774	6.101	5.69	5.262	6.007	-0.179334	0.224522	0.326429	314	280.9	no
Mdes000825	X1.7	-	9398996	9400719	1421	467	580	572	616	475	604	13.945	18.166	19.647	19.805	15.563	17.191	0.0789759	0.658162	0.751654	532.7	616.5	no
Mdes000826	X1.7	+	9400972	9402837	1420	963	956	928	899	942	998	28.775	29.963	31.897	28.925	30.886	28.425	0.0175554	0.874654	0.913679	933.9	949	no
Mdes000827	X1.7	-	9406421	9410751	3145	9980	8355	10396	6129	1744	3690	134.645	118.233	161.34	89.036	25.818	47.453	-1.26908	0.00103053	0.00299713	9460.8	8621.3	yes
Mdes000828	X1.7	-	9411264	9417707	4941	2089	1815	1997	2580	1732	2116	17.939	16.348	19.727	23.856	16.321	17.32	0.141228	0.451478	0.568679	1938.1	2371.3	no
Mdes000829	X1.7	+	9418609	9421859	2810	1823	1488	1616	1784	1280	1605	27.527	23.567	28.069	29.006	21.208	23.101	-0.058758	0.728648	0.807864	1616.3	1764	no
Mdes000830	X1.7	-	9421875	9424533	2127	49	71	64	89	60	82	0.977	1.486	1.469	1.912	1.313	1.559	0.337776	0.222271	0.323797	60.5	79.2	no
Mdes000831	X1.7	-	9424975	9428014	2423	141	125	157	401	562	585	2.469	2.296	3.163	7.561	10.799	9.765	1.86877	8.57351e-17	1.23126e-15	139.4	287.5	yes
Mdes000832	X1.7	-	9429102	9431881	2306	98	82	96	191	122	118	1.803	1.583	2.032	3.784	2.463	2.07	0.659586	0.0210598	0.0434197	90.7	148.1	yes
Mdes000833	X1.7	+	9453007	9458737	3358	550	451	247	286	430	481	6.95	5.977	3.59	3.891	5.962	5.793	-0.0237278	0.937531	0.959426	403.5	276.4	no
Mdes000834	X1.7	+	9458774	9459341	375	113	113	77	82	66	97	12.786	13.411	10.022	9.99	8.194	10.462	-0.282203	0.221871	0.323296	98.6	82.5	no
Mdes000835	X1.7	+	9463232	9466081	785	167	125	122	87	127	136	9.027	7.087	7.586	5.063	7.532	7.007	-0.216927	0.375427	0.493153	135.3	108.9	no
Mdes000836	X1.7	-	9463734	9464037	243	8	4	9	2	2	10	1.397	0.733	1.808	0.376	0.383	1.664	-0.542748	0.490774	0.605599	7	5.8	no
Mdes000837	X1.7	+	9472365	9473020	631	4	7	4	7	1	0	0.269	0.494	0.309	0.507	0.074	0	-0.664023	0.492919	0.607393	4.9	5.7	no
Mdes000838	X1.7	+	9485298	9485949	423	99	76	48	59	85	105	9.931	7.996	5.539	6.372	9.356	10.039	0.183117	0.570499	0.676847	72.2	55.5	no
Mdes000839	X1.7	+	9529608	9542442	2398	5709	5257	4118	3536	3815	5072	101.016	97.567	83.817	67.369	74.071	85.543	-0.259368	0.0941901	0.158835	4918.6	3980.1	no
Mdes000840	X1.7	+	9550575	9550959	268	1	2	2	6	6	4	0.158	0.332	0.364	1.023	1.042	0.604	1.44255	0.0869748	0.148184	1.7	4.1	no
Mdes000841	X1.7	-	9551535	9551689	125	86	62	35	38	76	85	29.192	22.075	13.666	13.889	28.308	27.502	0.149547	0.713224	0.795422	59.1	37.9	no
Mdes000842	X1.7	+	9552693	9572503	7044	19798	19127	12039	14098	23377	25490	119.257	120.848	83.42	91.439	154.516	146.354	0.331644	0.203739	0.301751	16550.9	13553.4	no
Mdes000843	X1.7	-	9563919	9564498	506	183	179	109	117	181	220	15.346	15.744	10.514	10.564	16.654	17.584	0.160702	0.571559	0.677734	152.9	117.3	no
Mdes000844	X1.7	-	9579773	9580135	363	786	575	696	372	191	331	91.875	70.498	93.584	46.82	24.498	36.879	-1.17829	7.17279e-06	3.1286e-05	675.5	557.6	yes
Mdes000845	X1.7	-	9588592	9591103	2189	577	623	613	535	482	634	11.184	12.666	13.668	11.166	10.252	11.714	-0.121778	0.356045	0.472694	595.5	596.9	no
Mdes000846	X1.7	+	9591541	9592714	1014	646	736	575	939	1119	1055	27.032	32.304	27.677	42.308	51.38	42.079	0.696814	7.02503e-06	3.06649e-05	639.7	782.8	yes
Mdes000847	X1.7	-	9592660	9594576	1553	2371	2554	2504	3388	3850	4065	64.78	73.192	78.697	99.671	115.423	105.863	0.622942	1.88414e-06	9.16293e-06	2439.9	3051.4	yes
Mdes000848	X1.7	+	9594575	9597448	2321	5995	7030	5448	7128	8006	8552	109.596	134.801	114.567	140.31	160.599	149.021	0.382946	0.00325702	0.00839136	6039.2	6514.8	yes
Mdes000849	X1.7	+	9601355	9603413	266	76	74	52	36	37	50	12.123	12.381	9.542	6.183	6.476	7.602	-0.684267	0.0115599	0.0257752	65.8	45.8	yes
Mdes000850	X1.7	+	9623340	9625831	923	100	80	68	74	68	86	4.597	3.857	3.596	3.663	3.43	3.768	-0.0976991	0.668358	0.759852	80.9	73.7	no
Mdes000851	X1.7	-	9625915	9626500	566	51	55	39	42	25	45	3.823	4.325	3.363	3.39	2.056	3.216	-0.349048	0.263415	0.371416	47.3	42	no
Mdes000852	X1.7	-	9626710	9632426	5249	2279	2372	1907	2284	2494	3068	18.423	20.112	17.733	19.88	22.122	23.639	0.277975	0.025412	0.0511615	2142.8	2172.8	no
Mdes000853	X1.7	+	9632411	9635639	2496	1247	1391	1315	1487	1477	1773	21.198	24.803	25.714	27.218	27.551	28.729	0.276263	0.0163821	0.0349445	1297.7	1453.4	yes
Mdes000854	X1.7	-	9636464	9641130	1611	159	160	132	120	74	144	4.188	4.42	3.999	3.403	2.139	3.615	-0.402141	0.0955482	0.160713	147.4	131	no
Mdes000855	X1.7	-	9693005	9693953	651	941	908	963	1704	373	573	61.332	62.075	72.201	119.587	26.677	35.598	-0.0571305	0.904621	0.935527	924	1378	no
Mdes000856	X1.7	-	9724236	9724681	378	13	11	8	5	7	11	1.459	1.295	1.033	0.604	0.862	1.177	-0.431397	0.447128	0.564403	10.4	6.8	no
Mdes000857	X1.7	-	9732463	9732794	198	8	8	17	3	3	2	1.714	1.798	4.191	0.692	0.705	0.409	-1.81264	0.0128736	0.0283683	11.1	10.5	yes
Mdes000858	X1.7	-	9757562	9762850	449	12	6	2	9	2	2	1.134	0.595	0.217	0.916	0.207	0.18	-0.46991	0.583111	0.687336	6.4	5.6	no
Mdes000859	X1.7	+	9798988	9813782	1449	1415	1482	960	925	964	1366	41.435	45.519	32.337	29.165	30.975	38.127	-0.222696	0.245616	0.351088	1254.4	979.2	no
Mdes000860	X1.7	+	9827850	9831520	545	47	59	29	21	34	27	3.659	4.818	2.597	1.76	2.905	2.004	-0.65939	0.0832586	0.142933	43.7	26	no
Mdes000861	X1.7	+	9832037	9836755	2574	495	441	227	154	170	239	8.16	7.625	4.304	2.733	3.075	3.755	-1.00193	0.000525024	0.00162047	375.9	198.5	yes
Mdes000862	X1.7	+	9864368	9868204	3004	689	624	427	358	545	615	9.732	9.245	6.938	5.445	8.447	8.28	-0.167011	0.49503	0.609073	565.6	408.3	no
Mdes000863	X1.7	+	9870139	9890799	4433	1418	1326	1331	1342	1223	1346	13.572	13.312	14.655	13.831	12.845	12.28	-0.0378023	0.731809	0.810111	1336.7	1388	no
Mdes000864	X1.7	+	9893758	9897322	2600	847	934	833	754	798	938	13.823	15.988	15.638	13.249	14.29	14.591	-0.0516585	0.659398	0.752446	856.8	824.9	no
Mdes000865	X1.7	+	9897341	9899046	1369	5761	5528	5418	7580	7427	8358	178.556	179.712	193.167	252.965	252.588	246.919	0.503286	6.44004e-09	4.63992e-08	5479	6729.5	yes
Mdes000866	X1.7	-	9900424	9903857	2348	717	764	585	419	455	610	12.957	14.481	12.161	8.153	9.022	10.507	-0.457579	0.00371625	0.0094621	674.5	522.9	yes
Mdes000867	X1.7	+	9905675	9906945	1200	96	102	84	69	43	77	3.394	3.783	3.417	2.627	1.668	2.595	-0.557532	0.0266993	0.0534017	92.2	79.6	no
Mdes000868	X1.7	+	9907237	9909200	1537	567	527	580	725	641	670	15.653	15.26	18.418	21.551	19.417	17.63	0.302117	0.0451563	0.0844187	550.3	676.3	no
Mdes000869	X1.7	-	9909189	9913624	4032	1921	1763	1783	1740	1598	2061	20.216	19.46	21.584	19.716	18.453	20.673	-0.00330007	0.975343	0.985234	1793.2	1829.9	no
Mdes000870	X1.7	+	9913687	9914823	997	373	416	358	349	352	381	15.874	18.57	17.526	15.993	16.438	15.456	-0.0612714	0.635931	0.73281	375.7	367.2	no
Mdes000871	X1.7	+	9914950	9916861	1592	430	468	451	478	459	510	11.461	13.083	13.827	13.718	13.424	12.956	0.120276	0.347958	0.464152	442.9	482.2	no
Mdes000872	X1.7	-	9916878	9918507	841	73226	73418	65452	77944	75227	91751	3694.45	3885.26	3798.6	4234.3	4164.68	4412.35	0.226427	0.00169969	0.00469615	69437.7	74347.1	yes
Mdes000873	X1.7	+	9918721	9919669	583	37793	40685	36748	42580	38588	44449	2750.58	3105.84	3076.53	3336.81	3081.68	3083.53	0.144958	0.106352	0.175635	37768.2	41139.6	no
Mdes000874	X1.7	+	9920686	9921286	426	263	265	279	248	287	257	26.196	27.685	31.966	26.597	31.367	24.399	-0.00257356	0.988568	0.99309	265.3	274	no
Mdes000875	X1.7	-	9921424	9926498	2014	1480	1479	1427	2437	2407	2909	31.181	32.683	34.583	55.283	55.644	58.417	0.837362	8.77164e-19	1.38511e-17	1438.6	1997.1	yes
Mdes000876	X1.7	-	9927455	9929434	1822	1821	2002	1800	1705	1580	2025	42.407	48.902	48.219	42.753	40.375	44.95	-0.0667987	0.522159	0.634209	1843.3	1821	no
Mdes000877	X1.7	+	9929750	9936702	2024	6220	6280	6380	5087	4698	5841	130.395	138.09	153.853	114.828	108.07	116.716	-0.258266	0.0136843	0.029882	6201.2	5966.8	yes
Mdes000878	X1.7	-	9936611	9938155	1307	532	570	515	773	792	907	17.271	19.409	19.232	27.021	28.213	28.066	0.630804	1.16356e-08	8.08081e-08	530	666.4	yes
Mdes000879	X1.7	-	9941130	9949064	1089	642	570	539	686	876	954	25.014	23.295	24.158	28.78	37.452	35.43	0.541929	0.000772928	0.00231069	573.2	634.8	yes
Mdes000881	X1.7	+	9978426	9979674	957	2131	2344	2074	2954	3433	3497	94.483	109.008	105.778	141.024	167.019	147.788	0.615897	1.56172e-06	7.71541e-06	2146.1	2602.7	yes
Mdes000882	X1.7	-	9979692	9981361	1523	465	392	421	269	164	230	12.955	11.455	13.492	8.07	5.014	6.108	-0.922952	1.2902e-05	5.37759e-05	419.3	359.7	yes
Mdes000883	X1.7	+	9982408	9985301	1231	16	25	28	7	14	24	0.551	0.904	1.11	0.26	0.53	0.789	-0.595051	0.251263	0.357786	22.8	18.4	no
Mdes000884	X1.7	+	10003345	10005672	2002	78	83	79	91	83	87	1.653	1.845	1.926	2.077	1.93	1.758	0.142171	0.502338	0.616118	78.8	88.2	no
Mdes000885	X1.7	-	10006346	10008001	690	28	31	23	27	31	27	1.722	2	1.627	1.788	2.092	1.583	0.0802302	0.813821	0.871066	26.8	25.9	no
Mdes000886	X1.7	-	10008171	10009363	929	78302	74947	68822	80400	77838	96405	3576.34	3590.48	3615.83	3953.99	3901.03	4197	0.215332	0.00688843	0.0163507	72712.1	77381	yes
Mdes000887	X1.7	+	10010408	10014221	1790	7339	7885	7035	6209	5314	6110	173.966	196.048	191.826	158.476	138.22	138.052	-0.313734	0.00269892	0.00711065	7293.6	6885.2	yes
Mdes000888	X1.7	-	10015421	10018402	2562	7143	6942	6609	7702	7759	9030	118.299	120.592	125.908	137.347	141.004	142.549	0.261765	0.00153516	0.00428439	6782.9	7421.3	yes
Mdes000889	X1.7	+	10015721	10016401	565	6174	6015	5721	6908	7059	8118	463.66	473.806	494.22	558.597	581.699	581.107	0.321302	0.000164609	0.000560574	5870.5	6547	yes
Mdes000890	X1.7	+	10022590	10025656	1038	271	221	178	121	134	196	11.078	9.476	8.37	5.326	6.011	7.637	-0.548995	0.0146278	0.0316278	218.3	155.8	yes
Mdes000891	X1.7	-	10035453	10053390	1550	346	317	216	168	197	258	9.472	9.102	6.802	4.952	5.917	6.732	-0.46902	0.0315921	0.0618169	285.8	199.9	no
Mdes000892	X1.7	-	10064204	10072578	2072	1705	1500	1499	1888	1463	1848	34.915	32.219	35.311	41.63	32.874	36.072	0.162512	0.225358	0.327485	1541.6	1755.2	no
Mdes000893	X1.7	+	10073728	10074581	676	1628	1606	1628	1592	1280	1518	102.185	105.733	117.545	107.595	88.159	90.82	-0.128577	0.32326	0.437993	1596.4	1672.5	no
Mdes000894	X1.7	+	10074697	10075363	525	1109	1299	1119	1188	1363	1321	89.63	110.119	104.032	103.384	120.876	101.765	0.159948	0.266755	0.375293	1155.9	1197.4	no
Mdes000895	X1.7	-	10075332	10077857	1470	1587	1627	1588	1749	1731	1719	45.808	49.259	52.727	54.358	54.826	47.295	0.138417	0.262506	0.370288	1576	1731.4	no
Mdes000896	X1.7	+	10076326	10077115	587	890	888	894	896	916	830	64.333	67.327	74.335	69.737	72.654	57.187	0.0106301	0.944176	0.964211	877.3	929.5	no
Mdes000897	X1.7	+	10077907	10080943	1982	4507	4643	4037	4499	4556	4876	96.486	104.258	99.415	103.707	107.025	99.498	0.103668	0.247013	0.352584	4316.2	4428.3	no
Mdes000898	X1.7	-	10080516	10088708	2107	20256	19450	17665	20174	21850	24491	407.915	410.836	409.21	437.444	482.826	470.108	0.234766	0.0146074	0.0315916	18780.7	19625.9	yes
Mdes000899	X1.7	+	10089468	10092711	2548	1648	1693	1621	1447	1062	1432	27.443	29.571	31.051	25.946	19.406	22.73	-0.315885	0.0259916	0.0521704	1627.8	1594.8	no
Mdes000900	X1.7	-	10092483	10096822	2725	1140	1192	1128	1032	839	1116	17.751	19.468	20.204	17.302	14.335	16.564	-0.196599	0.103877	0.17252	1135	1122.6	no
Mdes000901	X1.7	+	10097003	10099137	1535	475	600	492	864	885	828	13.13	17.396	15.644	25.716	26.843	21.816	0.7427	5.57279e-06	2.47547e-05	513.4	700.7	yes
Mdes000902	X1.7	-	10103187	10125236	4861	3719	3907	3345	2050	1728	2572	32.462	35.771	33.587	19.267	16.551	21.399	-0.774054	2.44295e-09	1.86769e-08	3590.4	2813.7	yes
Mdes000903	X1.7	+	10121393	10121693	236	0	0	6	2	1	2	0	0	1.241	0.387	0.197	0.343	-0.210777	0.852693	0.899027	2.1	4.2	no
Mdes000904	X1.7	-	10125381	10126235	855	564	696	532	502	532	558	27.989	36.229	30.37	26.825	28.97	26.395	-0.144279	0.3243	0.439019	586	537.2	no
Mdes000905	X1.7	+	10126364	10132303	5103	4201	4448	3838	4496	4906	4997	34.931	38.793	36.709	40.253	44.762	39.604	0.230981	0.0353749	0.0682444	4087.7	4321.6	no
Mdes000906	X1.7	-	10131874	10135679	3364	560	549	594	737	618	719	7.063	7.263	8.618	10.009	8.553	8.644	0.300126	0.0370433	0.0709676	560	689.8	no
Mdes000907	X1.7	+	10136030	10140574	2650	971	1044	947	1410	1546	1611	15.547	17.533	17.442	24.309	27.162	24.587	0.645971	3.97908e-08	2.55619e-07	971	1219.6	yes
Mdes000908	X1.7	+	10144714	10147562	1860	52	119	126	50	20	69	1.186	2.847	3.306	1.228	0.501	1.5	-1.07282	0.025807	0.0518713	98.5	92.1	no
Mdes000909	X1.7	-	10147709	10150726	624	4	0	2	4	4	2	0.272	0	0.156	0.293	0.298	0.13	0.610879	0.526281	0.638087	2	3.1	no
Mdes000910	X1.7	-	10156014	10157528	1167	18	37	24	30	21	47	0.654	1.411	1.004	1.174	0.838	1.629	0.301408	0.478484	0.594392	25.9	28	no
Mdes000911	X1.7	+	10160600	10163123	687	21	17	11	2	3	9	1.297	1.101	0.782	0.133	0.203	0.53	-1.65767	0.00909207	0.0208617	15.9	6.8	yes
Mdes000912	X1.7	-	10186265	10187356	777	475	427	280	364	545	646	25.939	24.458	17.589	21.403	32.657	33.625	0.417593	0.103258	0.171626	383.9	333.6	no
Mdes000913	X1.7	-	10191119	10194931	3077	5630	5451	4246	3637	3592	4834	77.636	78.843	67.352	54.002	54.352	63.538	-0.325114	0.0151544	0.0326468	5000.2	4099.3	yes
Mdes000914	X1.7	-	10202498	10214766	1566	1238	991	600	580	764	967	33.544	28.164	18.701	16.921	22.715	24.974	-0.258816	0.339005	0.454972	916.2	613	no
Mdes000915	X1.7	+	10230541	10234560	2799	947	979	1077	465	161	476	14.356	15.567	18.781	7.59	2.678	6.878	-1.42235	5.41201e-05	0.000202764	988.6	806.5	yes
Mdes000916	X1.7	+	10240714	10247436	2907	165	193	196	170	169	216	2.408	2.955	3.291	2.672	2.707	3.005	0.0142597	0.937913	0.959646	182.3	190.3	no
Mdes000917	X1.7	-	10247416	10257299	5169	3531	3071	3104	3410	3333	3743	28.985	26.442	29.31	30.14	30.021	29.287	0.132203	0.205003	0.303099	3181.3	3379.8	no
Mdes000918	X1.7	+	10260539	10263586	2139	16	11	14	12	6	6	0.317	0.229	0.319	0.256	0.131	0.113	-0.703009	0.204044	0.302046	13.5	13.5	no
Mdes000919	X1.7	+	10268255	10275328	2310	582	360	513	887	619	825	10.69	6.936	10.839	17.543	12.476	14.444	0.685573	0.00402015	0.0101454	478.6	723.5	yes
Mdes000920	X1.7	+	10277043	10294700	5372	16229	16089	15011	11504	9270	10798	128.185	133.293	136.386	97.838	80.343	81.295	-0.560921	1.48025e-06	7.34894e-06	15509.5	13801.9	yes
Mdes000921	X1.7	+	10295218	10297913	1845	1042	964	939	1297	1567	1512	23.964	23.254	24.841	32.117	39.544	33.144	0.594796	3.40878e-05	0.000132223	965.2	1157.8	yes
Mdes000922	X1.7	-	10298083	10315303	2853	1703	1688	1460	1721	1800	2214	25.328	26.332	24.977	27.56	29.375	31.386	0.260014	0.0146026	0.0315891	1586.8	1649.4	yes
Mdes000923	X1.7	+	10310420	10311614	891	32	32	26	37	28	26	1.524	1.598	1.424	1.897	1.463	1.18	0.045477	0.894281	0.928251	29.4	32.6	no
Mdes000924	X1.7	+	10325602	10337029	6467	61	73	50	97	94	70	0.4	0.502	0.377	0.685	0.677	0.438	0.536499	0.0579529	0.10457	60	75.9	no
Mdes000925	X1.7	-	10337207	10342086	4047	2084	1935	1797	1608	1374	1654	21.85	21.279	21.673	18.153	15.807	16.529	-0.305556	0.0027987	0.00734756	1904.1	1770	yes
Mdes000926	X1.7	-	10344000	10347740	2309	61640	58300	43557	56421	75036	86025	1132.71	1123.72	920.727	1116.38	1513.04	1506.8	0.434293	0.0193394	0.0403338	53275.1	51797	yes
Mdes000927	X1.7	+	10348300	10355442	3995	2854	3140	2961	2903	2725	3042	30.312	34.981	36.176	33.199	31.758	30.796	-0.0268347	0.803508	0.863536	2939.1	3045.7	no
Mdes000928	X1.7	-	10355550	10358548	2456	2892	2953	2651	3194	2964	3326	49.963	53.512	52.684	59.416	56.189	54.771	0.181009	0.0338797	0.0657523	2782.6	3030.2	no
Mdes000929	X1.7	+	10358858	10365331	2439	1422	1356	1184	782	500	812	24.738	24.744	23.694	14.648	9.545	13.465	-0.900627	8.2761e-07	4.2929e-06	1295.7	1024.7	yes
Mdes000930	X1.7	-	10365624	10383165	10410	7472	7339	6275	5914	6273	7355	30.456	31.376	29.421	25.955	28.056	28.575	-0.0879889	0.371671	0.488969	6894.8	6333	no
Mdes000931	X1.7	+	10383705	10392216	5752	4359	4062	3161	2668	2496	3202	32.155	31.429	26.823	21.192	20.204	22.514	-0.445131	0.000481845	0.00150126	3776.7	3031.6	yes
Mdes000932	X1.7	+	10392810	10395397	946	132	120	124	409	416	378	5.921	5.646	6.398	19.753	20.474	16.161	1.6956	4.90063e-21	8.44693e-20	123.4	274.1	yes
Mdes000933	X1.7	-	10395275	10401545	2419	2405	2230	2262	3110	3515	3463	42.185	41.028	45.641	58.738	67.654	57.899	0.570876	1.01319e-05	4.30317e-05	2262.7	2781.7	yes
Mdes000934	X1.7	-	10428779	10433151	714	47	52	51	36	28	41	2.793	3.241	3.486	2.304	1.826	2.322	-0.493635	0.083856	0.143764	49.3	45.3	no
Mdes000935	X1.7	-	10450816	10452424	851	122	146	125	115	71	99	6.083	7.635	7.169	6.174	3.884	4.705	-0.440899	0.0610331	0.109495	128.8	124.7	no
Mdes000936	X1.7	-	10464906	10469916	4160	571	582	523	680	696	797	5.824	6.226	6.136	7.468	7.79	7.749	0.394551	0.000205104	0.000685936	548.9	623.2	yes
Mdes000937	X1.7	+	10472109	10476970	4499	9787	9430	7443	8838	11131	11902	92.303	93.284	80.747	89.75	115.192	106.994	0.283443	0.0668387	0.118496	8699.5	8441.5	no
Mdes000938	X1.7	+	10479047	10486972	3735	819	814	721	1113	1124	1273	9.304	9.699	9.422	13.614	14.011	13.785	0.597381	5.14082e-10	4.24062e-09	770.5	948.7	yes
Mdes000939	X1.7	-	10486983	10489251	1754	3995	3999	3790	4915	4884	5268	96.643	101.469	105.465	128.023	129.643	121.471	0.376151	3.39239e-05	0.000131646	3863.5	4509.9	yes
Mdes000940	X1.7	+	10489634	10491819	2021	413	476	490	978	1086	899	8.671	10.482	11.834	22.109	25.019	17.991	1.12276	9.3983e-09	6.63731e-08	453.8	757.7	yes
Mdes000941	X1.7	-	10492015	10500923	3416	994	1162	946	1501	1651	1649	12.347	15.139	13.517	20.075	22.503	19.524	0.654834	1.02486e-06	5.23835e-06	1015.2	1265.5	yes
Mdes000942	X1.7	+	10510412	10512585	1426	165	162	170	139	95	113	4.91	5.056	5.819	4.453	3.102	3.205	-0.494926	0.0212888	0.0438338	163.3	160.8	yes
Mdes000943	X1.7	+	10512837	10523286	1131	803	734	472	460	652	767	30.125	28.883	20.369	18.582	26.84	27.428	-0.0674278	0.780898	0.847376	652.3	484.1	no
Mdes000944	X1.7	+	10530865	10555039	3663	2843	2468	2120	2945	3354	3249	32.932	29.986	28.249	36.732	42.631	35.873	0.391519	0.00683741	0.0162476	2426.3	2622.5	yes
Mdes000945	X1.7	+	10555924	10560975	2940	753	756	358	248	362	590	10.867	11.444	5.943	3.854	5.733	8.116	-0.605009	0.0796262	0.137593	603.3	315.7	no
Mdes000946	X1.7	+	10565884	10567200	372	133	128	87	53	65	69	15.17	15.314	11.415	6.509	8.135	7.502	-0.85723	0.000413627	0.00130318	113.2	73	yes
Mdes000947	X1.7	+	10567859	10568015	127	23	42	27	18	24	15	7.684	14.718	10.377	6.475	8.799	4.777	-0.629974	0.140703	0.222168	30.1	23.5	no
Mdes000948	X1.7	-	10570433	10573595	2368	322	243	271	456	330	429	5.77	4.567	5.586	8.798	6.488	7.327	0.553601	0.00352155	0.00902083	274.1	375.8	yes
Mdes000949	X1.7	-	10582514	10592569	5930	1654	1441	1145	1634	2106	2268	11.835	10.815	9.424	12.589	16.535	15.468	0.527691	0.00298671	0.00778153	1382.1	1438.5	yes
Mdes000950	X1.7	-	10593432	10594211	637	6636	6667	6065	6615	6499	7312	442.026	465.805	464.716	474.444	475.018	464.25	0.0983572	0.192755	0.288098	6344	6579.4	no
Mdes000951	X1.7	+	10593838	10594137	233	4258	4063	3637	4192	4088	4637	775.409	776.076	761.876	821.978	816.88	804.89	0.133974	0.0959333	0.161282	3912.9	4060.3	no
Mdes000952	X1.7	+	10595014	10597548	1960	1969	2051	1848	1394	1016	1400	42.626	46.572	46.02	32.494	24.135	28.889	-0.604628	1.54821e-05	6.36102e-05	1922.5	1687.8	yes
Mdes000953	X1.7	-	10597724	10600176	1865	65146	64795	60244	74293	70963	81116	1482.14	1546.24	1576.64	1819.97	1771.56	1759.07	0.271822	0.000146162	0.000503355	62320.3	69732.1	yes
Mdes000954	X1.7	+	10600263	10601820	1291	713	772	724	921	908	1013	23.434	26.614	27.372	32.593	32.746	31.735	0.382586	0.000564917	0.00173547	724.8	852.4	yes
Mdes000955	X1.7	+	10602907	10606569	2521	500	514	526	648	658	761	8.415	9.074	10.184	11.743	12.152	12.209	0.439801	0.000490694	0.00152578	506	608.5	yes
Mdes000956	X1.7	-	10606654	10614102	3940	3212	3071	2965	2547	2329	2735	34.591	34.689	36.73	29.534	27.522	28.075	-0.261149	0.00280809	0.00736881	3031.6	2866.3	yes
Mdes000957	X1.7	+	10629272	10630771	1193	92	67	108	376	370	402	3.272	2.499	4.419	14.399	14.44	13.628	2.09603	1.39425e-19	2.25996e-18	88.3	248.8	yes
Mdes000958	X1.7	+	10693031	10695086	813	129	116	106	107	93	138	6.733	6.35	6.364	6.013	5.326	6.865	-0.0392282	0.842146	0.891143	114.8	110.6	no
Mdes000959	X1.7	-	10771804	10773001	1086	123	95	123	67	58	81	4.806	3.893	5.528	2.819	2.487	3.017	-0.70958	0.00305064	0.00793	112.3	99.2	yes
Mdes000960	X1.7	+	10776040	10777874	1084	93	82	68	84	47	62	3.64	3.367	3.062	3.54	2.019	2.313	-0.301795	0.28963	0.400697	79.3	78.8	no
Mdes000961	X1.7	-	10791394	10793729	1811	117	159	123	145	136	98	2.741	3.907	3.315	3.658	3.496	2.189	-0.0355986	0.895249	0.928862	130.6	139	no
Mdes000962	X1.7	+	10830320	10833256	1096	2	2	0	4	0	2	0.077	0.081	0	0.167	0	0.074	0.412365	0.710583	0.793277	1.3	2	no
Mdes000963	X1.7	-	10844127	10845366	747	49	42	34	32	30	37	2.783	2.502	2.222	1.957	1.87	2.003	-0.308033	0.300746	0.413472	40.8	34.3	no
Mdes000964	X1.7	-	10875840	10878108	1624	1116	1158	1167	1416	1371	1576	29.158	31.735	35.074	39.836	39.306	39.249	0.358858	0.00133114	0.00377698	1130.4	1339	yes
Mdes000965	X1.7	-	10878660	10887575	4582	4523	4230	3918	3882	3901	4511	41.884	41.086	41.736	38.708	39.639	39.817	-0.0225897	0.790301	0.854112	4148.5	4050.8	no
Mdes000966	X1.7	+	10888096	10889846	662	2337	2252	2199	3315	3818	3829	149.79	151.399	162.13	228.781	268.523	233.928	0.713096	1.22184e-08	8.44801e-08	2226	2852.9	yes
Mdes000967	X1.7	-	10889836	10894801	3207	1490	1359	1187	1480	1464	1581	19.714	18.86	18.065	21.084	21.254	19.938	0.190732	0.0774319	0.134411	1319.1	1382.2	no
Mdes000968	X1.7	+	10896145	10903205	3466	2514	2392	2018	1991	2078	2432	30.776	30.715	28.418	26.244	27.914	28.379	-0.0680895	0.517559	0.630095	2262.5	2082.1	no
Mdes000969	X1.7	+	10907215	10911099	354	31	15	11	12	16	16	3.716	1.886	1.517	1.549	2.104	1.828	-0.319441	0.529193	0.640437	18.4	11.9	no
Mdes000970	X1.7	+	10932665	10980471	5568	686	654	317	308	383	669	5.228	5.227	2.779	2.527	3.203	4.859	-0.261988	0.43194	0.549972	535.4	324.6	no
Mdes000971	X1.7	+	10980742	10981285	441	64	83	36	57	35	77	6.158	8.376	3.984	5.905	3.695	7.062	-0.0952182	0.799975	0.861583	59.2	48.1	no
Mdes000972	X1.7	-	10981663	10983573	186	165	225	163	103	117	125	37.64	53.837	42.773	25.3	29.287	27.18	-0.651288	0.0016616	0.00459968	180.8	138.7	yes
Mdes000973	X1.7	-	10984976	10988699	2092	5633	5506	5381	3318	1633	3127	114.251	117.135	125.545	72.462	36.344	60.453	-1.01412	4.3719e-05	0.000166231	5418.6	4536.7	yes
Mdes000974	X1.7	+	10989403	10989920	256	14	10	5	4	2	2	2.32	1.738	0.953	0.714	0.364	0.316	-1.60947	0.0293453	0.0579901	9.3	4.7	no
Mdes000975	X1.7	-	10990819	10992623	1534	2743	2763	2661	2914	3032	3299	75.872	80.162	84.667	86.788	92.025	86.979	0.199195	0.0433428	0.081505	2678.9	2892.7	no
Mdes000976	X1.7	-	11005326	11013743	1600	33	46	48	80	63	64	0.875	1.28	1.464	2.284	1.833	1.618	0.712513	0.0175044	0.0369646	41.9	66.2	yes
Mdes000977	X1.7	+	11019210	11024868	4557	1623	1572	1378	1183	1004	1147	15.112	15.353	14.759	11.86	10.258	10.18	-0.430664	0.000111547	0.000392833	1495.9	1331.7	yes
Mdes000978	X1.7	+	11025745	11031533	1186	470	373	294	240	265	333	16.815	13.997	12.099	9.245	10.403	11.356	-0.41317	0.0368313	0.0706247	370.1	277.8	no
Mdes000979	X1.7	-	11029608	11030099	386	4	1	1	0	2	3	0.44	0.115	0.126	0	0.241	0.314	-0.176805	0.867114	0.908798	1.9	0.5	no
Mdes000980	X1.7	+	11048582	11052335	1584	517	434	362	313	351	443	13.849	12.194	11.154	9.028	10.317	11.311	-0.223839	0.198156	0.29468	428.3	351	no
Mdes000981	X1.7	+	11065614	11077919	4043	996	1087	873	548	353	604	10.453	11.966	10.539	6.193	4.065	6.042	-0.955362	6.05879e-07	3.21279e-06	966.4	741	yes
Mdes000982	X1.7	-	11074279	11074874	413	186	171	147	73	65	106	19.109	18.427	17.373	8.075	7.328	10.38	-1.02464	1.22879e-06	6.20478e-06	164.7	114.9	yes
Mdes000983	X1.7	+	11082133	11087255	4141	660	673	592	691	745	802	6.763	7.233	6.978	7.624	8.376	7.833	0.24003	0.0340698	0.0660613	630.2	665.3	no
Mdes000984	X1.7	+	11089831	11090527	384	261	244	224	425	445	461	28.84	28.28	28.472	50.565	53.955	48.554	0.890359	5.11745e-11	4.70607e-10	238.6	335.1	yes
Mdes000985	X1.7	-	11089892	11093733	3380	4306	4059	3685	4584	4567	5447	54.055	53.446	53.213	61.962	62.91	65.177	0.296549	0.000488828	0.00152053	3943.7	4285.6	yes
Mdes000986	X1.7	+	11093816	11098027	3532	1747	1735	1540	1627	1747	1948	20.987	21.862	21.281	21.046	23.029	22.306	0.105681	0.288573	0.399525	1643.8	1643.8	no
Mdes000987	X1.7	-	11098126	11103311	3956	2656	2585	2323	2326	2259	2542	28.487	29.082	28.661	26.863	26.587	25.988	-0.0630991	0.441327	0.558769	2475.9	2414.2	no
Mdes000988	X1.7	+	11106311	11112768	3199	73	97	84	257	317	318	0.968	1.349	1.282	3.67	4.614	4.02	1.82005	2.2803e-18	3.52921e-17	83.4	175.5	yes
Mdes000989	X1.7	+	11114350	11133943	9962	4263	3874	3352	5777	7397	8302	18.157	17.307	16.423	26.494	34.571	33.705	0.920947	6.33831e-09	4.57239e-08	3754.1	4717.9	yes
Mdes000990	X1.7	+	11139447	11161874	18085	36042	37014	25113	26584	37368	43285	84.561	91.088	67.776	67.158	96.202	96.8	0.152255	0.468096	0.584881	31952	26832	no
Mdes000991	X1.7	+	11162726	11197576	22474	12645	12905	8777	13943	24001	27390	23.874	25.556	19.062	28.345	49.722	49.291	0.941762	0.000275931	0.000900481	11172.5	11749.8	yes
Mdes000992	X1.7	-	11197458	11202399	3138	4355	4212	4175	2929	2216	2853	58.887	59.738	64.938	42.644	32.879	36.771	-0.653134	8.29424e-07	4.30101e-06	4180.3	3700.7	yes
Mdes000993	X1.7	-	11202647	11203576	752	209	161	115	164	183	163	11.793	9.528	7.464	9.964	11.33	8.766	0.111423	0.649116	0.74395	157.5	144.4	no
Mdes000994	X1.7	+	11203415	11203996	385	9	10	7	5	4	5	0.992	1.156	0.887	0.593	0.484	0.525	-0.80138	0.201649	0.298992	8.5	6.3	no
Mdes000995	X1.7	+	11204020	11204543	327	1	2	6	5	3	3	0.13	0.272	0.896	0.699	0.427	0.371	0.235607	0.788966	0.853138	3.1	5.7	no
Mdes000996	X1.7	+	11204616	11209956	2578	4016	3866	2892	2415	2753	3437	66.099	66.741	54.754	42.799	49.719	53.92	-0.300399	0.0575815	0.103956	3511.5	2760.4	no
Mdes000997	X1.7	-	11214105	11217160	2193	6384	5911	5876	6903	7114	8341	123.519	119.96	130.78	143.812	151.035	153.828	0.316487	0.0012058	0.00345584	5958.4	6626.4	yes
Mdes000998	X1.7	+	11217418	11217996	579	2596	2556	2500	3378	3839	4081	190.242	196.47	210.745	266.548	308.704	285.065	0.581452	8.97593e-07	4.63626e-06	2510.2	3044.2	yes
Mdes000999	X1.7	+	11222750	11223110	341	9	14	25	10	7	22	1.12	1.827	3.578	1.34	0.956	2.609	-0.312888	0.604993	0.706519	16.1	18.3	no
Mdes001000	X1.7	+	11226818	11235275	4723	3451	3301	2897	2966	2775	3558	31.003	31.106	29.938	28.691	27.356	30.468	-0.0346674	0.709824	0.792702	3156	3044	no
Mdes001001	X1.7	+	11235557	11236076	445	1076	1163	1150	1194	1206	1274	102.597	116.314	126.135	122.585	126.18	115.788	0.136256	0.274207	0.38329	1113.3	1216.8	no
Mdes001002	X1.7	+	11236173	11236784	354	405	414	447	342	225	257	48.544	52.049	61.631	44.139	29.593	29.362	-0.595194	0.00594785	0.0143548	416.5	410.7	yes
Mdes001003	X1.7	-	11260001	11262668	1581	33	35	35	11	10	17	0.886	0.985	1.081	0.318	0.294	0.435	-1.38817	0.000356656	0.00113897	33.8	24.1	yes
Mdes001004	X1.7	+	11264324	11267406	2451	128	129	104	88	38	110	2.216	2.342	2.071	1.64	0.722	1.815	-0.599843	0.0785703	0.135971	117.9	99.9	no
Mdes001005	X1.7	-	11267484	11269302	1437	1907	1845	1868	2342	2557	2641	56.309	57.142	63.448	74.46	82.847	74.33	0.44439	0.000191468	0.000643346	1844.7	2181.8	yes
Mdes001006	X1.7	+	11269846	11274543	3780	1637	1668	1565	2542	3340	3353	18.375	19.639	20.208	30.724	41.139	35.875	0.941876	1.90637e-09	1.47591e-08	1596.6	2123.6	yes
Mdes001007	X1.7	+	11275452	11280846	3465	1530	1498	1208	1277	1265	1477	18.736	19.241	17.016	16.838	16.998	17.24	-0.0516151	0.627437	0.725494	1383.2	1289.8	no
Mdes001008	X1.7	-	11282266	11290670	2908	12308	11448	12469	12866	7917	10029	179.587	175.206	209.283	202.136	126.756	139.482	-0.214476	0.297575	0.409737	11905.9	13152.5	no
Mdes001009	X1.1	+	1277	11136	5893	3523	3382	3304	2453	2203	2931	25.366	25.542	27.365	19.018	17.405	20.116	-0.413567	6.11639e-05	0.000226676	3347.8	2997.5	yes
Mdes001010	X1.1	-	7791	8230	361	101	76	118	68	60	76	11.871	9.37	15.954	8.606	7.738	8.515	-0.517489	0.0581496	0.104849	97.5	97.1	no
Mdes001011	X1.1	-	20009	22010	1684	1383	1418	1358	1554	1546	1780	34.847	37.476	39.36	42.16	42.744	42.75	0.248912	0.00992085	0.022528	1364.3	1510.3	yes
Mdes001012	X1.1	+	22517	25576	400	2860	3267	3157	2558	2175	2293	303.38	363.499	385.222	292.17	253.164	231.846	-0.37885	0.0110611	0.0248311	3050.3	2973.4	yes
Mdes001013	X1.1	-	25352	31036	3152	54584	49039	47875	74518	82927	86364	734.785	692.419	741.343	1080.11	1224.93	1108.16	0.708405	6.48137e-10	5.27281e-09	49636.3	63307.7	yes
Mdes001014	X1.1	-	32185	33942	1692	843	820	818	1009	939	1018	21.14	21.569	23.597	27.245	25.839	24.333	0.2783	0.0145724	0.0315357	814.1	947	yes
Mdes001015	X1.1	-	45646	59742	2196	513	474	380	328	390	410	9.912	9.606	8.446	6.824	8.269	7.551	-0.248503	0.117334	0.190964	446	368.1	no
Mdes001016	X1.1	-	78523	84868	1759	383	337	255	176	200	274	9.239	8.527	7.076	4.571	5.294	6.3	-0.560887	0.00615665	0.0148024	317.5	224.6	yes
Mdes001017	X1.1	-	92757	98327	303	0	14	3	4	4	6	0	2.056	0.483	0.603	0.615	0.801	-0.200358	0.833583	0.885691	5.5	3.6	no
Mdes001018	X1.1	-	100366	100619	191	18	29	13	32	23	32	3.999	6.757	3.322	7.654	5.607	6.776	0.545484	0.1791	0.271334	19.4	23.2	no
Mdes001019	X1.1	+	100397	100629	167	18	31	13	35	24	32	4.573	8.261	3.799	9.575	6.691	7.75	0.564302	0.17555	0.266947	20.1	24.7	no
Mdes001020	X1.1	-	102572	102787	216	4	6	6	10	24	29	0.786	1.236	1.356	2.115	5.173	5.43	1.84601	0.00193328	0.00526261	5.3	8.3	yes
Mdes001021	X1.1	-	103516	111081	4792	966	852	760	1346	1503	1767	8.553	7.913	7.741	12.833	14.603	14.913	0.85893	9.30992e-11	8.32499e-10	842.7	1088.1	yes
Mdes001022	X1.1	+	121421	122201	531	386	430	438	568	446	444	30.844	36.04	40.26	48.871	39.106	33.818	0.239116	0.218116	0.318637	412.4	521.2	no
Mdes001023	X1.1	+	124303	126116	1557	548	620	593	861	730	900	14.934	17.722	18.589	25.264	21.829	23.378	0.514801	0.000115289	0.000404448	578.4	752.5	yes
Mdes001024	X1.1	-	140430	142996	2435	2287	2479	2237	1797	1648	2046	39.852	45.31	44.84	33.717	31.511	33.983	-0.333054	0.000520852	0.00160905	2295.5	2098.9	yes
Mdes001025	X1.1	-	143239	143920	546	3505	3491	3478	3920	3975	4099	272.381	284.558	310.909	328.011	338.96	303.627	0.217299	0.0501432	0.0922764	3438	3837.6	no
Mdes001026	X1.1	-	144296	146974	2402	2154	2266	2037	2787	3242	3352	38.05	41.986	41.392	53.01	62.841	56.44	0.560801	4.96315e-06	2.22766e-05	2115.6	2498	yes
Mdes001027	X1.1	+	144308	145030	645	1499	1517	1397	1826	2108	2224	98.61	104.674	105.714	129.341	152.165	139.454	0.501852	2.9703e-05	0.000116507	1446	1669.7	yes
Mdes001028	X1.1	+	147765	155655	3316	18687	18803	17127	24265	30820	33899	239.115	252.363	252.095	334.319	432.734	413.454	0.721633	6.67174e-07	3.51389e-06	17890.9	21427.5	yes
Mdes001029	X1.1	+	156588	157688	924	74	53	90	12531	17939	8934	3.398	2.553	4.754	619.596	903.919	391.047	7.3692	1.2649e-97	5.03987e-95	71.9	6437.3	yes
Mdes001030	X1.1	+	158211	158492	262	2	7	6	8	14	4	0.324	1.189	1.118	1.395	2.488	0.617	0.745318	0.319249	0.43362	5	7.3	no
Mdes001031	X1.1	+	159460	163034	2296	2049	2153	1965	1770	1988	2177	37.866	41.734	41.772	35.221	40.313	38.348	-0.0345136	0.762032	0.834136	2021.3	1941.4	no
Mdes001032	X1.1	+	166605	166811	207	39	47	32	26	25	15	7.994	10.105	7.545	5.738	5.623	2.931	-0.77456	0.0420935	0.0793997	38.5	30.2	no
Mdes001033	X1.1	-	175145	193007	7010	4786	4635	3381	2537	2875	3699	28.969	29.427	23.541	16.535	19.095	21.341	-0.466438	0.00514156	0.0126421	4170.5	3081.1	yes
Mdes001034	X1.1	+	186793	187907	467	219	248	137	90	111	162	19.898	23.635	14.319	8.805	11.066	14.03	-0.703368	0.0111393	0.0249836	196	118.3	yes
Mdes001035	X1.1	+	196653	202817	3350	2273	2501	2164	1833	2006	2195	28.79	33.226	31.529	24.998	27.88	26.5	-0.179026	0.107353	0.176955	2272.4	2078.7	no
Mdes001036	X1.1	-	202568	203102	362	145	171	171	106	99	118	16.996	21.023	23.056	13.378	12.733	13.183	-0.573112	0.00311958	0.00808416	160.2	144.5	yes
Mdes001037	X1.1	+	203286	205450	1650	6137	6855	6176	6420	7045	7589	157.817	184.9	182.692	177.765	198.793	186.018	0.15611	0.174841	0.266035	6285.2	6538.7	no
Mdes001038	X1.1	-	205454	206933	1030	110	143	158	111	49	91	4.531	6.179	7.487	4.924	2.215	3.573	-0.694298	0.0373237	0.0714089	135.7	140.1	no
Mdes001039	X1.1	+	207844	215223	5686	3802	3647	3103	2372	2008	2704	28.372	28.546	26.636	19.059	16.442	19.233	-0.555055	4.38409e-07	2.38529e-06	3449	2850	yes
Mdes001040	X1.1	+	278702	279547	417	52	36	33	40	85	82	5.291	3.842	3.863	4.382	9.49	7.953	0.781255	0.0370403	0.0709676	39.4	37.8	no
Mdes001041	X1.1	+	366922	377784	3999	900	837	421	418	599	741	9.549	9.315	5.138	4.776	6.974	7.494	-0.259181	0.38543	0.503667	697.6	435.7	no
Mdes001042	X1.1	-	368573	369015	421	61	83	28	19	44	43	6.148	8.774	3.246	2.062	4.866	4.131	-0.628667	0.178709	0.270789	55.4	24.5	no
Mdes001043	X1.1	-	390815	400658	5888	3262	2991	2721	2748	2363	3211	23.507	22.608	22.556	21.323	18.685	22.056	-0.0920237	0.402912	0.52146	2936.1	2839.7	no
Mdes001044	X1.1	+	398638	400284	1145	365	437	466	579	366	546	13.526	16.986	19.864	23.103	14.883	19.286	0.238625	0.283117	0.39353	417.9	541.6	no
Mdes001045	X1.1	-	408905	410233	1014	2080	2286	2036	2218	2692	2725	87.038	100.335	98.002	99.935	123.606	108.689	0.276744	0.0463731	0.0863504	2098.2	2207.4	no
Mdes001046	X1.1	+	410222	412219	1847	693	729	616	678	581	635	15.92	17.566	16.278	16.771	14.646	13.905	-0.0800114	0.52897	0.640257	666.8	671.4	no
Mdes001047	X1.1	+	441354	446082	678	31	27	22	10	12	22	1.94	1.772	1.584	0.674	0.824	1.312	-0.822929	0.0525597	0.0960334	26.1	16.7	no
Mdes001048	X1.1	+	451225	452343	549	28	31	11	6	10	22	2.164	2.513	0.978	0.499	0.848	1.621	-0.812571	0.158035	0.244391	22.5	8.9	no
Mdes001049	X1.1	-	461112	461651	476	2	6	4	12	8	15	0.178	0.561	0.41	1.152	0.783	1.274	1.42137	0.0283124	0.0562603	3.9	8.2	no
Mdes001050	X1.1	-	475698	480274	3880	7086	7297	6840	6710	6327	7058	77.491	83.7	86.044	79.011	75.922	73.571	-0.0576268	0.509321	0.622722	6958.8	7037.6	no
Mdes001051	X1.1	+	481612	482086	262	13	12	14	13	15	22	2.105	2.038	2.608	2.267	2.666	3.396	0.352873	0.436163	0.553886	12.8	14	no
Mdes001052	X1.1	+	482180	489969	3082	3834	3901	3320	3272	3662	3977	52.784	56.332	52.578	48.504	55.321	52.189	0.00506144	0.962986	0.977825	3616	3423.6	no
Mdes001053	X1.1	+	500358	502954	667	54	36	20	12	21	16	3.435	2.402	1.464	0.822	1.466	0.97	-1.07241	0.021855	0.0448433	35.5	16.7	yes
Mdes001054	X1.1	+	517584	525331	676	53	46	42	28	23	35	3.327	3.028	3.032	1.892	1.584	2.094	-0.68503	0.022616	0.046214	46.1	36.5	yes
Mdes001055	X1.1	+	536965	538562	390	27	23	15	9	4	6	2.938	2.625	1.877	1.054	0.478	0.622	-1.65037	0.00176662	0.0048607	21.1	12.5	yes
Mdes001056	X1.1	-	549968	555854	4575	555	552	434	310	245	374	5.147	5.37	4.63	3.096	2.493	3.306	-0.71004	1.10727e-05	4.66113e-05	503	387.5	yes
Mdes001057	X1.1	-	568050	568730	601	8	2	6	9	4	3	0.565	0.148	0.487	0.684	0.31	0.202	0.0266521	0.972753	0.983778	5.3	7.8	no
Mdes001058	X1.1	-	579265	580179	915	337	288	197	169	222	304	15.628	14.008	10.509	8.438	11.296	13.437	-0.218244	0.394186	0.512567	267	190.3	no
Mdes001059	X1.1	-	580273	585905	1698	399	394	256	267	319	409	9.97	10.327	7.359	7.184	8.747	9.742	-0.051559	0.808663	0.867445	341	271.5	no
Mdes001060	X1.1	+	699479	700181	609	7255	8556	6709	1148	95	540	505.477	625.269	537.696	86.123	7.263	35.862	-3.19988	3.0047e-05	0.000117694	7364.7	4132.2	yes
Mdes001061	X1.1	+	717649	719958	2092	555	665	689	753	601	709	11.257	14.147	16.075	16.445	13.376	13.707	0.125922	0.477386	0.593374	628.7	748.2	no
Mdes001063	X1.1	-	761124	763008	1736	7843	5007	8224	15779	18309	14739	191.696	128.363	231.222	415.264	491.042	343.379	1.21973	2.85994e-06	1.33586e-05	6960.2	12393.7	yes
Mdes001064	X1.1	+	931268	933290	1647	271	190	142	149	164	230	6.982	5.134	4.208	4.133	4.636	5.648	-0.126882	0.628027	0.725846	195.8	151	no
Mdes001065	X1.1	-	934849	935535	663	165	203	97	120	96	118	10.56	13.627	7.141	8.269	6.742	7.198	-0.436344	0.114269	0.186738	150.6	112.5	no
Mdes001066	X1.1	-	977748	979485	1372	4777	4284	4296	1730	722	1850	147.735	138.966	152.829	57.609	24.501	54.535	-1.60895	1.11478e-07	6.69785e-07	4379	3153.3	yes
Mdes001067	X1.1	+	980169	983507	1029	43	34	37	25	32	39	1.773	1.471	1.755	1.11	1.448	1.533	-0.227333	0.475628	0.591773	37.4	32.3	no
Mdes001068	X1.1	-	1002507	1003574	924	72	95	101	161	141	156	3.306	4.576	5.335	7.961	7.105	6.828	0.781279	0.00066648	0.00201924	88.4	135.5	yes
Mdes001069	X1.1	+	1005517	1006275	559	6	9	10	18	11	27	0.455	0.717	0.873	1.471	0.916	1.953	1.09375	0.0393816	0.0749113	8.3	14.5	no
Mdes001070	X1.1	-	1012793	1017775	3921	317	232	143	271	398	450	3.43	2.633	1.78	3.158	4.726	4.642	0.715294	0.0170117	0.0360541	224	213.8	yes
Mdes001071	X1.1	+	1021984	1027817	4173	1190	1063	896	911	1107	1277	12.1	11.337	10.48	9.974	12.351	12.376	0.0879539	0.574541	0.680371	1028.1	938.2	no
Mdes001072	X1.1	-	1028966	1030674	1577	3825	2410	3630	3492	2328	2648	102.916	68.014	112.35	101.167	68.731	67.911	-0.200588	0.436566	0.554253	3250.2	3699.7	no
Mdes001073	X1.1	+	1045474	1045889	393	0	1	10	1	0	2	0	0.113	1.242	0.116	0	0.206	-1.21126	0.287297	0.398016	3.8	5.8	no
Mdes001075	X1.1	-	1057770	1060755	2487	1778	1843	1725	2110	2117	2503	30.335	32.981	33.854	38.762	39.632	40.704	0.349578	0.000187492	0.000631099	1753	1987.9	yes
Mdes001076	X1.1	+	1060684	1061587	788	1469	1590	1518	1480	1182	1337	79.1	89.802	94.025	85.808	69.838	68.622	-0.173376	0.219283	0.320043	1502.3	1557.2	no
Mdes001077	X1.1	+	1062972	1063447	408	43	59	77	39	59	90	4.472	6.436	9.211	4.367	6.733	8.921	0.0579964	0.880025	0.917456	59.4	60.6	no
Mdes001078	X1.1	+	1068590	1069075	486	152	153	105	84	115	125	13.271	14.011	10.545	7.897	11.017	10.402	-0.308944	0.187455	0.281601	133.4	98.3	no
Mdes001079	X1.1	+	1087450	1096879	8068	11008	10323	8447	11866	14470	17090	57.893	56.945	51.101	67.194	83.504	85.671	0.563965	0.000219267	0.00072974	9721.7	10516.3	yes
Mdes001080	X1.1	-	1098448	1098675	206	0	2	5	0	0	0	0	0.432	1.185	0	0	0	-2.14146	0.0678536	0.120121	2.4	2.6	no
Mdes001081	X1.1	+	1107581	1107968	339	0	0	0	6	13	10	0	0	0	0.809	1.785	1.193	4.26294	5.86831e-05	0.000218237	0	3.1	yes
Mdes001082	X1.1	+	1167583	1178814	9605	96	57	42	1187	2436	2591	0.424	0.264	0.213	5.646	11.808	10.91	4.90375	4.54776e-42	1.59665e-40	63.2	627.5	yes
Mdes001083	X1.1	+	1246893	1272583	3516	216	211	138	149	69	131	2.607	2.671	1.916	1.936	0.914	1.507	-0.662209	0.0291477	0.0576927	183.7	148.9	no
Mdes001084	X1.1	+	1273000	1273540	379	80	72	52	37	17	46	8.956	8.455	6.697	4.46	2.088	4.909	-0.994274	0.00597699	0.0144149	66.4	46.4	yes
Mdes001085	X1.1	-	1294423	1295058	192	79	61	71	81	38	99	17.458	14.14	18.049	19.274	9.215	20.854	0.0425419	0.902288	0.934233	69.3	78.8	no
Mdes001086	X1.1	+	1300615	1312922	3228	151	130	118	103	95	134	1.985	1.792	1.784	1.458	1.37	1.679	-0.246646	0.202389	0.299985	130.4	114.9	no
Mdes001087	X1.1	-	1315210	1322053	5223	1349	1223	944	731	819	1000	10.959	10.421	8.822	6.394	7.301	7.743	-0.437711	0.00576217	0.0139657	1145.9	871.8	yes
Mdes001088	X1.1	-	1322356	1324315	1548	693	746	696	622	573	696	18.995	21.448	21.945	18.358	17.234	18.184	-0.157194	0.160103	0.247165	700.3	685.1	no
Mdes001089	X1.1	+	1324459	1326140	1304	379	351	367	364	360	401	12.332	11.98	13.737	12.753	12.854	12.437	0.0554107	0.675662	0.765668	360.2	379.6	no
Mdes001090	X1.1	+	1326193	1331682	4044	2592	2478	2391	2004	1353	1823	27.196	27.271	28.858	22.64	15.577	18.232	-0.506601	0.00186677	0.00510182	2445.8	2285.9	yes
Mdes001091	X1.1	-	1335144	1336797	1080	98	107	60	46	22	52	3.85	4.409	2.712	1.946	0.948	1.947	-1.10013	0.00184895	0.00505959	86	55.2	yes
Mdes001092	X1.1	+	1346972	1359044	1894	1341	1114	1108	8907	11560	11569	30.042	26.177	28.553	214.855	284.172	247.042	3.17763	1.57408e-82	3.28888e-80	1166.7	5127.6	yes
Mdes001093	X1.1	+	1371494	1377087	1843	2377	1990	2239	16267	18127	16771	54.725	48.055	59.296	403.252	457.935	368.035	2.9652	4.00418e-79	7.37673e-77	2169.8	9478.4	yes
Mdes001094	X1.1	-	1374842	1375393	469	17	27	13	78	74	102	1.538	2.562	1.353	7.598	7.346	8.796	2.13405	4.42769e-11	4.09167e-10	18.5	46.6	yes
Mdes001095	X1.1	-	1377047	1378606	1486	1197	1353	1223	1648	1789	1699	34.179	40.522	40.17	50.668	56.052	46.241	0.469549	0.000726452	0.00218315	1237.4	1486.9	yes
Mdes001096	X1.1	-	1379890	1380442	485	14	7	11	14	9	74	1.225	0.642	1.107	1.319	0.864	6.171	1.38019	0.0541968	0.0986353	10.5	13	no
Mdes001097	X1.1	-	1387218	1391231	1863	4045	3416	3671	4883	5082	5384	92.127	81.605	96.176	119.748	127.006	116.882	0.483422	0.000112461	0.000395563	3652.7	4430.6	yes
Mdes001098	X1.1	+	1395946	1403305	3221	1212	1133	1091	970	1071	1344	15.966	15.655	16.532	13.759	15.481	16.876	-0.00633839	0.96147	0.97669	1126	1071.4	no
Mdes001099	X1.1	+	1405231	1414890	5216	6754	6410	5869	9306	10824	11873	54.942	54.693	54.919	81.512	96.617	92.062	0.769751	9.52118e-11	8.50946e-10	6230.8	7848	yes
Mdes001100	X1.1	+	1415281	1416143	809	102	137	96	133	102	136	5.35	7.537	5.792	7.511	5.87	6.799	0.166753	0.443886	0.561055	109.4	118.6	no
Mdes001101	X1.1	-	1417081	1419578	2289	580	568	463	410	485	595	10.751	11.044	9.873	8.183	9.865	10.513	-0.0922416	0.558256	0.665595	526.2	453.8	no
Mdes001102	X1.1	-	1443357	1446242	1448	195	248	160	169	181	222	5.714	7.622	5.393	5.332	5.82	6.201	-0.0521431	0.792558	0.855957	196.5	170.8	no
Mdes001103	X1.1	+	1448622	1452830	4132	2521	2499	1940	1782	1954	2378	25.888	26.917	22.916	19.703	22.017	23.276	-0.163995	0.220605	0.32167	2271.1	1934.3	no
Mdes001104	X1.1	-	1453800	1459303	5151	6318	6679	5610	4592	3805	4780	52.044	57.708	53.158	40.729	34.393	37.531	-0.476284	4.2847e-06	1.94309e-05	6087.1	5307.4	yes
Mdes001105	X1.1	+	1467450	1469728	1329	437	450	392	205	125	227	13.952	15.07	14.397	7.047	4.379	6.908	-1.17983	1.58319e-08	1.0751e-07	418.6	311.8	yes
Mdes001106	X1.1	-	1477116	1478562	1311	488	690	637	766	992	874	15.794	23.424	23.716	26.694	35.23	26.963	0.555274	0.0111698	0.0250427	597.1	727.4	yes
Mdes001107	X1.1	+	1478903	1480435	975	995	1053	895	910	813	914	43.301	48.066	44.804	42.641	38.823	37.914	-0.134352	0.211761	0.310839	963.1	937.2	no
Mdes001108	X1.1	+	1481669	1487636	5056	4924	4852	4556	6279	6689	7024	41.323	42.71	43.982	56.739	61.597	56.187	0.502555	3.77971e-07	2.07957e-06	4696.9	5610.4	yes
Mdes001109	X1.1	-	1485075	1486972	1752	2664	2832	2450	3217	3419	3727	64.518	71.94	68.254	83.89	90.859	86.036	0.405434	3.87182e-05	0.000148802	2601.4	2935.6	yes
Mdes001110	X1.1	-	1486993	1487418	426	626	607	480	667	762	807	62.351	63.415	54.996	71.534	83.282	76.616	0.410343	0.00355733	0.00909939	559	593.9	yes
Mdes001111	X1.1	+	1503649	1504158	207	4	5	2	4	3	2	0.82	1.075	0.472	0.883	0.675	0.391	-0.208953	0.800239	0.861753	3.6	3.1	no
Mdes001112	X1.1	+	1504359	1507237	113	12	4	4	3	3	6	4.506	1.575	1.728	1.213	1.236	2.147	-0.633506	0.403947	0.522414	6.5	3.6	no
Mdes001113	X1.1	+	1515730	1526179	921	62	68	61	23	25	48	2.856	3.286	3.233	1.141	1.264	2.108	-0.970145	0.00276391	0.00726513	62.6	44	yes
Mdes001114	X1.1	+	1538469	1539939	996	99	109	76	42	46	62	4.218	4.871	3.724	1.927	2.15	2.518	-0.890093	0.000342367	0.0010999	92.6	61.6	yes
Mdes001115	X1.1	+	1542380	1544024	1121	1821	1972	1908	2094	1897	2128	68.926	78.292	83.075	85.343	78.789	76.775	0.12115	0.292201	0.40357	1871.9	2076.5	no
Mdes001116	X1.1	-	1544656	1545032	355	63	100	99	70	52	48	7.53	12.537	13.611	9.009	6.82	5.468	-0.591034	0.0681634	0.120508	86.5	88	no
Mdes001117	X1.1	-	1545877	1552911	3271	2498	2306	1861	1533	1472	1915	32.404	31.376	27.769	21.412	20.952	23.678	-0.415822	0.000955527	0.00279847	2174.8	1765.5	yes
Mdes001118	X1.1	+	1557602	1558604	940	4090	3421	4193	6087	5310	7992	184.619	161.972	217.718	295.849	263.009	343.861	0.727098	3.08006e-05	0.000120399	3852.5	5320.5	yes
Mdes001119	X1.1	-	1561556	1562375	279	203	176	77	82	114	102	30.873	28.075	13.47	13.428	19.024	14.786	-0.550948	0.1177	0.191487	147	82.5	no
Mdes001120	X1.1	-	1579419	1579858	440	77	75	38	51	44	58	7.425	7.586	4.215	5.296	4.656	5.331	-0.276091	0.378215	0.496016	61.5	46.1	no
Mdes001121	X1.1	-	1604155	1607181	1669	4633	3971	4205	3092	1733	3357	117.784	105.891	122.972	84.64	48.344	81.349	-0.637139	0.00574087	0.0139229	4202.3	3799.7	yes
Mdes001122	X1.1	-	1635899	1636154	187	48	64	36	30	39	40	10.891	15.232	9.396	7.33	9.71	8.651	-0.403328	0.208164	0.306847	48.1	34.3	no
Mdes001124	X1.1	+	1649576	1651216	1576	4799	4052	4326	2670	1796	3795	129.204	114.427	133.976	77.402	53.058	97.389	-0.670983	0.00403982	0.0101906	4323	3648.5	yes
Mdes001125	X1.1	+	1739515	1739934	420	10	18	4	1	3	0	1.01	1.907	0.465	0.109	0.333	0	-2.37379	0.00791384	0.018475	10.3	2.6	yes
Mdes001126	X1.1	+	1749904	1751074	990	26	31	36	36	34	40	1.114	1.394	1.775	1.661	1.599	1.634	0.250655	0.436177	0.553886	30.7	37.4	no
Mdes001127	X1.1	+	1754398	1755645	1053	734	656	684	986	844	851	29.577	27.726	31.705	42.78	37.318	32.686	0.393746	0.010646	0.0239935	680.6	864.4	yes
Mdes001128	X1.1	-	1755981	1766263	7585	7788	7530	7121	7269	7808	9262	43.566	44.183	45.823	43.784	47.928	49.386	0.13482	0.186447	0.280333	7353.2	7471.2	no
Mdes001129	X1.1	+	1756117	1757286	1170	636	706	697	527	562	660	23.065	26.855	29.077	20.579	22.364	22.815	-0.20562	0.140738	0.222179	670	637.2	no
Mdes001130	X1.1	+	1767362	1775750	3401	16134	16642	15386	19800	21244	22722	201.287	217.777	220.809	265.983	290.826	270.206	0.426272	1.3759e-05	5.70919e-05	15786.9	18230.4	yes
Mdes001131	X1.1	-	1775920	1778138	1866	346	357	392	429	499	515	7.868	8.515	10.253	10.504	12.451	11.162	0.413516	0.0134317	0.0293976	360.5	426	yes
Mdes001132	X1.1	-	1778389	1779532	774	5747	5907	5408	6865	7673	7919	315.051	339.656	341.03	405.223	461.559	413.794	0.419169	0.000146812	0.000505493	5591.1	6359.6	yes
Mdes001133	X1.1	+	1779763	1784899	4279	437	378	388	468	480	472	4.333	3.932	4.426	4.997	5.223	4.461	0.263487	0.0695927	0.122681	394.4	443.8	no
Mdes001134	X1.1	+	1787068	1789657	1969	246	264	250	189	129	187	5.301	5.967	6.197	4.385	3.05	3.841	-0.571877	0.00213291	0.00575755	249.4	228.5	yes
Mdes001135	X1.1	-	1792346	1793624	1051	683	751	705	896	936	948	27.574	31.802	32.74	38.949	41.465	36.481	0.39995	0.00190626	0.00519484	701.9	829.6	yes
Mdes001136	X1.1	-	1793649	1794155	507	474	574	441	625	664	662	39.669	50.387	42.455	56.321	60.977	52.809	0.416269	0.00497086	0.0122735	486.9	551.8	yes
Mdes001137	X1.1	+	1794320	1797525	2189	552	576	535	707	615	661	10.7	11.711	11.929	14.756	13.081	12.213	0.27639	0.0333911	0.0649068	545.2	643.3	no
Mdes001138	X1.1	-	1801143	1803199	1347	8215	6798	6608	6201	5437	9223	258.774	224.609	239.441	210.324	187.93	276.924	-0.0458605	0.802717	0.862993	7075.4	6655.4	no
Mdes001139	X1.1	-	1808716	1811883	1704	27639	22916	24293	15599	11882	22732	688.23	598.526	695.838	418.236	324.656	539.54	-0.572408	0.00626175	0.0150298	24545.1	20797.1	yes
Mdes001140	X1.1	+	1814029	1815766	1509	3274	3083	3206	2237	1388	2185	92.06	90.928	103.698	67.729	42.826	58.562	-0.704626	0.000220207	0.000732441	3139.9	2835.6	yes
Mdes001141	X1.1	+	1828392	1831427	2483	284	273	221	660	877	817	4.853	4.893	4.344	12.144	16.445	13.308	1.61858	7.57965e-19	1.19799e-17	254	453.4	yes
Mdes001142	X1.1	-	1891903	1894987	2158	1363	1378	1231	2171	2979	2763	26.799	28.419	27.842	45.962	64.272	51.783	1.01688	2.47178e-09	1.88637e-08	1300.6	1757.8	yes
Mdes001143	X1.1	+	1914089	1915737	1583	4200	4095	4443	1630	479	1399	112.577	115.129	136.991	47.044	14.088	35.743	-1.81619	1.10901e-06	5.64152e-06	4188.8	3180	yes
Mdes001144	X1.1	+	2013823	2015556	1670	1088	976	1068	502	144	349	27.644	26.01	31.214	13.734	4.015	8.452	-1.60501	2.02761e-05	8.17581e-05	1029	820.6	yes
Mdes001145	X1.1	-	2150861	2152302	1377	56	34	68	3910	6370	2990	1.726	1.099	2.41	129.729	215.382	87.82	6.2497	1.50072e-58	1.05376e-56	52.4	2029.7	yes
Mdes001146	X1.1	+	2152106	2154931	353	377	242	378	7995	11962	10007	45.316	30.511	52.265	1034.76	1577.73	1146.53	4.86688	2.68533e-74	3.65141e-72	328.9	4276.6	yes
Mdes001147	X1.1	-	2153641	2155107	1400	375	250	379	7780	11497	10001	11.365	7.947	13.213	253.89	382.349	288.915	4.82752	4.81661e-79	8.77904e-77	331.1	4167.5	yes
Mdes001148	X1.1	-	2155684	2157289	1541	115	92	156	1087	976	1036	3.166	2.657	4.941	32.227	29.488	27.19	3.06945	6.86006e-36	1.96873e-34	120.4	636.7	yes
Mdes001152	X1.1	+	2247999	2251958	2744	10191	10895	10453	3657	754	1905	157.585	176.708	185.932	60.889	12.794	28.078	-2.22117	6.0725e-07	3.21907e-06	10351.9	7390.9	yes
Mdes001153	X1.1	+	2263406	2266539	450	35	34	26	36	20	22	3.3	3.363	2.82	3.655	2.069	1.977	-0.246861	0.514385	0.62731	31	32.1	no
Mdes001155	X1.1	+	2347706	2365815	9421	2391	2084	1055	1228	1603	2258	10.769	9.845	5.466	5.955	7.922	9.694	-0.0906296	0.764981	0.835868	1786.7	1183.9	no
Mdes001156	X1.1	+	2370654	2376094	4129	2815	2513	2274	2897	3418	3833	28.928	27.087	26.881	32.055	38.542	37.545	0.437647	0.00113446	0.00327053	2486	2679.4	yes
Mdes001157	X1.1	+	2376473	2376729	168	6	9	11	1	2	1	1.515	2.384	3.196	0.272	0.554	0.241	-2.2801	0.00548828	0.0133928	8.6	6.3	yes
Mdes001158	X1.1	+	2377303	2377887	469	16	25	20	15	7	9	1.448	2.372	2.081	1.461	0.695	0.776	-0.910425	0.0652829	0.11605	20	18.2	no
Mdes001159	X1.1	+	2378982	2387219	2114	2342	2639	2029	649	148	323	47.007	55.558	46.846	14.026	3.26	6.179	-2.53195	4.153e-09	3.07757e-08	2290.3	1403.6	yes
Mdes001160	X1.1	-	2388996	2389522	389	27	20	8	15	21	39	2.945	2.288	1.004	1.762	2.513	4.055	0.441224	0.403546	0.522123	17.7	11.9	no
Mdes001163	X1.1	+	2416566	2427294	1248	264	225	190	212	307	391	8.976	8.024	7.431	7.761	11.453	12.671	0.435291	0.0682148	0.120587	221.6	208.5	no
Mdes001164	X1.1	+	2438051	2489130	26109	45366	40189	28024	28190	40137	51574	73.726	68.506	52.389	49.329	71.574	79.891	0.099481	0.676294	0.765878	36927	29189.9	no
Mdes001165	X1.1	+	2509510	2511162	960	448	431	324	319	318	396	19.801	19.981	16.473	15.181	15.423	16.683	-0.195474	0.194807	0.290861	392.1	334	no
Mdes001166	X1.1	+	2511174	2511726	468	109	117	130	94	67	103	9.882	11.126	13.558	9.176	6.665	8.901	-0.419364	0.0716557	0.125761	117.3	116.7	no
Mdes001167	X1.1	+	2551397	2555030	822	2	0	4	0	5	0	0.103	0	0.238	0	0.283	0	-0.108602	0.925974	0.950896	2	2.1	no
Mdes001168	X1.1	-	2575238	2589884	4142	6373	6402	5483	4315	3904	4883	65.285	68.789	64.611	47.595	43.884	47.68	-0.458155	3.99102e-08	2.56194e-07	5972	5099	yes
Mdes001169	X1.1	+	2589914	2590756	330	47	63	42	20	24	37	6.043	8.497	6.212	2.769	3.386	4.535	-0.874502	0.00955527	0.0218135	49.6	32.4	yes
Mdes001170	X1.1	-	2589919	2593587	390	161	195	135	73	72	99	17.516	22.253	16.895	8.552	8.596	10.267	-0.980846	4.05922e-06	1.84768e-05	160.2	108.6	yes
Mdes001171	X1.1	+	2594215	2605169	2418	34227	39064	31523	6758	2599	6557	600.611	719.008	636.309	127.69	50.044	109.674	-2.66641	2.42711e-17	3.58789e-16	34287.5	20111.2	yes
Mdes001172	X1.1	-	2595576	2597128	1492	3311	3563	2948	737	176	531	94.161	106.282	96.44	22.568	5.492	14.394	-2.67241	5.67131e-11	5.18775e-10	3212.7	1934.3	yes
Mdes001173	X1.1	-	2606041	2607735	1628	1240	1043	1174	1593	1035	1329	32.318	28.513	35.197	44.705	29.6	33.016	0.210387	0.284778	0.395196	1135.6	1432.9	no
Mdes001174	X1.1	-	2609064	2609408	345	56	43	20	8	11	15	6.887	5.547	2.829	1.059	1.484	1.758	-1.69497	0.000469372	0.00146533	38.3	14.7	yes
Mdes001175	X1.1	-	2611970	2612752	622	119	80	74	84	114	137	8.118	5.724	5.807	6.17	8.533	8.908	0.312758	0.251836	0.358424	89	82	no
Mdes001176	X1.1	+	2613548	2614633	900	7180	6749	6690	9974	10752	11462	338.503	333.742	362.811	506.316	556.225	515.078	0.66272	3.51941e-10	2.95145e-09	6762	8622.7	yes
Mdes001177	X1.1	-	2615550	2619933	3408	984	1086	817	819	754	931	12.251	14.182	11.701	10.979	10.301	11.049	-0.182041	0.134755	0.21435	942.5	849.5	no
Mdes001178	X1.1	+	2620662	2622121	1069	33	50	35	26	22	26	1.31	2.082	1.598	1.111	0.958	0.984	-0.636812	0.0602125	0.10817	38.6	31.8	no
Mdes001179	X1.1	-	2622138	2623980	1766	109	158	152	109	84	132	2.619	3.982	4.201	2.82	2.215	3.023	-0.357442	0.156529	0.242435	138	135.9	no
Mdes001180	X1.1	-	2626810	2630528	3250	9321	9032	8233	13364	14958	16240	121.691	123.684	123.644	187.866	214.286	202.096	0.76624	3.50951e-13	3.92483e-12	8704.8	11167	yes
Mdes001181	X1.1	+	2630839	2635816	2557	3606	3595	3372	3035	2695	3396	59.838	62.572	64.366	54.228	49.072	53.715	-0.194964	0.0267119	0.0534206	3465.4	3330.3	no
Mdes001182	X1.1	-	2631128	2632146	243	24	29	31	30	23	46	4.191	5.311	6.227	5.64	4.407	7.656	0.230408	0.528944	0.640257	27.7	31.7	no
Mdes001183	X1.1	+	2636674	2639419	2304	173	123	131	237	163	207	3.186	2.376	2.775	4.7	3.294	3.634	0.524346	0.0198083	0.0411096	139.7	190.1	yes
Mdes001184	X1.1	+	2641541	2643243	1313	10303	10107	9389	3492	1237	3846	332.951	342.587	349.021	121.508	43.864	118.468	-1.76344	3.10683e-07	1.73555e-06	9762.7	6744.3	yes
Mdes001185	X1.1	-	2643772	2646033	1866	612	715	725	426	295	358	13.916	17.053	18.964	10.43	7.361	7.759	-0.904643	4.74927e-06	2.14017e-05	675.2	600.5	yes
Mdes001186	X1.1	-	2648055	2650288	1644	2940	2198	2618	4142	3371	5154	75.88	59.503	77.726	115.107	95.469	126.794	0.710038	7.87573e-05	0.000286	2547	3496.1	yes
Mdes001187	X1.1	-	2651721	2667413	7785	4298	4042	3118	2733	2831	3325	23.425	23.107	19.549	16.039	16.931	17.274	-0.339484	0.0082269	0.019125	3735.9	3042	yes
Mdes001188	X1.1	+	2669865	2672703	2534	1327	1260	1181	1252	1262	1407	22.22	22.13	22.748	22.573	23.188	22.457	0.0790555	0.402163	0.520687	1234.2	1262.8	no
Mdes001189	X1.1	-	2675631	2689906	10838	8847	8195	4994	5897	8390	10656	34.636	33.652	22.49	24.859	36.043	39.765	0.202464	0.427885	0.545754	7148.5	5647.1	no
Mdes001190	X1.1	+	2696515	2700059	2068	596	601	304	252	256	388	12.229	12.934	7.175	5.567	5.764	7.588	-0.709321	0.00909814	0.0208672	485.6	289.2	yes
Mdes001191	X1.1	+	2706547	2710552	3906	344	347	307	83	57	101	3.737	3.954	3.836	0.971	0.679	1.046	-2.02353	7.34543e-25	1.4771e-23	326.7	204.6	yes
Mdes001192	X1.1	-	2710818	2716350	1313	6003	5821	5957	6968	6766	7790	193.992	197.309	221.442	242.459	239.922	239.954	0.292571	0.00294275	0.00768217	5838.2	6702.4	yes
Mdes001193	X1.1	+	2716460	2719114	1644	7622	7162	7428	6899	4958	5952	196.72	193.886	220.53	191.725	140.413	146.425	-0.298183	0.0621058	0.111175	7292.5	7444.8	no
Mdes001194	X1.1	-	2720683	2729886	3791	60464	59767	57574	19334	7290	20930	676.744	701.651	741.258	233.004	89.532	223.291	-1.87018	1.2042e-08	8.33537e-08	58308.8	40296.3	yes
Mdes001195	X1.1	+	2735130	2736685	1496	3970	4379	3889	969	222	593	112.6	130.274	126.883	29.593	6.909	16.032	-2.67676	1.59819e-10	1.39774e-09	4010.9	2550.1	yes
Mdes001196	X1.1	-	2737479	2744343	4150	7126	6181	6098	8257	8209	9638	72.858	66.286	71.719	90.901	92.097	93.928	0.446684	9.76053e-06	4.15781e-05	6356.4	7434.2	yes
Mdes001197	X1.1	+	2737500	2738066	507	961	930	918	1159	996	1201	80.426	81.637	88.375	104.441	91.465	95.805	0.274436	0.0123457	0.0273416	921.5	1076.3	yes
Mdes001198	X1.1	+	2744695	2746959	1021	1021	963	880	1224	1439	1523	42.431	41.977	42.068	54.771	65.62	60.329	0.569383	9.67513e-06	4.12554e-05	937.5	1089.4	yes
Mdes001199	X1.1	-	2746822	2748313	1373	708	685	714	841	663	788	21.88	22.204	25.382	27.985	22.483	23.212	0.13894	0.336012	0.451821	692.1	806.3	no
Mdes001200	X1.1	+	2761320	2763870	957	90	81	62	47	27	60	3.99	3.767	3.162	2.244	1.314	2.536	-0.773019	0.0125049	0.0276483	75.9	56.7	yes
Mdes001201	X1.1	+	2799656	2800027	207	58	28	24	18	13	17	11.889	6.02	5.659	3.973	2.924	3.321	-1.11881	0.0137648	0.0300385	35.6	21.9	yes
Mdes001202	X1.1	-	2831281	2851950	8704	10072	9306	9190	11080	11199	12952	49.1	47.584	51.534	58.159	59.905	60.183	0.320915	0.000430727	0.00135257	9366	10508.3	yes
Mdes001203	X1.1	+	2842739	2845279	2514	750	647	683	710	502	732	12.658	11.454	13.26	12.903	9.297	11.776	-0.084497	0.614051	0.714502	682.4	723.1	no
Mdes001204	X1.1	-	2859964	2861460	762	336	252	234	148	30	118	18.71	14.718	14.988	8.874	1.833	6.263	-1.41029	0.00211475	0.00571302	268.4	199.2	yes
Mdes001205	X1.1	+	2864297	2878533	3708	42900	40750	37993	10432	3211	11217	490.906	489.104	500.104	128.535	40.318	122.347	-2.23801	2.29176e-09	1.75602e-08	39839.7	25405.1	yes
Mdes001206	X1.1	-	2865205	2865665	415	3554	3657	3055	913	212	731	363.371	392.184	359.302	100.512	23.784	71.24	-2.38445	9.76099e-09	6.86797e-08	3356.9	2080.6	yes
Mdes001207	X1.1	-	2866676	2868325	1587	9202	7726	8002	3169	919	3000	246.029	216.666	246.104	91.231	26.961	76.454	-1.76948	3.22674e-06	1.49133e-05	8172.2	5846.3	yes
Mdes001208	X1.1	-	2871289	2875016	449	15009	15108	13708	2893	856	3548	1418.36	1497.53	1490.13	294.372	88.763	319.589	-2.52321	2.31829e-10	1.98696e-09	14354.5	8722.2	yes
Mdes001209	X1.1	-	2877961	2880380	2007	641	426	530	736	735	910	13.552	9.447	12.889	16.754	17.051	18.338	0.587247	0.00194208	0.00528489	524.1	655.5	yes
Mdes001210	X1.1	-	2880861	2881792	745	113	88	112	250	302	267	6.436	5.257	7.338	15.331	18.874	14.495	1.39949	2.32537e-10	1.99203e-09	103	186.7	yes
Mdes001211	X1.1	+	2889434	2892811	2023	114	118	65	167	181	205	2.391	2.596	1.568	3.772	4.166	4.098	0.91919	0.00011071	0.000390288	96.3	119.5	yes
Mdes001212	X1.1	+	2893671	2894192	210	18	7	15	21	6	12	3.637	1.484	3.486	4.569	1.33	2.311	-0.0232711	0.969601	0.982213	13.2	18.6	no
Mdes001213	X1.1	+	2895302	2897393	1929	139	70	136	395	632	501	3.057	1.615	3.441	9.355	15.254	10.504	2.12436	1.98951e-10	1.72153e-09	114	273.3	yes
Mdes001214	X1.1	-	2897374	2900798	3094	1252	1218	1162	962	847	1034	17.17	17.52	18.331	14.205	12.746	13.516	-0.334166	0.000767723	0.00229633	1190.5	1104.8	yes
Mdes001215	X1.1	+	2901462	2905901	3841	3883	3707	3343	3188	2962	3638	42.895	42.953	42.48	37.92	35.904	38.307	-0.13973	0.085942	0.146735	3578.1	3392.9	no
Mdes001216	X1.1	+	2906348	2910363	1753	20017	16251	21051	27699	18708	21228	484.505	412.583	586.121	721.9	496.877	489.759	0.253609	0.245973	0.351423	18885.4	25253.1	no
Mdes001217	X1.1	-	2913606	2936636	10831	5741	5224	3219	1926	1902	3267	22.491	21.466	14.506	8.124	8.176	12.199	-0.972383	0.000101357	0.000360131	4601.4	2683.9	yes
Mdes001218	X1.1	-	2941694	2949413	4283	795	666	317	238	248	394	7.876	6.921	3.613	2.539	2.696	3.721	-0.969034	0.00254985	0.00676263	573.6	288.9	yes
Mdes001219	X1.1	+	2954350	2955665	1255	1262	1260	1334	918	655	1096	42.667	44.683	51.881	33.419	24.3	35.32	-0.524194	0.00401558	0.0101369	1267.6	1173.3	yes
Mdes001220	X1.1	-	2958924	2963561	1392	37	40	21	15	20	34	1.128	1.279	0.736	0.492	0.669	0.988	-0.473412	0.256781	0.36395	31.8	18.8	no
Mdes001221	X1.1	+	2972668	2981731	751	224	186	157	207	228	265	12.656	11.023	10.204	12.593	14.135	14.271	0.326068	0.0654497	0.116335	185	188.6	no
Mdes001222	X1.1	-	2974504	2974704	118	6	5	0	1	1	0	2.157	1.886	0	0.387	0.395	0	-1.53146	0.166539	0.255627	3.5	0.5	no
Mdes001223	X1.1	-	2981609	2983768	2033	770	841	889	918	726	819	16.071	18.411	21.343	20.63	16.627	16.293	-0.00408569	0.980582	0.988196	822.8	938.1	no
Mdes001224	X1.1	+	2984273	2985869	1261	524	436	349	485	445	480	17.632	15.388	13.508	17.572	16.43	15.395	0.137207	0.407524	0.525841	426.5	431.8	no
Mdes001225	X1.1	+	2987130	2991596	3627	4601	4286	3769	4954	5871	6642	53.825	52.592	50.72	62.403	75.365	74.064	0.48537	0.000227556	0.000755219	4138.3	4518.7	yes
Mdes001226	X1.1	-	2991426	2992978	1197	47	92	48	70	74	60	1.666	3.421	1.957	2.672	2.878	2.027	0.16162	0.63704	0.733514	60.9	61.1	no
Mdes001227	X1.1	-	2993750	2994898	995	100	85	91	76	78	103	4.264	3.802	4.464	3.49	3.65	4.187	-0.0877107	0.683536	0.772045	90.6	86.9	no
Mdes001228	X1.1	+	2994982	2996313	1078	516	473	489	452	382	371	20.31	19.528	22.14	19.156	16.499	13.919	-0.267118	0.115891	0.188939	485	489	no
Mdes001229	X1.1	-	3013938	3022014	3793	12279	11150	10846	5409	3169	8726	137.36	130.829	139.567	65.152	38.899	93.044	-0.982555	0.000786647	0.00234679	11230.4	8492.1	yes
Mdes001230	X1.1	+	3014629	3018548	485	5406	4838	4928	2558	1657	4296	472.95	443.954	495.936	240.965	159.068	358.243	-0.834331	0.00302708	0.0078807	4975.7	3909.6	yes
Mdes001231	X1.1	+	3037872	3041224	2862	55	52	17	15	25	43	0.815	0.809	0.29	0.239	0.407	0.608	-0.527247	0.304082	0.417221	39.8	16.6	no
Mdes001232	X1.1	+	3060662	3061521	290	10	7	9	10	3	11	1.463	1.074	1.515	1.575	0.482	1.534	-0.107451	0.863638	0.906773	8.5	9.9	no
Mdes001233	X1.1	+	3085214	3086782	1203	95	94	43	17	40	84	3.351	3.478	1.745	0.646	1.548	2.824	-0.678145	0.187491	0.281607	74.9	31.4	no
Mdes001234	X1.1	+	3101652	3133093	2580	471	461	220	140	176	287	7.746	7.952	4.162	2.479	3.176	4.499	-0.894449	0.00655701	0.0156652	372.2	187.7	yes
Mdes001235	X1.1	-	3139777	3146757	1595	2966	2227	2742	5807	4011	4524	78.903	62.14	83.908	166.336	117.083	114.714	0.867445	3.87645e-05	0.000148947	2608.1	4410.7	yes
Mdes001236	X1.1	-	3151140	3152951	1534	8	8	8	19	8	6	0.221	0.232	0.255	0.566	0.243	0.158	0.456294	0.46868	0.585355	7.9	13.9	no
Mdes001237	X1.1	-	3153452	3160346	3400	3254	3196	3037	3176	3399	3928	40.609	41.835	43.598	42.677	46.545	46.725	0.165122	0.0991429	0.165799	3109.9	3225.1	no
Mdes001238	X1.1	+	3160773	3164616	2673	10250	9167	8698	10891	11393	12590	162.707	152.631	158.824	186.15	198.446	190.494	0.332817	0.000815204	0.00242607	9204.7	10151.8	yes
Mdes001239	X1.1	+	3165598	3173970	2844	1983	2015	2033	2294	2252	2339	29.585	31.533	34.89	36.852	36.867	33.263	0.21201	0.0722025	0.126604	1980.7	2244.5	no
Mdes001240	X1.1	+	3176367	3188377	7336	5721	5474	5289	5476	5883	6434	33.09	33.209	35.189	34.103	37.337	35.471	0.130952	0.188621	0.28308	5403.8	5588.4	no
Mdes001241	X1.1	-	3188350	3189576	1042	4318	4275	4194	6080	6567	6758	175.831	182.592	196.452	266.582	293.429	262.304	0.622819	2.08515e-08	1.39278e-07	4195.3	5317.5	yes
Mdes001242	X1.1	+	3190957	3193178	1551	7428	8269	7622	9076	10494	11168	203.208	237.276	239.858	267.348	315.016	291.218	0.417685	0.00116676	0.0033546	7650.2	8657.5	yes
Mdes001243	X1.1	-	3193478	3205400	7668	3887	3449	2916	2432	2899	3486	21.509	20.018	18.561	14.49	17.602	18.387	-0.195339	0.204918	0.303047	3347.2	2781.7	no
Mdes001244	X1.1	-	3206352	3208414	1648	291	320	329	281	260	286	7.492	8.642	9.744	7.79	7.345	7.019	-0.166004	0.291651	0.402973	309.2	317.2	no
Mdes001245	X1.1	-	3215736	3216088	177	4	3	8	3	10	5	0.959	0.754	2.206	0.774	2.63	1.142	0.248491	0.745873	0.82154	5	5.8	no
Mdes001246	X1.1	+	3217552	3272023	29020	22888	22383	15332	21292	34818	35704	33.465	34.327	25.787	33.521	55.861	49.759	0.623905	0.0090453	0.0207683	19718.3	18962.6	yes
Mdes001247	X1.1	+	3273347	3274913	1179	52	64	39	46	35	56	1.871	2.416	1.615	1.783	1.382	1.921	-0.156091	0.597531	0.700143	50.4	44.1	no
Mdes001248	X1.1	-	3275073	3279423	3175	2152	2278	2110	1883	1517	1961	28.759	31.932	32.437	27.096	22.246	24.98	-0.269585	0.0204912	0.042385	2144.5	2075.7	yes
Mdes001249	X1.1	+	3285348	3291161	4294	5552	4989	3257	3229	3936	5116	54.862	51.709	37.021	34.356	42.677	48.186	-0.141656	0.517914	0.630394	4480.7	3368.4	no
Mdes001250	X1.1	-	3299611	3299920	207	1380	1629	1509	1779	1921	1953	282.872	350.239	355.808	392.645	432.076	381.581	0.344036	0.0133168	0.0291836	1483.4	1704.9	yes
Mdes001251	X1.1	-	3300936	3321222	2199	16192	16240	14713	17327	19424	21705	312.433	328.681	326.567	359.992	411.26	399.199	0.330482	0.00177056	0.00486996	15440.7	16613.6	yes
Mdes001252	X1.1	+	3321395	3321862	334	4	0	2	5	3	2	0.508	0	0.292	0.684	0.418	0.242	0.604133	0.533419	0.644231	2	3.6	no
Mdes001253	X1.1	+	3334612	3342472	5980	3095	2835	2628	2772	2822	3326	21.96	21.099	21.45	21.178	21.971	22.494	0.0799718	0.398214	0.516356	2801.2	2802.8	no
Mdes001254	X1.1	+	3342786	3345301	1645	2040	1737	2004	2375	2442	2544	52.619	46.995	59.46	65.962	69.117	62.547	0.366842	0.00971297	0.0221352	1900.4	2270.5	yes
Mdes001255	X1.1	-	3346642	3348447	1055	122	139	138	99	36	53	4.907	5.864	6.384	4.287	1.589	2.032	-1.03913	0.00531298	0.0130206	131.2	123.4	yes
Mdes001256	X1.1	-	3361650	3372679	3001	9337	8251	7825	8302	9393	10566	132.015	122.364	127.267	126.39	145.728	142.397	0.174054	0.149151	0.233137	8318.7	8370.1	no
Mdes001257	X1.1	-	3373634	3374294	613	179	297	219	94	88	107	12.39	21.563	17.437	7.006	6.684	7.06	-1.23387	3.96866e-07	2.17376e-06	227.8	163.7	yes
Mdes001258	X1.1	+	3380086	3382307	216	450	500	372	250	276	348	88.397	103.022	84.059	52.879	59.492	65.16	-0.573824	0.00036888	0.00117451	431.5	324.1	yes
Mdes001259	X1.1	-	3385151	3386297	298	361	397	323	371	401	468	51.401	59.291	52.903	56.879	62.652	63.516	0.21835	0.107218	0.176784	353.5	359.9	no
Mdes001260	X1.1	-	3386687	3386755	69	7	5	2	4	1	5	4.305	3.225	1.415	2.649	0.675	2.931	-0.400531	0.629108	0.726853	4.5	3.1	no
Mdes001261	X1.1	+	3392500	3392777	257	9	22	18	23	18	15	1.486	3.81	3.419	4.089	3.261	2.361	0.20821	0.672619	0.763228	16.2	21.2	no
Mdes001262	X1.1	-	3393909	3394262	354	323	362	300	335	513	423	38.715	45.511	41.363	43.235	67.471	48.327	0.396799	0.0712033	0.125044	322.4	329.4	no
Mdes001263	X1.1	+	3395176	3395698	401	80	118	127	119	101	104	8.465	13.096	15.458	13.558	11.727	10.489	0.0110265	0.967747	0.980982	107.4	127.8	no
Mdes001264	X1.1	-	3406372	3418711	3433	7216	6575	5175	6346	9104	10809	89.187	85.238	73.576	84.454	123.47	127.341	0.48751	0.018823	0.0393574	6184.3	5971.8	yes
Mdes001265	X1.1	+	3421476	3422623	390	4	4	4	0	0	4	0.435	0.456	0.501	0	0	0.415	-1.20623	0.241386	0.346283	3.9	2.1	no
Mdes001266	X1.1	-	3442292	3442867	469	11	27	22	4	6	14	0.995	2.562	2.29	0.39	0.596	1.207	-1.23992	0.0391779	0.0745982	19.8	13.7	no
Mdes001267	X1.1	-	3461969	3473579	4272	3903	3522	3017	3089	3467	4110	38.766	36.692	34.47	33.036	37.786	38.91	0.0523526	0.688883	0.77654	3410.9	3170.1	no
Mdes001268	X1.1	-	3474522	3476455	1351	807	828	839	702	501	663	25.345	27.276	30.311	23.74	17.266	19.848	-0.3903	0.0156441	0.0335205	812.7	801.5	yes
Mdes001269	X1.1	-	3480555	3483551	1143	161	147	95	66	80	145	5.977	5.724	4.057	2.638	3.259	5.131	-0.450694	0.154845	0.240304	130.9	83.9	no
Mdes001270	X1.1	-	3496630	3500835	417	31	32	15	27	17	13	3.154	3.415	1.756	2.958	1.898	1.261	-0.385514	0.414509	0.532847	25.2	21.7	no
Mdes001271	X1.1	-	3563193	3564294	995	530	584	561	346	218	278	22.601	26.122	27.519	15.887	10.201	11.3	-0.96661	2.13921e-06	1.02924e-05	550	473	yes
Mdes001272	X1.1	-	3570746	3576553	3015	1420	1359	735	525	535	843	19.984	20.061	11.899	7.955	8.262	11.308	-0.851532	0.00118738	0.00340873	1137.7	656.3	yes
Mdes001273	X1.1	+	3578603	3578926	223	21	18	10	12	2	7	3.996	3.592	2.189	2.459	0.418	1.27	-1.1003	0.0823255	0.141643	15.9	11.4	no
Mdes001274	X1.1	-	3579369	3582218	2593	2777	3240	2835	2693	3343	3675	45.442	55.61	53.364	47.449	60.026	57.321	0.15226	0.319624	0.433993	2902	2872	no
Mdes001275	X1.1	+	3582758	3584716	412	296	268	265	191	182	210	30.484	28.95	31.394	21.18	20.567	20.615	-0.485928	0.000704331	0.00212452	271.7	237.5	yes
Mdes001276	X1.1	-	3589081	3591490	230	109	87	129	59	46	53	20.109	16.835	27.375	11.72	9.312	9.32	-1.01388	0.000306939	0.00099316	107.4	98.3	yes
Mdes001277	X1.1	+	3589770	3592735	1080	314	248	350	204	152	216	12.336	10.22	15.818	8.63	6.553	8.089	-0.661298	0.00352719	0.00903175	301	289.1	yes
Mdes001278	X1.1	-	3592775	3595168	1317	2505	2509	2660	2607	2210	2481	80.705	84.787	98.581	90.438	78.129	76.19	-0.0541105	0.688992	0.776572	2523	2735.6	no
Mdes001279	X1.1	+	3595036	3597150	1792	2687	3112	2543	3804	4081	4967	63.622	77.289	69.264	96.983	106.031	112.101	0.6402	2.38026e-07	1.35068e-06	2730.2	3284.1	yes
Mdes001280	X1.1	-	3597200	3597951	548	588	672	533	684	816	742	45.528	54.576	47.473	57.026	69.329	54.762	0.351806	0.0292515	0.0578429	586.3	630.6	no
Mdes001281	X1.1	+	3598205	3603704	4404	1921	1767	1768	1516	1460	1689	18.508	17.857	19.594	15.727	15.435	15.511	-0.206425	0.0344335	0.066661	1789.2	1707.7	no
Mdes001282	X1.1	-	3603677	3604310	570	41	42	32	21	19	31	3.052	3.279	2.74	1.683	1.552	2.2	-0.665835	0.0458368	0.0854539	37.5	27.6	no
Mdes001283	X1.1	+	3608987	3616974	3632	1318	1302	1062	638	451	809	15.398	15.954	14.272	8.025	5.781	9.009	-0.940244	6.88686e-07	3.61719e-06	1202.7	886.8	yes
Mdes001284	X1.1	+	3622894	3623101	182	3	0	1	4	1	0	0.699	0	0.268	1.004	0.256	0	0.2387	0.834313	0.886247	1.3	2.6	no
Mdes001285	X1.1	+	3633727	3633864	116	6	3	2	1	2	0	2.195	1.151	0.842	0.394	0.803	0	-1.35607	0.175891	0.267258	3.5	1.6	no
Mdes001286	X1.1	+	3637851	3640976	2658	5392	4799	4543	5266	6710	7113	86.075	80.354	83.423	90.515	117.536	108.231	0.394789	0.00873999	0.0201457	4823.3	5086.9	yes
Mdes001287	X1.1	-	3641655	3643975	1378	15	10	30	33	56	270	0.462	0.323	1.063	1.094	1.892	7.924	2.374	0.000522647	0.0016143	18.5	32.7	yes
Mdes001288	X1.1	-	3645021	3649244	1585	1223	1182	1181	1712	1808	1897	32.74	33.19	36.368	49.348	53.11	48.405	0.615353	4.71771e-08	2.99587e-07	1176.7	1497.3	yes
Mdes001289	X1.1	-	3650294	3656194	4232	5546	5700	5122	7353	8526	8699	55.605	59.944	59.073	79.38	93.8	83.134	0.609467	3.07189e-07	1.71884e-06	5361.3	6457.2	yes
Mdes001290	X1.1	+	3657048	3660759	1814	182	187	176	136	143	188	4.257	4.588	4.736	3.425	3.67	4.192	-0.207133	0.226809	0.329037	178.7	162.4	no
Mdes001291	X1.1	-	3657153	3660176	422	147	149	144	105	120	157	14.78	15.714	16.655	11.368	13.24	15.047	-0.189199	0.329868	0.445369	144.3	129.7	no
Mdes001293	X1.1	-	3661680	3662728	971	249	282	204	200	210	201	10.881	12.925	10.254	9.41	10.069	8.372	-0.234108	0.181167	0.27374	239.8	209.8	no
Mdes001294	X1.1	+	3662703	3665272	2371	889	876	782	739	633	804	15.909	16.443	16.098	14.24	12.43	13.714	-0.207512	0.0506052	0.0929879	833.7	790.2	no
Mdes001295	X1.1	-	3670178	3670435	238	11	3	3	2	1	4	1.961	0.561	0.615	0.384	0.196	0.68	-1.0556	0.227216	0.329515	5.5	2.6	no
Mdes001297	X1.1	-	3718458	3718742	164	10	24	16	12	12	18	2.587	6.513	4.762	3.343	3.407	4.439	-0.229019	0.643868	0.739806	16.4	14.6	no
Mdes001298	X1.1	+	3719908	3723544	2443	1004	863	915	1606	1544	1575	17.438	15.722	18.281	30.034	29.426	26.074	0.785493	3.76142e-09	2.80071e-08	912.8	1302.7	yes
Mdes001299	X1.1	-	3721577	3721850	197	31	12	18	34	28	24	6.677	2.711	4.46	7.885	6.618	4.927	0.509301	0.259567	0.367352	19.9	26.9	no
Mdes001301	X1.1	+	3752961	3753215	229	7	3	0	8	2	2	1.297	0.583	0	1.596	0.407	0.353	0.260516	0.79158	0.855116	3.2	4.1	no
Mdes001302	X1.1	+	3763781	3771855	1345	152	130	60	45	70	120	4.795	4.302	2.177	1.529	2.423	3.608	-0.505706	0.220629	0.321678	110.3	54.7	no
Mdes001303	X1.1	+	3789739	3795263	5174	1602	1680	1497	1231	1208	1438	13.138	14.451	14.122	10.87	10.87	11.241	-0.282002	0.00185818	0.00508079	1565.4	1419.1	yes
Mdes001304	X1.1	+	3796942	3798220	1054	264	243	201	144	113	159	10.628	10.261	9.308	6.242	4.992	6.101	-0.742991	2.11832e-05	8.50756e-05	231.1	179.7	yes
Mdes001305	X1.1	+	3805106	3805407	279	9	13	17	13	8	7	1.369	2.074	2.974	2.129	1.335	1.015	-0.432977	0.439033	0.556522	13	15.6	no
Mdes001306	X1.1	+	3811643	3811901	134	8	0	2	7	0	3	2.533	0	0.728	2.387	0	0.905	0.017599	0.987211	0.992249	3.2	4.6	no
Mdes001307	X1.1	+	3815229	3817562	1933	1687	1567	1476	2756	3103	2702	37.031	36.079	37.269	65.139	74.74	56.534	0.883984	5.76231e-09	4.18329e-08	1549.1	2185.6	yes
Mdes001308	X1.1	-	3817657	3818804	759	15	17	13	2	21	17	0.839	0.997	0.836	0.12	1.288	0.906	-0.128376	0.84975	0.897084	14.7	7.9	no
Mdes001309	X1.1	-	3830989	3831252	137	6	10	14	8	6	11	1.858	3.249	4.988	2.668	2.039	3.247	-0.250515	0.673221	0.763637	10	11.5	no
Mdes001310	X1.1	+	3831153	3840121	5055	3886	3984	3661	3383	3542	4025	32.618	35.076	35.349	30.576	32.624	32.203	-0.0545322	0.551483	0.659861	3778.9	3660.5	no
Mdes001311	X1.1	+	3859529	3871929	1884	10990	9940	7346	6624	7096	10375	247.513	234.811	190.312	160.633	175.362	222.722	-0.212318	0.262146	0.369993	9206.6	7261.3	no
Mdes001312	X1.1	+	3874681	3874960	224	536	646	549	473	345	469	101.531	128.351	119.625	96.473	71.709	84.68	-0.408888	0.013105	0.0287856	567.3	531.4	yes
Mdes001313	X1.1	+	3884299	3906188	4202	842	654	390	200	207	365	8.502	6.927	4.53	2.175	2.294	3.513	-1.24941	3.68434e-05	0.000142139	610.4	308.2	yes
Mdes001314	X1.1	+	3906801	3907353	297	117	89	35	23	30	37	16.715	13.337	5.752	3.538	4.703	5.038	-1.33099	0.00232097	0.00621233	77.5	30.2	yes
Mdes001315	X1.1	-	3928074	3930252	1581	506	418	306	346	484	456	13.58	11.767	9.447	9.999	14.253	11.665	0.0993862	0.660807	0.753618	400	338.2	no
Mdes001316	X1.1	-	3972021	3972780	619	6	0	8	10	3	3	0.411	0	0.631	0.738	0.226	0.196	0.157038	0.86767	0.909056	4.7	9.3	no
Mdes001317	X1.1	-	3988661	3989339	471	0	5	2	0	2	0	0	0.472	0.207	0	0.198	0	-0.930804	0.424746	0.54287	2.3	1.1	no
Mdes001318	X1.1	-	4023215	4024622	1239	645	494	363	177	127	213	22.089	17.745	14.3	6.527	4.772	6.953	-1.5018	6.25808e-10	5.09842e-09	488	282.2	yes
Mdes001319	X1Random.8	+	1013	2657	567	174	157	239	169	123	195	13.021	12.323	20.574	13.618	10.1	13.909	-0.227782	0.395303	0.51351	188.9	212.5	no
Mdes001320	X1Random.8	-	1165	3574	931	190	181	257	147	106	162	8.659	8.653	13.473	7.214	5.301	7.038	-0.590982	0.0205447	0.0424753	207.9	210.8	yes
Mdes001321	X1Random.8	-	11296	11966	275	2	4	2	0	2	1	0.309	0.647	0.355	0	0.339	0.147	-1.00937	0.327159	0.442296	2.6	1.1	no
Mdes001322	X1Random.8	-	27423	31981	1342	688	794	798	438	362	475	21.753	26.332	29.023	14.911	12.559	14.315	-0.823019	1.47297e-07	8.63375e-07	749.9	645.2	yes
Mdes001323	X1Random.8	+	36761	40646	2291	1081	1222	1374	1762	1976	1822	20.021	23.739	29.272	35.138	40.157	32.165	0.612378	0.0010689	0.00309638	1212.6	1624.9	yes
Mdes001324	X1Random.8	-	40434	44698	1581	2734	2533	2174	1676	1452	1950	73.375	71.304	67.116	48.433	42.76	49.884	-0.531185	3.08014e-06	1.42898e-05	2431.6	2003.9	yes
Mdes001325	X1Random.8	-	44917	45273	276	258	230	202	140	163	193	39.664	37.088	35.722	23.175	27.497	28.282	-0.452775	0.00900198	0.0206855	225.5	178.2	yes
Mdes001326	X1Random.8	-	45469	45690	163	147	116	138	82	77	104	38.266	31.673	41.323	22.984	21.994	25.805	-0.591145	0.00569971	0.0138417	131.8	114.8	yes
Mdes001327	X1Random.8	+	47420	55619	3487	4233	4637	4069	3272	3160	3866	51.508	59.183	56.955	42.87	42.193	44.84	-0.310884	0.00077523	0.00231636	4239	3819.6	yes
Mdes001328	X1Random.8	+	55635	56570	851	2165	2270	2165	2697	2702	2965	107.947	118.716	124.172	144.793	147.829	140.913	0.361413	0.000283367	0.000922816	2165.5	2519.8	yes
Mdes001329	X1Random.8	+	57107	61505	3998	2131	2104	1806	2174	2571	2539	22.616	23.422	22.048	24.843	29.941	25.685	0.296914	0.0232317	0.0473112	1975.6	2063.3	yes
Mdes001330	X1Random.8	-	61510	68053	2741	13544	15741	12357	12304	15144	16915	209.662	255.586	220.04	205.084	257.238	249.585	0.113199	0.452363	0.569417	13616.3	12806.7	no
Mdes001331	X1Random.8	+	68664	87473	8864	9527	9558	8171	6822	6479	8712	45.604	47.99	44.993	35.162	34.032	39.751	-0.291437	0.00548439	0.0133871	8914.6	7798.4	yes
Mdes001332	X1Random.8	+	88348	89517	1170	8136	7718	7640	10756	10679	11379	295.057	293.584	318.716	420.01	424.96	393.345	0.503343	2.52711e-07	1.43083e-06	7705.5	9523.7	yes
Mdes001333	X1Random.8	+	91523	93858	2198	1029	998	998	781	702	768	19.864	20.208	22.162	16.234	14.87	14.132	-0.404197	0.000631764	0.00192051	992.7	925.9	yes
Mdes001334	X1Random.8	-	100634	131366	7087	8122	7978	6179	4676	4467	6915	48.627	50.101	42.555	30.144	29.347	39.463	-0.457041	0.00591475	0.014289	7268.6	5651	yes
Mdes001335	X1Random.8	+	101035	101801	333	1223	1345	1327	948	685	1038	155.834	179.759	194.502	130.065	95.774	126.069	-0.533146	0.00131326	0.00373198	1279.8	1184.9	yes
Mdes001336	X1Random.8	+	137220	142396	1898	1646	1756	1803	2773	2589	2808	36.797	41.176	46.366	66.75	63.51	59.835	0.667197	1.77083e-07	1.01982e-06	1711.2	2367.2	yes
Mdes001337	X1Random.8	-	142201	149174	4386	3489	3726	3525	4053	4038	4421	33.753	37.808	39.227	42.218	42.865	40.767	0.240298	0.0164527	0.035069	3523.9	3930.2	yes
Mdes001338	X1Random.8	+	185092	186077	843	212	243	199	130	152	157	10.671	12.829	11.522	7.045	8.395	7.532	-0.548164	0.00152351	0.0042535	214	171.5	yes
Mdes001339	X1Random.8	-	185814	188671	1956	4296	4334	4276	4397	4542	4762	93.192	98.613	106.7	102.703	108.114	98.464	0.107516	0.315611	0.429838	4235.9	4502.7	no
Mdes001340	X1Random.8	-	189208	194345	3536	11045	11917	10300	10549	11212	12724	132.536	149.992	142.174	136.299	147.63	145.535	0.0730232	0.452019	0.569068	10891.3	10824.4	no
Mdes001341	X1Random.8	+	189500	190249	750	3941	5070	3834	4533	5320	5694	222.96	300.857	249.51	276.134	330.258	307.052	0.298471	0.0568019	0.102819	4201.2	4338.4	no
Mdes001342	X1Random.8	+	194518	195670	1076	971	1026	1005	989	875	997	38.29	42.437	45.588	41.993	37.862	37.475	-0.0502436	0.674078	0.764377	985.7	1035.6	no
Mdes001343	X1Random.8	+	196186	196509	243	20	12	24	30	20	29	3.492	2.198	4.821	5.64	3.832	4.827	0.484791	0.256215	0.363298	18.6	28	no
Mdes001344	X1Random.8	-	203844	225560	4978	5103	4781	3807	2925	3441	4312	43.496	42.744	37.327	26.845	32.183	35.033	-0.336527	0.0331181	0.0644641	4466.9	3504.1	no
Mdes001345	X1Random.8	+	210307	211671	698	235	242	173	115	171	185	14.285	15.43	12.097	7.527	11.406	10.719	-0.43415	0.0595825	0.107162	211.8	150.1	no
Mdes001346	X1Random.8	-	226791	228275	1223	225	173	202	174	141	204	7.806	6.296	8.062	6.5	5.368	6.746	-0.196424	0.314022	0.428151	197	195.5	no
Mdes001347	X1Random.8	-	228711	237578	1984	3448	3469	3444	2537	2099	2462	73.741	77.817	84.726	58.422	49.258	50.188	-0.525533	1.03322e-05	4.37997e-05	3401	3114.4	yes
Mdes001348	X1Random.8	+	238671	245279	4218	7853	7694	6022	5923	6414	7258	78.997	81.182	69.684	64.155	70.799	69.593	-0.112296	0.35169	0.467965	7038.4	6203.9	no
Mdes001349	X1Random.8	+	247654	250117	2024	895	986	909	1117	979	1064	18.763	21.681	21.92	25.214	22.52	21.261	0.201367	0.111662	0.183037	915.2	1050.1	no
Mdes001350	X1Random.8	-	250062	252781	1650	1069	1041	1042	1075	989	1177	27.49	28.079	30.823	29.766	27.907	28.85	0.0576981	0.577674	0.682948	1034.4	1099	no
Mdes001351	X1Random.8	-	265830	273215	5587	1192	1149	1070	1438	1583	1614	9.053	9.153	9.348	11.759	13.192	11.684	0.465982	5.18621e-05	0.000194815	1117.3	1298.9	yes
Mdes001352	X1Random.8	+	284815	286694	648	270	229	198	266	313	402	17.679	15.728	14.914	18.754	22.489	25.09	0.508271	0.00667937	0.0159184	227.5	240.3	yes
Mdes001353	X1Random.8	-	293557	294950	1080	768	838	839	658	698	754	30.173	34.533	37.917	27.835	30.091	28.236	-0.193745	0.150844	0.235245	803.6	779.1	no
Mdes001354	X1Random.8	+	295127	296253	586	51620	50557	47043	57215	59236	68978	3737.67	3839.7	3918.27	4460.74	4706.43	4760.67	0.332337	8.27424e-05	0.000299393	48888.2	54044.8	yes
Mdes001355	X1Random.8	-	296119	298707	1800	26790	26978	25947	26933	26002	30398	631.511	667.038	703.577	683.608	672.57	683.011	0.0822111	0.31261	0.426565	26146.6	27450.9	no
Mdes001356	X1Random.8	+	298951	307479	1872	1877	1854	1675	1538	1643	1908	42.544	44.078	43.672	37.536	40.863	41.222	-0.0670265	0.50422	0.617851	1770.1	1669.8	no
Mdes001357	X1Random.8	+	308179	310154	243	615	713	738	650	500	624	107.387	130.586	148.234	122.209	95.8	103.856	-0.205288	0.235114	0.338904	680.1	721.6	no
Mdes001358	X1Random.8	-	311562	312625	564	789	878	747	758	546	765	59.358	69.283	64.645	61.402	45.073	54.858	-0.204942	0.180052	0.27244	790.4	781.4	no
Mdes001360	X1Random.8	-	355718	357952	1952	856	765	829	974	922	1022	18.607	17.442	20.729	22.797	21.991	21.175	0.270565	0.0304881	0.0599579	804.7	934.9	no
Mdes001361	X1Random.8	+	358217	359929	1335	1155	1189	1089	1271	1331	1547	36.71	39.638	39.815	43.497	46.419	46.867	0.291878	0.00396314	0.0100207	1125	1223.8	yes
Mdes001362	X1Random.8	-	359890	364226	2307	2091	2002	1941	2907	3123	3244	38.458	38.622	41.065	57.569	63.027	56.871	0.641792	2.92726e-09	2.21425e-08	1978.3	2508.5	yes
Mdes001363	X1Random.8	+	364526	367414	2746	2894	2909	2659	2608	2673	3208	44.718	47.147	47.262	43.391	45.321	47.249	0.0228978	0.801833	0.86251	2772.1	2735.6	no
Mdes001364	X1Random.8	-	367408	370231	2550	5086	6110	4913	5081	6382	6494	84.629	106.639	94.038	91.034	116.525	102.998	0.180998	0.24759	0.35332	5272.3	5188.2	no
Mdes001365	X1Random.8	+	370261	372425	1946	31186	31055	27949	30386	29905	34710	679.983	710.235	701.003	713.387	715.491	721.385	0.0957602	0.166258	0.255311	29531.2	30270	no
Mdes001366	X1Random.8	-	374592	385801	4061	1377	1495	1318	1034	1221	1160	14.387	16.384	15.841	11.633	13.999	11.553	-0.26718	0.0569587	0.103049	1372.7	1224	no
Mdes001367	X1Random.8	-	396470	397224	235	9	14	11	4	4	1	1.625	2.651	2.285	0.778	0.792	0.172	-1.69156	0.0149514	0.0322583	11.2	7.9	yes
Mdes001369	X1Random.8	-	413933	416109	621	67	61	48	23	34	41	4.578	4.372	3.773	1.692	2.549	2.67	-0.809031	0.00837256	0.0193993	57.4	37.1	yes
Mdes001370	X1Random.8	-	434116	435814	1149	34	43	43	31	10	25	1.256	1.666	1.827	1.233	0.405	0.88	-0.828071	0.055013	0.0999723	39.5	38.5	no
Mdes001371	X1Random.8	-	452009	455979	3153	6237	5411	5566	7262	7482	7629	83.933	76.378	86.162	105.227	110.483	97.859	0.401242	0.000839479	0.00249096	5644.4	6645.6	yes
Mdes001372	X1Random.8	+	456329	460463	3069	1989	1836	1859	1532	1233	1454	27.499	26.625	29.565	22.806	18.706	19.161	-0.409002	0.00140672	0.00396665	1864.6	1764	yes
Mdes001373	X1Random.8	-	460347	462603	1496	1730	1726	1527	1886	1893	2158	49.068	51.348	49.82	57.598	58.915	58.341	0.27423	0.00137572	0.00388947	1631	1769	yes
Mdes001374	X1Random.8	-	466187	474310	5716	3818	3715	3153	3094	3169	3616	28.342	28.925	26.923	24.73	25.813	25.585	-0.0896789	0.332545	0.448199	3493.2	3244.6	no
Mdes001375	X1Random.8	+	476211	477586	870	676	680	776	499	403	430	32.969	34.786	43.535	26.205	21.567	19.99	-0.656643	0.000277433	0.00090509	702.3	664.7	yes
Mdes001376	X1Random.8	-	476635	479320	2364	2598	2586	2555	2298	2057	2345	46.631	48.685	52.752	44.412	40.513	40.119	-0.188095	0.0679955	0.12031	2539.7	2522.5	no
Mdes001377	X1Random.8	-	482867	484449	813	134	113	133	132	60	115	6.994	6.186	7.985	7.418	3.436	5.721	-0.296274	0.331307	0.446881	125	137.6	no
Mdes001378	X1Random.8	-	498713	500034	852	153	128	85	85	62	70	7.62	6.686	4.869	4.558	3.388	3.323	-0.709475	0.00903617	0.0207501	118.8	88.3	yes
Mdes001379	X1Random.8	+	511567	511974	263	3	0	0	6	0	0	0.484	0	0	1.042	0	0	0.444194	0.700352	0.785441	0.9	3.1	no
Mdes001380	X1Random.8	+	514897	517803	2497	4882	4601	4607	5808	5290	6208	82.958	82.006	90.053	106.268	98.637	100.551	0.314725	0.000735978	0.00221064	4622.1	5397.2	yes
Mdes001381	X1Random.8	-	517861	537273	3549	1150	1029	791	3118	4049	4211	13.749	12.904	10.878	40.139	53.118	47.988	1.95615	9.19007e-28	2.03955e-26	967.7	2008.1	yes
Mdes001382	X1Random.8	-	546871	547341	324	0	0	0	3	2	7	0	0	0	0.423	0.287	0.874	3.09719	0.00656675	0.0156828	0	1.5	yes
Mdes001383	X1Random.8	-	554570	556239	1340	2184	2138	1997	2198	1914	2236	69.156	71.009	72.739	74.941	66.503	67.487	0.0275139	0.774129	0.842151	2070.4	2176.5	no
Mdes001384	X1Random.8	+	556305	561121	3563	10043	9366	8518	9034	9434	11280	119.599	116.991	116.686	115.84	123.277	128.041	0.110655	0.254412	0.361339	9139	9109.8	no
Mdes001385	X1Random.8	-	565189	573793	3808	5411	5509	4859	5287	5929	6629	60.292	64.386	62.28	63.432	72.492	70.405	0.198603	0.06458	0.115039	5165.5	5264.7	no
Mdes001386	X1Random.8	-	574244	576687	1971	1933	1921	1987	1585	1298	1664	41.613	43.376	49.205	36.74	30.661	34.145	-0.34623	0.00595289	0.0143649	1919	1858.7	yes
Mdes001387	X1Random.8	+	577079	578862	1479	677	633	521	443	424	500	19.422	19.048	17.194	13.685	13.348	13.673	-0.396579	0.00127269	0.00362933	597.8	501.3	yes
Mdes001388	X1Random.8	-	578665	581534	2665	1369	1493	1388	1789	1928	2114	21.797	24.933	25.421	30.67	33.683	32.082	0.475029	3.36726e-05	0.000130789	1394.2	1646	yes
Mdes001389	X1Random.8	+	581558	584468	2821	1233	1275	1246	1760	1716	1847	18.546	20.115	21.558	28.504	28.322	26.48	0.523579	1.45224e-06	7.22871e-06	1232.2	1556.2	yes
Mdes001390	X1Random.8	-	582768	584201	1434	810	824	855	1347	1361	1438	23.967	25.574	29.101	42.915	44.189	40.557	0.753721	2.01875e-09	1.55869e-08	818	1138.9	yes
Mdes001391	X1Random.8	+	584529	588010	3080	981	969	846	2086	3013	2555	13.514	14.002	13.407	30.943	45.546	33.55	1.47559	1.57991e-14	1.96719e-13	914.8	1510.9	yes
Mdes001392	X1Random.8	+	590085	597601	1347	740	659	405	269	247	481	23.31	21.774	14.675	9.124	8.538	14.442	-0.831537	0.00312461	0.00809404	585.1	351.3	yes
Mdes001393	X1Random.8	+	604974	605039	66	3	1	0	0	2	0	1.929	0.674	0	0	1.411	0	-0.432978	0.712099	0.794555	1.3	0	no
Mdes001394	X1Random.8	+	623923	628722	357	290	350	219	132	110	220	34.468	43.633	29.941	16.893	14.346	24.924	-0.875107	0.00096815	0.00283253	279.6	183.1	yes
Mdes001395	X1Random.8	+	637220	642734	2381	2008	1937	1350	882	738	1151	35.784	36.206	27.674	16.924	14.431	19.551	-0.910249	6.73376e-07	3.5422e-06	1723.2	1163.4	yes
Mdes001396	X1Random.8	-	645458	646900	285	879	1157	1189	526	239	367	130.865	180.677	203.626	84.321	39.044	52.081	-1.47515	9.71433e-07	4.9831e-06	1063	896.8	yes
Mdes001397	X1Random.8	-	646959	648560	1296	196	185	200	148	110	99	6.417	6.353	7.532	5.217	3.952	3.089	-0.668392	0.0054518	0.0133208	191	181.2	yes
Mdes001398	X1Random.8	-	650248	651369	1014	476	553	533	452	316	417	19.918	24.272	25.656	20.366	14.51	16.632	-0.381384	0.0353523	0.0682161	513.3	512.3	no
Mdes001399	X1Random.8	-	651696	657099	2509	3728	3931	3625	3091	2631	3161	63.046	69.729	70.519	56.285	48.823	50.954	-0.325387	0.00138665	0.00391714	3699.5	3492.6	yes
Mdes001400	X1Random.8	+	651709	652459	567	360	391	297	327	345	436	26.94	30.691	25.566	26.349	28.33	31.1	0.100191	0.50401	0.617638	342.2	323.8	no
Mdes001401	X1Random.8	+	657450	673727	3212	9266	9838	9151	10047	9412	11160	122.405	136.315	139.056	142.908	136.43	140.522	0.133956	0.120629	0.19564	9266.3	9960.9	no
Mdes001402	X1Random.8	-	661525	661748	198	43	55	46	27	45	55	9.215	12.363	11.339	6.23	10.582	11.234	-0.16401	0.621403	0.720339	47.2	38.1	no
Mdes001403	X1Random.8	-	673942	674469	528	389	396	419	511	512	472	31.261	33.379	38.733	44.216	45.148	36.155	0.335063	0.0441185	0.0827095	395.9	482.1	no
Mdes001404	X1Random.8	+	675358	681895	3487	1022	1070	1001	585	382	503	12.436	13.657	14.011	7.665	5.101	5.834	-1.04875	4.48098e-09	3.30774e-08	1014.3	827.5	yes
Mdes001405	X1Random.8	+	682295	684366	296	1032	1073	1088	873	744	915	147.934	161.332	179.405	134.746	117.027	125.021	-0.318254	0.0112131	0.025113	1049.1	1020.3	yes
Mdes001406	X1Random.8	+	691424	696176	2707	5433	4884	5499	7817	7526	7639	85.159	80.297	99.15	131.931	129.443	114.131	0.558229	6.35361e-05	0.000234858	5200.1	6893.1	yes
Mdes001407	X1Random.8	-	692030	692403	277	35	17	24	10	14	13	5.361	2.731	4.229	1.649	2.353	1.898	-0.972721	0.0358038	0.068963	24.9	17.8	no
Mdes001408	X1Random.8	-	696233	699192	2449	884	809	823	900	867	951	15.316	14.702	16.402	16.79	16.483	15.705	0.132062	0.240441	0.345218	825.4	894	no
Mdes001409	X1Random.8	+	699486	700594	858	3347	3321	3121	4702	4791	5357	165.52	172.264	177.543	250.374	259.981	252.516	0.621193	4.36287e-13	4.83813e-12	3208.4	4047.6	yes
Mdes001410	X1Random.8	-	700630	702831	1909	2086	1979	1967	2098	1981	2231	46.365	46.137	50.292	50.21	48.315	47.266	0.0850345	0.377504	0.495273	1978.6	2109.7	no
Mdes001411	X1Random.8	+	703393	704906	973	2972	2971	2795	3297	3137	3476	129.604	135.895	140.206	154.811	150.108	144.485	0.202971	0.0200921	0.04164	2864.3	3158.8	yes
Mdes001412	X1Random.8	-	704791	706321	1200	2332	2316	2311	2325	1651	2140	82.457	85.896	93.997	88.519	64.057	72.125	-0.169076	0.272693	0.381548	2284.2	2407.3	no
Mdes001413	X1Random.8	+	707788	717954	2479	542	470	559	321	192	300	9.277	8.438	11.006	5.916	3.606	4.894	-0.933655	2.69727e-05	0.00010648	517	459.2	yes
Mdes001414	X1Random.8	-	718927	729987	3284	3114	2820	2135	2909	3610	4099	40.234	38.217	31.732	40.47	51.181	50.481	0.420478	0.0151962	0.0327245	2628.7	2612	yes
Mdes001415	X1Random.8	-	750735	752459	1551	1993	1788	1550	419	188	402	54.523	51.306	48.777	12.342	5.644	10.483	-2.35861	8.12443e-18	1.22532e-16	1741.7	1033.1	yes
Mdes001416	X1Random.8	+	770694	778761	1290	304	373	357	307	259	377	9.999	12.869	13.508	10.873	9.348	11.82	-0.123732	0.486321	0.601555	339.9	345.3	no
Mdes001417	X1Random.8	-	779576	787870	2075	6348	4665	5791	75203	110464	91187	129.808	100.057	136.217	1655.82	2478.6	1777.34	4.03152	9.57321e-71	1.14698e-68	5522.5	41408.5	yes
Mdes001418	X1Random.8	-	792065	806437	9293	5992	6012	5595	7133	7590	8106	27.359	28.792	29.386	35.068	38.027	35.278	0.397228	3.38036e-05	0.000131209	5767.6	6595.1	yes
Mdes001419	X1Random.8	+	806475	808907	1807	3006	2752	3029	2731	2187	2592	70.585	67.78	81.816	69.049	56.35	58.014	-0.208911	0.142294	0.224094	2888.1	2993.9	no
Mdes001420	X1Random.8	-	808751	810956	1773	15796	14836	14955	15991	14391	16151	378.024	372.41	411.694	412.061	377.908	368.422	0.0500179	0.622678	0.721231	14956.3	16060.3	no
Mdes001421	X1Random.8	+	810939	811691	673	1822	1734	1756	2964	3082	3065	114.872	114.669	127.352	201.214	213.217	184.192	0.800129	4.05546e-11	3.75986e-10	1743.3	2439.7	yes
Mdes001422	X1Random.8	-	811644	814308	2350	11974	12469	11593	14766	17306	18695	216.198	236.144	240.782	287.071	342.872	321.746	0.513528	2.81701e-05	0.0001109	11815.1	13658.2	yes
Mdes001423	X1Random.8	+	814349	815769	1209	1188	1207	1118	1266	1236	1346	41.694	44.432	45.135	47.841	47.599	45.027	0.15342	0.113098	0.185054	1151.4	1236.6	no
Mdes001424	X1Random.8	-	816268	818655	1470	544	524	538	630	603	639	15.702	15.865	17.863	19.58	19.099	17.581	0.241665	0.0563536	0.102127	527.3	605.7	no
Mdes001425	X1Random.8	+	818796	821545	2353	2145	2370	1947	2051	2200	2408	38.68	44.827	40.387	39.823	43.532	41.389	0.0669325	0.540615	0.650447	2114	2075.1	no
Mdes001426	X1Random.8	-	821725	823139	635	59201	58852	55201	66353	64179	74942	3955.82	4124.78	4242.97	4773.99	4705.68	4773.17	0.265218	0.000226229	0.000751304	56783.9	63017.3	yes
Mdes001427	X1Random.8	-	823527	827203	2904	1642	1632	1552	1629	1550	1758	23.992	25.011	26.085	25.628	24.851	24.484	0.0531719	0.555401	0.663206	1582.2	1651.1	no
Mdes001428	X1Random.8	+	844205	852665	3695	2200	1989	1565	1712	1871	2111	25.263	23.957	20.673	21.168	23.576	23.106	0.0117987	0.93272	0.955702	1876	1700.3	no
Mdes001429	X1Random.8	+	854975	856555	1441	798	758	846	855	729	782	23.497	23.411	28.655	27.108	23.554	21.948	-0.00249259	0.987144	0.992241	790.2	883.2	no
Mdes001430	X1Random.8	-	856489	859887	2752	344	326	305	347	329	320	5.304	5.272	5.409	5.761	5.566	4.703	0.0576307	0.697999	0.783615	319.3	338.2	no
Mdes001431	X1Random.8	+	901159	909489	1599	373	338	221	184	200	283	9.898	9.408	6.746	5.257	5.824	7.158	-0.456	0.0457897	0.0854034	302.7	210.7	no
Mdes001432	X1Random.8	+	968839	989691	3470	2062	2188	1659	1385	1252	1616	25.214	28.063	23.335	18.235	16.799	18.835	-0.451643	0.000148587	0.000510374	1928.6	1583.3	yes
Mdes001433	X1Random.8	+	1032342	1033024	515	46	82	53	29	28	23	3.79	7.086	5.023	2.573	2.531	1.806	-1.11879	0.00159193	0.00442338	59.2	42.8	yes
Mdes001434	X1Random.8	+	1033931	1036595	1373	1260	1369	1459	1321	794	795	38.939	44.376	51.866	43.957	26.925	23.418	-0.460053	0.0773945	0.13436	1345.6	1444.9	no
Mdes001435	X1Random.8	+	1166175	1182777	8170	4307	4063	3305	5140	6205	6629	22.368	22.133	19.744	28.743	35.361	32.816	0.646973	5.2186e-06	2.33204e-05	3811.3	4368.2	yes
Mdes001436	X1Random.8	+	1183238	1188532	3875	16065	16583	15061	18376	20169	21726	175.91	190.461	189.705	216.658	242.335	226.758	0.358723	0.000388194	0.00123051	15631.9	17332.4	yes
Mdes001437	X1Random.8	-	1184924	1185687	652	10275	10365	9852	12597	13499	14467	668.675	707.514	737.52	882.702	963.956	897.4	0.432446	1.36327e-05	5.66227e-05	9998.8	11631.8	yes
Mdes001438	X1Random.8	+	1188577	1194619	1252	4437	3904	3576	4549	5234	5691	150.372	138.777	139.409	165.999	194.64	183.84	0.399526	0.00164612	0.0045599	3897.5	4210.1	yes
Mdes001439	X1Random.8	-	1200974	1201414	188	56	76	56	58	36	42	12.639	17.992	14.539	14.095	8.916	9.035	-0.433804	0.153807	0.238931	61.5	59.2	no
Mdes001440	X1Random.8	-	1202862	1203662	801	18291	18898	14222	3118	1466	3923	968.916	1050.02	866.612	177.844	85.213	198.08	-2.5527	1.05143e-17	1.5788e-16	16772.1	9108.6	yes
Mdes001441	X1Random.8	+	1207628	1213014	3414	3371	3157	2228	2605	3633	4051	41.896	41.155	31.853	34.861	49.546	47.99	0.25886	0.212178	0.31129	2849.3	2506.2	no
Mdes001442	X1Random.8	+	1214559	1215455	877	1190	1248	1023	1047	1220	1289	57.574	63.333	56.934	54.543	64.768	59.444	0.0642126	0.618542	0.717985	1131.5	1074.7	no
Mdes001443	X1Random.8	-	1217987	1219830	1620	736	729	737	683	670	835	19.277	20.027	22.205	19.262	19.256	20.846	0.00542159	0.963414	0.978028	723	737.9	no
Mdes001444	X1Random.8	+	1219983	1221776	1794	273	310	283	289	316	343	6.457	7.69	7.699	7.36	8.201	7.733	0.150121	0.308859	0.422456	284.1	297	no
Mdes001445	X1Random.8	-	1222283	1228195	4142	2642	2523	2300	2258	2505	2828	27.065	27.109	27.103	24.906	28.158	27.614	0.0452295	0.676226	0.765878	2443.8	2367.3	no
Mdes001446	X1Random.8	+	1228780	1230622	1372	946	1130	1028	612	451	622	29.256	36.655	36.571	20.379	15.305	18.335	-0.86351	9.76603e-08	5.92552e-07	1018.8	855.5	yes
Mdes001447	X1Random.8	+	1237560	1238926	1152	0	8	11	1	6	12	0	0.309	0.466	0.04	0.242	0.421	-0.041345	0.966397	0.980175	6.4	6.3	no
Mdes001448	X1Random.8	+	1276648	1280555	3830	1787	1712	1374	1724	1728	2196	19.797	19.894	17.51	20.565	21.006	23.189	0.233229	0.0544255	0.0989781	1590.6	1605.5	no
Mdes001449	X1Random.8	-	1284058	1296732	8805	5618	5092	3747	3689	4423	5248	27.073	25.738	20.771	19.141	23.388	24.106	-0.0874259	0.618124	0.717696	4706.9	3862	no
Mdes001450	X1Random.8	+	1284648	1285559	871	437	557	438	408	391	437	21.288	28.461	24.544	21.401	20.901	20.292	-0.188679	0.204873	0.303038	468.7	439.6	no
Mdes001451	X1Random.8	+	1298065	1299859	1409	572	505	521	790	824	867	17.225	15.951	18.048	25.616	27.228	24.886	0.654917	2.34577e-07	1.33256e-06	524.1	678.3	yes
Mdes001452	X1Random.8	-	1299834	1305124	1631	1988	2227	2100	2118	1870	2154	51.718	60.769	62.844	59.329	53.382	53.413	-0.0212259	0.857639	0.902243	2073.1	2190.2	no
Mdes001453	X1Random.8	-	1305301	1308913	1889	1731	1838	1705	2747	3367	3706	38.882	43.304	44.054	66.439	82.988	79.347	0.912476	1.15786e-10	1.02573e-09	1729.5	2302.1	yes
Mdes001454	X1Random.8	+	1311513	1314780	2474	825	991	776	379	344	448	14.149	17.827	15.309	6.999	6.474	7.324	-1.12378	3.32557e-16	4.61727e-15	847.8	603.5	yes
Mdes001455	X1Random.8	+	1315487	1320181	2686	1062	1017	698	592	674	850	16.776	16.851	12.684	10.07	11.683	12.799	-0.365207	0.0486998	0.0900371	903.4	670.9	no
Mdes001456	X1Random.8	+	1322838	1324856	1237	781	841	824	641	557	681	26.789	30.258	32.513	23.675	20.965	22.266	-0.363243	0.00367789	0.00937557	803.3	762.5	yes
Mdes001457	X1Random.8	+	1330777	1337928	1227	252	283	237	168	95	163	8.714	10.265	9.428	6.255	3.605	5.373	-0.836439	0.000257193	0.000844639	252.7	211	yes
Mdes001458	X1Random.8	+	1355232	1358492	1284	389	369	252	146	85	154	12.855	12.79	9.579	5.195	3.082	4.851	-1.3564	5.75407e-08	3.6191e-07	328.5	207.7	yes
Mdes001459	X1Random.8	-	1359736	1360597	633	742	820	682	915	1158	1079	49.737	57.653	52.587	66.041	85.174	68.94	0.516648	0.00125123	0.00357407	734.3	827.1	yes
Mdes001460	X1Random.8	-	1361682	1372894	2597	13253	12551	10520	13249	14863	17250	216.533	215.09	197.715	233.08	266.464	268.641	0.342408	0.00466934	0.0116118	11866.7	12317.4	yes
Mdes001461	X1Random.8	+	1373438	1379166	4267	3595	3580	2552	2109	2704	3065	35.748	37.34	29.191	22.581	29.504	29.051	-0.275705	0.125288	0.201782	3168.2	2424.6	no
Mdes001462	X1Random.8	-	1380448	1384485	2365	1969	2159	1956	2048	1746	2072	35.326	40.629	40.368	39.563	34.373	35.433	-0.0329451	0.76543	0.836252	1994.8	2078.4	no
Mdes001463	X1Random.8	+	1385234	1385572	219	402	360	296	497	623	653	77.887	73.16	65.97	103.683	132.449	120.594	0.767981	6.16538e-06	2.71476e-05	345.2	409.9	yes
Mdes001464	X1Random.8	-	1389240	1391685	660	32	29	14	18	8	14	2.057	1.956	1.035	1.246	0.564	0.858	-0.83536	0.0865583	0.147577	24.2	16.6	no
Mdes001465	X1Random.8	-	1396709	1397113	383	230	195	113	189	248	220	25.481	22.659	14.4	22.545	30.148	23.232	0.327782	0.232775	0.335956	174.2	156.1	no
Mdes001466	X1Random.8	+	1396755	1404601	3036	35767	35187	29528	35094	39373	40165	499.875	515.815	474.711	528.112	603.81	535.058	0.217503	0.0593528	0.106783	32842.6	33505.4	no
Mdes001467	X1Random.8	-	1410576	1411771	1044	245	250	234	203	127	225	9.957	10.657	10.94	8.884	5.664	8.716	-0.381773	0.0722371	0.126652	239	227.2	no
Mdes001468	X1Random.8	+	1414417	1415460	657	10	6	10	5	5	4	0.646	0.406	0.743	0.348	0.354	0.246	-0.799466	0.215829	0.315727	8.6	7.8	no
Mdes001471	X1Random.8	+	1456855	1467044	2395	5	6	17	7	7	12	0.089	0.111	0.346	0.134	0.136	0.203	-0.121353	0.856318	0.90113	9.5	12.6	no
Mdes001472	X1Random.8	+	1472600	1476690	2185	2308	2296	2110	1698	1307	1703	44.819	46.766	47.133	35.504	27.85	31.522	-0.492627	6.01152e-05	0.000223127	2199.5	1981.3	yes
Mdes001473	X1Random.8	+	1477194	1479096	1457	1005	1026	964	830	814	940	29.268	31.34	32.293	26.026	26.012	26.093	-0.193201	0.0490374	0.0905634	982	932.9	no
Mdes001474	X1Random.8	+	1479403	1481208	1020	325	373	360	457	517	492	13.52	16.275	17.227	20.47	23.599	19.508	0.491488	0.00274744	0.00722723	347.6	423.4	yes
Mdes001475	X1Random.8	-	1481691	1483016	1022	1400	1270	1272	2950	3458	3375	58.124	55.305	60.748	131.876	157.535	133.561	1.33177	2.96165e-22	5.37521e-21	1292.5	2176.7	yes
Mdes001476	X1Random.8	+	1483041	1484039	860	921	960	737	1503	1556	1812	45.44	49.681	41.828	79.846	84.239	85.215	0.917601	8.07122e-15	1.0312e-13	854.6	1156	yes
Mdes001477	X1Random.8	-	1483987	1485920	1052	116937	111331	97981	126020	128684	156744	4716.47	4709.92	4545.93	5472.91	5695.24	6026.02	0.354004	0.000134879	0.000467508	106709	116059	yes
Mdes001478	X1Random.8	+	1486113	1488500	1644	1057	1137	949	1198	1277	1292	27.281	30.78	28.175	33.293	36.165	31.785	0.287423	0.0149445	0.0322473	1028.3	1112.6	yes
Mdes001479	X1Random.8	-	1487826	1493512	5086	3370	3349	2659	3203	3446	3831	28.115	29.306	25.518	28.772	31.546	30.464	0.185778	0.104533	0.173334	3061.7	3039	no
Mdes001480	X1Random.8	+	1494160	1495986	1730	752	816	757	652	719	733	18.444	20.992	21.357	17.219	19.35	17.136	-0.121008	0.349152	0.465418	762.6	732.7	no
Mdes001481	X1Random.8	+	1496763	1497227	366	34	20	13	9	6	25	3.942	2.432	1.734	1.123	0.763	2.763	-0.69755	0.238146	0.342438	21.6	11.5	no
Mdes001482	X1Random.8	+	1497388	1501015	2939	830	752	648	792	787	948	11.983	11.388	10.761	12.312	12.467	13.046	0.201855	0.0820477	0.141257	728.6	746.4	no
Mdes001483	X1Random.8	-	1501611	1505086	2328	781	725	919	931	725	725	14.235	13.86	19.268	18.271	14.5	12.595	-0.00753804	0.971707	0.983112	800.1	960.6	no
Mdes001487	X1Random.8	-	1515962	1516330	314	4	0	2	0	3	3	0.541	0	0.311	0	0.445	0.386	0.00909859	0.993388	0.995827	2	1.1	no
Mdes001488	X1Random.8	+	1517673	1519852	581	10846	10158	10796	5222	2717	5175	792.09	778.118	906.95	410.635	217.729	360.238	-1.26097	1.57785e-07	9.19501e-07	10446.2	8370.3	yes
Mdes001489	X1Random.8	+	1521392	1522772	933	18	12	16	6	8	7	0.819	0.572	0.837	0.294	0.399	0.303	-1.05001	0.0466707	0.0868197	15.1	11.5	no
Mdes001490	X1Random.8	-	1528359	1528553	195	5	2	4	0	2	2	1.088	0.456	1.001	0	0.478	0.415	-1.12895	0.242862	0.348023	3.6	2.1	no
Mdes001491	X1Random.8	+	1530119	1530628	510	114	87	109	87	85	108	9.485	7.592	10.432	7.794	7.76	8.565	-0.132404	0.552	0.660158	102	102	no
Mdes001492	X1Random.8	+	1534577	1535370	240	53	58	55	42	69	65	9.37	10.755	11.185	7.995	13.386	10.954	0.104747	0.72025	0.801068	54.5	50.5	no
Mdes001493	X1Random.8	+	1535415	1537562	1778	2202	2191	2401	2077	1967	2096	52.549	54.843	65.911	53.37	51.508	47.678	-0.127372	0.348737	0.464974	2235.3	2328.4	no
Mdes001494	X1Random.8	-	1536491	1537559	953	1628	1645	1861	1542	1463	1578	72.484	76.822	95.313	73.924	71.475	66.968	-0.146904	0.319884	0.434173	1690.8	1770.1	no
Mdes001495	X1Random.8	-	1542617	1543571	480	306	345	277	292	282	325	27.05	31.988	28.167	27.793	27.353	27.384	-0.023234	0.863786	0.906872	303.5	295.3	no
Mdes001496	X1Random.8	-	1543679	1546425	1510	3732	2610	3827	4625	4695	5040	104.869	76.927	123.702	139.936	144.764	134.992	0.507789	0.0129174	0.0284466	3353.6	4381.6	yes
Mdes001497	X1Random.8	-	1547389	1550832	2550	1355	1412	1319	1389	1449	1626	22.547	24.644	25.247	24.886	26.456	25.789	0.147166	0.147803	0.23133	1339.8	1405.6	no
Mdes001498	X1Random.8	+	1550843	1552476	1270	1960	2319	1916	1828	2025	2208	65.484	81.266	73.636	65.761	74.238	70.315	-0.0091365	0.942995	0.963406	2028.5	1945.1	no
Mdes001499	X1Random.8	-	1552962	1553881	735	21	30	22	26	14	15	1.212	1.817	1.461	1.616	0.887	0.825	-0.366884	0.395457	0.513518	23.9	24.9	no
Mdes001500	X1Random.8	-	1562495	1565391	2186	1117	1199	1107	1164	1051	1383	21.681	24.411	24.717	24.328	22.385	25.587	0.0863128	0.434972	0.552702	1122.5	1178.8	no
Mdes001501	X1Random.8	+	1565894	1572880	3460	1958	1913	1838	2880	3024	3353	24.011	24.607	25.928	38.029	40.692	39.193	0.716507	1.57633e-13	1.81623e-12	1871.8	2440.2	yes
Mdes001502	X1Random.8	-	1572959	1573600	423	3	3	0	9	7	2	0.301	0.316	0	0.972	0.77	0.191	1.34606	0.144354	0.226838	1.9	4.6	no
Mdes001503	X1Random.8	-	1575439	1578466	2064	17	15	14	10	28	26	0.349	0.323	0.331	0.221	0.632	0.509	0.476478	0.335794	0.451654	15.1	12.5	no
Mdes001504	X1Random.8	-	1578945	1579921	795	67	75	52	119	70	80	3.576	4.199	3.193	6.839	4.1	4.07	0.494811	0.0948698	0.159792	63.2	88.2	no
Mdes001505	X1Random.8	-	1580070	1582543	1507	81	89	88	248	331	272	2.281	2.628	2.85	7.519	10.226	7.3	1.73382	2.69843e-14	3.30939e-13	84.8	173	yes
Mdes001506	X1Random.8	+	1582576	1583554	900	249	249	237	532	642	563	11.739	12.313	12.853	27.006	33.212	25.3	1.26285	2.37321e-13	2.6963e-12	241	396.6	yes
Mdes001507	X1Random.8	+	1583601	1584669	942	116	137	130	189	198	146	5.225	6.473	6.736	9.167	9.786	6.268	0.50436	0.0380439	0.0726483	125.8	165.1	no
Mdes001508	X1Random.8	-	1584676	1585768	959	5327	5079	4786	7227	7469	7932	235.692	235.707	243.585	344.298	362.616	334.518	0.597373	1.70336e-10	1.48366e-09	4977.1	6215.3	yes
Mdes001509	X1Random.8	+	1585784	1586613	384	1935	2257	1917	2398	2752	2698	213.811	261.586	243.662	285.307	333.673	284.162	0.386124	0.00533595	0.0130713	2001.3	2236.2	yes
Mdes001510	X1Random.8	+	1586681	1590676	3264	4219	4087	3925	3289	2934	3770	54.845	55.727	58.693	46.037	41.852	46.714	-0.275253	0.0028851	0.00754778	4009.7	3752.1	yes
Mdes001511	X1Random.8	-	1589722	1609699	14234	6915	6781	6347	7521	7849	8713	20.613	21.202	21.764	24.14	25.674	24.757	0.285718	0.00112309	0.00324024	6567.6	7190.5	yes
Mdes001512	X1Random.8	+	1611943	1612243	226	32	52	57	45	54	70	6.008	10.24	12.31	9.097	11.125	12.527	0.259105	0.443312	0.560461	46.7	53.1	no
Mdes001513	X1Random.8	-	1615855	1618783	1611	455	547	472	620	745	701	11.984	15.111	14.3	17.583	21.531	17.599	0.510809	0.00194593	0.00529453	483.2	565.7	yes
Mdes001514	X1Random.8	+	1619533	1620330	657	2333	2222	2009	2335	2495	2581	150.671	150.519	149.249	162.374	176.811	158.883	0.200289	0.0571711	0.10339	2148.3	2252.7	no
Mdes001515	X1Random.8	-	1622157	1627736	3903	268	181	222	1018	1301	915	2.914	2.064	2.776	11.916	15.52	9.482	2.27896	2.36768e-19	3.80896e-18	220.2	636.5	yes
Mdes001516	X1Random.8	-	1641548	1642231	622	4	6	3	2	2	2	0.273	0.429	0.235	0.147	0.15	0.13	-0.918389	0.275702	0.385097	4.2	2.6	no
Mdes001517	X1Random.8	-	1650772	1651553	761	66	96	73	48	43	35	3.68	5.614	4.682	2.882	2.631	1.86	-0.853921	0.00405882	0.0102325	77	63.1	yes
Mdes001518	X1Random.8	+	1651132	1654229	3029	338	365	226	161	139	196	4.735	5.363	3.642	2.428	2.137	2.617	-0.874237	2.26936e-05	9.08008e-05	302	201.6	yes
Mdes001519	X1Random.8	-	1657969	1663846	1596	1833	1793	1399	917	938	1274	48.732	49.999	42.784	26.25	27.364	32.284	-0.662485	4.37955e-06	1.98347e-05	1639.6	1207.2	yes
Mdes001520	X1Random.8	-	1669509	1671703	238	132	87	76	33	25	55	23.533	16.269	15.586	6.335	4.891	9.346	-1.34563	7.69076e-05	0.000279876	96	57	yes
Mdes001521	X1Random.8	-	1706899	1713619	3049	1195	1225	1288	1090	949	1238	16.63	17.881	20.618	16.333	14.491	16.422	-0.166075	0.204468	0.302543	1219.2	1236.7	no
Mdes001522	X1Random.8	+	1722733	1725430	2048	1281	1389	1456	1091	890	1048	26.54	30.185	34.7	24.338	20.233	20.696	-0.42847	0.00450893	0.011248	1357.5	1326.1	yes
Mdes001523	X1Random.8	+	1726338	1733927	4144	6276	5416	5580	5261	4716	5758	64.261	58.166	65.722	58.002	52.986	56.196	-0.116501	0.281395	0.391645	5663.2	5632.6	no
Mdes001524	X1Random.8	-	1727520	1727876	298	13	11	7	3	5	12	1.851	1.643	1.147	0.46	0.781	1.629	-0.576624	0.370347	0.487564	10.1	5.2	no
Mdes001525	X1Random.8	+	1739998	1746448	1067	202	186	157	125	50	83	8.033	7.758	7.182	5.352	2.182	3.146	-1.03616	0.00134731	0.00381671	178	146.7	yes
Mdes001526	X1Random.8	-	1743828	1744064	146	0	3	0	3	0	0	0	0.914	0	0.939	0	0	0.0342099	0.976052	0.985775	1	1.5	no
Mdes001527	X1Random.8	-	1747513	1757499	4464	2723	2373	2612	2005	1539	2027	25.882	23.658	28.559	20.52	16.052	18.365	-0.452772	0.00202415	0.00548644	2531.8	2403.3	yes
Mdes001528	X1Random.8	-	1768261	1771002	1744	2874	2766	2856	2827	2423	3043	69.923	70.586	79.93	74.058	64.686	70.568	-0.0198658	0.85925	0.903327	2789.9	2951.4	no
Mdes001529	X1Random.8	-	1798385	1800685	1851	5	6	4	4	7	2	0.115	0.144	0.105	0.099	0.176	0.044	-0.13418	0.859511	0.903436	4.9	4.2	no
Mdes001530	X1Random.8	+	1805192	1809776	2643	557	525	508	534	373	525	8.942	8.84	9.381	9.231	6.571	8.034	-0.13467	0.404519	0.522948	521.2	540.9	no
Mdes001533	X1Random.8	-	1923265	1924915	1514	18	16	12	73	84	62	0.504	0.47	0.387	2.203	2.583	1.656	2.23681	2.45095e-10	2.09124e-09	15	43.6	yes
Mdes001534	X1Random.8	+	1927273	1931362	2769	694	487	750	2086	2069	1690	10.635	7.827	13.22	34.418	34.789	24.684	1.60315	1.25853e-10	1.11089e-09	637.7	1460.2	yes
Mdes001535	X1Random.8	-	1936340	1936691	269	2	2	0	0	0	2	0.315	0.331	0	0	0	0.301	-0.527352	0.652893	0.747229	1.3	0	no
Mdes001537	X1Random.8	+	2105077	2116805	2689	993	955	664	567	623	865	15.669	15.806	12.052	9.634	10.787	13.01	-0.32359	0.0918612	0.155443	850	640.2	no
Mdes001538	X1Random.8	+	2123384	2127754	3990	3881	4156	4041	3225	2694	3488	41.272	46.357	49.433	36.928	31.436	35.356	-0.345648	0.00334528	0.00860323	3965.7	3780.8	yes
Mdes001539	X1Random.8	-	2126073	2127890	1731	375	391	373	337	257	398	9.192	10.053	10.517	8.895	6.913	9.299	-0.188429	0.250054	0.356214	373.7	369	no
Mdes001540	X1Random.8	+	2128212	2129428	1143	982	919	1025	970	903	1126	36.454	35.783	43.77	38.772	36.783	39.843	0.0479582	0.717123	0.79869	962.3	1036.5	no
Mdes001541	X1Random.8	-	2129425	2136750	4609	3461	3524	3261	3085	2958	3305	31.862	34.028	34.534	30.58	29.881	29.001	-0.110742	0.18793	0.282117	3358	3297.1	no
Mdes001542	X1Random.8	+	2137153	2153185	8168	16771	15415	13985	14215	14502	17200	87.121	83.993	83.569	79.511	82.664	85.166	0.0126979	0.890727	0.925011	15105.6	14641.8	no
Mdes001543	X1Random.8	-	2141028	2142840	1701	2469	2394	2273	3215	3576	3751	61.588	62.637	65.222	86.352	97.881	89.186	0.584485	1.1682e-07	6.98596e-07	2338.8	2841	yes
Mdes001544	X1Random.8	-	2154235	2155575	1086	137	174	155	94	79	117	5.353	7.131	6.966	3.955	3.387	4.357	-0.667502	0.00149394	0.00418502	153	129.9	yes
Mdes001545	X1Random.8	+	2155790	2158259	765	37249	34992	32075	93127	106139	99347	2066.02	2035.73	2046.45	5561.72	6459.77	5252.29	1.54203	3.4365e-32	9.0027e-31	34146.3	64443.7	yes
Mdes001546	X1Random.8	-	2162430	2163453	402	14254	16376	11991	4100	2732	6740	1504.5	1812.99	1455.88	465.964	316.416	678.093	-1.63239	2.27768e-09	1.74602e-08	13912.6	8429.9	yes
Mdes001547	X1Random.8	+	2171084	2178331	5013	3184	3148	2543	1492	987	1702	26.95	27.948	24.76	13.598	9.167	13.731	-1.06679	1.04849e-08	7.32322e-08	2898.4	2105.2	yes
Mdes001548	X1Random.8	-	2179720	2185615	2929	8911	7749	6747	5997	5819	7818	129.089	117.744	112.432	93.543	92.498	107.952	-0.234972	0.0699151	0.123122	7645.3	6624.9	no
Mdes001549	X1Random.8	-	2187246	2199162	5590	836	994	755	517	449	572	6.346	7.914	6.592	4.225	3.74	4.138	-0.725744	9.36706e-08	5.70312e-07	844.8	662.8	yes
Mdes001550	X1Random.8	+	2201666	2205708	1319	24	32	31	17	2	14	0.772	1.08	1.147	0.589	0.071	0.429	-1.3112	0.0246677	0.0498621	28.6	25.1	yes
Mdes001551	X1Random.8	+	2206022	2209883	3149	4192	3920	3948	3611	3290	3851	56.485	55.402	61.193	52.39	48.644	49.46	-0.146701	0.12656	0.203486	3956.4	3928.5	no
Mdes001552	X1Random.8	-	2208908	2211144	1662	5354	4954	5042	4849	4807	5153	136.687	132.66	148.07	133.296	134.662	125.396	-0.0302752	0.770501	0.839812	5036.2	5138.1	no
Mdes001553	X1Random.8	+	2211340	2218407	3894	15899	13759	13869	15111	15138	17953	173.243	157.255	173.838	177.293	180.999	186.465	0.165287	0.112529	0.184264	14264.9	15037.4	no
Mdes001554	X1Random.8	-	2219167	2223204	3370	1403	1304	1389	1473	1430	1659	17.665	17.221	20.117	19.97	19.756	19.91	0.171822	0.130284	0.208321	1345.5	1485.4	no
Mdes001555	X1Random.8	+	2223663	2225927	1835	766	810	878	797	510	702	17.712	19.645	23.354	19.843	12.94	15.472	-0.275076	0.172916	0.263784	807.8	870.6	no
Mdes001556	X1Random.8	-	2225837	2234605	3967	3529	3108	3070	2741	2081	2674	37.746	34.868	37.772	31.568	24.424	27.262	-0.353164	0.00931746	0.0213332	3180.4	3020.7	yes
Mdes001557	X1Random.8	+	2236401	2239305	2122	584	557	478	1099	1226	1277	11.677	11.682	10.995	23.662	26.9	24.339	1.17653	6.54334e-21	1.12107e-19	529.2	813.1	yes
Mdes001558	X1Random.8	+	2239847	2241048	639	14	17	34	15	13	13	0.93	1.184	2.597	1.072	0.947	0.823	-0.630433	0.223121	0.324813	21.8	25.6	no
Mdes001559	X1Random.8	+	2242873	2243388	405	1	7	3	3	3	3	0.105	0.769	0.362	0.338	0.345	0.3	-0.218665	0.801864	0.86251	3.6	3.1	no
Mdes001560	X1Random.8	-	2244483	2246104	1157	762	603	769	909	996	980	27.945	23.195	32.441	35.894	40.08	34.257	0.451872	0.0119262	0.0265056	702.6	870.1	yes
Mdes001561	X1Random.8	+	2249011	2260654	5157	761	641	728	2544	3041	2581	6.261	5.532	6.89	22.538	27.455	20.242	1.95494	8.34699e-27	1.78985e-25	699.8	1682.1	yes
Mdes001562	X1Random.8	-	2260496	2267295	2426	1971	1445	2096	3878	3828	3174	34.473	26.509	42.169	73.032	73.466	52.914	0.995306	1.96578e-05	7.93959e-05	1818.6	3085.5	yes
Mdes001563	X1Random.8	-	2276261	2276824	237	299	343	190	104	123	176	53.531	64.411	39.129	20.048	24.164	30.034	-1.01053	0.000112827	0.000396772	270	153.5	yes
Mdes001564	X1Random.8	-	2278244	2299830	2479	4710	4592	3809	3093	2773	3687	80.617	82.44	74.995	57.003	52.081	60.152	-0.436893	3.93781e-05	0.000151101	4283.7	3590.9	yes
Mdes001565	X1Random.8	+	2300020	2316010	5410	1794	1823	1796	1970	1759	2124	14.07	14.997	16.203	16.637	15.138	15.879	0.129471	0.204448	0.30254	1776.7	1954	no
Mdes001566	X1Random.8	-	2302287	2302475	168	3	5	2	5	8	6	0.758	1.325	0.581	1.36	2.217	1.444	0.857357	0.244293	0.349597	3.2	3.6	no
Mdes001567	X1Random.8	+	2327110	2337989	1179	260	287	258	2377	2884	2168	9.357	10.834	10.681	92.111	113.89	74.37	3.21767	2.56733e-56	1.62911e-54	263.9	1348.5	yes
Mdes001568	X1Random.8	+	2356445	2364218	885	249	252	191	149	124	203	11.938	12.673	10.534	7.692	6.524	9.277	-0.521634	0.00795583	0.0185477	225.7	177	yes
Mdes001570	X1Random.8	+	2369527	2371186	669	1988	2034	2013	961	200	523	126.087	135.313	146.864	65.628	13.919	31.618	-1.76288	6.85467e-05	0.000251749	1981.3	1554.2	yes
Mdes001571	X1Random.8	-	2371351	2373179	1358	728	728	765	493	396	669	22.746	23.859	27.495	16.586	13.577	19.924	-0.506366	0.00571485	0.0138726	730	655.8	yes
Mdes001572	X1Random.8	+	2408307	2414177	2641	7787	5235	7498	8752	11411	11757	125.107	88.219	138.571	151.403	201.168	180.046	0.646511	0.0040245	0.0101549	6758.9	8426.7	yes
Mdes001573	X1Random.8	-	2418450	2431639	6556	3837	3425	3666	3899	3714	4024	24.833	23.251	27.293	27.171	26.376	24.824	0.110724	0.344749	0.460552	3588.1	3926.3	no
Mdes001574	X1Random.8	+	2431949	2433254	1213	1072	1167	1174	985	801	975	37.499	42.818	47.239	37.1	30.745	32.509	-0.28904	0.0396433	0.0753086	1121.8	1122.9	no
Mdes001575	X1Random.8	-	2433236	2435753	1888	982	1124	1051	971	903	873	22.069	26.496	27.17	23.497	22.268	18.701	-0.174657	0.250571	0.35689	1036.4	1050.8	no
Mdes001576	X1Random.8	+	2436090	2443346	3248	4931	4972	4669	3843	3516	4397	64.417	68.128	70.162	54.057	50.401	54.751	-0.292616	0.00055075	0.0016959	4777	4428	yes
Mdes001577	X1Random.8	-	2450876	2457436	1658	233	191	89	80	78	147	5.963	5.127	2.62	2.204	2.19	3.586	-0.71116	0.0525972	0.0960917	165.4	87.8	no
Mdes001578	X1Random.8	-	2478657	2479872	492	55	55	27	13	33	21	4.743	4.975	2.679	1.207	3.123	1.726	-0.940859	0.0398623	0.0756324	44.3	20.9	no
Mdes001579	X1Random.8	-	2481176	2484743	1173	36	44	27	17	28	36	1.302	1.669	1.123	0.662	1.111	1.241	-0.371213	0.325709	0.440648	34.8	22.9	no
Mdes001581	X1Random.8	+	2546965	2551767	3312	1566	1977	1693	704	540	719	20.062	26.566	24.95	9.711	7.591	8.78	-1.39326	1.75202e-18	2.71651e-17	1717.2	1254	yes
Mdes001582	X1Random.8	-	2551640	2556410	3825	2740	2671	2775	2276	2159	2772	30.395	31.078	35.41	27.185	26.28	29.31	-0.17095	0.135393	0.215105	2689	2627.6	no
Mdes001583	X1Random.8	+	2557183	2561412	2827	4558	4446	4073	3569	2970	3497	68.412	69.993	70.321	57.679	48.914	50.029	-0.359304	0.000587323	0.00179878	4282.5	3973.1	yes
Mdes001584	X1Random.8	-	2561990	2577556	4014	4166	4239	3773	3990	3915	4705	44.038	47	45.878	45.414	45.411	47.406	0.069592	0.376971	0.494763	3987.5	4029.2	no
Mdes001585	X1Random.8	+	2578857	2579859	404	6	0	0	13	2	0	0.63	0	0	1.47	0.23	0	0.795386	0.494484	0.60862	1.9	6.6	no
Mdes001586	X1Random.8	+	2580595	2581018	367	8	11	6	2	1	7	0.925	1.334	0.798	0.249	0.127	0.771	-1.17019	0.125028	0.201496	8.1	4.2	no
Mdes001588	X1Random.8	-	2602817	2613304	818	97	92	67	63	44	76	5.032	5.006	3.998	3.519	2.504	3.758	-0.461221	0.076394	0.132825	83.4	67.5	no
Mdes001589	X1Random.8	+	2627327	2632181	3042	2338	2102	1903	2011	2020	2601	32.611	30.753	30.533	30.203	30.917	34.581	0.0817301	0.478672	0.59454	2074.5	2031.5	no
Mdes001590	X1Random.8	+	2632804	2635295	1620	214	218	228	207	155	176	5.605	5.989	6.869	5.838	4.455	4.394	-0.273615	0.15112	0.235554	217	226.1	no
Mdes001591	X1Random.8	+	2635298	2636323	889	12	8	12	14	16	10	0.573	0.4	0.659	0.719	0.838	0.455	0.334552	0.518382	0.630784	10.6	13.5	no
Mdes001592	X1Random.8	+	2636741	2637046	226	4	6	4	1	2	2	0.751	1.182	0.864	0.202	0.412	0.358	-1.22644	0.152697	0.237487	4.6	2.6	no
Mdes001593	X1Random.8	-	2637595	2641972	3800	1314	1203	1078	977	736	946	14.672	14.089	13.846	11.746	9.018	10.068	-0.41249	0.00289483	0.00757209	1175.8	1068.1	yes
Mdes001594	X1Random.8	+	2641947	2643263	1160	148	190	125	152	134	158	5.414	7.29	5.26	5.987	5.378	5.509	-0.034236	0.863411	0.90659	151	143.6	no
Mdes001595	X1Random.8	-	2643354	2672896	10638	22017	20824	19981	23229	22966	27661	87.817	87.12	91.676	99.762	100.515	105.163	0.251023	0.00260251	0.00688419	20588	22408.1	yes
Mdes001596	X1Random.8	+	2672841	2673043	107	52	47	28	25	59	47	20.621	19.549	12.772	10.675	25.673	17.765	0.0837174	0.838124	0.888698	41.2	27.6	no
Mdes001597	X1Random.8	+	2711133	2718078	717	23	16	12	3	2	2	1.361	0.993	0.817	0.191	0.13	0.113	-2.57291	0.00011213	0.000394726	16.6	7.9	yes
Mdes001598	X1Random.8	+	2729648	2730151	282	2	1	4	2	4	2	0.301	0.158	0.692	0.324	0.66	0.287	0.169333	0.854508	0.900165	2.4	3.1	no
Mdes001599	X1Random.8	-	2738459	2740355	1731	39	51	47	41	47	34	0.956	1.311	1.325	1.082	1.264	0.794	-0.134748	0.671814	0.762618	45	45.8	no
Mdes001600	X1Random.8	+	2748287	2756368	2169	1117	1014	1104	617	371	536	21.851	20.806	24.843	12.996	7.964	9.994	-1.06454	2.32538e-07	1.32225e-06	1062.9	898.3	yes
Mdes001601	X1Random.8	+	2757133	2758460	1132	1788	2046	1936	2130	1980	2014	67.02	80.44	83.475	85.966	81.437	71.956	0.108523	0.433168	0.551146	1894.8	2109.6	no
Mdes001602	X1Random.8	+	2758567	2761412	2605	1786	2104	1921	1760	1678	1933	29.091	35.946	35.993	30.867	29.991	30.011	-0.0950948	0.430015	0.547929	1907.2	1913	no
Mdes001603	X1Random.8	-	2763659	2773806	4141	2131	2258	1420	818	705	1202	21.835	24.268	16.737	9.025	7.927	11.74	-1.06747	7.86744e-07	4.0958e-06	1888.4	1167.8	yes
Mdes001604	X1Random.8	+	2776092	2785039	4602	1984	1857	1640	1279	896	1258	18.293	17.959	17.394	12.698	9.065	11.056	-0.653645	1.96145e-05	7.92432e-05	1792.5	1519.2	yes
Mdes001605	X1Random.8	-	2784799	2789084	1140	4213	4397	3987	3165	2208	2909	156.808	171.658	170.702	126.842	90.177	103.203	-0.584159	0.000126896	0.000441712	4127.8	3721.7	yes
Mdes001606	X1Random.8	+	2790936	2792829	1542	1276	1490	1304	1266	1605	1465	35.111	43.005	41.275	37.51	48.461	38.425	0.118092	0.478401	0.594381	1334.3	1334.9	no
Mdes001607	X1Random.8	-	2792714	2798680	5042	1195	1229	998	1687	2110	2116	10.056	10.848	9.661	15.286	19.484	16.973	0.813595	4.1337e-08	2.64659e-07	1118.2	1387.8	yes
Mdes001608	X1Random.8	+	2798867	2800670	1466	1426	1474	1407	1806	1898	1780	41.273	44.748	46.844	56.283	60.279	49.107	0.374039	0.00531109	0.0130196	1412.9	1664.7	yes
Mdes001609	X1Random.8	-	2800965	2805800	4240	1665	1741	1508	1709	1659	1798	16.662	18.275	17.359	18.415	18.217	17.151	0.0961701	0.309025	0.422465	1608.5	1668.7	no
Mdes001610	X1Random.8	+	2810954	2811989	363	643	672	585	575	670	800	75.16	82.39	78.659	72.37	85.935	89.133	0.123936	0.377188	0.494935	622	602.5	no
Mdes001611	X1Random.8	-	2811389	2816875	2578	1191	1079	1189	1411	1421	1560	19.602	18.627	22.511	25.006	25.663	24.474	0.361546	0.00419109	0.0105334	1136.8	1348.1	yes
Mdes001612	X1Random.8	+	2816797	2820321	1756	3486	3385	3022	3202	3584	4125	84.233	85.792	83.998	83.309	95.027	95.007	0.161567	0.146515	0.229623	3237.7	3230.4	no
Mdes001613	X1Random.8	+	2820793	2821076	264	6	18	13	14	8	9	0.964	3.034	2.403	2.423	1.411	1.379	-0.218674	0.709056	0.791933	12.2	14	no
Mdes001614	X1Random.8	-	2821095	2826089	3869	2187	2218	2123	2203	2566	2536	23.985	25.514	26.782	26.014	30.879	26.51	0.185614	0.152407	0.237143	2141.1	2245.7	no
Mdes001615	X1Random.8	+	2826182	2830665	4044	2259	2152	1996	2396	2695	2860	23.702	23.683	24.091	27.069	31.028	28.603	0.333978	0.00287869	0.00753331	2098.2	2277	yes
Mdes001616	X1Random.8	-	2830454	2832109	1489	1001	1184	1133	1202	1247	1441	28.525	35.389	37.139	36.881	38.992	39.14	0.244301	0.0763782	0.132825	1090.3	1211.9	no
Mdes001617	X1Random.8	+	2833129	2836567	1714	26383	23249	23506	66123	65928	64115	653.122	603.68	669.367	1762.53	1790.86	1512.88	1.44588	8.55409e-30	2.01592e-28	23976.7	46143.8	yes
Mdes001618	X1Random.8	-	2834956	2835386	306	8495	7544	7759	22151	21859	21627	1177.94	1097.22	1237.6	3307.25	3325.92	2858.45	1.48481	2.341e-32	6.17051e-31	7805.7	15397	yes
Mdes001619	X1Random.8	-	2836496	2838944	2033	769	674	762	1807	1569	1628	16.05	14.755	18.294	40.608	35.933	32.387	1.19873	1.07076e-14	1.3559e-13	724.8	1324.3	yes
Mdes001620	X1Random.8	-	2846391	2860134	2221	506	489	386	297	342	363	9.667	9.799	8.483	6.109	7.169	6.61	-0.433976	0.00390854	0.00989729	450.7	355.5	yes
Mdes001621	X1Random.8	-	2883496	2885294	1739	47	48	62	1207	1547	969	1.147	1.228	1.74	31.71	41.418	22.536	4.52822	2.35503e-53	1.2609e-51	51.9	648.2	yes
Mdes001622	X1Random.8	+	2885927	2886273	223	0	2	0	8	4	1	0	0.399	0	1.639	0.835	0.181	1.87218	0.0836395	0.143457	0.6	4.1	no
Mdes001624	X1Random.8	-	2905198	2907347	933	0	5	5	4	0	2	0	0.239	0.262	0.196	0	0.087	-0.521988	0.629783	0.727437	3.3	4.7	no
Mdes001625	X1Random.8	-	2946198	2952468	593	24	41	45	11	18	19	1.717	3.077	3.704	0.847	1.413	1.296	-1.14556	0.0089269	0.0205377	36.4	29.4	yes
Mdes001626	X1Random.8	-	2971991	2974187	587	0	3	4	14	25	8	0	0.227	0.333	1.09	1.983	0.551	2.39604	0.0028559	0.00748053	2.4	9.3	yes
Mdes001627	X1Random.8	-	2994237	2997843	2662	29231	27185	26513	28954	29448	32515	465.926	454.501	486.125	496.93	515.052	494.005	0.153713	0.0871598	0.14844	27182.2	28780.6	no
Mdes001628	X1Random.8	+	2998542	3003246	4235	1118	1073	1066	1102	1024	1211	11.201	11.276	12.286	11.888	11.258	11.565	0.0531797	0.595854	0.6988	1068.5	1125.5	no
Mdes001629	X1Random.8	-	3005564	3007636	1772	8141	7446	5960	2451	699	1657	194.937	187.013	164.164	63.194	18.366	37.819	-2.09097	2.69697e-08	1.77311e-07	7028.9	4400.7	yes
Mdes001630	X1Random.8	-	3007790	3015458	611	1838	1718	1264	465	166	356	127.64	125.14	100.972	34.77	12.649	23.565	-2.2234	1.8236e-11	1.74839e-10	1569.8	905.3	yes
Mdes001631	X1Random.8	+	3009914	3010321	281	13	2	16	3	6	12	1.963	0.317	2.779	0.488	0.994	1.727	-0.518196	0.508562	0.622023	10.4	10	no
Mdes001632	X1Random.8	+	3029396	3045469	2146	2504	2527	1615	705	601	857	49.509	52.407	36.732	15.009	13.039	16.151	-1.58529	1.50769e-17	2.24425e-16	2160	1213.3	yes
Mdes001633	X1Random.8	+	3047232	3050630	2222	2743	2951	2495	1463	895	1435	52.38	59.107	54.805	30.081	18.754	26.119	-1.08929	1.01327e-08	7.10033e-08	2679.9	2065	yes
Mdes001634	X1Random.8	+	3051053	3053451	2130	3091	2777	2894	4365	4181	4599	61.574	58.024	66.316	93.627	91.391	87.325	0.604337	2.24321e-08	1.48996e-07	2875.3	3755.7	yes
Mdes001635	X1Random.8	-	3052954	3053301	348	381	368	402	374	268	300	46.454	47.063	56.382	49.101	35.856	34.866	-0.267456	0.168821	0.258551	378.5	403.2	no
Mdes001636	X1Random.8	-	3053462	3057430	2357	536	542	478	527	471	598	9.649	10.234	9.898	10.215	9.304	10.261	0.0552967	0.619414	0.718658	509.3	521.4	no
Mdes001637	X1Random.8	+	3057424	3062456	3618	1167	1227	1131	957	900	1178	13.686	15.093	15.258	12.085	11.582	13.168	-0.200685	0.0649675	0.115597	1155.6	1085.9	no
Mdes001638	X1Random.8	-	3062674	3064864	1646	308	371	360	331	275	277	7.94	10.031	10.675	9.187	7.779	6.806	-0.210841	0.267036	0.375565	341.6	359.1	no
Mdes001639	X1Random.8	+	3071107	3073619	2205	428	494	360	638	515	695	8.236	9.971	7.969	13.219	10.874	12.748	0.546012	0.000314359	0.00101583	418.5	515.6	yes
Mdes001641	X1Random.8	+	3095402	3102092	4669	1239	1266	977	805	794	1156	11.26	12.068	10.213	7.877	7.918	10.014	-0.32113	0.0391744	0.0745982	1136.4	927	no
Mdes001642	X1Random.8	-	3102066	3104559	2159	754	809	814	715	681	737	14.818	16.677	18.402	15.13	14.686	13.806	-0.136595	0.29424	0.405927	781.1	794.9	no
Mdes001643	X1Random.8	+	3104872	3113683	7310	624	608	619	1100	1710	1509	3.622	3.702	4.133	6.875	10.891	8.349	1.23776	5.25977e-09	3.84781e-08	607.7	888.1	yes
Mdes001644	X1Random.8	-	3114763	3115949	766	588	664	577	319	249	326	32.571	38.579	36.766	19.026	15.135	17.213	-1.01101	1.81933e-12	1.93246e-11	599.3	467.7	yes
Mdes001645	X1Random.8	-	3135054	3139680	213	10	4	6	19	18	22	1.992	0.836	1.375	4.075	3.935	4.177	1.49978	0.00372592	0.00948532	6.5	12.9	yes
Mdes001646	X1Random.8	+	3137468	3159130	5559	136	138	128	178	268	293	1.038	1.105	1.124	1.463	2.245	2.132	0.888413	9.44353e-05	0.000337638	131.8	158.4	yes
Mdes001647	X1Random.8	+	3160139	3161548	1103	433	482	487	340	224	333	16.657	19.448	21.55	14.083	9.455	12.21	-0.629781	0.00122624	0.00350853	461	430.8	yes
Mdes001648	X1Random.8	-	3161466	3163283	1501	1432	1490	1376	1900	2107	2239	40.48	44.179	44.744	57.832	65.356	60.329	0.55993	6.95162e-07	3.64684e-06	1408.9	1696.3	yes
Mdes001649	X1Random.8	+	3174025	3174215	158	6	3	3	0	0	1	1.611	0.845	0.927	0	0	0.256	-2.38092	0.0259852	0.0521692	3.9	1.6	no
Mdes001650	X1Random.8	-	3174666	3178901	3692	918	879	735	1030	1300	1319	10.55	10.596	9.717	12.746	16.394	14.449	0.552222	0.000311057	0.0010061	827.2	913.8	yes
Mdes001651	X1Random.8	-	3197207	3208978	4603	384	314	201	178	168	240	3.54	3.036	2.131	1.767	1.699	2.109	-0.585371	0.0161632	0.0345206	291.5	197	yes
Mdes001652	X1Random.8	-	3220550	3240070	1629	122	103	64	72	58	94	3.178	2.814	1.918	2.019	1.658	2.334	-0.339993	0.232085	0.33513	93.7	70.5	no
Mdes001653	X1Random.8	-	3267072	3271538	3148	7742	7284	7359	8413	7561	8649	104.352	102.979	114.099	122.099	111.827	111.119	0.156759	0.116499	0.189768	7344.7	8180.4	no
Mdes001654	X1Random.8	+	3272473	3274599	1798	596	454	671	673	585	579	14.065	11.238	18.215	17.101	15.148	13.024	0.109818	0.627242	0.725382	568.4	697.9	no
Mdes001655	X1Random.8	-	3280826	3281344	519	2	3	2	0	0	4	0.164	0.257	0.188	0	0	0.312	-0.584499	0.594674	0.697798	2.3	1.1	no
Mdes001656	X1Random.8	-	3285686	3289911	1525	695	684	609	589	492	684	19.337	19.962	19.491	17.646	15.021	18.14	-0.155182	0.20866	0.307366	650.7	622.3	no
Mdes001657	X1Random.8	+	3311561	3313629	1023	458	469	449	95	37	129	18.996	20.404	21.422	4.243	1.684	5.1	-2.35542	1.41488e-11	1.37891e-10	451.4	285.8	yes
Mdes001658	X1Random.8	-	3315108	3319005	3233	2186	2282	1982	1862	1698	1981	28.69	31.414	29.922	26.313	24.453	24.782	-0.197135	0.0240097	0.048693	2111.4	1997.3	yes
Mdes001659	X1Random.8	+	3319888	3322936	2349	274	306	347	194	92	113	4.949	5.798	7.21	3.773	1.824	1.946	-1.17708	0.00019127	0.00064282	305.7	282.4	yes
Mdes001660	X1Random.8	+	3324156	3331237	3588	754	756	508	313	290	426	8.917	9.377	6.91	3.986	3.763	4.802	-0.94508	4.86731e-07	2.63187e-06	656.5	428.2	yes
Mdes001661	X1Random.8	+	3346772	3352198	5116	157	159	76	167	199	290	1.302	1.383	0.725	1.491	1.811	2.293	0.754859	0.013278	0.0291133	126.7	125.3	yes
Mdes001662	X1Random.8	+	3353560	3355811	1878	667	715	725	697	588	640	15.07	16.944	18.843	16.956	14.578	13.783	-0.109969	0.461366	0.578328	692.5	738.7	no
Mdes001664	X1Random.8	+	3357440	3360777	2876	2856	2966	2832	2792	2801	3291	42.136	45.898	48.062	44.353	45.345	46.28	0.0552334	0.561946	0.668962	2839.1	2920.9	no
Mdes001665	X1Random.8	-	3361211	3362149	298	594	560	682	3685	3612	3213	84.577	83.634	111.703	564.958	564.332	436.063	2.52354	2.44999e-40	7.94994e-39	605.2	2239.6	yes
Mdes001666	X1Random.8	-	3362772	3364269	1353	876	961	967	827	580	783	27.472	31.611	34.884	27.926	19.959	23.406	-0.341592	0.0465318	0.0866178	921.7	932.9	no
Mdes001667	X1Random.8	+	3364763	3367086	1870	853	1054	947	1750	2084	1797	19.355	25.085	24.718	42.755	51.887	38.865	1.003	2.47266e-08	1.63319e-07	936.9	1393	yes
Mdes001668	X1Random.8	+	3367580	3371674	1630	1420	1525	1463	1619	1485	1699	36.964	41.639	43.808	45.379	42.417	42.156	0.142395	0.188998	0.283447	1446.9	1599	no
Mdes001669	X1Random.8	-	3368062	3369540	1479	451	505	499	512	513	507	12.939	15.196	16.468	15.816	16.149	13.864	0.096296	0.526063	0.637911	478.2	524.9	no
Mdes001670	X1Random.8	-	3372516	3380580	3359	4754	4465	4039	3393	3529	4219	60.052	59.16	58.69	46.15	48.915	50.799	-0.230755	0.0173192	0.0366469	4338.5	3865.4	yes
Mdes001671	X1Random.8	-	3411218	3417974	1919	240	294	252	172	106	157	5.307	6.818	6.409	4.095	2.572	3.309	-0.830833	0.000131265	0.000455903	257.7	220.9	yes
Mdes001672	X1Random.8	-	3441681	3446916	4221	1833	1851	1669	1715	1762	1967	18.426	19.517	19.299	18.563	19.435	18.847	0.0460014	0.608895	0.71006	1753.1	1756.8	no
Mdes001673	X1Random.8	+	3446943	3448019	960	2203	2313	2194	2362	2449	2750	97.37	107.23	111.548	112.41	118.774	115.856	0.191071	0.0586283	0.105643	2201.3	2364.3	no
Mdes001674	X1Random.8	-	3448259	3449059	685	178	186	212	224	166	192	11.026	12.085	15.106	14.94	11.283	11.336	0.0306573	0.883656	0.919898	189.8	226.3	no
Mdes001675	X1Random.8	+	3449248	3451189	1252	989	965	1114	1245	1068	1347	33.518	34.303	43.429	45.432	39.716	43.513	0.264312	0.0785764	0.135971	1010.5	1223.8	no
Mdes001676	X1Random.8	+	3451593	3459007	6588	936	1061	806	895	961	1216	6.028	7.168	5.971	6.207	6.792	7.465	0.151064	0.285498	0.395908	915.6	882.5	no
Mdes001677	X1Random.8	-	3452819	3453006	151	11	11	11	8	10	26	3.091	3.242	3.556	2.421	3.083	6.964	0.377781	0.501766	0.615657	10.8	9.9	no
Mdes001678	X1Random.8	+	3461155	3462612	1458	533	421	444	1520	1716	1760	15.511	12.851	14.864	47.63	54.798	48.821	1.85367	1.61343e-34	4.4802e-33	458.1	1009.8	yes
Mdes001679	X1Random.8	+	3463366	3464213	774	160	168	168	432	524	431	8.771	9.66	10.594	25.5	31.521	22.521	1.50209	3.80597e-14	4.60832e-13	162.9	309.1	yes
Mdes001680	X1Random.8	-	3464879	3466233	1207	541	541	548	549	427	508	19.018	19.948	22.16	20.781	16.471	17.022	-0.116349	0.435514	0.553167	535.3	569.7	no
Mdes001681	X1Random.8	+	3466401	3467768	1368	336	369	406	322	273	355	10.422	12.005	14.486	10.754	9.291	10.495	-0.214516	0.213541	0.313021	366	378.8	no
Mdes001682	X1Random.8	-	3467876	3469665	1696	1466	1679	1374	1305	1255	1527	36.677	44.059	39.542	35.154	34.453	36.414	-0.124824	0.248358	0.354237	1478.8	1391.8	no
Mdes001683	X1Random.8	+	3469749	3472390	1823	1077	1126	1057	855	876	1077	25.067	27.489	28.3	21.428	22.373	23.894	-0.198855	0.0743894	0.129907	1069.2	994.8	no
Mdes001684	X1Random.8	-	3472358	3474229	1360	4064	4228	4232	2431	1431	1872	126.793	138.36	151.881	81.666	48.99	55.67	-1.10033	2.31945e-07	1.3198e-06	4113.6	3476.9	yes
Mdes001685	X1Random.8	+	3476486	3482221	4960	5510	5414	5674	3619	2662	3643	47.136	48.579	55.835	33.335	24.988	29.705	-0.726974	1.01908e-06	5.21193e-06	5453.9	4845	yes
Mdes001686	X1Random.8	+	3482693	3484327	1635	312	424	384	379	354	353	8.097	11.541	11.463	10.59	10.081	8.732	-0.0219295	0.90835	0.938307	368.1	396.3	no
Mdes001687	X1Random.8	-	3484370	3485929	575	47687	47402	44222	52284	48461	56472	3518.95	3668.95	3753.77	4154.28	3923.99	3972.1	0.194404	0.00785021	0.0183514	45653.1	50039.1	yes
Mdes001688	X1Random.8	-	3486506	3493203	1696	138	160	126	62	81	65	3.453	4.199	3.626	1.67	2.224	1.55	-0.985918	2.2563e-05	9.02995e-05	138.6	98.2	yes
Mdes001689	X1Random.8	+	3512792	3514012	1221	652	509	303	298	525	683	22.658	18.553	12.112	11.151	20.019	22.624	0.0654806	0.845639	0.894065	473.8	312.1	no
Mdes001690	X1Random.8	+	3516691	3517129	413	195	209	98	142	181	166	20.034	22.522	11.582	15.708	20.405	16.256	0.00688979	0.981195	0.988677	162.3	124.2	no
Mdes001691	X1Random.8	-	3530959	3536727	283	12	6	13	0	0	2	1.799	0.944	2.242	0	0	0.286	-3.12376	0.000710598	0.00214154	10.3	6.9	yes
Mdes001692	X1Random.8	+	3712816	3715692	2183	926	857	851	706	724	811	17.999	17.472	19.027	14.776	15.441	15.025	-0.212588	0.052771	0.0963783	863.7	809.9	no
Mdes001693	X1Random.8	-	3715509	3716729	1058	2369	2389	2262	3003	3141	3419	95.008	100.495	104.353	129.677	138.225	130.698	0.466374	1.40848e-06	7.03133e-06	2301.7	2727.1	yes
Mdes001694	X1Random.8	+	3716717	3720713	3701	5512	6411	5228	4979	5739	6268	63.193	77.094	68.947	61.464	72.197	68.496	0.00873033	0.946818	0.965988	5613.1	5302.7	no
Mdes001695	X1Random.8	-	3718231	3722682	3744	4358	5200	4329	4029	4453	4818	49.389	61.813	56.435	49.165	55.376	52.046	-0.0397826	0.754569	0.828136	4548.4	4343	no
Mdes001696	X1Random.8	+	3723574	3732294	2440	2062	2035	1998	1965	1893	2138	35.857	37.118	39.967	36.793	36.121	35.438	-0.00404732	0.965797	0.979866	1999.7	2058.3	no
Mdes001697	X1Random.8	-	3727980	3728758	623	272	251	298	233	167	183	18.525	17.931	23.347	17.087	12.48	11.88	-0.47128	0.029165	0.0577202	270.4	276.4	no
Mdes001698	X1Random.8	+	3733493	3738130	3750	684	674	713	783	806	915	7.739	7.999	9.28	9.539	10.007	9.868	0.289598	0.0221202	0.0452953	680.7	776.2	yes
Mdes001699	X1Random.8	+	3742809	3763191	4575	313	347	360	336	341	310	2.903	3.376	3.841	3.355	3.47	2.74	-0.0234191	0.897059	0.93029	335.6	361.7	no
Mdes001700	X1Random.8	-	3762982	3767582	3708	4388	4718	4144	5307	6321	6496	50.212	56.628	54.548	65.389	79.369	70.854	0.474456	0.000227221	0.000754307	4340.1	4896.9	yes
Mdes001701	X1Random.8	+	3768195	3770678	1860	3	5	7	6	5	2	0.068	0.12	0.184	0.147	0.125	0.043	-0.156	0.839515	0.889786	5	6.8	no
Mdes001702	X1Random.8	-	3770686	3771943	1077	469	510	434	578	594	545	18.477	21.075	19.668	24.519	25.679	20.466	0.309872	0.0387582	0.0738812	462.5	524.2	no
Mdes001703	A2.12	+	12962	13335	282	16	17	4	4	3	4	2.407	2.683	0.692	0.648	0.495	0.574	-1.53065	0.0309546	0.0607219	11.8	4.2	no
Mdes001704	A2.12	+	18249	19718	1368	258	245	253	172	155	202	8.002	7.971	9.027	5.744	5.275	5.972	-0.498034	0.00128434	0.00365952	248.2	221.5	yes
Mdes001705	A2.12	-	24107	25593	1152	59	64	69	51	42	66	2.173	2.473	2.923	2.023	1.697	2.317	-0.260906	0.32366	0.438373	63.2	62.5	no
Mdes001706	A2.12	+	26057	26273	138	9	11	7	8	14	5	2.767	3.548	2.476	2.649	4.723	1.465	0.0504735	0.934704	0.957163	8.8	7.8	no
Mdes001707	A2.12	-	28371	28498	107	5	8	5	6	4	8	1.983	3.328	2.281	2.562	1.741	3.024	0.011388	0.986216	0.992062	5.9	5.7	no
Mdes001708	A2.12	-	33685	34749	958	153	143	115	87	47	78	6.777	6.643	5.859	4.149	2.284	3.293	-0.924033	0.000362538	0.00115625	134.1	105.2	yes
Mdes001709	A2.12	-	34876	37234	1925	3925	4052	3830	3723	3446	3980	86.515	93.681	97.11	88.36	83.347	83.619	-0.0631621	0.47563	0.591773	3872.3	3923.2	no
Mdes001710	A2.12	-	40139	53514	1644	3151	2868	2322	2224	2819	3424	81.326	77.641	68.938	61.806	79.836	84.234	0.0425807	0.807434	0.866456	2721.5	2361.6	no
Mdes001711	A2.12	+	65811	67148	940	244	278	294	312	312	334	11.014	13.162	15.266	15.164	15.454	14.371	0.247257	0.144079	0.226469	268.7	314.5	no
Mdes001712	A2.12	+	67294	67722	180	7	12	6	13	15	25	1.65	2.967	1.627	3.3	3.88	5.617	1.03884	0.0476087	0.0883216	8.1	9.8	no
Mdes001713	A2.12	+	68037	71675	1587	580	764	800	577	646	634	15.507	21.425	24.604	16.611	18.952	16.157	-0.188868	0.352074	0.468366	707	717.2	no
Mdes001714	A2.12	-	72258	82601	5068	3353	3199	2798	1165	1036	1576	28.072	28.093	26.947	10.502	9.518	12.577	-1.2912	4.56495e-20	7.52031e-19	3057.8	2073.3	yes
Mdes001715	A2.12	-	86038	88054	1164	2918	2681	2785	2853	2868	3015	106.369	102.508	116.78	111.981	114.717	104.759	0.0807125	0.476599	0.592566	2751.9	2927.1	no
Mdes001716	A2.12	+	88094	91770	3347	6434	6008	5578	4462	3512	4470	81.565	79.889	81.343	60.907	48.854	54.014	-0.513367	1.11989e-05	4.71195e-05	5899.9	5224.1	yes
Mdes001717	A2.12	-	91830	93442	1530	2758	2644	2691	2595	2270	2547	76.486	76.91	85.846	77.489	69.078	67.328	-0.106467	0.350522	0.466882	2656.5	2745.9	no
Mdes001718	A2.12	+	93543	101787	5675	12840	12603	11502	12746	13869	16086	96.002	98.837	98.925	102.613	113.784	114.64	0.228111	0.0223316	0.04569	12098.9	12580.1	yes
Mdes001719	A2.12	-	107313	126732	2940	6568	6478	5782	8117	7405	9145	94.791	98.063	95.99	126.137	117.268	125.803	0.408672	7.61589e-08	4.71228e-07	6163	7195.7	yes
Mdes001720	A2.12	+	120711	122055	1197	5448	5229	4909	7122	6594	7971	193.119	194.419	200.168	271.833	256.483	269.323	0.495044	1.20217e-10	1.06279e-09	5106.1	6226.8	yes
Mdes001721	A2.12	+	125806	126585	758	82	78	60	38	35	44	4.59	4.58	3.863	2.29	2.15	2.348	-0.877112	0.000600224	0.00183276	71.7	51.1	yes
Mdes001722	A2.12	-	126813	127195	298	22	42	18	25	22	12	3.132	6.273	2.948	3.833	3.437	1.629	-0.400883	0.41753	0.535886	26.6	22.3	no
Mdes001723	A2.12	+	140297	140509	121	10	10	0	6	2	3	3.507	3.678	0	2.265	0.77	1.003	-0.636387	0.49825	0.612182	6.3	3.1	no
Mdes001724	A2.12	+	143026	143799	615	20	19	9	12	10	13	1.38	1.375	0.714	0.891	0.757	0.855	-0.404798	0.408711	0.526856	15.5	10.9	no
Mdes001725	A2.12	-	144543	145986	1225	32	30	33	31	71	44	1.108	1.09	1.315	1.156	2.699	1.453	0.63511	0.117642	0.191411	31.2	33.3	no
Mdes001726	A2.12	+	150184	152485	1952	56	75	71	50	53	66	1.217	1.71	1.775	1.17	1.264	1.367	-0.240943	0.356733	0.473388	66.5	63	no
Mdes001727	A2.12	-	154051	157073	1896	31	27	27	25	29	36	0.694	0.634	0.695	0.602	0.712	0.768	0.0976077	0.767417	0.837783	27.9	27	no
Mdes001728	A2.12	-	159192	159793	500	8	7	6	6	20	14	0.679	0.623	0.586	0.548	1.862	1.132	0.892621	0.14741	0.230794	6.9	6.2	no
Mdes001729	A2.12	+	166294	168496	1748	3367	3675	3555	3075	2832	3308	81.73	93.568	99.265	80.371	75.432	76.538	-0.183924	0.0914969	0.154885	3479.8	3447.4	no
Mdes001730	A2.12	-	167809	168777	896	1425	1439	1410	1546	1369	1530	67.482	71.477	76.808	78.831	71.138	69.062	0.0769476	0.491028	0.605621	1402.6	1533.7	no
Mdes001731	A2.12	+	168906	174038	4349	1749	1697	1707	1870	2122	2008	17.064	17.366	19.158	19.645	22.717	18.674	0.243822	0.076384	0.132825	1691.2	1856	no
Mdes001732	A2.12	-	174058	178727	3561	558	663	654	734	1113	901	6.649	8.286	8.964	9.417	14.552	10.233	0.573146	0.0118107	0.0262659	616.6	720	yes
Mdes001733	A2.12	+	179228	180042	720	1057	1131	1101	1156	1303	1368	62.291	69.911	74.637	73.353	84.259	76.844	0.237946	0.0690213	0.121867	1079.9	1171.5	no
Mdes001734	A2.12	-	179990	180943	822	892	935	981	1366	1391	1474	46.044	50.624	58.25	75.923	78.788	72.524	0.608073	5.07967e-06	2.2747e-05	923.5	1215.2	yes
Mdes001735	A2.12	+	181362	184139	2117	4363	4306	4488	6020	6527	7106	87.447	90.525	103.473	129.918	143.548	135.756	0.595239	7.58088e-07	3.95262e-06	4322.9	5442.3	yes
Mdes001736	A2.12	+	184292	185593	1302	281	253	235	317	304	342	9.157	8.648	8.81	11.124	10.871	10.624	0.346046	0.00990299	0.0224994	251.7	285.9	yes
Mdes001737	A2.12	+	185874	199463	4461	6203	5918	5003	3820	3743	4774	59	59.041	54.739	39.122	39.065	43.282	-0.452626	1.25554e-05	5.24022e-05	5595.8	4592.8	yes
Mdes001738	A2.12	-	199131	203810	3253	1721	1696	1729	1848	1731	1918	22.448	23.204	25.942	25.954	24.775	23.846	0.114376	0.295631	0.40745	1689.8	1856.4	no
Mdes001739	A2.12	+	206309	208934	2135	3907	3776	3897	5954	5604	6220	77.647	78.713	89.09	127.411	122.209	117.828	0.636357	1.93054e-09	1.49359e-08	3802.8	5096.2	yes
Mdes001740	A2.12	-	208924	210011	905	5880	6241	5506	7144	6942	7831	275.683	306.916	296.951	360.651	357.141	349.964	0.335673	3.69243e-05	0.000142419	5773.5	6553.7	yes
Mdes001741	A2.12	+	210107	214404	3147	1583	1494	1309	1247	1093	1311	21.343	21.128	20.302	18.104	16.171	16.848	-0.241779	0.0166868	0.0354885	1434.3	1327.9	yes
Mdes001742	A2.12	-	214414	224772	2872	2249	2086	2010	2288	2066	2351	33.227	32.325	34.159	36.397	33.493	33.107	0.101034	0.297481	0.409674	2079.1	2229.3	no
Mdes001743	A2.12	+	225421	226461	778	758	737	786	1028	1076	1175	41.34	42.16	49.311	60.368	64.393	61.082	0.539899	2.31506e-05	9.24567e-05	749.7	939.7	yes
Mdes001744	A2.12	-	225915	242516	6629	1648	1644	1653	1683	1509	1815	10.548	11.037	12.171	11.599	10.599	11.073	0.0346534	0.741789	0.818093	1623.5	1732.1	no
Mdes001745	A2.12	-	243858	247935	2140	7008	6235	6419	6816	5877	6652	138.951	129.669	146.403	145.516	127.863	125.717	-0.00257838	0.98243	0.98936	6449.4	6869.1	no
Mdes001746	A2.12	+	248456	261254	5732	5138	4675	4440	2768	1754	2540	38.034	36.299	37.807	22.062	14.247	17.922	-0.990675	3.20695e-08	2.08282e-07	4667.5	3758.7	yes
Mdes001747	A2.12	-	261678	263945	1236	1021	1052	1041	761	649	833	35.05	37.88	41.108	28.129	24.447	27.257	-0.457352	0.000131928	0.000457832	1022.4	938.4	yes
Mdes001748	A2.12	+	264233	267845	2026	1222	1317	1252	1200	1268	1367	25.593	28.931	30.162	27.061	29.14	27.289	0.0367731	0.750499	0.825255	1244.2	1273.8	no
Mdes001749	A2.12	-	269082	273219	3018	3768	3458	3218	4382	4805	5204	52.975	50.994	52.043	66.336	74.127	69.739	0.484668	6.08274e-06	2.6832e-05	3418.9	3935.7	yes
Mdes001750	A2.12	+	273612	274053	267	1766	1975	1718	2474	2770	2845	280.647	329.207	314.057	423.334	483.028	430.949	0.589851	1.53045e-06	7.57621e-06	1788.5	2169.8	yes
Mdes001751	A2.12	-	274418	276920	2269	1253	1336	1119	1013	962	1142	23.431	26.205	24.071	20.397	19.74	20.356	-0.228722	0.0169071	0.0358723	1213.1	1108.1	yes
Mdes001752	A2.12	+	277311	281541	4099	1660	1716	1547	1317	1291	1426	17.183	18.632	18.421	14.679	14.664	14.07	-0.264733	0.00375862	0.00956147	1612.8	1489.4	yes
Mdes001753	A2.12	-	280103	281467	1365	671	685	602	460	490	544	20.858	22.334	21.526	15.396	16.713	16.118	-0.367282	0.00123094	0.00352023	641	552.8	yes
Mdes001754	A2.12	-	301973	307493	2142	2155	1604	1191	665	909	1181	42.688	33.327	27.139	14.184	19.758	22.299	-0.812198	0.00140151	0.0039539	1608.1	968.7	yes
Mdes001755	A2.12	+	316046	316842	762	196	187	130	57	33	57	10.914	10.922	8.327	3.418	2.016	3.025	-1.75828	3.11118e-11	2.91756e-10	166.9	97.8	yes
Mdes001756	A2.12	-	341939	344390	939	226	161	139	128	157	198	10.212	7.631	7.225	6.228	7.785	8.528	-0.100027	0.67635	0.76589	171.3	138.8	no
Mdes001757	A2.12	+	355823	357108	794	0	1	3	0	2	0	0	0.056	0.184	0	0.117	0	-0.479471	0.682778	0.771438	1.4	1.6	no
Mdes001758	A2.12	-	359993	360901	909	0	1	2	3	4	5	0	0.049	0.107	0.151	0.205	0.222	1.54478	0.110478	0.18134	1	2.6	no
Mdes001759	A2.12	-	361017	366314	2442	3	4	3	2	1	2	0.052	0.073	0.06	0.037	0.019	0.033	-0.806816	0.369846	0.487091	3.3	2.6	no
Mdes001760	A2.12	-	381627	398330	5405	921	815	757	3236	4447	4836	7.23	6.711	6.836	27.353	38.307	36.186	2.33617	3.96285e-39	1.22777e-37	815.7	2050.3	yes
Mdes001761	A2.12	-	400062	401221	958	1811	1871	1793	2040	1942	2279	80.211	86.92	91.351	97.288	94.382	96.213	0.211342	0.0237662	0.0482562	1796.2	1988.1	yes
Mdes001762	A2.12	+	401601	406776	4359	3533	3824	3261	3016	2938	3572	34.39	39.043	36.514	31.611	31.381	33.142	-0.13705	0.12792	0.205403	3475.8	3261.9	no
Mdes001763	A2.12	+	407835	409520	1617	505	596	453	432	438	435	13.251	16.404	13.674	12.206	12.612	10.88	-0.222043	0.135986	0.215846	507.8	459.8	no
Mdes001764	A2.12	-	413759	416193	2068	1037	1056	940	709	476	691	21.277	22.726	22.186	15.664	10.717	13.514	-0.673604	4.17952e-05	0.000159457	993.1	858.5	yes
Mdes001765	A2.12	-	419917	424926	1035	172	197	181	191	150	197	7.051	8.471	8.536	8.431	6.748	7.698	-0.0153901	0.92932	0.953416	180.5	193.1	no
Mdes001766	A2.12	-	431651	432359	566	0	6	0	4	2	0	0	0.472	0	0.323	0.165	0	0.0605177	0.958689	0.974954	1.9	2	no
Mdes001767	A2.12	-	441279	466738	1797	178	152	111	84	72	128	4.203	3.765	3.015	2.136	1.865	2.881	-0.612999	0.0167894	0.0356624	143.5	101.5	yes
Mdes001768	A2.12	-	517480	524827	335	35	21	11	19	7	18	4.433	2.79	1.603	2.591	0.973	2.173	-0.546333	0.322331	0.437011	21.6	15.5	no
Mdes001769	A2.12	+	541577	542566	858	1424	1352	1367	1459	1099	1287	70.421	70.13	77.764	77.69	59.637	60.666	-0.0869755	0.561057	0.668144	1359.5	1466.7	no
Mdes001770	A2.12	+	542851	543396	546	32	47	61	47	54	38	2.487	3.831	5.453	3.933	4.605	2.815	0.0101735	0.97852	0.987203	46.5	56.2	no
Mdes001771	A2.12	-	544699	547181	1830	1145	1041	921	927	852	981	26.548	25.317	24.564	23.143	21.677	21.681	-0.146776	0.172067	0.262639	1015.8	959.6	no
Mdes001772	A2.12	+	548906	558665	2020	1918	1844	1697	1611	866	1435	40.288	40.628	41.004	36.437	19.96	28.731	-0.462935	0.0376554	0.0719948	1787.6	1718.6	no
Mdes001773	A2.12	+	559739	561963	1926	2627	2862	2595	1380	766	1372	57.874	66.134	65.762	32.735	18.517	28.811	-1.18175	7.57367e-08	4.68954e-07	2650.4	2075.6	yes
Mdes001774	A2.12	-	563144	567684	3717	775	792	720	501	433	598	8.847	9.483	9.454	6.158	5.424	6.507	-0.561671	3.32347e-06	1.53232e-05	749.3	636.1	yes
Mdes001775	A2.12	-	577698	583947	201	35	43	20	22	25	21	7.388	9.521	4.857	5.001	5.791	4.226	-0.47208	0.22919	0.331844	31.7	21.8	no
Mdes001776	A2.12	-	583948	590662	541	76	67	69	50	35	51	5.961	5.512	6.225	4.222	3.012	3.813	-0.61707	0.016452	0.035069	69.5	62	yes
Mdes001777	A2.12	-	593068	594543	1407	1604	1366	1526	1549	1599	1590	48.372	43.209	52.937	50.298	52.912	45.704	0.0978943	0.494118	0.608345	1476.8	1596.6	no
Mdes001778	A2.12	-	594646	595419	603	680	762	732	845	799	879	47.849	56.241	59.25	64.023	61.693	58.956	0.233646	0.0657781	0.116821	714	817.9	no
Mdes001779	A2.12	+	595743	603391	4404	30825	30914	28180	35001	33793	40725	296.987	312.407	312.313	363.101	357.259	373.998	0.303029	1.92063e-05	7.77371e-05	29454	32745.3	yes
Mdes001780	A2.12	+	604276	614417	2382	1466	1287	1176	751	444	588	26.114	24.046	24.097	14.404	8.678	9.984	-1.10753	1.55348e-07	9.06529e-07	1284.9	1004.7	yes
Mdes001781	A2.12	+	616102	626133	5118	5319	5341	5025	6044	5616	6261	44.097	46.445	47.922	53.953	51.089	49.476	0.213557	0.0143713	0.031128	5141.8	5738.5	yes
Mdes001782	A2.12	-	626133	626709	490	375	370	382	362	341	412	32.473	33.606	38.051	33.753	32.401	34.006	0.00070386	0.995734	0.997073	370.2	386.5	no
Mdes001783	A2.12	+	626695	630453	2430	1919	2157	2121	2218	2411	2422	33.508	39.505	42.602	41.701	46.195	40.311	0.206656	0.138561	0.219244	2036.5	2252.3	no
Mdes001784	A2.12	-	630467	631699	1008	1768	2075	1629	1649	1814	1913	74.422	91.616	78.878	74.74	83.788	76.756	0.000121794	0.999248	0.999259	1789.5	1702	no
Mdes001785	A2.12	-	631800	636766	4610	9051	8614	8822	11660	12832	13424	83.306	83.161	93.403	115.556	129.598	117.77	0.536977	4.60734e-06	2.0784e-05	8694.8	10609.5	yes
Mdes001786	A2.12	+	631931	633154	1224	6077	6151	6162	7839	8447	9010	210.663	223.655	245.718	292.6	321.31	297.714	0.478647	2.30463e-05	9.20832e-05	6038.3	7254.9	yes
Mdes001787	A2.12	+	637044	670537	11748	30733	30850	23750	21254	20751	25482	111	116.87	98.673	82.655	82.239	87.725	-0.314365	0.00467575	0.0116252	27843.4	23393.6	yes
Mdes001788	A2.12	-	641691	641969	168	124	131	136	119	66	91	31.318	34.704	39.512	32.362	18.291	21.907	-0.480549	0.068339	0.120781	128.6	132.6	no
Mdes001789	A2.12	-	648064	649524	1315	2589	3197	2512	2522	2642	2808	83.539	108.201	93.237	87.622	93.543	86.363	-0.0326815	0.80405	0.863902	2715.2	2614	no
Mdes001790	A2.12	+	671998	673133	911	12	14	13	9	6	6	0.559	0.684	0.697	0.451	0.307	0.266	-0.820726	0.128263	0.205799	12.8	11.5	no
Mdes001791	A2.12	-	673279	674189	834	39	37	40	34	6	40	1.984	1.974	2.341	1.863	0.335	1.94	-0.52204	0.339339	0.455242	38.1	38.5	no
Mdes001792	A2.12	-	674890	677358	2057	2926	2536	3440	2446	1988	2334	60.356	54.869	81.625	54.327	44.997	45.89	-0.382222	0.0478134	0.0886086	2939.3	3065.9	no
Mdes001793	A2.12	+	678202	682289	3183	2002	2029	1904	2370	2727	2942	26.688	28.37	29.196	34.018	39.889	37.382	0.45747	0.000123144	0.00042982	1945.7	2215.1	yes
Mdes001794	A2.12	+	705648	712164	1455	362	309	185	161	165	269	10.557	9.452	6.206	5.055	5.28	7.477	-0.497764	0.0718352	0.126037	277.3	179.9	no
Mdes001795	A2.12	+	809526	812467	360	69	87	29	24	61	73	8.133	10.755	3.932	3.046	7.889	8.201	-0.184861	0.703969	0.787998	59.6	27.6	no
Mdes001796	A2.12	+	859733	884140	3192	2888	2986	2189	1847	1853	2381	38.39	41.633	33.472	26.436	27.028	30.168	-0.383648	0.0046764	0.0116252	2628.9	2099.1	yes
Mdes001797	A2.12	-	885889	904957	3350	447	353	389	700	791	602	5.662	4.69	5.668	9.547	10.993	7.268	0.843499	7.29746e-05	0.000266811	390	562.6	yes
Mdes001798	A2.12	+	886416	886991	556	7	6	2	14	19	15	0.534	0.48	0.176	1.15	1.591	1.091	1.60441	0.00646105	0.015467	4.8	8.2	yes
Mdes001799	A2.12	+	905346	907909	1703	69	109	158	126	159	132	1.719	2.849	4.528	3.38	4.347	3.135	0.313198	0.383028	0.501196	112	147.8	no
Mdes001800	A2.12	-	908942	910327	804	40	40	24	111	139	122	2.111	2.214	1.457	6.308	8.049	6.137	1.84844	3.30344e-11	3.08603e-10	33.8	69.3	yes
Mdes001801	A2.12	-	917533	931874	5013	3545	3274	3208	3282	3325	4088	30.005	29.067	31.234	29.911	30.881	32.981	0.109374	0.278944	0.388675	3286.7	3369.5	no
Mdes001802	A2.12	-	942307	956621	1169	424	380	271	259	346	452	15.39	14.467	11.315	10.122	13.781	15.638	-0.00310546	0.989359	0.993577	349.7	275.3	no
Mdes001803	A2.12	+	958591	968792	5528	3075	2920	2256	2191	2311	2832	23.603	23.509	19.919	18.108	19.464	20.72	-0.146081	0.275522	0.384877	2690.7	2309.9	no
Mdes001804	A2.12	+	969468	969984	427	127	112	92	70	58	85	12.62	11.674	10.516	7.49	6.324	8.051	-0.611386	0.00550322	0.0134235	108	84.3	yes
Mdes001805	A2.12	+	970006	971409	1328	423	409	330	239	139	231	13.515	13.707	12.129	8.222	4.873	7.035	-0.907054	2.99484e-05	0.000117389	379.4	296.3	yes
Mdes001806	A2.12	+	972671	974133	1436	555	675	687	602	528	599	16.399	20.92	23.351	19.153	17.119	16.87	-0.132535	0.430376	0.548348	631.1	670.2	no
Mdes001807	A2.12	-	972691	980471	7384	3564	3376	2721	2578	3089	3655	20.48	20.348	17.986	15.951	19.477	20.019	-0.0289788	0.847052	0.895167	3153.4	2753.1	no
Mdes001808	A2.12	-	990489	992195	420	53	43	48	19	39	37	5.354	4.557	5.578	2.067	4.323	3.563	-0.566005	0.113498	0.18565	47.3	35.1	no
Mdes001809	A2.12	+	992592	993443	657	1732	1777	1625	2016	2294	2400	111.857	120.375	120.722	140.191	162.567	147.741	0.408175	0.000469558	0.00146565	1682.3	1887.1	yes
Mdes001810	A2.12	-	993428	994782	1205	686	696	684	593	583	618	24.156	25.706	27.705	22.483	22.526	20.742	-0.181823	0.128377	0.205911	678.1	664	no
Mdes001811	A2.12	+	994969	997714	2390	1983	1839	1844	1743	1732	1971	35.205	34.245	37.658	33.319	33.741	33.354	-0.0377252	0.701555	0.786066	1858.4	1863.6	no
Mdes001812	A2.12	-	997681	1007705	4130	2700	2110	2429	2133	1189	1366	27.739	22.738	28.706	23.596	13.404	13.377	-0.595491	0.0213696	0.0439578	2376.7	2371.8	yes
Mdes001813	A2.12	+	1012142	1017789	162	55	47	21	12	14	23	14.406	12.912	6.327	3.384	4.024	5.742	-1.25018	0.00597797	0.0144153	39.6	17.2	yes
Mdes001814	A2.12	+	1019635	1038849	3856	901	864	575	306	282	497	9.914	9.972	7.278	3.626	3.405	5.213	-1.08475	3.14705e-06	1.4566e-05	760.7	460	yes
Mdes001815	A2.12	+	1041599	1041784	186	96	102	71	55	49	58	21.9	24.406	18.631	13.51	12.266	12.612	-0.698424	0.0030907	0.00801952	87.6	65.6	yes
Mdes001816	A2.12	-	1044681	1046982	1798	815	889	824	760	709	972	19.233	22.005	22.368	19.312	18.359	21.864	-0.0382617	0.765856	0.836558	829.3	823.2	no
Mdes001817	A2.12	-	1098309	1103460	5152	1522	1434	811	636	838	1238	12.535	12.388	7.683	5.64	7.573	9.719	-0.44624	0.111065	0.182215	1220.5	753.1	no
Mdes001818	A2.12	+	1099444	1099841	375	39	62	25	21	35	36	4.413	7.358	3.254	2.558	4.346	3.883	-0.404759	0.329518	0.444959	40.8	23.9	no
Mdes001819	A2.12	+	1108534	1109929	1083	1114	1393	1418	704	236	437	43.645	57.245	63.906	29.699	10.146	16.32	-1.46593	4.32025e-05	0.000164377	1292.6	1108.6	yes
Mdes001820	A2.12	-	1157343	1159170	1260	4	12	5	20	28	27	0.135	0.424	0.194	0.725	1.035	0.867	1.76573	0.000831631	0.00247024	6.8	12.8	yes
Mdes001821	A2.12	-	1164941	1167675	2242	309	279	223	237	258	315	5.848	5.538	4.855	4.83	5.358	5.682	0.0206858	0.900278	0.932781	264.5	238.7	no
Mdes001822	A2.12	+	1177244	1183095	3526	10946	11281	10528	13274	14476	15205	131.721	142.39	145.734	171.994	191.148	174.405	0.41276	8.13697e-05	0.000294675	10739	12334.4	yes
Mdes001823	A2.12	-	1180752	1181901	849	4152	4095	3828	5460	5970	6272	207.506	214.664	220.07	293.819	327.393	298.781	0.573909	3.08741e-08	2.01051e-07	3956.9	4807.9	yes
Mdes001824	A2.12	+	1183948	1184605	374	100	113	98	96	69	84	11.345	13.447	12.789	11.727	8.59	9.084	-0.296834	0.177076	0.268744	101.9	100.8	no
Mdes001825	A2.12	+	1194493	1210784	10835	10949	9250	6851	6488	8144	10922	42.877	37.995	30.862	27.358	34.996	40.769	-0.0609864	0.776462	0.843785	8800.7	6930.2	no
Mdes001826	A2.12	+	1211501	1219699	4295	2815	2565	2627	3711	3939	4017	27.81	26.579	29.853	39.475	42.7	37.826	0.564721	1.73707e-06	8.51779e-06	2626.9	3281.1	yes
Mdes001827	A2.12	-	1219067	1219307	193	123	120	132	191	174	163	27.041	27.672	33.382	45.214	41.975	34.157	0.51375	0.011551	0.025762	123.4	167.2	yes
Mdes001828	A2.12	-	1223250	1225577	2040	2125	2194	2086	2459	2759	2881	44.199	47.865	49.909	55.071	62.969	57.117	0.35943	0.00219403	0.00590315	2100.9	2356.7	yes
Mdes001829	A2.12	-	1226163	1236473	2987	2103	2018	1790	1462	1357	1777	29.873	30.068	29.249	22.362	21.152	24.061	-0.344895	0.000551598	0.00169821	1933.9	1691.8	yes
Mdes001830	A2.12	+	1237080	1245395	6392	2797	2585	2266	1764	1611	2162	18.567	17.999	17.303	12.608	11.734	13.68	-0.447425	5.43001e-05	0.000203305	2500.3	2097.5	yes
Mdes001831	A2.12	-	1245779	1246872	961	4537	4409	4388	6898	6942	7727	200.321	204.188	222.864	327.94	336.329	325.194	0.712111	4.67651e-14	5.64642e-13	4375.2	5837.2	yes
Mdes001832	A2.12	+	1248333	1255528	4683	1069	1029	923	633	532	734	9.686	9.779	9.62	6.176	5.289	6.339	-0.651714	3.5575e-08	2.29916e-07	988.7	810.7	yes
Mdes001833	A2.12	+	1258885	1264336	4995	2211	2094	1889	2042	2039	2215	18.782	18.658	18.458	18.677	19.006	17.935	0.0477111	0.606113	0.707345	2027	2039.9	no
Mdes001834	A2.12	-	1265669	1271786	5541	2062	2256	1562	1709	2292	2548	15.79	18.12	13.759	14.091	19.259	18.598	0.180942	0.33984	0.455701	1916	1697.2	no
Mdes001835	A2.12	+	1277108	1286877	4956	822	833	741	647	669	657	7.038	7.48	7.298	5.964	6.285	5.362	-0.252627	0.0396798	0.0753507	784.5	721.7	no
Mdes001836	A2.12	-	1286879	1290122	1806	2124	1881	2014	1958	1689	1979	49.902	46.354	54.43	49.532	43.543	44.318	-0.0790132	0.520841	0.632944	1976.1	2063.1	no
Mdes001837	A2.12	+	1293116	1294879	323	515	342	416	399	404	558	67.653	47.123	62.862	56.437	58.235	69.869	0.106418	0.605265	0.706662	417.5	423.4	no
Mdes001838	A2.12	-	1293585	1297591	1016	626	484	532	506	540	698	26.143	21.201	25.557	22.754	24.746	27.785	0.100009	0.54798	0.657047	538.4	539.3	no
Mdes001839	A2.12	-	1297740	1298172	249	21	10	10	8	9	14	3.578	1.787	1.96	1.468	1.683	2.274	-0.363079	0.502521	0.616225	13.3	9.4	no
Mdes001840	A2.12	-	1299948	1300470	294	10	15	8	13	12	9	1.443	2.271	1.328	2.02	1.9	1.238	0.0770509	0.883527	0.919876	10.7	10.9	no
Mdes001841	A2.12	-	1314155	1315765	1611	1530	1228	1191	1330	1248	1476	40.297	33.925	36.084	37.718	36.068	37.055	0.0596328	0.640461	0.736493	1291.7	1307.8	no
Mdes001842	A2.12	-	1316577	1320004	264	29	26	26	17	11	21	4.661	4.383	4.807	2.942	1.94	3.217	-0.693942	0.0754876	0.131529	26.6	22.4	no
Mdes001843	A2.12	-	1321215	1322746	1285	728	685	721	644	543	683	24.039	23.725	27.386	22.897	19.674	21.497	-0.174614	0.175458	0.266831	700.9	709.6	no
Mdes001844	A2.12	+	1323271	1328500	4211	12421	12882	10604	12101	14867	16003	125.156	136.148	122.908	131.29	164.377	153.699	0.28253	0.0396648	0.0753329	11738.5	11776.5	no
Mdes001845	A2.12	-	1328762	1330101	1225	2	6	2	2	2	0	0.069	0.218	0.08	0.075	0.076	0	-0.948702	0.342827	0.458736	3.2	2.1	no
Mdes001846	A2.12	-	1331139	1335146	3706	161	242	151	84	76	100	1.843	2.906	1.989	1.036	0.955	1.091	-1.058	1.04847e-05	4.4398e-05	180.7	122.7	yes
Mdes001847	A2.12	-	1339428	1351232	4645	1763	1920	1522	1340	1363	1662	16.105	18.396	15.993	13.18	13.662	14.471	-0.232433	0.0370827	0.0710271	1701.1	1487.9	no
Mdes001848	A2.12	+	1351843	1357585	5115	8287	7445	6792	7557	7878	9055	68.744	64.779	64.811	67.499	71.709	71.598	0.142561	0.155498	0.241165	7367.9	7444.1	no
Mdes001849	A2.12	-	1357740	1359761	1629	353	399	384	376	309	423	9.195	10.901	11.506	10.545	8.832	10.502	-0.023385	0.878145	0.916332	373.1	394.7	no
Mdes001850	A2.12	+	1360073	1361153	905	181	219	202	296	336	332	8.486	10.77	10.894	14.943	17.286	14.837	0.697935	5.86701e-05	0.000218236	197.7	257.7	yes
Mdes001851	A2.12	-	1361175	1377010	3796	2593	2640	2065	2253	2463	3090	28.984	30.952	26.552	27.116	30.209	32.922	0.117085	0.38293	0.501126	2382.5	2240.5	no
Mdes001852	A2.12	+	1417136	1417368	212	2	2	3	0	0	0	0.4	0.42	0.691	0	0	0	-2.53051	0.0297817	0.058717	2.3	1.6	no
Mdes001854	A2.12	+	1462327	1465713	3080	1557	1604	1431	1284	1279	1454	21.45	23.178	22.677	19.046	19.334	19.093	-0.171484	0.0537488	0.0979137	1503.9	1411.3	no
Mdes001855	A2.12	-	1465538	1470015	3356	4496	4484	4065	5791	6804	7546	56.844	59.464	59.12	78.836	94.394	90.939	0.64577	1.1238e-07	6.74634e-07	4272.2	5101.9	yes
Mdes001856	A2.12	+	1470319	1471803	1417	1724	1749	1643	2391	2856	2904	51.624	54.933	56.593	77.091	93.841	82.886	0.692927	1.30462e-07	7.72356e-07	1677.3	2087.8	yes
Mdes001857	A2.12	-	1471807	1491200	3686	1382	1401	1137	1288	1403	1574	15.909	16.916	15.056	15.964	17.722	17.27	0.145539	0.204857	0.303038	1280.7	1257.9	no
Mdes001858	A2.12	-	1530014	1530648	561	2	2	2	2	1	1	0.151	0.159	0.174	0.163	0.083	0.072	-0.427617	0.667457	0.759122	2	2.1	no
Mdes001860	A2.12	-	1567402	1572926	3127	10956	10774	10172	11910	12119	13748	148.664	153.343	158.772	174.012	180.444	177.814	0.263687	0.00129159	0.00367405	10456.1	11450.7	yes
Mdes001861	A2.12	+	1573299	1576953	2483	5936	5385	5934	8119	9227	8643	101.437	96.521	116.645	149.39	173.016	140.781	0.612069	4.901e-05	0.000184872	5670.9	7277.1	yes
Mdes001862	A2.12	-	1577520	1580419	2128	412	422	377	536	492	550	8.215	8.826	8.647	11.508	10.765	10.453	0.403502	0.000529787	0.00163458	396.6	472.6	yes
Mdes001863	A2.12	+	1580484	1582670	733	462	555	495	2275	2708	2691	26.744	33.698	32.961	141.799	172.008	148.479	2.35642	6.98202e-52	3.54964e-50	496.1	1421.7	yes
Mdes001864	A2.12	-	1585472	1586055	527	53	47	45	26	50	34	4.267	3.969	4.168	2.254	4.417	2.609	-0.355589	0.309751	0.423304	47.5	37	no
Mdes001865	A2.12	-	1586159	1587924	1344	409	325	358	818	930	671	12.912	10.762	13.001	27.807	32.217	20.192	1.17327	1.76802e-07	1.01889e-06	358.2	606.4	yes
Mdes001866	A2.12	-	1588399	1589945	1335	17	6	11	30	58	11	0.54	0.2	0.402	1.027	2.023	0.333	1.47386	0.0263741	0.0528562	11.1	21.1	no
Mdes001867	A2.12	-	1590159	1591919	1482	4562	4434	4621	1972	813	1913	130.614	133.156	152.189	60.793	25.541	52.206	-1.51107	4.24317e-07	2.31449e-06	4473.1	3448.5	yes
Mdes001868	A2.12	-	1598505	1598845	330	27	43	16	20	24	20	3.472	5.799	2.366	2.769	3.386	2.451	-0.367807	0.404452	0.522901	27.8	18.7	no
Mdes001869	A2.12	-	1628648	1629674	946	106	86	130	451	369	203	4.754	4.046	6.707	21.781	18.161	8.679	1.66071	6.45552e-06	2.8345e-05	106.5	298.7	yes
Mdes001870	A2.12	-	1643022	1643602	426	35	41	25	21	23	28	3.486	4.283	2.864	2.252	2.514	2.658	-0.452927	0.190762	0.285692	32.8	23.9	no
Mdes001871	A2.12	-	1644062	1656779	789	163	209	93	67	82	113	8.766	11.789	5.753	3.88	4.839	5.792	-0.785176	0.0134968	0.0295176	150.4	83.3	yes
Mdes001872	A2.12	-	1663929	1665099	904	96	102	71	30	35	86	4.506	5.022	3.833	1.516	1.803	3.848	-0.81489	0.0347259	0.0671284	87.6	52.8	no
Mdes001873	A2.12	-	1668706	1669700	827	27853	30058	27933	3276	585	1868	1429.05	1617.59	1648.58	180.981	32.935	91.354	-3.73637	1.12108e-15	1.50765e-14	28157.7	16437.8	yes
Mdes001874	A2.12	-	1670695	1671591	718	9859	12622	15053	2660	443	707	582.625	782.379	1023.28	169.259	28.726	39.824	-2.90474	9.87753e-05	0.000351906	12415.4	9314.4	yes
Mdes001875	A2.12	-	1699849	1703795	3345	4779	5910	4689	4722	5792	6300	60.621	78.633	68.42	64.495	80.619	76.173	0.150378	0.338069	0.453826	5033.1	4886.7	no
Mdes001876	A2.12	+	1703806	1706600	2651	974	1169	1106	865	779	888	15.589	19.625	20.363	14.907	13.681	13.547	-0.340659	0.0161818	0.034556	1067.5	1025.8	yes
Mdes001877	A2.12	-	1704916	1710630	4781	2241	2515	2098	1847	1803	2215	19.889	23.412	21.418	17.65	17.558	18.737	-0.205429	0.0450946	0.0843365	2243.4	2051	no
Mdes001878	A2.12	+	1711018	1717183	4231	38886	28443	29572	88703	86682	93934	389.97	299.189	341.141	957.834	953.87	897.915	1.4935	4.99144e-23	9.3565e-22	31706.7	60864.6	yes
Mdes001879	A2.12	-	1722521	1730091	3525	1469	1720	1587	1579	1384	1571	17.683	21.716	21.974	20.465	18.28	18.025	-0.0553537	0.671473	0.762332	1567.8	1644.1	no
Mdes001880	A2.12	+	1723978	1726050	1770	361	421	415	369	326	410	8.654	10.586	11.444	9.525	8.575	9.368	-0.101201	0.509266	0.622699	393.6	407.6	no
Mdes001881	A2.12	-	1731373	1731752	358	24	30	28	16	11	22	2.845	3.73	3.817	2.042	1.431	2.485	-0.714499	0.0739254	0.129254	26.9	23	no
Mdes001882	A2.12	-	1733681	1734750	447	187	167	176	116	136	149	17.751	16.627	19.218	11.856	14.166	13.481	-0.381307	0.0358129	0.0689728	174	152.2	no
Mdes001883	A2.12	-	1734808	1735155	183	33	33	30	24	36	46	7.651	8.026	8.001	5.992	9.159	10.166	0.153922	0.65105	0.745568	31.4	28.1	no
Mdes001884	A2.12	-	1735385	1735701	273	134	94	94	78	93	114	20.827	15.324	16.806	13.053	15.861	16.889	-0.154741	0.520194	0.632444	105.2	89.5	no
Mdes001885	A2.12	-	1735765	1735992	213	33	28	21	20	27	37	6.574	5.85	4.812	4.29	5.902	7.026	0.0521687	0.88776	0.922881	26.7	21.3	no
Mdes001886	A2.12	-	1736028	1761018	2900	832	830	412	395	741	860	12.173	12.738	6.934	6.223	11.897	11.994	-0.0223593	0.946775	0.965988	670.7	419.2	no
Mdes001887	A2.12	-	1794537	1794770	234	9	3	6	3	12	2	1.632	0.571	1.252	0.586	2.388	0.346	-0.011312	0.989101	0.99345	5.9	4.7	no
Mdes001888	A2.12	-	1817191	1819038	903	54	48	37	27	78	76	2.537	2.366	2	1.366	4.022	3.404	0.394033	0.352223	0.468491	45.3	33.3	no
Mdes001889	A2.12	+	1823974	1824915	942	323	172	239	1222	1381	1417	14.549	8.126	12.384	59.267	68.257	60.838	2.44943	1.00737e-23	1.92196e-22	240.7	749.5	yes
Mdes001890	A2.12	-	1825504	1828013	572	2285	1502	2339	13673	18613	15429	169.501	116.866	199.586	1092.1	1515.04	1090.93	2.94783	7.28447e-31	1.78548e-29	2021.4	8208.6	yes
Mdes001891	A2.12	+	1825791	1826777	987	1464	867	1493	9207	12896	10082	62.937	39.094	73.831	426.183	608.333	413.128	3.05002	1.08572e-26	2.32231e-25	1263	5484.1	yes
Mdes001892	A2.12	+	1827726	1828712	987	2348	1794	2342	12183	15003	13561	100.94	80.894	115.815	563.939	707.725	555.686	2.65452	1.44178e-40	4.72314e-39	2134.8	7450.4	yes
Mdes001893	A2.12	+	1830197	1831216	1020	778	646	576	678	661	692	32.364	28.187	27.563	30.369	30.172	27.439	0.0503393	0.721955	0.802417	653.2	650.2	no
Mdes001894	A2.12	-	1858686	1879211	14056	172	165	101	66	95	84	0.519	0.522	0.351	0.215	0.315	0.242	-0.788272	0.00383622	0.00973429	142.2	87	yes
Mdes001896	A2.12	+	1882163	1884516	1530	1355	1164	1362	955	584	768	37.578	33.859	43.449	28.517	17.772	20.301	-0.729139	0.000715475	0.00215397	1276.4	1207	yes
Mdes001897	A2.12	+	1885442	1890602	1823	3294	3346	3605	4684	4383	4308	76.669	81.687	96.52	117.388	111.941	95.575	0.404924	0.00679786	0.0161648	3370.2	4294.3	yes
Mdes001898	A2.12	+	1894384	1894641	173	63	95	66	27	14	28	15.452	24.439	18.621	7.13	3.768	6.546	-1.64763	1.85317e-06	9.03026e-06	73.2	48.7	yes
Mdes001899	A2.12	+	1894984	1895303	252	112	95	112	42	14	15	18.858	16.778	21.693	7.615	2.587	2.407	-2.06323	2.48355e-06	1.17417e-05	104.9	80.6	yes
Mdes001900	A2.12	-	1895683	1897194	1351	534	488	524	499	459	544	16.771	16.076	18.931	16.875	15.818	16.285	-0.0247134	0.848099	0.895727	507.8	531.5	no
Mdes001901	A2.12	+	1898320	1902533	2574	4988	4927	3960	3744	3999	4991	82.224	85.19	75.09	66.454	72.335	78.421	-0.102975	0.403606	0.522161	4530.8	4002.6	no
Mdes001902	A2.12	+	1904837	1906087	1251	224	255	311	123	71	125	7.598	9.072	12.134	4.492	2.642	4.041	-1.29126	2.26641e-06	1.08465e-05	261.1	227.1	yes
Mdes001903	A2.12	-	1906519	1911144	3409	2380	2473	2401	2279	2265	2660	29.623	32.286	34.377	30.543	30.935	31.558	0.00706436	0.943324	0.963628	2380.8	2431.4	no
Mdes001904	A2.12	+	1911258	1913977	2402	5106	5157	4766	6632	7198	7652	90.196	95.552	96.845	126.144	139.522	128.842	0.537052	8.84183e-08	5.41606e-07	4925	5901.4	yes
Mdes001905	A2.12	-	1913807	1915974	1731	353	365	399	655	522	645	8.653	9.384	11.251	17.288	14.04	15.07	0.716541	8.59981e-06	3.71415e-05	367.7	544.9	yes
Mdes001906	A2.12	-	1918130	1919209	795	25	23	24	48	28	20	1.334	1.288	1.473	2.758	1.64	1.017	0.434944	0.323286	0.437993	23.6	37.2	no
Mdes001907	A2.12	-	1919793	1920851	492	13	13	13	23	8	14	1.121	1.176	1.29	2.136	0.757	1.151	0.212176	0.684295	0.772791	12.8	18.6	no
Mdes001908	A2.12	-	1921516	1934468	6638	5475	5704	5082	5190	5177	5473	34.997	38.243	37.368	35.721	36.312	33.346	-0.013484	0.884148	0.92013	5326.1	5333.1	no
Mdes001909	A2.12	+	1934466	1937160	2216	977	1047	992	1073	1090	1189	18.707	21.028	21.849	22.122	22.901	21.7	0.172327	0.12017	0.195005	989.7	1071.6	no
Mdes001910	A2.12	-	1935813	1941965	4807	1830	1818	1722	2234	2361	2495	16.153	16.832	17.485	21.233	22.868	20.992	0.422633	3.57286e-05	0.000138056	1760.4	2049.5	yes
Mdes001911	A2.12	+	1951883	1952271	307	5	0	0	2	3	0	0.691	0	0	0.298	0.455	0	0.0691558	0.952847	0.970578	1.6	1	no
Mdes001912	A2.12	-	1955992	1957281	1290	65	60	65	92	56	46	2.138	2.07	2.459	3.258	2.021	1.442	0.0605904	0.860463	0.904159	62.4	81.3	no
Mdes001913	A2.12	+	1957807	1961590	1316	30	32	28	44	46	43	0.967	1.082	1.038	1.528	1.627	1.322	0.580097	0.0516636	0.0946688	29.5	37.2	no
Mdes001914	A2.12	-	1964791	1964940	128	1	1	0	0	2	4	0.331	0.348	0	0	0.727	1.264	0.980007	0.389037	0.507335	0.6	0	no
Mdes001915	A2.12	-	1969179	1977476	5882	4712	5479	4565	4063	4462	4766	33.991	41.456	37.88	31.559	35.319	32.771	-0.127088	0.29252	0.403977	4831.7	4485.1	no
Mdes001916	A2.12	+	1971688	1974177	1523	525	552	604	534	423	493	14.627	16.131	19.357	16.019	12.931	13.092	-0.196542	0.245818	0.351259	553.4	591.6	no
Mdes001917	A2.12	-	1980343	1981671	1329	117	144	106	67	60	135	3.735	4.822	3.893	2.303	2.102	4.108	-0.47966	0.121144	0.196364	119.9	90.2	no
Mdes001918	A2.12	-	1984828	1995873	4811	3932	4082	3571	3566	3927	4026	34.678	37.762	36.229	33.864	38.004	33.845	0.0171495	0.874696	0.913679	3792.7	3706.2	no
Mdes001919	A2.12	+	1996209	1997348	1140	443	405	382	584	365	511	16.488	15.811	16.355	23.405	14.907	18.129	0.263999	0.175235	0.266563	402.8	499.7	no
Mdes001920	A2.12	-	1997683	2003362	4028	595	756	738	323	203	291	6.268	8.353	8.943	3.664	2.346	2.922	-1.33168	1.29324e-09	1.01638e-08	687.4	554.9	yes
Mdes001921	A2.12	-	2010288	2020461	2369	119	93	82	66	40	70	2.131	1.747	1.689	1.273	0.786	1.195	-0.713814	0.00849025	0.0196466	95.9	77	yes
Mdes001922	A2.12	-	2049342	2049989	582	7159	6142	5837	5982	3587	4815	521.928	469.678	489.512	469.589	286.954	334.602	-0.387388	0.0574949	0.103854	6262.5	6136.1	no
Mdes001923	A2.12	+	2050102	2050319	137	6	5	4	5	6	8	1.858	1.624	1.425	1.667	2.039	2.362	0.328801	0.619715	0.718958	4.9	4.7	no
Mdes001924	A2.12	-	2050403	2051066	589	429	474	360	180	90	110	30.905	35.816	29.832	13.962	7.114	7.553	-1.67829	1.97269e-09	1.52519e-08	412.4	282.1	yes
Mdes001925	A2.12	-	2055694	2055955	185	16	22	21	7	4	3	3.67	5.293	5.54	1.729	1.007	0.656	-1.92153	0.000702635	0.00212016	19.4	14.7	yes
Mdes001926	A2.12	-	2056485	2056865	306	149	133	116	89	20	46	20.661	19.344	18.503	13.288	3.043	6.08	-1.28745	0.00452352	0.0112795	130	106.7	yes
Mdes001927	A2.12	-	2060550	2061011	392	3130	3769	3118	1075	169	410	338.797	427.911	388.228	125.29	20.073	42.301	-2.4474	1.60745e-06	7.91848e-06	3280.7	2196.5	yes
Mdes001928	A2.12	-	2065676	2066513	105	6	7	3	0	0	0	2.425	2.967	1.395	0	0	0	-3.48373	0.00174542	0.00480622	5.2	1.6	yes
Mdes001929	A2.12	-	2094840	2098266	1767	5102	3660	5388	5388	6122	6131	122.514	92.185	148.829	139.311	161.31	140.33	0.330517	0.118641	0.192908	4668.8	5595.9	no
Mdes001930	A2.12	-	2111849	2114250	2328	467	494	472	496	543	528	8.512	9.444	9.896	9.734	10.86	9.173	0.152532	0.280195	0.39026	470.2	502.4	no
Mdes001931	A2.12	+	2114316	2115490	1012	986	1019	912	880	1011	1084	41.341	44.813	43.986	39.728	46.513	43.322	0.0505438	0.679398	0.768478	955.4	930.9	no
Mdes001932	A2.12	-	2115508	2117801	1975	1734	1763	1581	2014	2160	2231	37.253	39.728	39.072	46.589	50.92	45.686	0.358967	0.000677064	0.00204805	1663	1862.8	yes
Mdes001933	A2.12	+	2117774	2121000	2457	767	580	772	697	634	615	13.246	10.506	15.336	12.961	12.014	10.123	-0.101147	0.614317	0.714632	697.9	763.5	no
Mdes001934	A2.12	+	2121293	2123093	1608	1344	1371	1244	918	530	833	35.465	37.946	37.76	26.083	15.346	20.951	-0.775285	0.000151694	0.000520107	1296.9	1125.8	yes
Mdes001935	A2.12	-	2123042	2125249	1571	1092	1215	1234	1196	880	1178	29.494	34.42	38.339	34.782	26.08	30.327	-0.109204	0.503733	0.617388	1164.5	1262.2	no
Mdes001936	A2.12	+	2125294	2129557	2348	5282	4988	4152	3202	2732	3430	95.451	94.546	86.309	62.304	54.173	59.081	-0.599281	3.39815e-08	2.20198e-07	4710.6	3827.8	yes
Mdes001937	A2.12	+	2130894	2132410	1093	123	123	129	122	70	90	4.775	5.008	5.761	5.1	2.982	3.33	-0.388094	0.135832	0.215643	123.3	130.4	no
Mdes001938	A2.12	-	2133447	2140280	4642	4274	4483	4190	4847	4671	5148	39.067	42.981	44.056	47.705	46.85	44.853	0.200724	0.029254	0.0578429	4245.8	4686.7	no
Mdes001939	A2.12	+	2140500	2150175	6053	3088	3060	2767	3981	4775	4817	21.646	22.499	22.312	30.048	36.729	32.186	0.629697	9.96656e-07	5.10484e-06	2919.2	3492.8	yes
Mdes001940	A2.12	+	2150812	2151617	712	246	333	299	246	302	293	14.66	20.815	20.497	15.785	19.748	16.643	-0.0401858	0.842386	0.891341	288.5	283.5	no
Mdes001941	A2.12	-	2152326	2156603	2047	1279	1338	1235	1249	1129	1271	26.511	29.091	29.447	27.877	25.679	25.112	-0.05667	0.580572	0.685381	1262.8	1289.8	no
Mdes001942	A2.12	+	2153975	2155487	1342	454	503	480	467	436	506	14.354	16.681	17.458	15.899	15.126	15.249	-0.0102675	0.93614	0.958347	471.8	491.9	no
Mdes001943	A2.12	+	2158002	2173630	4359	6480	6831	5352	4312	4789	5579	63.077	69.745	59.927	45.195	51.152	51.764	-0.322406	0.0084848	0.0196367	6095.5	5028.2	yes
Mdes001944	A2.12	+	2174134	2180012	3469	168578	160736	152656	185571	177581	216408	2061.95	2062.16	2147.86	2444	2383.39	2523.04	0.283619	0.000235413	0.000779238	157929	175330	yes
Mdes001945	A2.12	-	2175820	2176915	706	53502	53176	49922	56530	54153	65640	3215.48	3352.16	3451.31	3658.21	3571.26	3760.27	0.188738	0.0114882	0.0256353	51326.5	55217.6	yes
Mdes001946	A2.12	-	2179559	2181458	1727	3764	3156	3312	3980	3495	5107	92.478	81.331	93.604	105.29	94.223	119.599	0.306871	0.0324831	0.0633793	3355.1	3780.4	no
Mdes001947	A2.12	+	2182460	2199176	11528	4614	4635	4542	3169	2371	3250	16.983	17.894	19.23	12.559	9.576	11.402	-0.633869	2.92458e-06	1.36308e-05	4525.4	4017.1	yes
Mdes001948	A2.12	-	2192516	2195958	238	1348	1341	1332	867	736	893	240.322	250.764	273.164	166.432	143.981	151.75	-0.668879	5.28253e-09	3.85951e-08	1319.7	1146.3	yes
Mdes001949	A2.12	-	2198894	2202515	1518	531	674	610	523	355	548	14.842	19.761	19.613	15.741	10.888	14.6	-0.336257	0.0866452	0.147696	596.1	589.2	no
Mdes001950	A2.12	+	2202698	2206557	2097	1022	1037	1097	1084	929	951	20.679	22.009	25.533	23.617	20.626	18.342	-0.0685521	0.659715	0.752523	1037.7	1132.7	no
Mdes001951	A2.12	-	2206320	2209422	2642	1269	1400	1354	936	954	1085	20.38	23.584	25.014	16.186	16.812	16.609	-0.416951	0.000523274	0.00161594	1321.2	1193.1	yes
Mdes001952	A2.12	+	2211851	2222659	5926	3369	3634	3180	2673	2614	2963	24.122	27.292	26.192	20.608	20.537	20.222	-0.281806	0.00131664	0.00374034	3335.3	3044.2	yes
Mdes001953	A2.12	-	2221341	2227650	4238	4113	3800	3933	5017	5058	5414	41.179	39.906	45.296	54.085	55.568	51.667	0.406787	0.000170727	0.00057991	3888.1	4637.5	yes
Mdes001954	A2.12	+	2229281	2237461	769	78	72	70	33	15	42	4.304	4.167	4.443	1.961	0.908	2.209	-1.25945	0.00026416	0.000865696	72.1	53.8	yes
Mdes001955	A2.12	+	2244356	2244966	533	44	52	39	47	22	42	3.503	4.342	3.571	4.029	1.922	3.187	-0.260924	0.449624	0.566802	44.1	44.6	no
Mdes001957	A2.12	+	2254794	2259611	2439	572	534	364	171	173	331	9.951	9.744	7.284	3.203	3.302	5.489	-1.09996	4.28915e-05	0.000163266	478	279.6	yes
Mdes001958	A2.12	-	2263347	2267334	3605	1335	1274	1214	1118	1008	1210	15.713	15.728	16.437	14.169	13.018	13.575	-0.176956	0.0623114	0.11145	1252.8	1211.9	no
Mdes001959	A2.12	-	2269655	2274513	2902	1521	1369	1180	1010	851	1051	22.239	20.995	19.846	15.901	13.653	14.647	-0.458814	0.000149127	0.000512024	1329.6	1138.8	yes
Mdes001960	A2.12	-	2275074	2276973	1443	249	235	114	123	139	168	7.322	7.248	3.856	3.894	4.485	4.709	-0.43357	0.13522	0.214899	193.2	123	no
Mdes001961	A2.12	+	2301396	2311810	4344	696	738	795	657	674	691	6.798	7.561	8.933	6.91	7.224	6.433	-0.121446	0.42268	0.541239	733.7	755.3	no
Mdes001962	A2.12	-	2314755	2315414	570	0	9	4	11	18	11	0	0.703	0.343	0.882	1.47	0.781	1.44075	0.0697412	0.122892	4.3	7.7	no
Mdes001963	A2.12	-	2316829	2317258	325	64	72	37	65	60	49	8.356	9.86	5.557	9.137	8.596	6.098	0.0519854	0.871743	0.911818	56	52.7	no
Mdes001965	A2.12	+	2326816	2327753	869	7	11	11	12	6	7	0.342	0.563	0.618	0.631	0.321	0.326	-0.182374	0.755762	0.829233	9.6	11.9	no
Mdes001966	A2.12	+	2328242	2328861	542	3	2	2	0	0	5	0.235	0.164	0.18	0	0	0.373	-0.370633	0.736579	0.813814	2.3	1.1	no
Mdes001967	A2.12	+	2329427	2329737	246	3	6	4	1	0	2	0.517	1.085	0.794	0.186	0	0.329	-1.64986	0.0867953	0.147893	4.3	2.6	no
Mdes001968	A2.12	+	2331350	2332846	934	6	6	2	15	9	2	0.273	0.286	0.105	0.734	0.449	0.087	0.838365	0.296535	0.408535	4.5	8.7	no
Mdes001969	A2.12	+	2341576	2344102	556	4	0	0	6	2	8	0.305	0	0	0.493	0.167	0.582	1.47617	0.153163	0.238104	1.3	3.1	no
Mdes001972	A2.12	-	2400526	2400769	210	1	4	2	2	0	0	0.202	0.848	0.465	0.435	0	0	-1.13069	0.311962	0.425782	2.3	2.1	no
Mdes001973	A2.12	+	2407566	2407978	393	2	1	2	2	2	0	0.216	0.113	0.248	0.233	0.237	0	-0.192019	0.856214	0.901077	1.7	2.1	no
Mdes001974	A2.12	-	2415710	2416227	501	0	6	3	1	4	4	0	0.533	0.292	0.091	0.372	0.323	0.0113247	0.990885	0.994484	3	2.1	no
Mdes001977	A2.12	+	2440903	2449100	2177	2833	2773	2708	2536	2173	2507	55.217	56.69	60.714	53.221	46.473	46.575	-0.183789	0.0860749	0.146914	2727	2724.8	no
Mdes001978	A2.12	-	2451095	2452289	411	36	41	50	47	29	53	3.717	4.44	5.938	5.225	3.285	5.215	0.0231836	0.944652	0.964525	42	50.4	no
Mdes001979	A2.12	-	2452298	2454036	1223	346	376	364	375	271	288	12.004	13.683	14.527	14.009	10.317	9.524	-0.192637	0.325862	0.44082	356.6	383.7	no
Mdes001980	A2.12	-	2463374	2471144	2330	3901	3542	3799	4541	4759	5276	71.04	67.656	79.581	89.041	95.096	91.581	0.391691	0.000859282	0.00254443	3692.3	4323.9	yes
Mdes001981	A2.12	+	2467503	2476391	6489	1108	1039	1038	1187	1079	1173	7.245	7.126	7.808	8.357	7.742	7.311	0.132395	0.246068	0.351529	1044.7	1154	no
Mdes001982	A2.12	-	2476407	2481241	2485	1520	1381	1571	1425	1332	1667	25.954	24.733	30.856	26.199	24.956	27.131	-0.00358404	0.978674	0.987203	1470.9	1557.2	no
Mdes001983	A2.12	+	2481312	2482768	1370	2288	2448	2065	2929	3361	3768	70.863	79.525	73.569	97.677	114.222	111.236	0.584737	1.3314e-06	6.67766e-06	2225.4	2585.2	yes
Mdes001984	A2.12	-	2482773	2484049	1062	668	688	598	585	574	560	26.689	28.832	27.484	25.167	25.165	21.326	-0.156389	0.230897	0.333808	639.5	614.4	no
Mdes001985	A2.12	-	2484580	2486435	717	64	59	67	76	46	66	3.787	3.662	4.561	4.843	2.987	3.723	-0.00135187	0.996096	0.997201	62.5	74.2	no
Mdes001986	A2.12	+	2487850	2493901	3357	4612	4153	3950	4285	4668	5335	58.293	55.058	57.43	58.317	64.742	64.274	0.188332	0.0853314	0.145906	4163.4	4273.2	no
Mdes001987	A2.12	+	2495687	2502045	4782	2238	1708	1880	2069	1917	2558	19.858	15.896	19.189	19.767	18.664	21.634	0.180477	0.227852	0.330297	1910.1	2048.9	no
Mdes001988	A2.12	-	2502028	2505279	2382	1495	1634	1533	1877	2064	2291	26.631	30.53	31.412	36.001	40.343	38.899	0.436404	0.000277797	0.000905881	1529.8	1767.6	yes
Mdes001989	A2.12	+	2505353	2506103	681	162	160	158	467	576	535	10.094	10.457	11.324	31.33	39.38	31.773	1.73293	6.5062e-23	1.21164e-21	157.5	321.7	yes
Mdes001990	A2.12	-	2511226	2536842	7386	4987	4333	3417	5074	6190	7431	28.649	26.109	22.58	31.386	39.02	40.691	0.574189	0.000999191	0.00291439	4151	4393.8	yes
Mdes001991	A2.12	-	2540937	2541767	831	74	62	28	43	24	40	3.778	3.321	1.645	2.364	1.345	1.947	-0.564624	0.164948	0.253604	52.9	36.7	no
Mdes001992	A2.12	-	2543817	2547688	2255	339	352	191	216	382	491	6.379	6.947	4.134	4.376	7.887	8.806	0.3225	0.31801	0.432452	285.8	211.1	no
Mdes001993	A2.12	-	2555905	2565064	462	21	19	10	23	40	44	1.929	1.83	1.056	2.274	4.031	3.852	1.08796	0.0111869	0.0250738	16.2	17	yes
Mdes001994	A2.12	+	2566575	2567974	1089	342	301	380	375	358	418	13.325	12.301	17.031	15.733	15.306	15.524	0.181581	0.296213	0.408189	337.2	392.1	no
Mdes001995	A2.12	-	2567967	2577677	4369	4639	4660	4263	3459	3199	3985	45.053	47.47	47.624	36.171	34.091	36.889	-0.331464	3.50246e-05	0.000135587	4442.9	4017.5	yes
Mdes001996	A2.12	-	2577890	2579270	1322	357	334	412	289	168	231	11.458	11.244	15.211	9.988	5.917	7.067	-0.662696	0.00694861	0.0164662	363.7	365.2	yes
Mdes001997	A2.12	+	2579245	2580325	961	3529	3751	3325	4815	5148	5538	155.815	173.715	168.875	228.912	249.413	233.069	0.56936	1.17765e-08	8.16869e-08	3474	4213.1	yes
Mdes001998	A2.12	-	2580338	2585184	2142	3372	3328	3195	2873	2590	2964	66.796	69.148	72.803	61.279	56.297	55.965	-0.210956	0.0227575	0.0464448	3244.6	3154.1	yes
Mdes001999	A2.12	+	2585595	2587561	1366	716	739	776	1025	917	912	22.24	24.077	27.727	34.282	31.255	27.002	0.376131	0.0159274	0.0340637	733.6	932.9	yes
Mdes002000	A2.12	+	2609733	2619630	6168	644	548	314	367	414	526	4.43	3.954	2.485	2.718	3.125	3.449	-0.171275	0.501823	0.615663	487.5	353.1	no
Mdes002001	A2.12	+	2625738	2635162	3915	1911	1781	1255	921	832	1257	20.711	20.246	15.646	10.748	9.895	12.986	-0.693584	0.000151556	0.000519841	1609.7	1133.1	yes
Mdes002002	A2.12	-	2635002	2643054	4427	15192	13586	14276	32161	39379	40174	145.608	136.583	157.396	331.906	414.151	367.021	1.3915	9.36398e-22	1.67118e-20	14130.4	23946.6	yes
Mdes002003	A2.12	-	2643337	2650457	5615	3973	4042	3448	3089	3179	3713	30.023	32.038	29.972	25.134	26.36	26.744	-0.177972	0.0471577	0.087583	3749.6	3398	no
Mdes002004	A2.12	+	2651007	2651859	420	6917	7047	6986	7151	7859	8472	698.795	746.738	811.85	777.879	871.207	815.815	0.183519	0.10888	0.179128	6877.7	7339.7	no
Mdes002005	A2.12	+	2654431	2655841	1107	1390	1548	1443	1915	2226	2267	53.278	62.235	63.623	79.034	93.623	82.825	0.568648	3.21678e-05	0.000125428	1437.7	1739.4	yes
Mdes002006	A2.12	-	2655919	2658712	1947	1392	1274	1160	1031	787	958	30.336	29.122	29.08	24.193	18.82	19.9	-0.4386	0.0014924	0.00418319	1251.8	1139	yes
Mdes002007	A2.12	-	2660200	2661456	1257	291	326	232	176	153	201	9.823	11.542	9.008	6.397	5.667	6.467	-0.653972	0.000102383	0.000363324	276.9	212.4	yes
Mdes002008	A2.12	+	2669816	2670850	891	1394	1654	1375	2187	2741	2649	66.384	82.617	75.322	112.141	143.23	120.243	0.799402	4.70833e-07	2.55258e-06	1448.5	1842.1	yes
Mdes002009	A2.12	-	2671068	2673763	2197	1077	1253	1087	1216	1226	1392	20.8	25.383	24.149	25.287	25.981	25.625	0.1859	0.105582	0.174664	1120	1194.7	no
Mdes002011	A2.12	-	2682405	2700670	5522	4840	4562	3211	3745	5340	6270	37.19	36.768	28.382	30.985	45.024	45.923	0.306591	0.158205	0.244595	4104.5	3607.2	no
Mdes002013	A2.12	+	2737994	2738416	423	93	101	83	44	30	67	9.329	10.627	9.577	4.752	3.302	6.406	-0.954465	0.000984883	0.0028756	90.6	66.3	yes
Mdes002014	A2.12	+	2740023	2740637	615	23	20	27	7	12	14	1.587	1.447	2.143	0.52	0.908	0.921	-1.03264	0.0243282	0.0492457	23.1	17.8	yes
Mdes002015	A2.12	+	2741573	2743652	1714	1379	1349	1200	2182	2849	3050	34.138	35.028	34.172	58.162	77.39	71.969	1.05853	1.08214e-11	1.06371e-10	1285.5	1747	yes
Mdes002016	A2.12	+	2744230	2749729	4692	403	430	348	480	536	560	3.644	4.079	3.62	4.674	5.319	4.827	0.440515	0.00113601	0.00327444	386.1	428.7	yes
Mdes002017	A2.12	-	2749691	2760990	6272	2748	2909	2544	2363	2128	2536	18.591	20.642	19.797	17.213	15.797	16.353	-0.202033	0.0209081	0.0431484	2685.5	2549.9	yes
Mdes002018	A2.12	+	2761356	2763155	1400	237	313	235	204	175	163	7.183	9.95	8.193	6.657	5.82	4.709	-0.499188	0.0173512	0.0366965	256.8	228.3	yes
Mdes002019	A2.12	-	2763168	2765107	1440	230	262	270	201	113	196	6.777	8.098	9.152	6.377	3.654	5.505	-0.567363	0.0208225	0.0429874	250.7	245.2	yes
Mdes002020	A2.12	+	2763841	2764047	144	17	12	10	11	6	10	5.009	3.709	3.389	3.49	1.94	2.809	-0.48124	0.36161	0.478415	12.7	10.9	no
Mdes002021	A2.12	+	2765265	2767025	1761	584	652	581	868	1026	903	14.071	16.478	16.103	22.519	27.126	20.739	0.64854	6.73528e-05	0.000247736	595.6	749.8	yes
Mdes002022	A2.12	-	2767079	2772818	4352	1102	1214	1025	1054	828	931	10.744	12.415	11.496	11.065	8.858	8.652	-0.222472	0.121361	0.19666	1093.6	1079.3	no
Mdes002023	A2.12	+	2772876	2777026	3785	1323	1216	1207	1215	1125	1371	14.831	14.298	15.565	14.666	13.839	14.65	0.00424967	0.966184	0.980027	1228.2	1257.6	no
Mdes002024	A2.12	+	2785331	2791734	2055	249	232	213	356	369	390	5.141	5.024	5.059	7.915	8.36	7.676	0.705726	2.37317e-07	1.34723e-06	227.2	294.1	yes
Mdes002025	A2.12	-	2797489	2802731	1608	544	553	405	238	168	307	14.355	15.306	12.293	6.762	4.864	7.722	-1.05376	5.80786e-07	3.09988e-06	489.6	335.5	yes
Mdes002026	A2.12	+	2810995	2812288	822	425	436	404	333	342	433	21.938	23.606	23.989	18.508	19.371	21.304	-0.1746	0.181714	0.274457	414.6	383.4	no
Mdes002027	A2.12	-	2813649	2815253	1605	250	259	284	211	217	228	6.609	7.182	8.637	6.006	6.295	5.745	-0.254553	0.133037	0.21207	261	257.7	no
Mdes002028	A2.12	+	2817032	2820869	1682	2384	2464	2526	2038	1561	1918	60.14	65.197	73.3	55.357	43.21	46.119	-0.400876	0.00582563	0.0140975	2423.3	2374.6	yes
Mdes002029	A2.12	-	2819865	2828018	6211	767	751	732	1010	980	1096	5.24	5.381	5.752	7.429	7.346	7.137	0.475308	3.72757e-06	1.70624e-05	738	902	yes
Mdes002030	A2.12	+	2821163	2821733	511	33	19	40	29	29	23	2.74	1.655	3.821	2.593	2.642	1.82	-0.160157	0.702999	0.787119	30.5	35.9	no
Mdes002031	A2.12	+	2828524	2829886	894	2	9	9	17	17	14	0.095	0.448	0.491	0.869	0.885	0.633	1.19011	0.0485558	0.0898194	6.7	13.4	no
Mdes002032	A2.12	-	2834913	2837099	551	1940	1634	1560	539	167	483	149.393	131.982	138.188	44.692	14.111	35.453	-2.05643	1.27927e-08	8.79173e-08	1679.8	1099.6	yes
Mdes002033	A2.12	-	2837631	2840869	1399	4060	3615	3511	1998	744	1778	123.137	115.002	122.493	65.249	24.76	51.401	-1.27852	5.54256e-05	0.000207202	3664.1	2875	yes
Mdes002034	A2.12	+	2842203	2842848	492	97	153	101	112	117	115	8.365	13.84	10.02	10.4	11.072	9.453	-0.000227213	0.999259	0.999259	114.7	110.5	no
Mdes002035	A2.12	-	2842986	2843501	372	287	224	297	391	388	346	32.736	26.799	38.968	48.021	48.562	37.617	0.496677	0.0195489	0.0406717	266.2	356.4	yes
Mdes002036	A2.12	-	2844316	2844720	326	30	31	46	46	50	37	3.905	4.232	6.887	6.447	7.141	4.59	0.326933	0.363955	0.480996	35.5	47.8	no
Mdes002037	A2.12	+	2856949	2872043	3384	812	654	625	788	805	854	10.181	8.601	9.015	10.639	11.076	10.207	0.251846	0.0694101	0.122384	683.7	732.2	no
Mdes002038	A2.12	-	2864037	2865270	254	71	49	52	62	83	77	11.861	8.586	9.992	11.152	15.214	12.261	0.390014	0.155631	0.241328	56.3	59.1	no
Mdes002039	A2.12	-	2872627	2873085	438	17	18	14	11	23	24	1.647	1.829	1.56	1.147	2.445	2.216	0.254852	0.575722	0.681183	16	13	no
Mdes002040	A2.12	+	2875264	2886955	3031	1007	742	927	1267	1405	1286	14.097	10.895	14.928	19.098	21.582	17.16	0.585478	0.00199495	0.00541416	879.6	1136.1	yes
Mdes002041	A2.12	+	2893464	2903259	313	20	39	19	33	31	41	2.711	5.545	2.963	4.817	4.611	5.298	0.439841	0.251513	0.358072	25.4	26.9	no
Mdes002042	A2.12	+	2903281	2905856	2274	368	320	332	405	424	463	6.867	6.263	7.126	8.137	8.681	8.235	0.360517	0.00832774	0.0193201	334.5	382	yes
Mdes002043	A2.12	-	2906256	2907018	603	18	16	9	17	14	18	1.267	1.181	0.728	1.288	1.081	1.207	0.20848	0.645026	0.7407	13.9	13.4	no
Mdes002044	A2.12	+	2921483	2925505	1542	196	271	211	218	170	196	5.393	7.822	6.679	6.459	5.133	5.141	-0.190994	0.344693	0.460513	222.1	222.7	no
Mdes002045	A2.12	-	2925455	2936577	4200	779	817	457	582	859	922	7.87	8.657	5.311	6.331	9.522	8.878	0.234206	0.359778	0.476579	665.7	538.4	no
Mdes002046	A2.12	+	2944004	2944336	304	0	2	0	6	6	1	0	0.293	0	0.902	0.919	0.133	1.89755	0.0775789	0.134626	0.6	3.1	no
Mdes002047	A2.12	+	2945850	2946318	402	2	0	0	29	28	22	0.211	0	0	3.296	3.243	2.213	4.48287	2.20148e-08	1.4642e-07	0.6	14.8	yes
Mdes002048	A2.12	-	2946364	2947770	231	26	8	14	12	40	29	4.776	1.541	2.958	2.373	8.062	5.077	0.737451	0.21199	0.31111	15.7	13.5	no
Mdes002049	A2.12	-	2951682	2952114	360	2	0	1	4	0	0	0.236	0	0.136	0.508	0	0	0.232896	0.842646	0.891507	1	2.6	no
Mdes002050	A2.12	+	2979200	2987686	6278	3513	3148	3043	2787	2243	2971	23.743	22.317	23.658	20.282	16.635	19.14	-0.260789	0.0276696	0.0551124	3178.5	3029.9	no
Mdes002051	A2.12	-	2989594	2995296	807	1382	1150	1243	1766	2600	2553	72.663	63.422	75.179	99.98	150.004	127.948	0.889501	9.04514e-06	3.88397e-05	1238.6	1557.6	yes
Mdes002052	A2.12	+	2998754	3002549	2276	231	186	175	424	413	439	4.306	3.637	3.753	8.511	8.449	7.801	1.12906	3.36782e-13	3.77376e-12	193.5	308.7	yes
Mdes002053	A2.12	-	3002509	3006315	3252	3325	3448	3010	3546	4658	4968	43.383	47.188	45.177	49.818	66.689	61.785	0.449398	0.00383208	0.00972524	3202.6	3399.4	yes
Mdes002054	A2.12	+	3006910	3008655	1386	221	172	147	159	222	228	6.766	5.523	5.177	5.241	7.457	6.653	0.199713	0.37869	0.496422	176.1	158.8	no
Mdes002055	A2.12	-	3008862	3009675	743	225	255	244	273	241	310	12.849	15.274	16.029	16.787	15.102	16.874	0.200616	0.189386	0.283955	237.8	268.2	no
Mdes002056	A2.12	-	3010005	3015762	4656	196	203	171	138	110	112	1.786	1.94	1.793	1.354	1.1	0.973	-0.630984	0.00102479	0.00298195	186.4	160.8	yes
Mdes002057	A2.12	+	3016448	3017575	1060	737	639	606	779	771	946	29.501	26.829	27.904	33.576	33.865	36.094	0.35096	0.00304693	0.00792275	648.6	717.6	yes
Mdes002058	A2.12	-	3017564	3019236	1463	48	46	40	13	21	18	1.392	1.399	1.334	0.406	0.668	0.498	-1.30859	0.000181025	0.000611376	43.8	27.8	yes
Mdes002059	A2.12	+	3021287	3024429	609	234	308	272	45	12	30	16.303	22.509	21.8	3.376	0.917	1.992	-3.12998	1.30827e-16	1.85859e-15	267.3	166.7	yes
Mdes002060	A2.12	+	3025286	3031967	5714	2419	2106	1744	1058	708	1080	17.963	16.403	14.897	8.459	5.769	7.644	-1.11348	1.07068e-09	8.48083e-09	2045.3	1461.5	yes
Mdes002061	A2.12	+	3035973	3039075	1395	28	36	42	20	2	10	0.852	1.149	1.47	0.655	0.067	0.29	-1.59983	0.00893859	0.0205591	35	32.4	yes
Mdes002062	A2.12	-	3039026	3043826	3906	1111	1161	972	1061	1124	1239	12.069	13.229	12.146	12.41	13.398	12.829	0.101356	0.338069	0.453826	1061	1054.9	no
Mdes002063	A2.12	-	3044256	3046073	1656	511	606	641	502	263	297	13.093	16.286	18.893	13.85	7.394	7.254	-0.695794	0.0167542	0.0356052	579.2	594.9	yes
Mdes002064	A2.12	-	3046562	3048497	1621	1164	931	1055	1010	597	860	30.468	25.561	31.766	28.466	17.147	21.457	-0.335273	0.124678	0.201083	1034.2	1072.8	no
Mdes002065	A2.12	-	3049094	3050105	693	177	160	161	244	182	168	10.837	10.275	11.339	16.086	12.228	9.805	0.281482	0.219831	0.320678	163.3	209.5	no
Mdes002066	A2.12	-	3050399	3051924	1203	57	51	69	27	21	36	2.01	1.887	2.799	1.025	0.813	1.21	-1.05197	0.00120809	0.00346181	58.5	50.2	yes
Mdes002067	A2.12	+	3052265	3054042	1504	438	447	441	846	878	808	12.357	13.227	14.312	25.699	27.18	21.728	0.955909	2.47847e-10	2.11367e-09	435.3	664.5	yes
Mdes002068	A2.12	-	3053888	3056701	2420	719	755	702	807	769	769	12.607	13.885	14.159	15.235	14.795	12.852	0.132702	0.301966	0.4148	713.5	782.6	no
Mdes002069	A2.12	+	3056961	3063632	5420	3764	3979	3364	3046	3159	3794	29.467	32.673	30.294	25.676	27.136	28.311	-0.131541	0.180027	0.272425	3634.1	3331.6	no
Mdes002070	A2.12	-	3063631	3064197	480	993	963	901	1338	1539	1403	87.779	89.289	91.618	127.353	149.28	118.215	0.609753	2.04658e-05	8.24649e-05	936	1158.6	yes
[truncated: 74,261 more rows]
