# Supplementary material for: Massive Shift in Gene Expression during Transitions between Developmental Stages of the Gall Midge, Mayetiola Destructor
Source: PLoS One. 2016 May 25;11(5):e0155616. doi: 10.1371/journal.pone.0155616 (PMC4880318; doi:10.1371/journal.pone.0155616)
Supplement: S3 Table — This table contains 11 sub-tables, each of which is shown in a different excel sheet in the same excel file. The sub-tables are as following: S3A: Classification of total informative gene models of Hessian fly into different categories and subcategories. S3B 3-1U: Classification of up-regulated genes when the samples from 3-day larvae compared with the samples from 1-day larvae. S3B 3-1D: Classification of down-regulated genes when the samples from 3-day larvae compared with the samples from 1-day larvae. S3C 5-3U: Classification of up-regulated genes when the samples from 5-day larvae compared with the samples from 3-day larvae. S3C 5-3D: Classification of down-regulated genes when the samples from 5-day larvae compared with the samples from 3-day larvae. S3D 7-5U: Classification of up-regulated genes when the samples from 7-day larvae compared with the samples from 5-day larvae. S3D 7-5D: Classification of down-regulated genes when the samples from 7-day larvae compared with the samples from 5-day larvae. S3E P-7U: Classification of up-regulated genes when the samples from pupae compared with the samples from 7-day larvae. S3E P-7D: Classification of down-regulated genes when the samples from pupae compared with the samples from 7-day larvae. S3F A-PU: Classification of up-regulated genes when the samples from adults compared with the samples from pupae. S3F A-PD: Classification of down-regulated genes when the samples from adults compared with the samples from pupae. (XLSX) [file pone.0155616.s005.xlsx]

## Sheet: Table S3
Table S3. Classification of informative genes of Hessian fly into different categories and subcategories. This table contains 11 sub-tables which are shown in a different excel sheet. The sub-tables are as following: S3A, S3B 3-1U, S3B 3-1D, S3C 5-3U, S3C 5-3D, S3D 7-5U, S3D 7-5D, S3E P-7U, S3D P-7D, S3F A-PU, and S3F A-PD.

## Sheet: S3A
Table S3A. Classification of total informative gene models of Hessian fly into different categories and subcategories.
GeneID	First hit protein name [Organism species]	Functional pathway
	Proteins Involved in Metabolism
		carbohydrate metabolism and glycolysis
Mdes004702	glycerate kinase-like [Musca domestica]	glycolysis and citrate acid cycle, converts glycerate to 3-phosphate-D-glycerate
Mdes000585	pyruvate kinase [Mayetiola destructor]	glycolysis, catalyzes the transfer of a phosphate group from phosphoenolpyruvate (PEP) to ADP, yielding one molecule of pyruvate and one molecule of ATP
Mdes016324	pyruvate kinase [Pseudomonas mediterranea CFBP 5447]	glycolysis, catalyzes the transfer of a phosphate group from phosphoenolpyruvate (PEP) to ADP, yielding one molecule of pyruvate and one molecule of ATP
Mdes016608	pyruvate dehydrogenase phosphatase regulatory subunit, mitochondrial [Bactrocera dorsalis]	glycolysis, activates pyruvate dehydrogenase
Mdes016179	pyruvate dehydrogenase phosphatase regulatory subunit, mitochondrial [Camponotus floridanus]	glycolysis, activates pyruvate dehydrogenase
Mdes011851	dihydrolipoyl transacetylase, partial [Mayetiola destructor]	glycolysis, an enzyme component of the multienzyme pyruvate dehydrogenase complex that produces acetyl CoA from pyruvate
Mdes011993	triose-phosphate isomerase [Mayetiola destructor]	glycolysis, carbohydrate degradation, gluconeogensis, catalyzes the reversible conversion of D-glyceraldehyde 3-phosphate to glycerone phosphate
Mdes002470	phosphoglycerate mutase, partial [Mayetiola destructor]	glycolysis, catalyzes the interconvension of 3- and 2-phosphoglycerate and 2,3-bisphosphoglycerate
Mdes016424	phosphopyruvate hydratase [Pseudomonas putida group]	glycolysis, catalyzes the reversible conversion of 2-phosphoglycerate into phosphoenolpyruvate
Mdes009091	hexokinase [Mayetiola destructor]	glycolysis, convert hexose to hexose 6-phosphate
Mdes004387	pyruvate dehydrogenase [Aedes aegypti]	glycolysis, convert pyruvate into acetyl-CoA
Mdes016118	pyruvate dehydrogenase [Culex quinquefasciatus]	glycolysis, convert pyruvate into acetyl-CoA
Mdes010799	pyruvate dehydrogenase alpha [Mayetiola destructor]	glycolysis, convert pyruvate into acetyl-CoA
Mdes014624	pyruvate dehydrogenase E1 component subunit alpha [Culex quinquefasciatus]	glycolysis, convert pyruvate into acetyl-CoA
Mdes012210	enolase [Mayetiola destructor]	glycolysis, converts 2-phospho-D-glycerate to phosphoenolpyruvate
Mdes012717	phosphoglycerate kinase [Mayetiola destructor]	glycolysis, converts 3-phospho-D-glycerate to 3-phospho-D-glyceroyl phosphate
Mdes016337	phosphoglycerate kinase [Pseudomonas sp. R62]	glycolysis, converts 3-phospho-D-glycerate to 3-phospho-D-glyceroyl phosphate
Mdes012345	fructose-bisphosphate aldolase [Mayetiola destructor]	glycolysis, converts D-fructose 1,6-bisphosphate to glycerone phosphate and D-glyceraldehyde 3-phosphate
Mdes009755	glucose-6-phosphate isomerase [Mayetiola destructor]	glycolysis, converts D-glucose 6-phosphate to D-fructose 6-phosphate
Mdes016704	glucose-6-phosphate isomerase [Pseudomonas fulva]	glycolysis, converts D-glucose 6-phosphate to D-fructose 6-phosphate
Mdes007645	glyceraldehyde 3-phosphate dehydrogenase, partial [Mayetiola destructor]	glycolysis, converts D-glyceraldehyde 3-phosphate to 3-phospho-D-glyceroyl phosphate
Mdes016412	glyceraldehyde-3-phosphate dehydrogenase [Pseudomonas]	glycolysis, converts D-glyceraldehyde 3-phosphate to 3-phospho-D-glyceroyl phosphate
Mdes008199	ribitol kinase [Aedes aegypti]	sugar metabolism
Mdes016203	maltose O-acetyltransferase [Listeria cornellensis FSL F6-969]	sugar metabolism, acelates maltose and other simple sugars
Mdes003768	1,5-anhydro-D-fructose reductase-like [Anopheles sinensis]	sugar metabolism, catalyzes the NADPH-specific reduction of 1,5-anhydro-D-fructose to 1,5-anhydro-D-mannitol
Mdes015078	maltase A1 [Bactrocera cucurbitae]	sugar metabolism, converts maltose to glucoses
Mdes017243	maltase H-like [Musca domestica]	sugar metabolism, converts maltose to glucoses
Mdes015398	maltose phosphorylase [Aedes aegypti]	sugar metabolism, converts maltose to glucoses
Mdes002454	NADP-dependent mannitol dehydrogenase [Acromyrmex echinatior]	sugar metabolism, converts mannitol to fructose
Mdes002341	6-phosphogluconolactonase-like [Ceratitis capitata]	cabohydrate metabolism, hydrolizes 6-phosphogluconolactone to 6-phosphogluconate
Mdes001307	beta-galactosidase [Drosophila melanogaster]	cabohydrate metabolism, cleaves beta-linked terminal galactosyl residues from gangliosides, glycoproteins, and glycosaminoglycans
Mdes012006	xylulose kinase [Aedes aegypti]	carbohydrate (xylose) metabolism, phosphorylates D-xylulose to produce D-xylulose 5-phosphate, a molecule that may play an important role in the regulation of glucose metabolism and lipogenesis
Mdes016588	pyruvate carboxylase subunit A, partial [Pseudomonas agarici]	carbohydrate biosynthesis, synthesizing oxaloacetate
Mdes014899	alpha-galactosidase/alpha-n-acetylgalactosaminidase [Aedes aegypti]	carbohydrate catabolism, removes terminal alpha-N-acetylgalactosamine residues from glycolipids and glycopeptides
Mdes006592	alpha-N-acetyl glucosaminidase [Culex quinquefasciatus]	carbohydrate catabolism, removes terminal alpha-N-acetylgalactosamine residues from glycolipids and glycopeptides
Mdes017168	alpha-N-acetylgalactosaminidase [Anopheles darlingi]	carbohydrate catabolism, removes terminal alpha-N-acetylgalactosamine residues from glycolipids and glycopeptides
Mdes007151	alpha-N-acetylgalactosaminidase-like isoform X1 [Musca domestica]	carbohydrate catabolism, removes terminal alpha-N-acetylgalactosamine residues from glycolipids and glycopeptides
Mdes014683	UTP-glucose-1-phosphate uridylyltransferase 2 [Anopheles darlingi]	carbohydrate metabolism in multiple pathways, catalyze interchange between alpha-D-glucose 1-phosphate and UDP-glucose
Mdes011538	heparan-alpha-glucosaminide N-acetyltransferase-like [Musca domestica]	carbohydrate metabolism, acetylates the non-reducing terminal alpha-glucosamine residue of intralysosomal heparin or heparan sulfate, converting it into a substrate for luminal alpha-N-acetyl glucosaminidase
Mdes007970	L-xylulose reductase-like isoform X2 [Solenopsis invicta]	carbohydrate metabolism, atalyzes the NADPH-dependent reduction of several pentoses, tetroses, trioses, alpha-dicarbonyl compounds and L-xylulose
Mdes007633	alpha-glucosidase [Drosophila sechellia]	carbohydrate metabolism, breaks down starch and disaccharides to glucose
Mdes009786	Alpha-glucosidase, partial [Cerapachys biroi]	carbohydrate metabolism, breaks down starch and disaccharides to glucose
Mdes000764	NAD dependent epimerase/dehydratase [Anopheles darlingi]	carbohydrate metabolism, catalyzes inter-conversion of substrate sugars for metabolism
Mdes014381	N-acetyl neuraminate lyase (amino sugar metabolism) [Anopheles sinensis]	carbohydrate metabolism, catalyzes the cleavage of N-acetylneuraminic acid (sialic acid) to form pyruvate and N-acetylmannosamine via a Schiff base intermediate
Mdes006969	N-acetyl neuraminate lyase [Culex quinquefasciatus]	carbohydrate metabolism, catalyzes the cleavage of N-acetylneuraminic acid (sialic acid) to form pyruvate and N-acetylmannosamine via a Schiff base intermediate
Mdes008288	lactoylglutathione lyase-like [Musca domestica]	carbohydrate metabolism, catalyzes the conversion of hemimercaptal, formed from methylglyoxal and glutathione, to S-lactoylglutathione
Mdes004686	glucose-6-phosphate 1-epimerase [Bactrocera cucurbitae]	carbohydrate metabolism, catalyzes the interconversion between the alpha and beta anomers from at least three hexose 6-phosphate sugars (Glc6P, Gal6P, and Man6P)
Mdes008151	L-galactose dehydrogenase-like [Bactrocera cucurbitae]	carbohydrate metabolism, catalyzes the oxidation of L-galactose to L-galactono-1,4-lactone in the presence of NAD+
Mdes007910	6-phosphofructokinase [Mayetiola destructor]	carbohydrate metabolism, catalyzes the phosphorylation of D-fructose 6-phosphate to fructose 1,6-bisphosphate by ATP, the first committing step of glycolysis
Mdes016343	glucose-6-phosphate 1-dehydrogenase [Acromyrmex echinatior]	carbohydrate metabolism, catalyzes the rate-limiting step of the oxidative pentose-phosphate pathway
Mdes012061	glucose-6-phosphate 1-dehydrogenase-like isoform X1 [Diaphorina citri]	carbohydrate metabolism, catalyzes the rate-limiting step of the oxidative pentose-phosphate pathway
Mdes003991	heparan sulfate 2-O-sulfotransferase pipe-like [Bombyx mori]	carbohydrate metabolism, catalyzes the transfer of sulfate to the C2-position of selected hexuronic acid residues within the maturing heparan sulfate
Mdes002795	glucose 1-dehydrogenase 2 [Culex quinquefasciatus]	carbohydrate metabolism, converts Beta-D-glucose to D-glucono-1,5-lactone
Mdes015609	N-acetyl-D-glucosamine kinase-like isoform X1 [Ceratitis capitata]	carbohydrate metabolism, converts N-acetylglucosamine into N-acetylglucosamine-6-phosphate
Mdes007055	glucose dehydrogenase [Aedes aegypti]	carbohydrate metabolism, converts ?-D-glucose to D-glucono-?-lactone
Mdes007088	glucose dehydrogenase [Aedes aegypti]	carbohydrate metabolism, converts ?-D-glucose to D-glucono-?-lactone
Mdes014013	glucose dehydrogenase [Aedes aegypti]	carbohydrate metabolism, converts ?-D-glucose to D-glucono-?-lactone
Mdes003758	glucose dehydrogenase [Anopheles gambiae str. PEST]	carbohydrate metabolism, converts ?-D-glucose to D-glucono-?-lactone
Mdes003759	glucose dehydrogenase [Anopheles gambiae str. PEST]	carbohydrate metabolism, converts ?-D-glucose to D-glucono-?-lactone
Mdes012349	glucose dehydrogenase [Anopheles gambiae str. PEST]	carbohydrate metabolism, converts ?-D-glucose to D-glucono-?-lactone
Mdes003711	glucose dehydrogenase [Anopheles sinensis]	carbohydrate metabolism, converts ?-D-glucose to D-glucono-?-lactone
Mdes013731	glucose dehydrogenase [Anopheles sinensis]	carbohydrate metabolism, converts ?-D-glucose to D-glucono-?-lactone
Mdes010450	glucose dehydrogenase [FAD, quinone] [Bactrocera dorsalis]	carbohydrate metabolism, converts ?-D-glucose to D-glucono-?-lactone
Mdes016458	glucose dehydrogenase [FAD, quinone] [Bactrocera dorsalis]	carbohydrate metabolism, converts ?-D-glucose to D-glucono-?-lactone
Mdes008285	beta-1,3-glucanase [Aedes aegypti]	carbohydrate metabolism, dydrolyzes glucans
Mdes001216	chitinase-like protein Idgf4-like [Musca domestica]	carbohydrate metabolism, enzymes that degrade chitin, a long-chain polymer of a N-acetylglucosamine
Mdes012122	mannosyl-oligosaccharide glucosidase [Bactrocera cucurbitae]	carbohydrate metabolism, exohydrolysis of the non-reducing terminal glucose residues in the mannosyl-oligosaccharide Glc3Man9GlcNAc2
Mdes003867	sulfatase [Aedes aegypti]	carbohydrate metabolism, hydrolysis of sulfate esters
Mdes007435	short-chain dehydrogenase [Aedes aegypti]	carbohydrate metabolism, hydrolysis of various substrates
Mdes002437	short-chain dehydrogenase [Aedes aegypti]	carbohydrate metabolism, hydrolysis of various substrates
Mdes014998	short-chain dehydrogenase [Aedes aegypti]	carbohydrate metabolism, hydrolysis of various substrates
Mdes014264	short-chain dehydrogenase [Aedes aegypti]	carbohydrate metabolism, hydrolysis of various substrates
Mdes010391	short-chain dehydrogenase [Aedes aegypti]	carbohydrate metabolism, hydrolysis of various substrates
Mdes005316	short-chain dehydrogenase [Mayetiola destructor]	carbohydrate metabolism, hydrolysis of various substrates
Mdes013597	short-chain dehydrogenase [Mayetiola destructor]	carbohydrate metabolism, hydrolysis of various substrates
Mdes016726	short-chain dehydrogenase [Pseudomonas corrugata]	carbohydrate metabolism, hydrolysis of various substrates
Mdes003974	brain chitinase and chia [Anopheles darlingi]	carbohydrate metabolism, hydrolyze chitin
Mdes005389	glucose-6-phosphatase [Aedes aegypti]	carbohydrate metabolism, hydrolyzes glucose-6-phosphate to glucose
Mdes003141	laccase-like protein [Drosophila grimshawi]	carbohydrate metabolism, hydrolyzing lactose into D-galactose and D-glucose
Mdes006147	lactase-phlorizin hydrolase-like [Diaphorina citri]	carbohydrate metabolism, hydrolyzing lactose into D-galactose and D-glucose
Mdes015104	levanase [Bacillus mojavensis]	carbohydrate metabolism, hydrolyzing levan
Mdes007875	levanase [Bacillus sp. BSC154]	carbohydrate metabolism, hydrolyzing levan
Mdes014566	levanase [Clostridium acetobutylicum]	carbohydrate metabolism, hydrolyzing levan
Mdes007867	levanase [Flexithrix dorotheae]	carbohydrate metabolism, hydrolyzing levan
Mdes015670	levanase [Flexithrix dorotheae]	carbohydrate metabolism, hydrolyzing levan
Mdes014263	phosphoglucomutase [Aedes aegypti]	carbohydrate metabolism, involved in synthesis and breakdown of glucose
Mdes002503	phosphoglucomutase-like isoform X1 [Musca domestica]	carbohydrate metabolism, involved in synthesis and breakdown of glucose
Mdes012844	beta-galactosidase-like [Musca domestica]	carbohydrate metabolism, lays an important role in the degradation of dermatan and keratan sulfates
Mdes005347	beta-glucuronidase-like [Musca domestica]	carbohydrate metabolism, lays an important role in the degradation of dermatan and keratan sulfates
Mdes014755	beta-glucuronidase-like [Musca domestica]	carbohydrate metabolism, lays an important role in the degradation of dermatan and keratan sulfates
Mdes017246	dihydroxyacetone kinase [Pseudomonas mediterranea CFBP 5447]	carbohydrate metabolism, phosphorylates dihydroxyacetone, and also catalyzes the formation of riboflavin 4',5'-phosphate
Mdes002783	multiple inositol polyphosphate phosphatase [Aedes aegypti]	carbohydrate metabolism, regulates cellular levels of inositol pentakisphosphate (InsP5) and inositol hexakisphosphate (InsP6)
Mdes003280	multiple inositol polyphosphate phosphatase 1-like [Megachile rotundata]	carbohydrate metabolism, regulates cellular levels of inositol pentakisphosphate (InsP5) and inositol hexakisphosphate (InsP6)
Mdes002741	iduronate 2-sulfatase [Culex quinquefasciatus]	carbohydrate metabolism, required for degradation of heparan sulfate and dermatan sulfate
Mdes004110	UDP-glucose 4-epimerase [Aedes aegypti]	carbohydrate metabolism, reversible epimerization of UDP-glucose to UDP-galactose and the reversible epimerization of UDP-N-acetylglucosamine to UDP-N-acetylgalactosamine
Mdes002671	ef-hand protein nucb1 [Aedes aegypti]	carbohydrate metabolism, specific function unknown
Mdes014767	alpha-amylase [Aedes aegypti]	carbohydrate metabolism, starch hydrolysis
Mdes014920	alpha-amylase [Aedes aegypti]	carbohydrate metabolism, starch hydrolysis
Mdes009774	alpha-amylase [Aedes aegypti]	carbohydrate metabolism, starch hydrolysis
Mdes011835	alpha-amylase [Aedes aegypti]	carbohydrate metabolism, starch hydrolysis
Mdes009773	alpha-amylase, partial [Mayetiola destructor]	carbohydrate metabolism, starch hydrolysis
Mdes015120	alpha-amylase, partial [Mayetiola destructor]	carbohydrate metabolism, starch hydrolysis
Mdes003843	N-acetyl lactosaminide beta-1,3-N-acetyl glucosaminyl transferase [Culex quinquefasciatus]	carbohydrate metabolism, synthesis of paucimannose N-glycans
Mdes002002	transketolase [Aedes aegypti]	carbohydrate metabolism, xylulose biosynthesis, catalyzes the transfer of a two-carbon ketol group from a ketose donor to an aldose acceptor, via a covalent intermediate with the cofactor thiamine pyrophosphate
Mdes012970	glucosamine-6-phosphate isomerase [Culex quinquefasciatus]	carbohydrate metabolsim, converts Alpha-D-glucosamine 6-phosphate to D-fructose 6-phosphate
Mdes007969	L-xylulose reductase-like [Ceratitis capitata]	carbohydrate metabolism, catalyzes the NADPH-dependent reduction of several pentoses, tetroses, trioses, alpha-dicarbonyl compounds and L-xylulose
Mdes009967	family 31 glucosidase KIAA1161 isoform X1 [Bactrocera dorsalis] gi|751793275|ref|XP_011206314.1| PREDICTED: uncharacterized family 31 glucosidase KIAA1161 isoform X1 [Bactrocera dorsalis] gi|751793277|ref|XP_011206315.1| PREDICTED: uncharacterized family 31 glucosidase KIAA1161 isoform X1 [Bactrocera dorsalis] gi|751793279|ref|XP_011206316.1| PREDICTED: uncharacterized family 31 glucosidase KIAA1…	carbohydrate metabolism, hydrolyzes O-glycosyl compounds
Mdes001072	sorbitol dehydrogenase-like [Bactrocera dorsalis]	fructose biosynthesis, converts sorbitol to fructose
Mdes001797	galactokinase [Aedes aegypti]	galactose metabolism, converts alpha-D-galactose to alpha-D-galactose 1-phosphate
Mdes002591	galactokinase [Culex quinquefasciatus]	galactose metabolism, converts alpha-D-galactose to alpha-D-galactose 1-phosphate
Mdes004204	aldose-1-epimerase [Aedes aegypti]	galactose metabolism, converts alpha-aldose to the beta-anomer
Mdes009730	galactose-1-phosphate uridylyltransferase-like [Musca domestica]	galactose metabolism, converts D-galactose 1-phosphate to UDP-alpha-D-galactose
Mdes017354	gluconate 2-dehydrogenase [Pseudomonas fulva]	gluconate utilization, catalyzes the conversion of D-gluconate to 2-dehydro-D-gluconate
Mdes016287	2-ketogluconate reductase [Pseudomonas sp. URMO17WK12:I11]	gluconate utilization, converts D-gluconate to 2-dehydro-D-gluconate
Mdes016932	fructose-1,6-bisphosphatase [Pseudomonas]	gluconeogenesis, catalyzes the hydrolysis of fructose 1,6-bisphosphate to fructose 6-phosphate in the presence of divalent cations
Mdes005488	phosphoenolpyruvate carboxykinase [GTP]-like [Musca domestica]	gluconeogenesis, catalyzing the conversion of oxaloacetate to phosphoenolpyruvate
Mdes006341	phosphoenolpyruvate synthase-like, partial [Bombus terrestris]	gluconeogenesis, converting pyruvate into phosphoenolpyruvate
Mdes011797	GDP-D-glucose phosphorylase 1-like [Bombyx mori]	glucose metabolism, converts GDP-alpha-D-glucose to alpha-D-glucose 1-phosphate
Mdes004884	bifunctional heparan sulfate N-deacetylase/N-sulfotransferase [Bactrocera cucurbitae]	glycan metabolism, catalyzes both the N-deacetylation and the N-sulfation of glucosamine of the glycosaminoglycan in heparan sulfate
Mdes003408	neutral alpha-glucosidase AB-like isoform X1 [Musca domestica]	glycan metabolism, cleaves sequentially the two innermost alpha-1,3-linked glucose residues from oligosaccharide proecursor of immature glycoproteins
Mdes014298	glucosidase ii beta subunit [Aedes aegypti]	glycan metabolism, sequentially removes the two innermost glucose residues from the glycan
Mdes010894	glycogen debranching enzyme [Bactrocera cucurbitae]	glycogen metabolism, transfers a segment of a (1->4)-alpha-D-glucan to a new position in an acceptor to generate a new branch
Mdes002054	glucosylceramidase [Anopheles darlingi]	carbohydrate metabolism, converts D-glucosyl-N-acylsphingosine to D-glucose + N-acylsphingosine
Mdes006874	2-hydroxyacylsphingosine 1-beta-galactosyltransferase-like [Anopheles sinensis]	clucuronidation, involved in the conjugation and subsequent limination of potentially toxic xenobiotics and endogenous compounds
Mdes015855	UDP-glucuronosyltransferase 2B28 [Anopheles sinensis]	clucuronidation, involved in the conjugation and subsequent limination of potentially toxic xenobiotics and endogenous compounds
Mdes015774	UDP-glucuronosyltransferase 1-1 [Aedes aegypti]	clucuronidation, involved in the conjugation and subsequent limination of potentially toxic xenobiotics and endogenous compounds
Mdes003772	UDP-glucuronosyltransferase 2B1 [Aedes aegypti]	clucuronidation, involved in the conjugation and subsequent limination of potentially toxic xenobiotics and endogenous compounds
Mdes015548	UDP-glucuronosyltransferase 2B13-like [Aedes aegypti]	clucuronidation, involved in the conjugation and subsequent limination of potentially toxic xenobiotics and endogenous compounds
Mdes003522	UDP-glucuronosyltransferase 2B17-like [Aedes aegypti]	clucuronidation, involved in the conjugation and subsequent limination of potentially toxic xenobiotics and endogenous compounds
Mdes004721	UDP-glucuronosyltransferase 2B17-like [Aedes aegypti]	clucuronidation, involved in the conjugation and subsequent limination of potentially toxic xenobiotics and endogenous compounds
Mdes005546	UDP-glucuronosyltransferase 2B20 [Anopheles darlingi]	clucuronidation, involved in the conjugation and subsequent limination of potentially toxic xenobiotics and endogenous compounds
Mdes014217	UDP-glucuronosyltransferase 2B20 [Aedes aegypti]	clucuronidation, involved in the conjugation and subsequent limination of potentially toxic xenobiotics and endogenous compounds
Mdes004956	UDP-glucuronosyltransferase 2B28 [ [Anopheles sinensis]	clucuronidation, involved in the conjugation and subsequent limination of potentially toxic xenobiotics and endogenous compounds
Mdes013095	ribose-5-phosphate isomerase-like [Musca domestica]	metabolism of five carbon sugars, converts D-ribose 5-phosphate to D-ribulose 5-phosphate and vice versa
Mdes014222	N-acetylglucosamine-6-phosphate deacetylase [Anopheles darlingi]	metabolism of N-acetyl-D-glucosamine, catalyzes the first cytoplasmic reaction in the metabolism of N-acetyl-D-glucosamine
Mdes016958	glucose-1-dehydrogenase [Pseudomonas sp. SHC52]	oxidation of sugars, converts beta-D-glucose to D-glucono-1,5-lactose
Mdes017129	transaldolase [Pantoea sp. 3.5.1]	pentose shunt, catalyzing the reversible reaction sedoheptulose 7-phosphate + D-glyceraldehyde 3-phosphate = D-erythrose 4-phosphate + D-fructose 6-phosphate
Mdes016699	trehalose-phosphate phosphatase C [Bactrocera dorsalis]	trehalose biosynthesis, removes the phosphate from trehalose 6-phosphate (Tre6P) to produce free trehalose
Mdes016720	ribulokinase [Pantoea dispersa]	arabinose catabolism, biosynthesizing ribulose 5-phosphate from ribulose
Mdes015149	glucose-6-phosphate dehydrogenase [Pseudomonas putida]	carbobohydrate metabolism, catalyzes the rate-limiting step of the oxidative pentose-phosphate pathway and converts D-glucose 6-phosphate to 6-phospho-D-glucono-1,5-lactone
Mdes015186	Serp4 [Glossina morsitans morsitans]	carbohydrate metabolism, chitinase activity
Mdes001287	regucalcin-like isoform X1 [Ceratitis capitata]	carbohydrate metabolism, gluconolactonase with low activity towards other sugar lactones, including gulonolactone and galactonolactone
Mdes015920	regucalcin [Anopheles sinensis]	carbohydrate metabolism, gluconolactonase with low activity towards other sugar lactones, including gulonolactone and galactonolactone
Mdes005183	phosphorylase b kinase regulatory subunit alpha isoform X6 [Bactrocera cucurbitae]	carbohydrate metabolism, glycan biosynthesis
Mdes014688	phosphorylase b kinase regulatory subunit beta-like isoform X4 [Musca domestica]	carbohydrate metabolism, glycan biosynthesis
		citrate acid cycle and energy metabolism
Mdes009573	2-oxoglutarate dehydrogenase [Aedes aegypti]	citrate acid cycle, catalyzes the overall conversion of 2-oxoglutarate to succinyl-CoA and CO2
Mdes016051	2-oxoglutarate dehydrogenase [Pseudomonas fluorescens]	citrate acid cycle, catalyzes the overall conversion of 2-oxoglutarate to succinyl-CoA and CO2
Mdes007451	fumarase, partial [Mayetiola destructor]	citrate acid cycle, converts malate to fumarate
Mdes016873	fumarate hydratase, mitochondrial-like isoform X2 [Ceratitis capitata]	citrate acid cycle, converts malate to fumarate
Mdes016434	succinate dehydrogenase flavoprotein subunit [Pseudomonas fluorescens]	citric acid cycle, involved in complex II of the mitochondrial electron transport chain and is responsible for transferring electrons from succinate to ubiquinone
Mdes010335	succinate dehydrogenase assembly factor 4, mitochondrial [Anopheles darlingi]	ctric acid cycle, plays an essential role in the assembly of succinate dehydrogenase (SDH), an enzyme complex (also referred to as respiratory complex II) that is a component of both the tricarboxylic acid
Mdes003652	succinyl-CoA synthetase alpha [Mayetiola destructor]	citric acid cycle, catalyzes the ATP-dependent ligation of succinate and CoA to form succinyl-CoA
Mdes015086	succinyl-CoA synthetase beta [Pseudomonas sp. CF149]	citric acid cycle, catalyzes the ATP-dependent ligation of succinate and CoA to form succinyl-CoA
Mdes000456	succinyl-CoA synthetase beta chain [Anopheles darlingi]	citric acid cycle, catalyzes the ATP-dependent ligation of succinate and CoA to form succinyl-CoA
Mdes015087	succinyl-CoA synthetase subunit alpha, partial [Pseudomonas aeruginosa]	citric acid cycle, catalyzes the ATP-dependent ligation of succinate and CoA to form succinyl-CoA
Mdes013769	succinyl-CoA sythetase beta [Mayetiola destructor]	citric acid cycle, catalyzes the ATP-dependent ligation of succinate and CoA to form succinyl-CoA
Mdes000023	succinate dehydrogenase A [Mayetiola destructor]	citric acid cycle, catalyzes the following reaction succinate + a quinone = fumarate + a quino
Mdes002920	succinate dehydrogenase B, partial [Mayetiola destructor]	citric acid cycle, catalyzes the following reaction succinate + a quinone = fumarate + a quino
Mdes014584	succinate dehydrogenase B, partial [Mayetiola destructor]	citric acid cycle, catalyzes the following reaction succinate + a quinone = fumarate + a quino
Mdes001501	aconitase [Mayetiola destructor]	citric acid cycle, catalyzes the isomerization of citrate to isocitrate via cis-aconitate
Mdes017288	aconitase A, partial [Pseudomonas sp. GM55]	citric acid cycle, catalyzes the isomerization of citrate to isocitrate via cis-aconitate
Mdes013127	aconitase, mitochondrial [Aedes aegypti]	citric acid cycle, catalyzes the isomerization of citrate to isocitrate via cis-aconitate
Mdes016814	dihydrolipoamide succinyltransferase [Pseudomonas batumici]	citric acid cycle, catalyzes the overall conversion of 2-oxoglutarate to succinyl-CoA and CO(2)
Mdes000350	dihydrolipoyllysine-residue succinyltransferase component of 2-oxoglutarate dehydrogenase complex, mitochondrial [Harpegnathos saltator]	citric acid cycle, catalyzes the overall conversion of 2-oxoglutarate to succinyl-CoA and CO2
Mdes004159	oxoglutarate dehydrogenase [Mayetiola destructor]	citric acid cycle, converts 2-oxoglutarate, coenzyme A and NAD(+) to succinyl-CoA, NADH and carbon dioxide
Mdes005629	citrate synthase [Mayetiola destructor]	citric acid cycle, converts Acetyl-CoA and oxaloacetate to citrate
Mdes013070	isocitrate dehydrogenase [Aedes aegypti]	citric acid cycle, converts isocitrate to oxaloacetate
Mdes000638	isocitrate dehydrogenase [Anopheles darlingi]	citric acid cycle, converts isocitrate to oxaloacetate
Mdes009939	isocitrate dehydrogenase [Danaus plexippus]	citric acid cycle, converts isocitrate to oxaloacetate
Mdes000086	isocitrate dehydrogenase [Mayetiola destructor]	citric acid cycle, converts isocitrate to oxaloacetate
Mdes000087	isocitrate dehydrogenase [Mayetiola destructor]	citric acid cycle, converts isocitrate to oxaloacetate
Mdes000426	malic enzyme [Culex quinquefasciatus]	citric acid cycle, catalyzes the conversion of malate into oxaloacetate
Mdes000892	malate dehydrogenase [Culex quinquefasciatus]	citric acid cycle, converts malte to oxaloacetate
Mdes010026	malate dehydrogenase 1 [Mayetiola destructor]	citric acid cycle, converts malte to oxaloacetate
Mdes003815	malate dehydrogenase 2 [Mayetiola destructor]	citric acid cycle, converts malte to oxaloacetate
Mdes005030	NADP-dependent malic enzyme-like, partial [Musca domestica]	central metabolic pathway, links between glycolysis and citric acid cycle, generate NADPH for fatty acid biosynthesis
Mdes010044	l-2-hydroxyglutarate dehydrogenase, mitochondrial-like [Musca domestica]	central pathway for amino acid metabolism, converts hydroxyglutarate to oxoglutrate
Mdes016425	acylpyruvase FAHD1, mitochondrial-like isoform X2 [Musca domestica]	citric acid cycle, hydrolyzes acetylpyruvate and fumarylpyruvate
Mdes005901	hexaprenyldihydroxybenzoate methyltransferase [Aedes aegypti]	energy mebatolism, ubiquinone biosynthesis
Mdes014135	cytochrome c oxidase assembly factor 6 homolog [Bactrocera dorsalis]	energy metablism, cytochrome c oxidase activity
Mdes005630	cytochrome c oxidase assembly factor 7 homolog [Bactrocera cucurbitae]	energy metablism, required for the assembly of mitochondrial respiratory chain complex I and complex IV
Mdes016264	F0F1 ATP synthase subunit alpha [Pantoea sp. Sc1]	energy metabolism ATP synthesis
Mdes016019	F0F1 ATP synthase subunit beta [Pseudomonas sp. GM49]	energy metabolism ATP synthesis
Mdes004985	cytochrome c oxidase subunit 5B, mitochondrial [Tribolium castaneum]	energy metabolism, a component of the respiratory chain that catalyzes the reduction of oxygen to water
Mdes012090	Cytochrome c oxidase subunit 6A1, mitochondrial [Cerapachys biroi]	energy metabolism, a component of the respiratory chain that catalyzes the reduction of oxygen to water
Mdes006892	cytochrome c oxidase subunit 6B2 isoform X1 [Tribolium castaneum]	energy metabolism, a component of the respiratory chain that catalyzes the reduction of oxygen to water
Mdes014349	cytochrome c oxidase subunit I [Cybister cardoni]	energy metabolism, a component of the respiratory chain that catalyzes the reduction of oxygen to water
Mdes007491	cytochrome c oxidase subunit Va [Nasonia vitripennis]	energy metabolism, a component of the respiratory chain that catalyzes the reduction of oxygen to water
Mdes017263	hydroxymethylglutaryl-CoA lyase [Pseudomonas corrugata]	energy metabolism, a key enzyme in ketogenesis, the alternative source of energy to glucose
Mdes008300	hydroxymethylglutaryl-CoA lyase, mitochondrial [Bactrocera cucurbitae]	energy metabolism, a key enzyme in ketogenesis, the alternative source of energy to glucose
Mdes007179	ATP synthase B chain, mitochondrial [Culex quinquefasciatus]	energy metabolism, ATP synthesis
Mdes002731	ATP synthase beta subunit [Aedes aegypti]	energy metabolism, ATP synthesis
Mdes008067	ATP synthase F chain [Papilio xuthus]	energy metabolism, ATP synthesis
Mdes001176	ATP synthase gamma chain, mitochondrial [Culex quinquefasciatus]	energy metabolism, ATP synthesis
Mdes004497	ATP synthase subunit alpha, mitochondrial [Bactrocera cucurbitae]	energy metabolism, ATP synthesis
Mdes001437	ATP synthase subunit d, mitochondrial-like [Musca domestica]	energy metabolism, ATP synthesis
Mdes006098	ATP synthase subunit delta, mitochondrial-like [Musca domestica]	energy metabolism, ATP synthesis
Mdes002339	ATP synthase subunit O, mitochondrial-like [Musca domestica]	energy metabolism, ATP synthesis
Mdes001199	ATP synthase subunit s, mitochondrial-like [Megachile rotundata]	energy metabolism, ATP synthesis
Mdes004143	ATP synthase subunit s-like protein [Bactrocera dorsalis]	energy metabolism, ATP synthesis
Mdes000604	ATP synthase-coupling factor 6, mitochondrial-like [Ceratitis capitata]	energy metabolism, ATP synthesis
Mdes001278	mitochondrial succinate dehydrogenase cytochrome b subunit [Anopheles darlingi]	energy metabolism, ATP synthesis
Mdes001311	Na pump alpha subunit, isoform D [Drosophila melanogaster]	energy metabolism, ATP synthesis
Mdes012791	Na(+)/H(+) exchange regulatory cofactor NHE-RF2 [Zootermopsis nevadensis]	energy metabolism, ATP synthesis
Mdes010959	Na/K ATPase-like protein [Phlebotomus papatasi]	energy metabolism, ATP synthesis
Mdes009970	arginine kinase [Aedes aegypti]	energy metabolism, catalyzes the buffering of ATP in cells with fluctuating energy requirements
Mdes011793	arginine kinase [Culex quinquefasciatus]	energy metabolism, catalyzes the buffering of ATP in cells with fluctuating energy requirements
Mdes003546	AMP deaminase 2-like isoform X3 [Musca domestica]	energy metabolism, catalyzes the deamination of AMP to IMP and plays a rile in the purine nucletode ccle
Mdes010354	apyrase [Anopheles darlingi]	energy metabolism, catalyzes the hydrolysis of phosphoanhydride bonds of nucleoside tri- and di-phosphates
Mdes003985	1,5-anhydro-D-fructose reductase-like isoform X3 [Theobroma cacao]	energy metabolism, catalyzes the NADPH-dependent reduction of 1,5-anhydro-D-fructose (AF) to 1,5-anhydro-D-glucitol
Mdes000749	cytochrome c1, heme protein, mitochondrial, partial [Schistosoma haematobium]	energy metabolism, component of the respiratory chain
Mdes000299	cytochrome b-c1 complex subunit 2, mitochondrial-like [Musca domestica]	energy metabolism, component of the ubiquinol-cytochrome c reductase complex, which is a respiratory chain that generates an electrochemical potential coupled to ATP synthesis
Mdes006183	cytochrome b-c1 complex subunit Rieske, mitochondrial-like [Megachile rotundata]	energy metabolism, component of the ubiquinol-cytochrome c reductase complex, which is a respiratory chain that generates an electrochemical potential coupled to ATP synthesis
Mdes012737	mitochondrial uncoupling protein [Anopheles darlingi]	energy metabolism, dissipates the proton gradient before it can be used to produce energy
Mdes017057	2Fe-2S ferredoxin [Pseudomonas sp. LAIL14HWK12:I7]	energy metabolism, electron transport
Mdes003253	NADH dehydrogenase (ubiquinone) complex I, assembly factor 6 homolog [Ceratitis capitata]	energy metabolism, functions in the electron transfer chain
Mdes007725	NADH dehydrogenase [Culex quinquefasciatus]	energy metabolism, functions in the electron transfer chain
Mdes016027	NADH dehydrogenase [Salmonella enterica]	energy metabolism, functions in the electron transfer chain
Mdes005453	NADH dehydrogenase [ubiquinone] 1 alpha subcomplex assembly factor 5 [Bactrocera dorsalis]	energy metabolism, functions in the electron transfer chain
Mdes011833	NADH dehydrogenase [ubiquinone] 1 alpha subcomplex subunit 12 [Bactrocera cucurbitae]	energy metabolism, functions in the electron transfer chain
Mdes002630	NADH dehydrogenase [ubiquinone] 1 alpha subcomplex subunit 9, mitochondrial [Bactrocera cucurbitae]	energy metabolism, functions in the electron transfer chain
Mdes005959	NADH dehydrogenase [ubiquinone] 1 beta subcomplex subunit 11, mitochondrial-like isoform X1 [Musca domestica]	energy metabolism, functions in the electron transfer chain
Mdes011492	NADH dehydrogenase [ubiquinone] 1 beta subcomplex subunit 6 [Culex quinquefasciatus]	energy metabolism, functions in the electron transfer chain
Mdes004451	NADH dehydrogenase [ubiquinone] 1 beta subcomplex subunit 7 [Zootermopsis nevadensis]	energy metabolism, functions in the electron transfer chain
Mdes005669	NADH dehydrogenase [ubiquinone] 1 beta subcomplex subunit 8, mitochondrial [Zootermopsis nevadensis]	energy metabolism, functions in the electron transfer chain
Mdes002247	NADH dehydrogenase [ubiquinone] complex I, assembly factor 7 homolog isoform X1 [Ceratitis capitata]	energy metabolism, functions in the electron transfer chain
Mdes008486	NADH dehydrogenase [ubiquinone] iron-sulfur protein 6, mitochondrial [Bactrocera cucurbitae]	energy metabolism, functions in the electron transfer chain
Mdes002567	NADH dehydrogenase [ubiquinone] iron-sulfur protein 2, mitochondrial-like [Ceratitis capitata]	energy metabolism, functions in the electron transfer chain
Mdes002610	NADH dehydrogenase [ubiquinone] iron-sulfur protein 7, mitochondrial-like [Musca domestica]	energy metabolism, functions in the electron transfer chain
Mdes012056	NADH dehydrogenase flavoprotein 2, mitochondrial [Culex quinquefasciatus]	energy metabolism, functions in the electron transfer chain
Mdes015417	NADH dehydrogenase subunit 4 [Bradysia amoena]	energy metabolism, functions in the electron transfer chain
Mdes016033	NADH dehydrogenase subunit B [Pseudomonas]	energy metabolism, functions in the electron transfer chain
Mdes002812	NADH:ubiquinone dehydrogenase [Anopheles darlingi]	energy metabolism, functions in the electron transfer chain
Mdes006965	NADH:ubiquinone dehydrogenase, putative [Aedes aegypti]	energy metabolism, functions in the electron transfer chain
Mdes016759	NADH:ubiquinone oxidoreductase subunit M, partial [Pseudomonas sp. TJI-51]	energy metabolism, functions in the electron transfer chain
Mdes016034	NADH-quinone oxidoreductase subunit A [Pseudomonas]	energy metabolism, functions in the electron transfer chain
Mdes017306	NADH-quinone oxidoreductase subunit A [Pseudomonas]	energy metabolism, functions in the electron transfer chain
Mdes016578	NADH-quinone oxidoreductase subunit L, partial [Pseudomonas putida]	energy metabolism, functions in the electron transfer chain
Mdes015789	NADH-ubiquinone oxidoreductase 75 kDa subunit, mitochondrial [Bactrocera cucurbitae]	energy metabolism, functions in the electron transfer chain
Mdes015933	NADH-ubiquinone oxidoreductase 75 kDa subunit, mitochondrial [Bactrocera cucurbitae]	energy metabolism, functions in the electron transfer chain
Mdes004694	NADH-ubiquinone oxidoreductase flavoprotein 1 (ndufv1) [Anopheles darlingi]	energy metabolism, functions in the electron transfer chain
Mdes016906	NADP oxidoreductase [Pseudomonas sp. LAMO17WK12:I2]	energy metabolism, functions in the electron transfer chain
Mdes000639	NAD(P) transhydrogenase [Anopheles gambiae str. PEST]	energy metabolism, inter-convension of NADH and NADPH
Mdes006944	cytochrome c-like [Megachile rotundata]	energy metabolism, involved in oxidative phosphorylation
Mdes006135	SCO1 homolog, mitochondrial [Bactrocera dorsalis]	energy metabolism, involved in synthesis of cytochrom c oxidase
Mdes010340	iron-sulfur cluster assembly enzyme ISCU, mitochondrial [Bactrocera cucurbitae]	energy metabolism, involved in the assembly or repair of the [Fe-S] clusters in iron-sulfur proteins
Mdes009303	iron-sulfur cluster assembly 2 homolog, mitochondrial-like [Ceratitis capitata]	energy metabolism, involved in the maturation of mitochondrial 4Fe-4S proteins functioning late in the iron-sulfur cluster assembly pathway
Mdes016347	cytochrome O ubiquinol oxidase [Pseudomonas]	energy metabolism, is a component of the electron transpport system for ATP synthesis
Mdes014350	cytochrome oxidase subunit III, partial (mitochondrion) [Cuterebra fontinella]	energy metabolism, is the last enzyme in the respiratory electron transport chain of mitochondria to generate electrochemical potential for ATP production
Mdes000357	cytochrome c-type heme lyase [Culex quinquefasciatus]	energy metabolism, links covalently the heme group to the apoprotein of cytochrome c
Mdes004102	NAD kinase domain-containing protein 1, mitochondrial-like isoform X1 [Musca domestica]	energy metabolism, phosphorylates NAD to yield NADP
Mdes002915	CDGSH iron-sulfur domain-containing protein 3, mitochondrial-like [Ceratitis capitata]	energy metabolism, play a key role in regulating maximal capacity of eletron transport and phosphorylation in the respiration chain
Mdes016767	iron-sulfur protein [Pseudomonas fluorescens]	energy metabolism, required for the assembly of the mitochondrial membrane respiratory chain NADH dehydrogenase
Mdes004648	iron-sulfur protein NUBPL [Aedes aegypti]	energy metabolism, required for the assembly of the mitochondrial membrane respiratory chain NADH dehydrogenase
Mdes004466	coenzyme Q-binding protein COQ10, mitochondrial [Bactrocera cucurbitae]	energy metabolism, required for the function of coenzyme Q in the respiratory chain
Mdes001452	ubiquinone biosynthesis protein [Aedes aegypti]	energy metabolism, ubiquinone/menaquinone biosynthesis
Mdes010037	ubiquinone biosynthesis protein COQ9, mitochondrial [Anopheles darlingi]	energy metabolism, ubiquinone/menaquinone biosynthesis
Mdes016603	ubiquinone/menaquinone biosynthesis methyltransferase ubiE [Pseudomonas putida] methyltransferase ubiE [Pseudomonas putida S610]	energy metabolism, ubiquinone/menaquinone biosynthesis
Mdes003089	ubiquinol-cytochrome C reductase [Wolbachia]	energy metabolism
Mdes007432	quinone oxidoreductase [Anopheles darlingi]	energy production, pumps protons across the inner membrane of mitochondria
Mdes012261	quinone oxidoreductase [Anopheles darlingi]	energy production, pumps protons across the inner membrane of mitochondria
		lipid and steriod metabolism
Mdes001288	stearoyl-CoA desaturase [Aedes aegypti]	fatty acid biosynthesis, utilizes O2 and electrons from reduced cytochrome b5 to catalyze the insertion of a double bond into a spectrum of fatty acyl-CoA substrates including palmitoyl-CoA and stearoyl-CoA
Mdes007029	acyl-CoA desaturase 1 [Anopheles gambiae str. PEST]	fatty acid biosynthesis, catalyze the insertion of a double bond into a spectrum of fatty acyl-CoA substrates including palmitoyl-CoA and stearoyl-CoA
Mdes010221	3-oxoacyl-[acyl-carrier-protein] reductase [Culex quinquefasciatus]	fatty acid biosynthesis, catalyzes the condensation reaction of fatty acid synthesis by the addition to an acyl acceptor of two carbons from malonyl-ACP
Mdes009954	3-oxoacyl-[acyl-carrier-protein] synthase [Aedes aegypti]	fatty acid biosynthesis, catalyzes the condensation reaction of fatty acid synthesis by the addition to an acyl acceptor of two carbons from malonyl-ACP
Mdes001226	elongation of very long chain fatty acids protein 4 [Tribolium castaneum]	fatty acid biosynthesis, catalyzes the first and rate-limiting reaction of the four that constitute the long-chain fatty acids elongation cycle
Mdes002507	elongation of very long chain fatty acids protein AAEL008004 isoform X1 [Bactrocera cucurbitae]	fatty acid biosynthesis, catalyzes the first and rate-limiting reaction of the four that constitute the long-chain fatty acids elongation cycle
Mdes015581	elongation of very long chain fatty acids protein AAEL008004-like [Tribolium castaneum]	fatty acid biosynthesis, catalyzes the first and rate-limiting reaction of the four that constitute the long-chain fatty acids elongation cycle
Mdes014851	acyl-CoA Delta(11) desaturase-like [Musca domestica]	fatty acid biosynthesis, catalyzes the formation of Delta(11) fatty acyl precursors in the pheromone gland, with a preference for myristic acid
Mdes007544	acyl-CoA synthetase family member 3, mitochondrial [Zootermopsis nevadensis]	fatty acid biosynthesis, catalyzes the initial reaction in intramitochondrial fatty acid synthesis
Mdes004022	very-long-chain enoyl-CoA reductase isoform X1 [Nasonia vitripennis]	fatty acid biosynthesis, catalyzes the last of the four reactions of the long-chain fatty acids elongation cycle
Mdes003816	fatty acid synthase [Aedes aegypti]	fatty acid biosynthesis, fatty acid chain elongation by adding one unit long with each step
Mdes007676	fatty acid synthase [Aedes aegypti]	fatty acid biosynthesis, fatty acid chain elongation by adding one unit long with each step
Mdes017275	fatty acid synthase [Bactrocera dorsalis]	fatty acid biosynthesis, fatty acid chain elongation by adding one unit long with each step
Mdes002095	fatty acid synthase S-acetyl transferase [Culex quinquefasciatus]	fatty acid biosynthesis, fatty acid chain elongation by adding one unit long with each step
Mdes004798	malonyl CoA-acyl carrier protein transacylase [Culex quinquefasciatus]	fatty acid biosynthesis/lipid biosynthesis, converts malonyl-CoA to malonyl-[acyl-carrier-protein]
Mdes008657	medium-chain specific acyl-CoA dehydrogenase, mitochondrial [Tribolium castaneum]	fatty acid metabolism
Mdes012520	long-chain-fatty-acid--CoA ligase 5 [Bactrocera dorsalis]	fatty acid metabolism, activate long-chain fatty acids for both synthesis of cellular lipids, and degradation via beta-oxidation
Mdes003024	phosphatidate phosphatase [Aedes aegypti]	fatty acid metabolism, catalyzes the conversion of phosphatidic acid to diacylglycerol during triglyceride, phosphatidylcholine and phosphatidylethanolamine biosynthesis in the reticulum endoplasmic membrane
Mdes008154	phosphatidate phosphatase LPIN2-like isoform X4 [Ceratitis capitata]	fatty acid metabolism, catalyzes the conversion of phosphatidic acid to diacylglycerol during triglyceride, phosphatidylcholine and phosphatidylethanolamine biosynthesis in the reticulum endoplasmic membrane
Mdes015094	phosphatidate phosphatase PPAPDC1A-like [Megachile rotundata]	fatty acid metabolism, catalyzes the conversion of phosphatidic acid to diacylglycerol during triglyceride, phosphatidylcholine and phosphatidylethanolamine biosynthesis in the reticulum endoplasmic membrane
Mdes006200	delta(3,5)-Delta(2,4)-dienoyl-CoA isomerase, mitochondrial-like [Ceratitis capitata]	fatty acid metabolism, catalyzes the isomerization of 3-trans,5-cis-dienoyl-CoA to 2-trans,4-trans-dienoyl-CoA
Mdes011296	trans-2-enoyl-CoA reductase, mitochondrial-like [Musca domestica]	fatty acid metabolism, converts acyl-CoA to tran-2,3-dehydroacyl-CoA
Mdes017030	enoyl-CoA dydrase echa12, putative [Aedes aegypti]	fatty acid metabolism, hydrolyzes straight chain enoyl-CoA thioesters
Mdes017116	multifunctional fatty acid oxidation complex subunit alpha, partial [Pseudomonas syringae pv. actinidiae ICMP 19096]	fatty acid metabolism, involved in the aerobic and anaerobic degradation of long-chain fatty acids via beta-oxidation cycle
Mdes000403	adiponectin receptor protein 2 [Aedes aegypti]	fatty acid metabolism, participates in fatty acid oxidation
Mdes012566	3-ketoacyl-CoA thiolase, mitochondrial [Bactrocera cucurbitae]	fatty acid metebolism, converts acyl-CoA and acetyl-CoA to 3-oxoacyl-CoA
Mdes014937	elongase, putative (fatty acid elongation) [Aedes aegypti] gi|108870432|gb|EAT34657.1| AAEL013128-PA [Aedes aegypti]	fatty acid synthesis, participates in fatty acid elongation
Mdes000405	elongase, putative [Aedes aegypti]	fatty acid synthesis, participates in fatty acid elongation
Mdes005664	carnitine o-acyltransferase [Aedes aegypti]	fatty acid/palmioylcanitine metabolism, catalyzes the transfer of an acyl group to an oxygen atom on the carnithin mocecule
Mdes003169	carnitine o-acyltransferase [Aedes aegypti] gi|	fatty acid/palmioylcanitine metabolism, catalyzes the transfer of an acyl group to an oxygen atom on the carnithin mocecule
Mdes010310	phosphatidylinositolglycan class N, putative [Aedes aegypti]	glycolipid biosynthesis, an ethanolamine phosphate transferase that is involved in glycosylphosphatidylinositol-anchor biosynthesis
Mdes003928	N-acetylglucosaminyl-phosphatidylinositol de-N-acetylase-like isoform X2 [Musca domestica]	glycolipid metabolism, GPI (glycophophotidylinositol)-anchor biosynthesis,
Mdes012830	ethanolaminephosphotransferase 1-like isoform X1 [Musca domestica]	lipid biosynthesis, catalyzes phosphatidylethanolamine biosynthesis from CDP-ethanolamine
Mdes000911	fatty acyl-CoA reductase 1 [Acyrthosiphon pisum]	lipid biosynthesis, catalyzes the reduction of saturated fatty acyl-CoA with chain length C16 or C18 to fatty alcohols
Mdes002207	fatty acyl-CoA reductase 1 [Aedes aegypti]	lipid biosynthesis, catalyzes the reduction of saturated fatty acyl-CoA with chain length C16 or C18 to fatty alcohols
Mdes009617	fatty acyl-CoA reductase 1 [Anopheles darlingi]	lipid biosynthesis, catalyzes the reduction of saturated fatty acyl-CoA with chain length C16 or C18 to fatty alcohols
Mdes005526	fatty acyl-CoA reductase 1 [Culex quinquefasciatus]	lipid biosynthesis, catalyzes the reduction of saturated fatty acyl-CoA with chain length C16 or C18 to fatty alcohols
Mdes005397	fatty acyl-CoA reductase CG5065 [Bactrocera dorsalis]	lipid biosynthesis, catalyzes the reduction of saturated fatty acyl-CoA with chain length C16 or C18 to fatty alcohols
Mdes001211	fatty acyl-CoA reductase CG5065 isoform X1 [Bactrocera cucurbitae]	lipid biosynthesis, catalyzes the reduction of saturated fatty acyl-CoA with chain length C16 or C18 to fatty alcohols
Mdes011300	fatty acyl-CoA reductase CG5065 isoform X2 [Nasonia vitripennis]	lipid biosynthesis, catalyzes the reduction of saturated fatty acyl-CoA with chain length C16 or C18 to fatty alcohols
Mdes000919	fatty acyl-CoA reductase CG5065-like [Musca domestica]	lipid biosynthesis, catalyzes the reduction of saturated fatty acyl-CoA with chain length C16 or C18 to fatty alcohols
Mdes002212	lactosylceramide 4-alpha-galactosyltransferase [Aedes aegypti]	lipid biosynthesis, catalyzes the transfer of galactose to lactosylceramide and galactosylceramide
Mdes002374	lactosylceramide 4-alpha-galactosyltransferase [Aedes aegypti]	lipid biosynthesis, catalyzes the transfer of galactose to lactosylceramide and galactosylceramide
Mdes003518	lactosylceramide 4-alpha-galactosyltransferase [Aedes aegypti]	lipid biosynthesis, catalyzes the transfer of galactose to lactosylceramide and galactosylceramide
Mdes003708	lactosylceramide 4-alpha-galactosyltransferase [Drosophila yakuba]	lipid biosynthesis, catalyzes the transfer of galactose to lactosylceramide and galactosylceramide
Mdes008718	hydroxymethylglutaryl-CoA synthase 1 [Culex quinquefasciatus]	lipid biosynthesis, condenses acetyl-CoA with acetoacetyl-CoA to form 3-hydroxy-3-methyl-glutaryl-CoA
Mdes004868	ethanolamine kinase-like [Musca domestica]	lipid biosynthesis, converts ethanolamineto O-phosphoethanolamine
Mdes013735	ceramide glucosyltransferase isoform X1 [Bactrocera cucurbitae]	lipid biosynthesis, ctalyzes the first glycosylation step in glycosphingolipid biosynthesis, the transfer of glucose to ceramide
Mdes010601	C-5 sterol desaturase [Zootermopsis nevadensis]	lipid biosynthesis, ctalyzes the introduction of a C-5 double bond in the B ring of ergosterol
Mdes007035	lysophospholipid acyltransferase 5 [Nasonia vitripennis]	lipid biosynthesis, mediates the conversion of lysophosphatidylcholine into phosphatidylcholine
Mdes003038	phosphatidate cytidylyltransferase, photoreceptor-specific-like isoform X1 [Ceratitis capitata] cytidylyltransferase, photoreceptor-specific-like isoform X2 [Ceratitis capitata] gi|498955379|ref|XP_004523820.1| PREDICTED: phosphatidate cytidylyltransferase, photoreceptor-specific-like isoform X3 [Ceratitis capitata] gi|498955385|ref|XP_004523821.1| PREDICTED: phosphatidate cytidylyltransferase, p…	lipid biosynthesis, synthesizez CDP-diacylglycerol
Mdes000923	triacylglycerol lipase [Anopheles darlingi]	lipid degradation, converts triacylglycerol to diacylglycerol
Mdes014868	triacylglycerol lipase [Anopheles darlingi]	lipid degradation, converts triacylglycerol to diacylglycerol
Mdes013363	lipase [Aedes aegypti]	lipid hydrolysis, hydrolyzes triglycerides
Mdes002211	lipase [Aedes aegypti]	lipid hydrolysis, hydrolyzes triglycerides
Mdes013364	lipase [Aedes aegypti]	lipid hydrolysis, hydrolyzes triglycerides
Mdes004344	lipase [Aedes aegypti]	lipid hydrolysis, hydrolyzes triglycerides
Mdes004342	lipase [Aedes aegypti]	lipid hydrolysis, hydrolyzes triglycerides
Mdes004341	lipase [Aedes aegypti]	lipid hydrolysis, hydrolyzes triglycerides
Mdes006601	lipase [Anopheles darlingi]	lipid hydrolysis, hydrolyzes triglycerides
Mdes000336	lipase [Anopheles sinensis]	lipid hydrolysis, hydrolyzes triglycerides
Mdes009541	lipase 1 [Culex quinquefasciatus]	lipid hydrolysis, hydrolyzes triglycerides
Mdes010239	lipase 1-like [Ceratitis capitata]	lipid hydrolysis, hydrolyzes triglycerides
Mdes014760	lipase 1-like [Drosophila grimshawi]	lipid hydrolysis, hydrolyzes triglycerides
Mdes010676	lipase 1-like [Musca domestica]	lipid hydrolysis, hydrolyzes triglycerides
Mdes017348	Lipase 3 [Camponotus floridanus]	lipid hydrolysis, hydrolyzes triglycerides
Mdes007117	lipase 3-like [Musca domestica]	lipid hydrolysis, hydrolyzes triglycerides
Mdes005441	lipase member H-like [Bactrocera cucurbitae]	lipid hydrolysis, hydrolyzes triglycerides
Mdes008250	phospholipase b, plb1 [Aedes aegypti]	lipid degradation, hydrolyzes a broad range of phospholipids and diacylglycerol
Mdes012965	phospholipase b, plb1 [Aedes aegypti]	lipid degradation, hydrolyzes a broad range of phospholipids and diacylglycerol
Mdes011125	phospholipase b, plb1 [Anopheles darlingi]	lipid degradation, hydrolyzes a broad range of phospholipids and diacylglycerol
Mdes015514	phospholipase A1-like [Bactrocera dorsalis]	lipid degradation, leaves the sn-1 acyle chain
Mdes003806	phospholipase A2 [Anopheles gambiae str. PEST]	lipid degradation, releases fatty acids from the second carbon group of glycerol
Mdes001952	hormone-sensitive lipase [Anopheles darlingi]	lipid hydrolysis, hydrolyzes triglycerides
Mdes005838	brummer [Anopheles darlingi]	lipid metabolism, lipase, hydrolyzes triglerides
Mdes017343	VdlD [Pseudomonas]	lipid metabolism, catalyzes the hydrolysis of acyl-CoAs to the free fatty acid and coenzyme A
Mdes010797	trifunctional enzyme beta subunit (tp-beta) [Aedes aegypti]	lipid metabolism, 3-hydroxyacyl-CoA dehydrogenase, plays an essential role in the mitochondrial beta-oxidation of short chain fatty acids
Mdes003382	seipin [Bactrocera dorsalis]	lipid metabolism, a regulator of lipid catabolism essential for adipocyte differentiation
Mdes001553	saposin [Aedes aegypti]	lipid metabolism, activators of various lysosomal lipid-degrading enzymes
Mdes003727	ARV1 [Bactrocera cucurbitae]	lipid metabolism, acts as a mediator of sterol homeostasis
Mdes000948	bile salt-activated lipase-like isoform X4 [Apis mellifera]	lipid metabolism, acts with lipase for the dgestion of dietary triglycerides
Mdes006636	5'-AMP-activated protein kinase catalytic subunit alpha-2 [Culex quinquefasciatus]	lipid metabolism, an energy sensor protein kinase that plays a key role in regulating cellular energy metabolism
Mdes003926	acyl-CoA dehydrogenase [Aedes aegypti]	lipid metabolism, beta-oxidation
Mdes010348	acyl-CoA dehydrogenase [Aedes aegypti]	lipid metabolism, beta-oxidation
Mdes003528	acyl-CoA dehydrogenase [Culex quinquefasciatus]	lipid metabolism, beta-oxidation
Mdes016433	acyl-CoA dehydrogenase [Pseudomonas corrugata]	lipid metabolism, beta-oxidation
Mdes017172	acyl-CoA dehydrogenase [Pseudomonas sp. URMO17WK12:I11]	lipid metabolism, beta-oxidation
Mdes017166	acyl-CoA dehydrogenase [Pseudomonas]	lipid metabolism, beta-oxidation
Mdes006856	acyl-CoA oxidase [Aedes aegypti]	lipid metabolism, beta-oxidation
Mdes008666	acyl-CoA oxidase [Aedes aegypti]	lipid metabolism, beta-oxidation
Mdes008656	acyl-CoA oxidase [Culex quinquefasciatus]	lipid metabolism, beta-oxidation
Mdes010032	peroxisomal hydratase-dehydrogenase-epimerase [Nasonia vitripennis]	lipid metabolism, acts on the beta-oxidation pathway for fatty acids and converts trans-2-enoyl-CoA via D-3-hydroxyacyl-CoA to 3-ketoacyl-CoA
Mdes012083	2-hydroxyacyl-CoA lyase 1-like [Ceratitis capitata]	lipid metabolism, catalyzes a carbon-carbon cleavage reaction; cleaves a 2-hydroxy-3-methylacyl-CoA into formyl-CoA and a 2-methyl-branched fatty aldehyde
Mdes003162	acetyl-CoA carboxylase [Aedes aegypti]	lipid metabolism, catalyzes the rate-limiting reaction in the biogenesis of long-chain fatty acids
Mdes011768	diacylglycerol o-acyltransferase [Aedes aegypti]	lipid metabolism, catalyzes the terminal and only committed step in triacylglycerol synthesis by using diacylglycerol and fatty acyl CoA as substrates
Mdes014122	diacylglycerol o-acyltransferase [Aedes aegypti]	lipid metabolism, catalyzes the terminal and only committed step in triacylglycerol synthesis by using diacylglycerol and fatty acyl CoA as substrates
Mdes005610	acetyl-CoA acetyltransferase 2, putative [Aedes aegypti]	lipid metabolism, converts Acyl-CoA and acetyl-CoA to 3-oxoacyl-CoA
Mdes004373	acetyl-CoA acetyltransferase, mitochondrial [Anopheles darlingi]	lipid metabolism, converts Acyl-CoA and acetyl-CoA to 3-oxoacyl-CoA
Mdes017053	acetyl-CoA C-acyltransferase FadA [Pseudomonas putida]	lipid metabolism, converts Acyl-CoA and acetyl-CoA to 3-oxoacyl-CoA
Mdes014514	PI-PLC X domain-containing protein 1 (lipid metabolism, phosphoric diester hydrolase) [Bactrocera cucurbitae]	lipid metabolism, hydrolizes phosphoric diesters
Mdes014824	PI-PLC X domain-containing protein 1 [Bactrocera cucurbitae]	lipid metabolism, hydrolizes phosphoric diesters
Mdes002832	phosphotriesterase-related protein-like [Musca domestica]	lipid metabolism, hydrolyzes esters
Mdes013289	alkaline ceramidase [Microplitis demolitor]	lipid metabolism, hydrolyzes the sphingolipid ceramide into sphingosine and free fatty acid
Mdes002606	abhydrolase domain-containing protein 16A-like [Ceratitis capitata]	lipid metabolism, is a lysophospholipase that hydrolyzes N-acyl phosphatidylethanolamine
Mdes004418	abhydrolase domain-containing protein 4 isoform X2 [Harpegnathos saltator]	lipid metabolism, is a lysophospholipase that hydrolyzes N-acyl phosphatidylethanolamine
Mdes015356	oxysterol binding protein [Anopheles darlingi]	lipid metabolism, lipid binding, involved in sterol synthesis and/or its regulation
Mdes003072	oxysterol-binding protein 1a [Anopheles darlingi]	lipid metabolism, lipid binding, involved in sterol synthesis and/or its regulation
Mdes015354	PAF acetylhydrolase 45 kDa subunit, putative [Aedes aegypti]	lipid metabolism, phosphokipase A2 specificity, release fatty acids from the second carbon group of glycerol
Mdes012563	phospholipase ABHD3 [Anopheles darlingi]	lipid metabolism, play a role in phospholipids remodeling by selectively cleaving myristate (C14)-containing phosphatidylcholines through its predominant phospholipase 1 activity, cleaving preferentially acyl groups in sn1 position
Mdes006782	3-hydroxyacyl-CoA dehydratase-like [Megachile rotundata]	lipid metabolism, plays an essential role in the mitochondrial beta-oxidation of short chain fatty acids
Mdes003139	3-hydroxyacyl-CoA dehydrogenase [Agrotis segetum]	lipid metabolism, plays an essential role in the mitochondrial beta-oxidation of short chain fatty acids
Mdes003909	3-hydroxyacyl-CoA dehydrogenase type-2, partial [Stegodyphus mimosarum]	lipid metabolism, plays an essential role in the mitochondrial beta-oxidation of short chain fatty acids
Mdes008397	3-hydroxyacyl-CoA dehydrogenase type-2-like [Saccoglossus kowalevskii]	lipid metabolism, plays an essential role in the mitochondrial beta-oxidation of short chain fatty acids
Mdes007737	3-hydroxyacyl-CoA dehyrogenase [Aedes aegypti]	lipid metabolism, plays an essential role in the mitochondrial beta-oxidation of short chain fatty acids
Mdes013215	3-hydroxyacyl-CoA dehyrogenase [Culex quinquefasciatus]	lipid metabolism, plays an essential role in the mitochondrial beta-oxidation of short chain fatty acids
Mdes014186	alpha methylacyl-CoA racemase [Aedes aegypti]	lipid metabolism, racemization of 2-methyl-branched fatty acid CoA esters
Mdes017241	alpha methylacyl-CoA racemase [Aedes aegypti]	lipid metabolism, racemization of 2-methyl-branched fatty acid CoA esters
Mdes010333	alpha methylacyl-CoA racemase [Aedes aegypti]	lipid metabolism, racemization of 2-methyl-branched fatty acid CoA esters
Mdes007826	pancreatic triacylglycerol lipase [Bactrocera cucurbitae]	lipid metabolism, releases diacylglyceral and carboxylate of a lipid molecule
Mdes006861	spingomyelin synthetase [Aedes aegypti]	lipid metabolism, synthesis of spingomyelin
Mdes006700	3-hydroxy-3-methylglutaryl-coenzyme A reductase-like isoform X2 [Musca domestica]	lipid metabolism, the rate-limiting enzyme in cholesterol biosynthesis as well as in the biosynthesis of nonsterol isoprenoids that are essential for normal cell function including ubiquinone and geranylgeranyl proteins
Mdes006158	beta-hexosaminidase [Aedes aegypti]	glycosphingolipid metabolism, catalyzes the degradation of the ganglioside GM2, and other molecules containing terminal N-acetyl hexosamines
Mdes002728	beta-hexosaminidase [Aedes aegypti]	glycosphingolipid metabolism, catalyzes the degradation of the ganglioside GM2, and other molecules containing terminal N-acetyl hexosamines
Mdes010627	beta-hexosaminidase b [Anopheles darlingi]	glycosphingolipid metabolism, catalyzes the degradation of the ganglioside GM2, and other molecules containing terminal N-acetyl hexosamines
Mdes005814	phosphatidylserine synthase 1-like isoform X2 [Musca domestica]	glycerophospholipid biosynthesis, catalyzes exhange of the polar head group
Mdes014041	phosphatidylserine decarboxylase [Aedes aegypti]	phospholipid biosynthesis, catalyzes the formation of phosphatidylethanolamine by decarboxylation of phosphatidylserine
Mdes010247	phosphatidylinositol synthase [Aedes aegypti]	phospholipid biosynthesis, biosynthesis of phosphatidylinositols
Mdes017079	alkyldihydroxyacetonephosphate synthase [Aedes aegypti]	phospholipid biosynthesis, catalyzes the exchange of an acyl for a long-chain alkyl group and the formation of the ether bond in the biosynthesis of ether phospholipids
Mdes006915	choline/ethanolamine kinase [Aedes aegypti]	phospholipid biosynthesis, catalyzes the first step in phosphatidylethanolamine biosynthesis
Mdes017301	acyl-phosphate glycerol 3-phosphate acyltransferase [Pseudomonas sp. URMO17WK12:I11]	phospholipid biosynthesis, converts lysophosphatidic acid (LPA) into phosphatidic acid by incorporating an acyl moiety at the sn-2 position of the glycerol backbone
Mdes011698	1-acyl-sn-glycerol-3-phosphate acyltransferase [Culex quinquefasciatus]	phospholipid biosynthesis, converts lysophosphatidic acid into phosphatidic acid by incorporating an acyl moiety at the sn-2 position of the glycerol backbone
Mdes005668	1-acyl-sn-glycerol-3-phosphate acyltransferase alpha [Microplitis demolitor]	phospholipid biosynthesis, converts lysophosphatidic acid into phosphatidic acid by incorporating an acyl moiety at the sn-2 position of the glycerol backbone
Mdes003620	1-acylglycerophosphocholine O-acyltransferase 1 isoform X2 [Tribolium castaneum]	phospholipid biosynthesis, mediates the conversion of lysophosphatidylcholine (1-acyl-sn-glycero-3-phosphocholine or LPC) into phosphatidylcholine (1,2-diacyl-sn-glycero-3-phosphocholine
Mdes001574	group XIIA secretory phospholipase A2 [Anopheles darlingi]	phospholipid hydrolysis
Mdes010672	ethanolamine-phosphate cytidylyltransferase [Aedes aegypti]	phospholipid metabolism, catalyzes the formation of CDP-ethanolamine
Mdes000433	cardiolipin synthase-like [Ceratitis capitata]	phospholipid metabolism, catalyzes the synthesis of cardiolipin by specifically transferring a phosphatidyl group from CDP-diacylglycerol to phosphatidylglycerol
Mdes012800	85/88 kDa calcium-independent phospholipase A2-like [Ceratitis capitata]	phospholipid metabolism, release fatty acids from the second carbon group of glycerol.
Mdes012801	85/88 kDa calcium-independent phospholipase A2-like [Ceratitis capitata]	phospholipid metabolism, release fatty acids from the second carbon group of glycerol.
Mdes008211	85/88 kDa calcium-independent phospholipase A2-like [Musca domestica]	phospholipid metabolism, release fatty acids from the second carbon group of glycerol.
Mdes014982	ceramidase [Aedes aegypti]	sphigolipid metabolism, hydrolyzes the sphingolipid ceramide into sphingosine and free fatty acid
Mdes010914	lactosylceramide 1,3-N-acetyl-beta-D-glucosaminyltransferase-like [Drosophila grimshawi]	sphingolipid biosynthesis, plays a key role in the synthesis of lacto- or neolacto-series carbohydrate chains on glycolipids
Mdes004943	serine palmitoyltransferase i [Aedes aegypti]	sphingolipid metabolism, biosynthesis of 3-dehydro-D-sphinganine
Mdes004257	2-hydroxyacylsphingosine 1-beta-galactosyltransferase [Aedes aegypti]	sphingolipid metabolism, catalyzes the synthesis of 1-(beta-D-galactosyl)-2-(2-hydroxyacyl)sphingosine
Mdes008221	UDP-glucuronosyltransferase 2B28 [ [Anopheles sinensis]	sphingolipid metabolism, catalyzes the synthesis of 1-(beta-D-galactosyl)-2-(2-hydroxyacyl)sphingosine
Mdes007036	sphingosine-1-phosphate lyase [Bactrocera dorsalis]	sphingolipid metabolism, cleaves phosphorylated sphingoid bases
Mdes011945	sphingolipid delta 4 desaturase/c-4 hydroxylase protein des2 [Anopheles darlingi]	sphingolipid metabolism, Converts D-erythro-sphinganine to D-erythro-sphingosine
Mdes004133	glucosylceramidase-like [Musca domestica]	sphingolipid metabolism, converts D-glucosyl-N-acylsphingosine to N-acylsphingosine
Mdes002027	glucosylceramidase-like, partial [Ceratitis capitata]	sphingolipid metabolism, converts D-glucosyl-N-acylsphingosine to N-acylsphingosine
Mdes003534	sphingosine-1-phosphate phosphohydrolase [Aedes aegypti]	sphingolipid metabolism, dephosphorylates sphingosine-1-phosphate
Mdes001067	sphingomyelin phosphodiesterase [Aedes aegypti]	sphingolipid metabolism, hydrolyze sphingomyelin to form ceramide and phosphocholine
Mdes012323	sphingomyelin phosphodiesterase 2 [Anopheles darlingi]	sphingolipid metabolism, hydrolyze sphingomyelin to form ceramide and phosphocholine
Mdes013575	sphingomyelin phosphodiesterase-like isoform X3 [Ceratitis capitata]	sphingolipid metabolism, hydrolyze sphingomyelin to form ceramide and phosphocholine
Mdes003086	fatty acid hydroxylase [Aedes aegypti]	sphingolipid metabolism, required for alpha-hydroxylation of free fatty acids and the formation of alpha-hydroxylated sphingolipids
Mdes006536	24-dehydrocholesterol reductase [Culex quinquefasciatus]	steriod biosynthesis, catalyzes the reduction of the delta-24 double bond of sterol intermediates
Mdes002605	estradiol 17 beta-dehydrogenase [Aedes aegypti]	steriod biosynthesis, converts 17-beta-estradiol to estrone
Mdes009853	estradiol 17-beta-dehydrogenase 11-like [Musca domestica]	steriod biosynthesis, converts 17-beta-estradiol to estrone
Mdes005254	estradiol 17-beta-dehydrogenase 12-like [Musca domestica]	steriod biosynthesis, converts 17-beta-estradiol to estrone
Mdes005517	hydroxysteroid dehydrogenase [Aedes aegypti]	steriod metabolism, hydrolyzes hydroxysteriods
Mdes014642	Niemann-Pick type C-2a [Drosophila melanogaster]	sterol metabolism, control sterol homeostasis and steroid biosynthesis
Mdes003204	diphosphomevalonate decarboxylase-like [Musca domestica]	chelesterol biosynthesis, catalyzes the first committed step in the biosynthesis of isoprenes
Mdes003149	farnesyl pyrophosphate synthase [Drosophila mojavensis]	chelesterol biosynthesis, catalyzes the formation of farnesyl diphosphate, a precursor for several classes of essential metabolites including sterols, dolichols, carotenoids, and ubiquinones
Mdes004402	farnesyl-pyrophosphate synthetase [Culex quinquefasciatus]	chelesterol biosynthesis, catalyzes the formation of farnesyl diphosphate, a precursor for several classes of essential metabolites including sterols, dolichols, carotenoids, and ubiquinones
Mdes014330	farnesyl-pyrophosphate synthetase [Drosophila erecta]	chelesterol biosynthesis, catalyzes the formation of farnesyl diphosphate, a precursor for several classes of essential metabolites including sterols, dolichols, carotenoids, and ubiquinones
Mdes007776	phosphomevalonate kinase [Anopheles darlingi]	cholesterol biosynthesis, catalyzes the formation of diphosphomevalonate
Mdes014310	NADH-cytochrome b5 reductase 3 isoform X1 [Drosophila yakuba]	cholesterol biosynthesis, catalyzing the formation of ferrocytochrome b5, also desaturates and elongates fatty acids
Mdes010181	phosphatidylcholine-sterol acyltransferase [Aedes aegypti]	cholesterol metabolism, converts cholesterol and phosphatidylcholines to cholesteryl esters and lysophosphatidylcholines on the surface of high and low density lipoproteins
Mdes005111	sterol o-acyltransferase [Aedes aegypti]	cholesterolámetabolism, catalyzes the formation of fatty acid-cholesterol esters, which are less soluble in membranes than cholesterol
Mdes010978	sterol o-acyltransferase [Aedes aegypti]	cholesterolámetabolism, catalyzes the formation of fatty acid-cholesterol esters, which are less soluble in membranes than cholesterol
Mdes005859	steroid dehydrogenase [Drosophila ananassae]	androgen biosynthesis, converts testosterone into 5-alpha-dihydrotestosterone and progesterone or corticosterone into their corresponding 5-alpha-3-oxosteroids
Mdes009029	steroid dehydrogenase [Anopheles darlingi]	androgen biosynthesis, converts testosterone into 5-alpha-dihydrotestosterone and progesterone or corticosterone into their corresponding 5-alpha-3-oxosteroids
Mdes006907	glycosylphosphatidylinositol-specific phospholipase C [Anopheles darlingi]	glycosylphosphatidylinositol-specific phospholipase C [Anopheles darlingi]
		amino acid and other nitrogen compound metabolism
Mdes008305	glutaminase [Mayetiola destructor]	glutamate/glutamine metabolism, catalyzes the first reaction in the primary pathway for the renal catabolism of glutamine
Mdes010179	glutamine synthetase [Mayetiola destructor]	glutamate/glutamine metabolism, catalyzes the production of glutamine and 4-aminobutanoate
Mdes012413	glutamine synthetase [Mayetiola destructor]	glutamate/glutamine metabolism, catalyzes the production of glutamine and 4-aminobutanoate
Mdes000898	glutamate dehydrogenase, partial [Mayetiola destructor]	glutamate/glutamine metabolism, converts glutamate to 2-oxoglutarate, which enters into citrate cycle.
Mdes004548	glutamate synthase [Aedes aegypti]	glutamate/glutamine metabolism, converts glutamate to glutamine
Mdes000719	gamma-glutamyl hydrolase [Anopheles darlingi]	glutamine metabolism, hydrolyzes the polyglutamate sidechains of pteroylpolyglutamates
Mdes006529	gamma-glutamyl hydrolase [Anopheles darlingi]	glutamine metabolism, hydrolyzes the polyglutamate sidechains of pteroylpolyglutamates
Mdes003535	metallo-beta-lactamase domain-containing protein 1 [Bactrocera cucurbitae]	amide metabolism, breaks the ?-lactam ring open
Mdes017015	betaine-aldehyde dehydrogenase [Pseudomonas mediterranea CFBP 5447]	amine and polyamine biosynthesis, converts betaine aldehyde to betaine
Mdes002241	amine oxidase [Aedes aegypti]	amine metabolism, catalyzes the oxidation of a wide range of biogenic amines including many neurotransmitters, histamine and xenobiotic amines
Mdes008370	amine oxidase [Aedes aegypti]	amine metabolism, catalyzes the oxidation of a wide range of biogenic amines including many neurotransmitters, histamine and xenobiotic amines
Mdes011794	1,2-dihydroxy-3-keto-5-methylthiopentene dioxygenase [Microplitis demolitor]	amino (methionine) acid synthesis, catalyzes the formation of formate and 2-keto-4-methylthiobutyrate (KMTB) from 1,2-dihydroxy-3-keto-5-methylthiopentene
Mdes011540	glycine hydroxymethyl transferase [Mayetiola destructor]	amino acid and methane metabolism, converts methylenetetrahydrofolate and glycine into tetrahydrofolate and serine
Mdes000550	pyrroline-5-carboxylate reductase [Aedes aegypti]	amino acid biosynthesis, catalyzes the last step in proline biosynthesis
Mdes005327	pyrroline-5-carboxylate reductase [Mayetiola destructor]	amino acid biosynthesis, catalyzes the last step in proline biosynthesis
Mdes006974	cystathionine gamma-lyase [Mayetiola destructor]	amino acid biosynthesis, catalyzes the last step in the trans-sulfuration pathway from methionine to cycteine
Mdes014524	alanine aminotransferase 2 [Zootermopsis nevadensis]	amino acid biosynthesis, catalyzes the reversible transamination between alanine and 2-oxoglutarate to form pyruvate and glutamate
Mdes006146	alanine transaminase [Mayetiola destructor]	amino acid biosynthesis, catalyzes the reversible transamination between alanine and 2-oxoglutarate to form pyruvate and glutamate
Mdes016525	phospho-2-dehydro-3-deoxyheptonate aldolase [Pseudomonas sp. LAMO17WK12:I2]	amino acid biosynthesis, chorismate/shikimate pathway, catalyzes the following reaction: Phosphoenolpyruvate + D-erythrose 4-phosphate + H2O = 3-deoxy-D-arabino-hept-2-ulosonate 7-phosphate + phosphate
Mdes017197	ornithine carbamoyltransferase [Pseudomonas moraviensis]	amino acid biosynthesis, converts carbamoyl phosphate andáornithine to citrulline and phosphate
Mdes007142	asparagine synthase [Mayetiola destructor]	amino acid biosynthesis, converts L-aspartate and L-glutamine to diphosphate and L-asparagine + L-glutamate
Mdes001876	asparagine synthetase [Culex quinquefasciatus]	amino acid biosynthesis, converts L-aspartate and L-glutamine to diphosphate and L-asparagine + L-glutamate
Mdes016803	asparagine synthetase B [Pantoea dispersa]	amino acid biosynthesis, converts L-aspartate and L-glutamine to diphosphate and L-asparagine + L-glutamate
Mdes007946	cystathionine beta-lyase [Anopheles gambiae str. PEST]	amino acid biosynthesis, converts L-cystathione to L-homocystein
Mdes002123	cystathionine beta-synthase-like [Musca domestica]	amino acid biosynthesis, converts L-serine and L-homocysteine to L-cystathionine
Mdes010824	cystathionine beta-synthase-like [Musca domestica]	amino acid biosynthesis, converts L-serine and L-homocysteine to L-cystathionine
Mdes002118	cystathionine beta-synthase-like [Musca domestica]	amino acid biosynthesis, converts L-serine and L-homocysteine to L-cystathionine
Mdes016572	adenosylhomocysteinase [Pseudomonas parafulva]	amino acid biosynthesis, converts S-adenosyl-L-homocysteine to L-homocysteine
Mdes001239	adenosylhomocysteinase 2 [Tribolium castaneum]	amino acid biosynthesis, converts S-adenosyl-L-homocysteine to L-homocysteine
Mdes009021	adenosylhomocysteinase-like [Ceratitis capitata]	amino acid biosynthesis, converts S-adenosyl-L-homocysteine to L-homocysteine
Mdes012342	methionine synthase reductase-like [Pediculus humanus corporis]	amino acid biosynthesis, involved in the reductive regeneration of cob(I)alamin (vitamin B12) cofactor required for the maintenance of methionine synthase in a functional state
Mdes004891	2-amino-3-ketobutyrate coenzyme a ligase [Aedes aegypti]	amino acid degradation, catalyzes the cleavage of 2-amino-3-ketobutyrate to glycine and acetyl-CoA
Mdes017308	alpha-aminoadipic semialdehyde synthase, mitochondrial [Anopheles darlingi]	amino acid degradation, catalyzes the first two steps in lysine degradation
Mdes001634	fumarylacetoacetate hydrolase [Aedes aegypti]	amino acid degradation, converts 4-fumarylacetoacetate to acetoacetate
Mdes004802	fumarylacetoacetate hydrolase domain-containing protein 1 [Culex quinquefasciatus]	amino acid degradation, converts 4-fumarylacetoacetate to acetoacetate
Mdes005396	asparaginase [Mayetiola destructor]	amino acid metabolism, catalyzes the hydrolysis of asparagine to aspartic acid.
Mdes002808	serine--pyruvate aminotransferase, mitochondrial-like [Musca domestica]	amino acid metabolism, biosynthesis of alanine
Mdes004640	lipoamide acyltransferase [Bactrocera cucurbitae]	amino acid metabolism, branched-chain amino acid catabolism, catalyzes the conversion of alpha-keto acids to acyl-CoA
Mdes006238	phenylalanine-4-hydroxylase [Mayetiola destructor]	amino acid metabolism, catalyzes the following reaction: L-phenylalanine + tetrahydrobiopterin + O2 = L-tyrosine + 4a-hydroxytetrahydrobiopterin
Mdes003264	L-asparaginase [Aedes aegypti]	amino acid metabolism, catalyzes the hydrolysis of asparagine to aspartic acid
Mdes006052	valacyclovir hydrolase-like [Bactrocera cucurbitae]	amino acid metabolism, catalyzes the hydrolytic activation of amino acid ester prodrugs of nucleoside analogs such as valacyclovir and valganciclovir
Mdes001826	methylthioribose-1-phosphate isomerase-like isoform X1 [Musca domestica]	amino acid metabolism, catalyzes the interconversion of methylthioribose-1-phosphate (MTR-1-P) into methylthioribulose-1-phosphate (MTRu-1-P)
Mdes010994	pyrroline-5-carboxylate dehydrogenase [Aedes aegypti]	amino acid metabolism, catalyzes the irreversible conversion of delta-1-pyrroline-5-carboxylate, derived either from proline or ornithine, to glutamate
Mdes001235	phosphoserine phosphatase [Mayetiola destructor]	amino acid metabolism, catalyzes the last step in the biosynthesis of serine from carbohydrates
Mdes013687	3-hydroxyisobutyrate dehydrogenase [Culex quinquefasciatus]	amino acid metabolism, converts 3-hydroxy-2-methylpropanoate to 2-methyl-3-oxopropanoate
Mdes016486	methylcrotonoyl-CoA carboxylase [Pseudomonas sp. LAMO17WK12:I2]	amino acid metabolism, converts 3-methylcrotonyl-CoA to 3-methylglutaconyl-CoA, a critical step for leucine and isovaleric acid catabolism
Mdes001933	methylcrotonoyl-CoA carboxylase subunit alpha, mitochondrial-like [Musca domestica]	amino acid metabolism, converts 3-methylcrotonyl-CoA to 3-methylglutaconyl-CoA, a critical step for leucine and isovaleric acid catabolism
Mdes002320	omega-amidase NIT2, putative [Drosophila persimilis]	amino acid metabolism, converts alpha-ketoglutaramate and alpha-ketosuccinamate to biologically useful alpha-ketoglutarate and oxaloacetate, respectively
Mdes004875	omega-amidase NIT2-like [Musca domestica]	amino acid metabolism, converts alpha-ketoglutaramate and alpha-ketosuccinamate to biologically useful alpha-ketoglutarate and oxaloacetate, respectively
Mdes007627	aspartate aminotransferase [Aedes aegypti]	amino acid metabolism, converts L-aspartate and 2-oxoglutarate to oxaloacetate and L-glutamate
Mdes015004	aspartate aminotransferase [Culex quinquefasciatus]	amino acid metabolism, converts L-aspartate and 2-oxoglutarate to oxaloacetate and L-glutamate
Mdes015342	aspartate aminotransferase [Culex quinquefasciatus]	amino acid metabolism, converts L-aspartate and 2-oxoglutarate to oxaloacetate and L-glutamate
Mdes001861	aspartate aminotransferase [Mayetiola destructor]	amino acid metabolism, converts L-aspartate and 2-oxoglutarate to oxaloacetate and L-glutamate
Mdes009224	ornithine cyclodeaminase [Aedes aegypti]	amino acid metabolism, converts L-ornithine to L-proline
Mdes009136	6-pyruvoyl tetrahydrobiopterin synthase [Bactrocera cucurbitae]	amino acid metabolism, involved in the biosynthesis of tetrahydrobiopterin, an essential cofactor of aromatic amino acid hydroxylases
Mdes013962	ornithine aminotransferase, mitochondrial [Culex quinquefasciatus]	amino acid synthesis, catalyzes the following type of reactions: L-ornithine + a 2-oxo acid = L-glutamate 5-semialdehyde + an L-amino acid
Mdes015195	d-3-phosphoglycerate dehydrogenase-like [Musca domestica]	amino acid synthesis, produces intermediates for amino acid synthesis
Mdes000270	4-aminobutyrate aminotransferase [Anopheles darlingi]	aminobutyric acid metabolism, catalyzes the conversion of gamma-aminobutyrate and L-beta-aminoisobutyrate to succinate semialdehyde and methylmalonate semialdehyde
Mdes016984	4-aminobutyrate aminotransferase [Pseudomonas]	aminobutyric acid metabolism, catalyzes the conversion of gamma-aminobutyrate and L-beta-aminoisobutyrate to succinate semialdehyde and methylmalonate semialdehyde
Mdes001632	glutamate decarboxylase [Aedes aegypti]	neurotranmitter biosynthesis, converts glutamate to 4-aminobutanoate, which is the neurotransmitter GABA
Mdes013453	glutamate decarboxylase [Aedes aegypti]	neurotranmitter biosynthesis, converts glutamate to 4-aminobutanoate, which is the neurotransmitter GABA
Mdes003610	tyramine beta-hydroxylase [Phormia regina]	neurotranmitter biosynthesis, converts tyramine into octopamine
Mdes005865	bifunctional protein folD [Anopheles sinensis]	nitrogen compound biosynthesis, participates in multiple chemical reactions
Mdes000353	c-1-tetrahydrofolate synthase, cytoplasmic-like [Megachile rotundata]	nitrogen compound biosynthesis, participates in multiple chemical reactions
Mdes012871	aliphatic nitrilase [Culex quinquefasciatus]	nitrogen compound metabolism, acts on aliphatic nitriles such as acrylonitrile, crotononitrile and glutaronitrile
Mdes016301	urease accessory protein UreG [Pseudomonas]	nitrogen compound metabolism, facilitates the functional incorporation of the urease nickel metallocenter
Mdes009962	dihydropyrimidine dehydrogenase [Aedes aegypti]	nitrogen compound metabolism, involved in pyrmidine base degradation,
Mdes005424	d-amino acid oxidase [Aedes aegypti]	nitrogen compound metabolism,converts D-amino acid to 2-oxo acid
Mdes015764	d-amino acid oxidase [Aedes aegypti]	nitrogen compound metabolism,converts D-amino acid to 2-oxo acid
Mdes016689	d-amino acid oxidase [Aedes aegypti]	nitrogen compound metabolism,converts D-amino acid to 2-oxo acid
Mdes005269	allantoinase [Culex quinquefasciatus]	sllantoin assimilation, atalyzes the conversion of allantoin (5-ureidohydantoin) to allantoic acid by hydrolytic cleavage of the five-member hydantoin ring
Mdes005394	sarcosine dehydrogenase, mitochondrial [Bactrocera cucurbitae]	amine and polyamine metabolism, converts sarcosine to glycine and formaldehyde
Mdes002889	gamma-glutamylcysteine synthetase [Anopheles darlingi]	glutathione biosynthesis, catalyzes the first step in glutathione biosynthesis
Mdes002984	gamma-glutamylcyclotransferase CG2811 [Bactrocera cucurbitae]	glutathione biosynthesis, catalyzes the formation of 5-oxoproline from gamma-glutamyl dipeptides and may play a significant role in glutathione homeostasis
Mdes001254	hydroxyacylglutathione hydrolase, mitochondrial-like isoform X1 [Musca domestica]	glutathione biosynthesis, catalyzes the hydrolysis of S-D-lactoyl-glutathione to form glutathione and D-lactic acid
Mdes003284	glutathione synthetase [Aedes aegypti]	glutathione biosynthesis, converts gamma-L-glutamyl-L-cysteine and glycine to glutathione
Mdes007455	glutamate cysteine ligase [Aedes aegypti]	gluthione biosynthesis, converts glutamate and cysteine to gamma-L-glutamyl-L-cysteine, which is the substrate for glutathione synthesis
Mdes007462	dopachrome-conversion enzyme (DCE) isoenzyme, putative [Aedes aegypti]	melatonin biosynthesis, converts 5, 6-dihydroxyindole to melanin
Mdes003251	tyrosine aminotransferase [Aedes aegypti]	metabolism of phenylalanine and tyrosine, converts tyrosine to p-hydroxyphenylpyruvate
Mdes001581	mycosubtilin synthase subunit C-like [Aedes aegypti]	mycosubtilin biosynthesis?
Mdes016497	carbon-nitrogen hydrolase [Pseudomonas sp. GM18]	NAD biosynthesis
Mdes003301	glutamine-dependent NAD(+) synthetase-like [Musca domestica]	NAD biosynthesis, converts deamindo-NAD and glutamine to NAD and glutamate
Mdes006596	NAD kinase-like isoform X3 [Musca domestica]	NAD kinase-like isoform X3 [Musca domestica]
Mdes006185	phosphomannomutase-like [Musca domestica]	nuceotide-sugar biosynthesis, involved in the synthesis of GDP-mannose and dolichol-phosphate mannose
Mdes012795	nitrilase and fragile histidine triad fusion protein NitFhit-like [Musca domestica]	nucleobase-containing compound metabolism, converts P(1)-P(3)-bis(5'-adenosyl) triphosphate to ADP and AMP
Mdes002739	nudix hydrolase 6 [Bactrocera dorsalis]	nucleoside and ribose metabolism, hydrolyzes nucleoside disphosphate derivatives
Mdes017307	ribose-phosphate diphosphokinase [Clavibacter michiganensis]	nucleotide biosynthesis, catalyzes the synthesis of phosphoribosylpyrophosphate
Mdes016135	ribose-phosphate pyrophosphokinase [Pseudomonas sp. CF161]	nucleotide biosynthesis, catalyzes the synthesis of phosphoribosylpyrophosphate
Mdes002687	ribose-phosphate pyrophosphokinase 1-like isoform X6 [Musca domestica]	nucleotide biosynthesis, catalyzes the synthesis of phosphoribosylpyrophosphate
Mdes014083	NAD nucleotidase [Microplitis demolitor]	nucleotide metabolism, catalyzes the hydrolysis of a nucleotide into a nucleoside and a phosphate
Mdes000065	5' nucleotidase [Anopheles gambiae str. PEST]	nucleotide metabolism, converts a 5'-ribonucleotide to a ribonucleoside
Mdes007431	pseudouridine-5'-monophosphatase isoform X2 [Bactrocera dorsalis]	nucleotide metabolism, dephosphorylate pseudouridine 5'-phosphate
Mdes003607	inosine-uridine preferring nucleoside hydrolase [Anopheles darlingi]	nucleotide metabolism, hydrolyzes purine and pyrimidine nucleotides into ribose and bases
Mdes014478	inosine triphosphate pyrophosphatase [Tribolium castaneum] gi|270007471|gb|EFA03919.1| hypothetical protein TcasGA2_TC014054 [Tribolium castaneum]	nucleotide metabolism, hydrolyzes the non-canonical purine nucleotides into the corresponding monophosphate derivatives
Mdes013368	inosine triphosphate pyrophosphatase-like [Lepisosteus oculatus]	nucleotide metabolism, hydrolyzes the non-canonical purine nucleotides into the corresponding monophosphate derivatives
Mdes004114	cytidine and deoxycytidylate deaminase zinc-binding region [Culex quinquefasciatus]	nucleotide metabolism, involved in the hydrolysis of cytidine and dCMP
Mdes007856	cytosolic purine 5'-nucleotidase-like [Musca domestica]	nucleotide metabolism, plays a critical role in the maintenance of a constant composition of intracellular purine/pyrimidine nucleotides in cooperation with other nucleotidases
Mdes002965	nucleoside diphosphate kinase [Orseolia oryzae]	nucleotide metabolism, plays a major role in the synthesis of nucleoside triphosphates other than ATP
Mdes015397	nucleoside diphosphate kinase 6-like [Nasonia vitripennis]	nucleotide metabolism, plays a major role in the synthesis of nucleoside triphosphates other than ATP
Mdes006481	nucleoside diphosphate kinase 7 [Tinamus guttatus]	nucleotide metabolism, plays a major role in the synthesis of nucleoside triphosphates other than ATP
Mdes014569	nucleoside diphosphate kinase, putative, partial [Ichthyophthirius multifiliis]	nucleotide metabolism, plays a major role in the synthesis of nucleoside triphosphates other than ATP
Mdes004400	GDP-mannose 4,6 dehydratase-like [Ceratitis capitata]	nucleotide-sugar biosynthesis, catalyzes the conversion of GDP-D-mannose to GDP-4-dehydro-6-deoxy-D-mannose
Mdes005730	glutamine--fructose-6-phosphate aminotransferase [isomerizing] 2-like isoform X3 [Musca domestica]	nucleotide-sugar biosynthesis, controls the flux of glucose into the hexosamine pathway by converting fuctose-6-phosphate to glucosamine 6-phosphate
Mdes009518	mannose-6-phosphate isomerase [Aedes aegypti] g	nucleotide-sugar biosynthesis, is involved in the synthesis of GDP-mannose and dolichol-phosphate-mannose required for mannosyl transfer reactions
Mdes003803	spermidine synthase [Mayetiola destructor]	polyamine biosynthesis, catalyzes the production of spermidine from putrescine and decarboxylated S-adenosylmethionine
Mdes001097	ornithine decarboxylase [Mayetiola destructor]	polyamine biosynthesis, converts ornithine into putrescine, a precursor for polyamines
Mdes002949	ornithine decarboxylase antizyme [Bactrocera cucurbitae]	polyamine biosynthesis, converts ornithine into putrescine, a precursor for polyamines
Mdes001751	peroxisomal n1-acetyl-spermine/spermidine oxidase [Aedes aegypti]	polyamine biosynthesis, catalyzes the oxidation of N(1)-acetylspermine to spermidine and is thus involved in the polyamine back-conversion
Mdes001453	spermine synthase [Mayetiola destructor]	polyamine metabolism synthesis of spermidine from putrescine and dexarboxylated S-adenosylmethione
Mdes005298	aromatic amino acid decarboxylase [Anopheles darlingi]	catecholamine biosynthesis, neurotransmitter biosynthesis, catalyzes the decarboxylation of L-3,4-dihydroxyphenylalanine (DOPA) to dopamine, a neurotransmitter
Mdes005993	aromatic amino acid decarboxylase [Anopheles sinensis]	catecholamine biosynthesis, neurotransmitter biosynthesis, catalyzes the decarboxylation of L-3,4-dihydroxyphenylalanine (DOPA) to dopamine, a neurotransmitter
Mdes009236	dopa decarboxylase [Aedes aegypti]	catecholamine biosynthesis, neurotransmitter biosynthesis, catalyzes the decarboxylation of L-3,4-dihydroxyphenylalanine (DOPA) to dopamine, a neurotransmitter
Mdes008189	tyrosine 3-monooxygenase [Anopheles gambiae str. PEST]	catecholamine biosynthesis, neurotransmitter biosynthesis, catalyzes the reaction of L-tyrosine + tetrahydrobiopterin + O2 = L-dopa + 4a-hydroxytetrahydrobiopterin.
Mdes010058	kynurenine formamidase [Aedes aegypti]	tryptophan degradation, hydrolyzes N-formyl-L-kynurenine to L-kynurenine, the second step in the kynurenine pathway of tryptophan degradation
Mdes017254	tryptophan pyrrolase [Mayetiola destructor]	tryptophan metabolism, incorporates oxygen into the indole moiety of tryptophan
Mdes016883	tryptophan pyrrolase [Mayetiola destructor]	tryptophan metabolism, incorporates oxygen into the indole moiety of tryptophan
Mdes016953	tryptophan pyrrolase [Mayetiola destructor]	tryptophan metabolism, incorporates oxygen into the indole moiety of tryptophan
Mdes002551	uroporphyrinogen iii synthase [Anopheles darlingi]	heme biosynthesis, catalyzes cyclization of the linear tetrapyrrole, hydroxymethylbilane, to the macrocyclic uroporphyrinogen III
Mdes003310	coproporphyrinogen-III oxidase-like [Musca domestica]	heme biosynthesis, catalyzes the aerobic oxidative decarboxylation of propionate groups of rings A and B of coproporphyrinogen-III to yield the vinyl groups in protoporphyrinogen-IX
Mdes012236	uroporphyrinogen decarboxylase isoform X1 [Bactrocera dorsalis]	heme biosynthesis, catalyzes the decarboxylation of four acetate groups of uroporphyrinogen-III to yield coproporphyrinogen-III
Mdes004007	uroporphyrinogen decarboxylase isoform X2 [Bactrocera dorsalis]	heme biosynthesis, catalyzes the decarboxylation of four acetate groups of uroporphyrinogen-III to yield coproporphyrinogen-III
Mdes007204	frataxin [Anopheles darlingi]	heme biosynthesis, promotes the biosynthesis of heme and assembly and repair of iron-sulfur clusters
Mdes017220	porphobilinogen deaminase [Pantoea dispersa EGD-AAK13]	heme biosynthesis, tetrapolymerization of the monopyrrole PBG into the hydroxymethylbilane pre-uroporphyrinogen
Mdes000024	porphobilinogen deaminase-like [Ceratitis capitata]	heme biosynthesis, tetrapolymerization of the monopyrrole PBG into the hydroxymethylbilane pre-uroporphyrinogen
Mdes000025	porphobilinogen deaminase-like [Ceratitis capitata]	heme biosynthesis, tetrapolymerization of the monopyrrole PBG into the hydroxymethylbilane pre-uroporphyrinogen
Mdes004914	flavin reductase (NADPH)-like isoform X1 [Musca domestica]	heme metabolism, catalyzes the NADPH-dependent reduction of a variety of flavins, such as riboflavin, FAD or FMN, biliverdins, methemoglobin and pyrroloquinoline quinone
Mdes003381	GTP cyclohydrolase 1 type 2 Nif3l1, putative [Aedes aegypti]	tetrahydrobiopterin (co-factor) synthesis, catalyzes the production of 2-amino-4-hydroxy-6-(erythro-1,2,3-trihydroxypropyl)-dihydropteridine triphosphate
Mdes008303	GTP cyclohydrolase i [Aedes aegypti]	tetrahydrobiopterin (co-factor) synthesis, catalyzes the production of 2-amino-4-hydroxy-6-(erythro-1,2,3-trihydroxypropyl)-dihydropteridine triphosphate
Mdes006280	pterin-4-alpha-carbinolamine dehydratase [Tribolium castaneum]	tetrahydrobiopterin biosynthesis, catalyzing the formation of quinonoid-BH2
Mdes009204	thiamin pyrophosphokinase [Anopheles darlingi]	thamine diphosphate biosynthesis, catalyzes the phosphorylation of thiamine to thiamine pyrophosphate
Mdes007466	thiamin pyrophosphokinase 1 [Culex quinquefasciatus]	thamine diphosphate biosynthesis, catalyzes the phosphorylation of thiamine to thiamine pyrophosphate
Mdes017349	serine hydroxymethyltransferase [Pantoea dispersa]	one carbon metabolism, biosynthesis of tetrahydrofolate
Mdes016730	Serine hydroxymethyltransferase 2 [Pseudomonas fluorescens]	one carbon metabolism, biosynthesis of tetrahydrofolate
Mdes011539	serine hydroxymethyltransferase, cytosolic isoform X1 [Bactrocera dorsalis]	one carbon metabolism, biosynthesis of tetrahydrofolate
Mdes007469	methylenetetrahydrofolate reductase [Bactrocera dorsalis]	one carbon metabolism, catalyzes the conversion of 5,10-methylenetetrahydrofolate to 5-methyltetrahydrofolate
Mdes010133	folylpolyglutamate synthase, mitochondrial-like [Musca domestica]	one carbon metabolism, catalyzes the conversion of folates to polyglutamate derivatives allowing concentration of folate compounds in the cell and the intracellular retention of these cofactors
Mdes010595	S-adenosylmethionine synthase isoform X1 [Bactrocera cucurbitae]	one carbon metabolism, catalyzes the formation of S-adenosylmethionine from methionine and ATP)
Mdes017097	S-adenosylmethionine synthetase [Pantoea dispersa]	one carbon metabolism, catalyzes the formation of S-adenosylmethionine from methionine and ATP)
Mdes009968	10-formyltetrahydrofolate dehydrogenase [Culex quinquefasciatus]	one carbon metabolism, converts 10-formyltetrahydrofolate to tetrahydrofolate and release one carbon in the form of CO2
Mdes005718	pseudouridine-metabolizing bifunctional protein C1861.05-like [Ceratitis capitata]	pseudouridine synthesis, pseudouridylate synthase
Mdes007861	multifunctional protein ADE2 [Bactrocera cucurbitae]	purine biosynthesis
Mdes014560	trifunctional purine biosynthetic protein adenosine-3 [Chironomus tentans]	purine biosynthesis, catalyzes multiple types of reactions
Mdes002884	trifunctional purine biosynthetic protein adenosine-3-like isoform X2 [Apis dorsata]	purine biosynthesis, catalyzes multiple types of reactions
Mdes016890	phosphoribosylformylglycinamidine synthase [Pseudomonas chlororaphis]	purine biosynthesis, catalyzes the ATP-dependent conversion of formylglycinamide ribonucleotide and glutamine to yield formylglycinamidine ribonucleotide and glutamate
Mdes016754	phosphoribosylformylglycinamidine synthase, partial [Pseudomonas fluorescens]	purine biosynthesis, catalyzes the ATP-dependent conversion of formylglycinamide ribonucleotide and glutamine to yield formylglycinamidine ribonucleotide and glutamate
Mdes013266	bifunctional purine biosynthesis protein PURH [Nasonia vitripennis]	purine biosynthesis, involved in multiple synthetic reactions
Mdes005429	xanthine dehydrogenase/oxidase [Anopheles darlingi]	purine degradation, catalyzes the oxidation of hypoxanthine to xanthine
Mdes002911	xanthine dehydrogenase/oxidase [Culex quinquefasciatus]	purine degradation, catalyzes the oxidation of hypoxanthine to xanthine
Mdes010667	phosphoribosylformylglycinamidine synthase-like [Musca domestica]	purine metabolism, catalyzes the ATP-dependent conversion of formylglycinamide ribonucleotide and glutamine to yield formylglycinamidine ribonucleotide and glutamate
Mdes002893	transthyretin-like protein R09H10.3 precursor [Caligus clemensi]	purine metabolism, catalyzes the hydrolysis of 5-hydroxyisourate (HIU) to 2-oxo-4-hydroxy-4-carboxy-5-ureidoimidazoline
Mdes005312	cAMP 3,5-cyclic phosphodiesterase [Mayetiola destructor]	purine metabolism, hydrolyzes the second messenger cAMP, which is a key regulator of many important physiological processes
Mdes000619	cAMP-specific 3,5-cyclic phosphodiesterase [Aedes aegypti]	purine metabolism, hydrolyzes the second messenger cAMP, which is a key regulator of many important physiological processes
Mdes009828	adenosine kinase [Tribolium castaneum]	purine metabolism, phosphorylates adenosine and other realted nucleoside analogs
Mdes013323	purine nucleoside phosphorylase-like isoform X1 [Musca domestica]	purine nucleoside metabolism, catalyze the phosphorolytic breakdown of the N-glycosidic bond in the beta-(deoxy)ribonucleoside molecules
Mdes016970	gamma-aminobutyraldehyde dehydrogenase [Pseudomonas sp. LAMO17WK12:I2]	putresine metabolism, is the second enzyme in a putrescine degradation pathway
Mdes008812	cytidine deaminase [Anopheles darlingi]	pyridine ncleobase metabolism, converts cytidine and deoxycytidine to uridin and deoxyuridine
Mdes017067	nicotinate phosphoribosyltransferase [Pseudomonas mediterranea CFBP 5447]	pyridine nucleotide biosynthesis, catalyzes the formation of NAD from nicotinamide mononucleotide and ATP.
Mdes011764	kynurenine 3-monooxygenase [Culex quinquefasciatus]	pyridine nucleotide biosynthesis, catalyzes the hydroxylation of L-kynurenine to form 3-hydroxy-L-kynurenine
Mdes011766	kynurenine 3-monooxygenase [Culex quinquefasciatus]	pyridine nucleotide biosynthesis, catalyzes the hydroxylation of L-kynurenine to form 3-hydroxy-L-kynurenine
Mdes004807	nicotinamide mononucleotide adenylyltransferase [Anopheles darlingi]	pyridine nucleotide biosynthesis, converts nicotinic acid to NA mononucleotide for NAD synthesis
Mdes010834	nicotinate phosphoribosyltransferase-like isoform X3 [Musca domestica]	pyridine nucleotide biosynthesis, converts nicotinic acid to NA mononucleotide for NAD synthesis
Mdes001715	pyridoxamine-phosphate oxidase [Aedes aegypti]	pyridoxine (vitamin B6) biosynthesis, catalyzes the oxidation of either pyridoxine 5'-phosphate or pyridoxamine 5'-phosphate to pyridoxal 5'-phosphate
Mdes016791	pyridoxine 5'-phosphate oxidase [Pseudomonas sp. SHC52]	pyridoxine (vitamin B6) biosynthesis, catalyzes the oxidation of either pyridoxine 5'-phosphate or pyridoxamine 5'-phosphate to pyridoxal 5'-phosphate
Mdes016147	pyridoxine-5'-phosphate oxidase-like [Bombus impatiens]	pyridoxine (vitamin B6) biosynthesis, catalyzes the oxidation of either pyridoxine 5'-phosphate or pyridoxamine 5'-phosphate to pyridoxal 5'-phosphate
Mdes017060	erythronate-4-phosphate dehydrogenase [Pseudomonas sp. URMO17WK12:I11]	pyridoxine biosynthesis, catalyzes the oxidation of erythronate-4-phosphate to 3-hydroxy-2-oxo-4-phosphonooxybutanoate
Mdes016459	phenylhydantoinase [Pseudomonas]	pyrimdine metabolism, catalyzes the stereospecific hydrolysis of the cyclic amide bond of D-hydantoin derivatives with an aromatic side chains at the 5'-position
Mdes015461	orotidine-5'-phosphate decarboxylase, putative [Aedes aegypti]	pyrimidine biosynthesis, converts orotidine 5'-phosphate to UMP
Mdes015466	orotidine-5'-phosphate decarboxylase, putative [Aedes aegypti]	pyrimidine biosynthesis, converts orotidine 5'-phosphate to UMP
Mdes016318	orotidine-5'-phosphate decarboxylase, putative [Aedes aegypti]	pyrimidine biosynthesis, converts orotidine 5'-phosphate to UMP
Mdes016148	ribonucleoside-diphosphate reductase large subunit [Culex quinquefasciatus] gi|167862546|gb|EDS25929.1| ribonucleoside-diphosphate reductase large subunit [Culex quinquefasciatus]	pyrimidine biosynthesis, synthesizing deoxyribonucleotides from the corresponding ribonucleotides for DNA synthesis
Mdes014861	ribonucleoside-diphosphate reductase large subunit, partial [Stegodyphus mimosarum]	pyrimidine biosynthesis, synthesizing deoxyribonucleotides from the corresponding ribonucleotides for DNA synthesis
Mdes014034	ribonucleoside-diphosphate reductase large subunit-like (catalyzes the formation of deoxyribonucleotides) [Ceratitis capitata]	pyrimidine biosynthesis, synthesizing deoxyribonucleotides from the corresponding ribonucleotides for DNA synthesis
Mdes004952	ribonucleoside-diphosphate reductase large subunit-like [Ceratitis capitata]	pyrimidine biosynthesis, synthesizing deoxyribonucleotides from the corresponding ribonucleotides for DNA synthesis
Mdes004259	ribonucleoside-diphosphate reductase subunit M2 B [Tribolium castaneum] gi|270007377|gb|EFA03825.1| hypothetical protein TcasGA2_TC013940 [Tribolium castaneum]	pyrimidine biosynthesis, synthesizing deoxyribonucleotides from the corresponding ribonucleotides for DNA synthesis
Mdes015498	ribonucleotide-diphosphate reductase subunit alpha [Pseudomonas fuscovaginae]	pyrimidine biosynthesis, synthesizing deoxyribonucleotides from the corresponding ribonucleotides for DNA synthesis
Mdes003536	CTP synthase [Culex quinquefasciatus]	pyrimidine metabolism, involved in the de novo synthesis of CTP
Mdes016382	CTP synthetase [Pseudomonas rhizosphaerae]	pyrimidine metabolism, involved in the de novo synthesis of CTP
Mdes002770	uridine phosphorylase [Culex quinquefasciatus]	pyrimidine metabolism, UMP biosynthesis, catalyzes the reversible phosphorylytic cleavage of uridine and deoxyuridine to uracil and ribose- or deoxyribose-1-phosphate
Mdes005690	uridine cytidine kinase i [Anopheles darlingi]	pyrimidine metabolism, UMP/CMP biosynthesis, phosphorylates uridine and cytidine to uridine monophosphate and cytidine monophosphate
Mdes015335	pantetheinase [Anopheles darlingi]	pantothenate metabolism, hydrolyzes specifically one of the carboamide linkages in D-pantetheine thus recycling pantothenic acid (vitamin B5) and releasing cysteamine
Mdes008914	4-coumarate--CoA ligase 1-like [Musca domestica]	phenylpropanoid metabolism, produces CoA thioesters of a variety of hydroxy- and methoxy-substituted cinnamic acids for biosynthesis
Mdes001678	UDP-N-acetylhexosamine pyrophosphorylase-like [Musca domestica]	UDP-N-acetylglucosamine biosynthesis, onverts UDP and GlcNAc-1-P into UDP-GlcNAc, and UDP and GalNAc-1-P into UDP-GalNAc
Mdes016975	carbamoyl phosphate synthase large subunit, partial [Pseudomonas syringae pv. actinidiae ICMP 18804]	urea cycle, involved in the urea cycle of ureotelic animals where the enzyme plays an important role in removing excess ammonia from the cell.
Mdes009249	carbamoyl-phosphate synthase large chain [Culex quinquefasciatus]	urea cycle, involved in the urea cycle of ureotelic animals where the enzyme plays an important role in removing excess ammonia from the cell.
Mdes012399	uricase [Bactrocera dorsalis]	uric acid homeostasis, oxidation of uric acid
Mdes006265	pyridoxal kinase [Bactrocera cucurbitae]	vitamin B6 metabolism, converts vitamin B6 to pyridoxal-5-phosphate, an important cofactor in intermediary metabolism
Mdes013900	phosphopantothenate--cysteine ligase-like [Musca domestica]	vitamin biosynthesis, catalyzes the first step in the biosynthesis of CoA from vitamin B5
Mdes008602	branched-chain-amino-acid aminotransferase-like isoform X2 [Ceratitis capitata]	branched chain amino acid biosynthesis, catalyzes the first reaction in the catabolism of the essential branched chain amino acids leucine, isoleucine, and valine
Mdes010535	2-oxoisovalerate dehydrogenase subunit alpha, mitochondrial-like [Musca domestica]	branched chain amino acid biosynthesis, catalyzes the overall conversion of alpha-keto acids to acyl-CoA and CO2
Mdes016228	isovaleryl-CoA dehydrogenase [Pseudomonas mandelii]	branched-chain amino acid metabolism, oxidation of isovaleryl-CoA
Mdes002989	thymidylate kinase [Culex quinquefasciatus]	synthesis of dTDP, catalyzes the conversion of dTMP to dTDP
Mdes006781	thymidylate synthase [Culex quinquefasciatus]	synthesis of dTMP, converts 5,10-methylenetetrahydrofolate and dUMP to dihydrofolate and dTMP
Mdes012370	thymidine kinase [Anopheles gambiae str. PEST]	synthesis of TMP, plays a key function in the synthesis of DNA and thereby in cell division
Mdes002389	UMP-CMP kinase-like [Saccoglossus kowalevskii]	UDP/(d)CDP biosynthesis, catalyzes the phosphorylation of pyrimidine nucleoside monophosphates at the expense of ATP
Mdes000905	adenosine deaminase [Anopheles darlingi]	adenosine metabolism, catalyzes the hydrolytic deamination of adenosine and 2-deoxyadenosine
Mdes013098	adenylate kinase 1 [Culex quinquefasciatus]	ADP biosynthesis, catalyzes the reversible transfer of the terminal phosphate group between ATP and AMP
Mdes003550	adenylate kinase isoenzyme 6 homolog [Bactrocera dorsalis]	ADP biosynthesis, catalyzes the reversible transfer of the terminal phosphate group between ATP and AMP
Mdes007738	GTP:AMP phosphotransferase AK3, mitochondrial [Bactrocera dorsalis]	ADP biosynthesis, involved in maintaining the homeostasis of cellular nucleotides by catalyzing the interconversion of nucleoside phosphates
Mdes014469	5-aminolevulinate synthase, mitochondrial [Culex quinquefasciatus]	porphyrin compound metabolism, converts Succinyl-CoA and glycine to 5-aminolevulinate
Mdes000063	proline synthetase associated protein [Musca domestica]	proline metabolism?
Mdes005850	aminomethyltransferase [Anopheles darlingi]	glycine metabolism, catalyzes glycine degradation
Mdes001493	dopamine N acetyltransferase [Culex quinquefasciatus]	melatonin biosynthesis, catalyzes N-acetylation of tryptamine, tyramine, dopamine, serotonin and octopamine
Mdes003760	4-coumarate-CoA ligase 1 [Solenopsis invicta]	phenylpropaoid synthesis, produces CoA thioesters of a variety of hydroxy- and methoxy-substituted cinnamic acids
		others
Mdes008567	ubiA prenyltransferase domain-containing protein 1 homolog isoform X1 [Musca domestica]	menaquinone (vitamin K2) biosynthesis, mediates the formation of menaquinone-4 (MK-4) and coenzyme Q10
Mdes007926	2-succinylbenzoate-CoA ligase [Aedes aegypti]	menaquinone bioosynthesis, converts 2-succinylbenzoate to 2-succinylbenzoyl-CoA
Mdes017040	formyl-CoA transferase [Pseudomonas sp. R62]	metabolic intermediate degradation, converts formyl-CoA and oxalate to formate
Mdes009756	dentin sialophosphoprotein-like [Musca domestica]	mineralization, is an important factor in dentinogenesis and binds high amount of calcium, and facilitates initial mineralization of dentin matrix collagen
Mdes005278	molybdenum cofactor sulfurase [Culex quinquefasciatus]	molybdenum cofactor biosynthesis, sulfurates the molybdenum cofactor
Mdes001773	cysteine sulfinic acid decarboxylase [Bactrocera dorsalis]	organosulfur biosynthesis, converts 3-sulfino-L-alanine to hypotaurine
Mdes005339	cysteine dioxygenase [Aedes aegypti]	organosulfur biosynthesis, convertsL-cysteine to 3-sulfinoalanine
Mdes004608	acylphosphatase-2-like [Ceratitis capitata]	phosphate compound metabolism, converts an acylphosphate to a carboxylate and phosphate
Mdes007178	adenylsulfate kinase [Aedes aegypti]	sulfate assimilation, converts adenylyl sulfate to 3'-phosphoadenylyl sulfate
Mdes003701	sulfotransferase 1 family member D1-like [Bactrocera dorsalis]	sulfate conjugation, catalyze the sulfate conjugation of catecholamines, phenolic drugs and neurotransmitters
Mdes006822	Sulfotransferase 1C4 [Zootermopsis nevadensis]	sulfate conjugation, catalyze the sulfate conjugation of catecholamines, phenolic drugs and neurotransmitters
Mdes015402	sulfhydryl oxidase 2-like [Musca domestica]	sulfhydryl oxidase 2-like [Musca domestica]
Mdes007185	sulfide:quinone oxidoreductase, mitochondrial-like [Musca domestica]	sulfide:quinone oxidoreductase, mitochondrial-like [Musca domestica]
Mdes017247	cysteine sulfinate desulfinase [Pantoea sp. SL1_M5]	sulfur utilization, catalyzes the removal of elemental sulfur and selenium atoms from L-cysteine, L-cystine, L-selenocysteine, and L-selenocystine to produce L-alanine, and transiently retains the released sulfur atom on a cysteine residue, in the form of a persulfide
Mdes000218	selenide, water dikinase [Bactrocera dorsalis]	synthesis of selenophosphate from selenide and ATP
Mdes011295	crotonobetainyl-CoA-hydratase [Anopheles darlingi]	thioester metabolism, catalyzes the hydration of crotonobetainyl-CoA to carnitinyl-CoA
Mdes000711	transferase C1orf69, mitochondrial [Camponotus floridanus]	transferase
Mdes007972	tropinone reductase 2-like [Solenopsis invicta]	tropane alkaloid biosynthesis, catalyzes the stereospecific reduction of tropinone to pseudotropine
Mdes007966	tropinone reductase 2-like [Solenopsis invicta]	tropane alkaloid biosynthesis, catalyzes the stereospecific reduction of tropinone to pseudotropine
Mdes007374	dimethylaniline monooxygenase [Aedes aegypti]	xenobiotic metabolism, involved in the oxidation of a variety of xenobiotics
Mdes001865	dimethylaniline monooxygenase [Aedes aegypti]	xenobiotic metabolism, involved in the oxidation of a variety of xenobiotics
Mdes007373	dimethylaniline monooxygenase [Anopheles darlingi]	xenobiotic metabolism, involved in the oxidation of a variety of xenobiotics
Mdes016406	UDP-glucuronosyltransferase 2B28 [Anopheles darlingi]	xenobiotics, degradation of toxic glucuronates, involved in major importance in the conjugation and subsequent elimination of potentially toxic xenobiotics and endogenous compounds
Mdes016430	UDP-glucuronosyltransferase 2B28 [Culex quinquefasciatus]	xenobiotics, degradation of toxic glucuronates, involved in major importance in the conjugation and subsequent elimination of potentially toxic xenobiotics and endogenous compounds
Mdes014018	beta-lactamase-like protein 2 [Anopheles darlingi]	beta-lactam metabolism, breaks the beta-lactam ring open, deactivating the molecule's antibacterial properties
Mdes009042	CAS1 domain containing 1 [Culex quinquefasciatus]	a sialic acid-specific O-acetyltransferase?
Mdes002052	acetyl-coa synthetase [Aedes aegypti]	acetate metabolism, catalyzes the conversion of acetate into acetyl-CoA (AcCoA), an essential intermediate at the junction of anabolic and catabolic pathways
Mdes002724	acetyl-CoA synthetase [Culex quinquefasciatus]	acetate metabolism, catalyzes the conversion of acetate into acetyl-CoA (AcCoA), an essential intermediate at the junction of anabolic and catabolic pathways
Mdes002819	acetylcholinesterase [Aedes aegypti]	acetylcholine metabolism, converts acetylcholine to choline and acetate
Mdes002098	acetylcholinesterase [Phlebotomus papatasi]	acetylcholine metabolism, converts acetylcholine to choline and acetate
Mdes014171	acetylcholinesterase 2 [Anopheles darlingi]	acetylcholine metabolism, converts acetylcholine to choline and acetate
Mdes014157	adenine phosphoribosyltransferase [Culex quinquefasciatus]	adenine salvage, catalyzes a salvage reaction resulting in the formation of AMP, that is energically less costly than de novo synthesis
Mdes002083	d-lactate dehydrognease 2, putative [Aedes aegypti]	aerobic metabolism, converts lactate to pyruvate
Mdes004289	zinc-type alcohol dehydrogenase-like protein [Zootermopsis nevadensis]	alcohol metabolism, converts an alcohol to an aldehyde or ketone
Mdes005710	glucose-methanol-choline (gmc) oxidoreductase [Aedes aegypti]	alcohol metabolism, converts choline to betain aldehyde
Mdes003199	alcohol dehydrogenase [Aedes aegypti]	ethonal oxidation, oxidizes alcohols
Mdes014534	alcohol dehydrogenase [Culex quinquefasciatus]	ethonal oxidation, oxidizes alcohols
Mdes005515	alcohol dehydrogenase [NADP(+)]-like [Anopheles darlingi]	ethonal oxidation, oxidizes alcohols
Mdes009246	alcohol dehydrogenase class 3 [Anopheles sinensis]	ethonal oxidation, oxidizes alcohols
Mdes003434	aldehyde dehydrogenase [Aedes aegypti]	aldehyde metabolism, catalyzes the NADPH-dependent reduction of a variety of aromatic and aliphatic aldehydes to their corresponding alcohols
Mdes017327	aldehyde dehydrogenase [Pseudomonas putida]	aldehyde metabolism, catalyzes the NADPH-dependent reduction of a variety of aromatic and aliphatic aldehydes to their corresponding alcohols
Mdes017238	aldehyde dehydrogenase [Pseudomonas sp. CHM02]	aldehyde metabolism, catalyzes the NADPH-dependent reduction of a variety of aromatic and aliphatic aldehydes to their corresponding alcohols
Mdes016670	aldehyde dehydrogenase [Pseudomonas sp. GM78]	aldehyde metabolism, catalyzes the NADPH-dependent reduction of a variety of aromatic and aliphatic aldehydes to their corresponding alcohols
Mdes014852	aldehyde dehydrogenase family 1 member A3-like [Chrysochloris asiatica]	aldehyde metabolism, catalyzes the NADPH-dependent reduction of a variety of aromatic and aliphatic aldehydes to their corresponding alcohols
Mdes001980	aldehyde dehydrogenase, mitochondrial-like [Musca domestica]	aldehyde metabolism, catalyzes the NADPH-dependent reduction of a variety of aromatic and aliphatic aldehydes to their corresponding alcohols
Mdes004813	aldehyde dehydrogenase, putative [Ixodes scapularis]	aldehyde metabolism, catalyzes the NADPH-dependent reduction of a variety of aromatic and aliphatic aldehydes to their corresponding alcohols
Mdes004710	aldehyde oxidase [Aedes aegypti]	aldehyde metabolism, converts an aldehyde to a carboxylate
Mdes005821	omega-crystallin [Anopheles darlingi]	aldehyde metabolism, oxidizes aldehydes
Mdes007967	tropinone reductase 2-like isoform X1 [Diaphorina citri]	alkaloid biosynthesis, catalyzes the stereospecific reduction of tropinone to pseudotropine
Mdes016909	NADPH-dependent FMN reductase [Pseudomonas]	alkanesulfonate catabolism, catalyzes an NADPH-dependent reduction of flavin mononucleotides, FAD, or riboflavin
Mdes002628	allantoicase [Aedes aegypti]	allantoin metabolism, ?
Mdes012420	allergen, putative [Aedes aegypti]	allergen, putative [Aedes aegypti] gi|108878248|gb|EAT42473.1| AAEL005997-PA [Aedes aegypti]
Mdes000049	adenylosuccinate lyase-like [Ceratitis capitata]	AMP biosynthesis, catalyzes two non-sequencial steps in AMP synthesis
Mdes004385	lysozyme [Mayetiola destructor]	anti-bacteria, glycoside hydrolase
Mdes003636	mandelate racemase [Aedes aegypti]	aromatic compound metabolism, catalyzes inter-conversion of S-mandelate and R-mandelate
Mdes016692	2-keto-4-pentenoate hydratase/2-oxohepta-3-ene-1,7-dioic acid hydratase [Pseudomonas sp. G5(2012)]	aromatic compound metabolism, catalyzes the conversion of 2-hydroxypentadienoic acid (enolic form of 2-oxopent-4-enoate) to 4-hydroxy-2-ketopentanoic acid
Mdes011959	epoxide hydrolase [Culex quinquefasciatus]	aromatic hydrocarbon metabolism, catalyzes the hydrolysis of arene and aliphatic epoxides to less reactive and more water soluble dihydrodiols by the trans addition of water
Mdes016788	aspartate ammonia-lyase [Pseudomonas sp. SHC52]	aspartate metabolism, converts aspartate to fumarate, a intermediate of the citrate acid cycle
Mdes002617	arylsulfatase b [Aedes aegypti]	autophagy, removes sulfate groups from chondroitin-4-sulfate (C4S) and regulates its degradation
Mdes003987	arylsulfatase B [Tribolium castaneum]	autophagy, removes sulfate groups from chondroitin-4-sulfate (C4S) and regulates its degradation
Mdes005311	avirulence protein [Mayetiola destructor]	avirulence protein [Mayetiola destructor]
Mdes003256	B-cell CLL/lymphoma 7 protein family member B [Bactrocera cucurbitae]	B-cell CLL/lymphoma 7 protein family member B (function not clear) [Bactrocera cucurbitae] gi|751782989|ref|XP_011200724.1| PREDICTED: B-cell CLL/lymphoma 7 protein family member B [Bactrocera dorsalis]
Mdes002614	ectonucleotide pyrophosphatase/phosphodiesterase [Aedes aegypti]	biomineralization, generating PPi that affects bone mineralization and soft tissue calcification
Mdes000938	UDP-glucose 6-dehydrogenase-like [Ceratitis capitata]	biosynthesis of glycosaminoglycans, converts UDP-glucoese to UDP-glucuronate and vice versa
Mdes005602	glycosyltransferase [Aedes aegypti]	glycosyltransferase [Aedes aegypti] gi|108878825|gb|EAT43050.1| AAEL005468-PA [Aedes aegypti]
Mdes006922	glycosyltransferase [Ceratitis capitata]	glycosyltransferase [Ceratitis capitata]
Mdes009265	glyoxalase domain-containing protein 4 [Culex quinquefasciatus]	glyoxalase domain-containing protein 4 [Culex quinquefasciatus] gi|167864089|gb|EDS27472.1| glyoxalase domain-containing protein 4 [Culex quinquefasciatus]
Mdes011868	glyoxylate reductase/hydroxypyruvate reductase isoform X1 [Bactrocera cucurbitae]	glyoxylate cycle, reduces hydroxypyruvate to D-glycerate and glyoxylate to glycolate
Mdes016344	glyoxylate reductase/hydroxypyruvate reductase-like [Musca domestica]	glyoxylate cycle, reduces hydroxypyruvate to D-glycerate and glyoxylate to glycolate
Mdes016404	glyoxylate/hydroxypyruvate reductase [Aedes aegypti]	glyoxylate cycle, reduces hydroxypyruvate to D-glycerate and glyoxylate to glycolate
Mdes001279	glyoxylate/hydroxypyruvate reductase [Anopheles darlingi]	glyoxylate cycle, reduces hydroxypyruvate to D-glycerate and glyoxylate to glycolate
Mdes007844	alanine--glyoxylate aminotransferase 2-like [Bactrocera dorsalis]	glyoxylate metabolism, metabolize asymmetric dimethylarginine (ADMA) via transamination to alpha-keto-delta-(NN-dimethylguanidino) valeric acid
Mdes001242	inosine-5'-monophosphate dehydrogenase [Bactrocera cucurbitae]	GMP biosynthesis, catalyzes the conversion of inosine 5'-phosphate (IMP) to xanthosine 5'-phosphate (XMP), the first committed and rate-limiting step in the de novo synthesis of guanine nucleotides
Mdes002245	GMP synthase [Aedes aegypti]	GMP biosynthesis, involved in the de novo synthesis of guanine nucleotides
Mdes011665	heparan sulfate sulfotransferase [Aedes aegypti]	heparan sulfate proteoglycan biosynthesis, catalyzes the transfer of sulfate from 3'-phosphoadenosine 5'-phosphosulfate to position 6 of the N-sulfoglucosamine residue of heparan sulfate
Mdes004202	heparan sulfate sulfotransferase [Culex quinquefasciatus]	heparan sulfate proteoglycan biosynthesis, catalyzes the transfer of sulfate from 3'-phosphoadenosine 5'-phosphosulfate to position 6 of the N-sulfoglucosamine residue of heparan sulfate
Mdes004201	heparan sulfate sulfotransferase, partial [Anopheles darlingi]	heparan sulfate proteoglycan biosynthesis, catalyzes the transfer of sulfate from 3'-phosphoadenosine 5'-phosphosulfate to position 6 of the N-sulfoglucosamine residue of heparan sulfate
Mdes006898	dual oxidase-like [Musca domestica]	hormone biosynthesis, generates hydrogen peroxides
Mdes007421	adrenodoxin [Aedes aegypti]	hormone biosynthesis, synthesizes thyroid hormones
Mdes017330	haloacid dehalogenase, type II [Pseudomonas fluorescens group]	hydralase, specific functin unknown
Mdes001575	5'-nucleotidase domain-containing protein 3 isoform X2 [Tribolium castaneum]	hydrolase, specific function unknown
Mdes008477	NFU1 iron-sulfur cluster scaffold homolog, mitochondrial-like [Musca domestica]	ion-sulfur cluster protein which can assemble [4Fe-2S] clusters and deliver them to target proteins
Mdes011521	ferritin light chain-like protein [Phlebotomus papatasi]	iron storage, stores iron in a soluble, non-toxic, readily available form
Mdes000879	decaprenyl-diphosphate synthase subunit 1-like, partial [Musca domestica]	isoprene biosynthesis, produces trans-decaprenyl diphosphates for isoprenoid synthesis
Mdes001513	quemao [Anopheles darlingi]	isoprene biosynthesis, catalyzes the formation of farnesyl diphosphate (FPP), a precursor for several classes of essential metabolites including sterols, dolichols, carotenoids, and ubiquinones
Mdes016817	1-deoxy-D-xylulose 5-phosphate reductoisomerase [Pseudomonas fulva]	isoprene biosynthesis, catalyzes the NADP-dependent rearrangement and reduction of 1-deoxy-D-xylulose-5-phosphate (DXP) to 2-C-methyl-D-erythritol 4-phosphate
Mdes002516	isopentenyl pyrophosphate:dimethylallyl pyrophosphate isomerase [Culex quinquefasciatus]	isoprenoid biosynthesis, converts isopentenyl pyrophosphate to the more-reactive electrophile dimethylallyl pyrophosphate
Mdes014702	D-beta-hydroxybutyrate dehydrogenase, mitochondrial-like [Musca domestica]	ketone body metabolism, converts 3-hydroxybutanoate to acetoacetate
Mdes014658	beta carbonic anhydrase 1-like [Musca domestica]	carbon utilization, reversible hydration of carbon dioxide
Mdes017227	hydroxyacid dehydrogenase [Pseudomonas putida]	carboxylic acid metabolism, dehydrates carboxylic acid
Mdes005222	pyridoxal-dependent decarboxylase domain-containing protein 1-like [Ceratitis capitata]	carboxylic acid metabolism, dehydrates carboxylic acid
Mdes010235	alpha-esterase [Aedes aegypti]	carboxylic ester metabolism, hydrolyzes the ester bond in carboxylic esters
Mdes008362	alpha-esterase [Danaus plexippus]	carboxylic ester metabolism, hydrolyzes the ester bond in carboxylic esters
Mdes014024	alpha-esterase [Danaus plexippus]	carboxylic ester metabolism, hydrolyzes the ester bond in carboxylic esters
Mdes004413	epsilon-trimethyllysine 2-oxoglutarate dioxygenase [Anopheles darlingi]	carnitine biosynthesis, converts trimethyllysine (TML) into hydroxytrimethyllysine
Mdes003797	carotene dehydrogenase [Acyrthosiphon pisum]	caroten hydrolysis
Mdes009995	carotenoid desaturase [Acyrthosiphon pisum]	carotenoid synthesis, carotene destaturation
Mdes009996	bifunctional lycopene cyclase/phytoene synthase-like [Acyrthosiphon pisum]	carotenoid synthesis, catalyzes the reactions from prephytoene diphosphate to phytoene and lycopene to beta-carotene via the intermediate gamma-carotene
Mdes005024	carbonic anhydrase [Aedes aegypti]	catalyzes the rapid interconversion of carbon dioxide and water to bicarbonate and protons (or vice versa)
Mdes011973	carbonic anhydrase [Culex quinquefasciatus]	catalyzes the rapid interconversion of carbon dioxide and water to bicarbonate and protons (or vice versa)
Mdes000204	carbonic anhydrase [Culex quinquefasciatus]	catalyzes the rapid interconversion of carbon dioxide and water to bicarbonate and protons (or vice versa)
Mdes014240	carbonic anhydrase 9 [Zootermopsis nevadensis]	catalyzes the rapid interconversion of carbon dioxide and water to bicarbonate and protons (or vice versa)
Mdes014969	carbonic anhydrase 9 [Zootermopsis nevadensis]	catalyzes the rapid interconversion of carbon dioxide and water to bicarbonate and protons (or vice versa)
Mdes017270	Glucose-methanol-choline (GMC) oxidoreductase [Erwinia toletana]	choline metabolism
Mdes000186	choline O-acetyltransferase-like, partial [Musca domestica]	choline O-acetyltransferase-like, partial [Musca domestica]
Mdes004009	pantothenate kinase [Aedes aegypti]	CoA biosynthesis, converts pantothenate to 4'-phosphopantothenate, also a role in the physiological regulation of the intracellular CoA concentration
Mdes003677	pantothenate kinase [Aedes aegypti]	CoA biosynthesis, converts pantothenate to 4'-phosphopantothenate, also a role in the physiological regulation of the intracellular CoA concentration
Mdes004687	nucleoside diphosphate-linked moiety X motif 19 [Culex quinquefasciatus]	Coenzyme A metabolism, mediates the hydrolysis of a wide range of CoA esters [Culex quinquefasciatus]
Mdes001410	bifunctional coenzyme A synthase [Culex quinquefasciatus]	coenzyme biosynthesis, catalyzes the fourth and fifth sequential steps of CoA biosynthetic pathway
Mdes013835	mannose-1-phosphate guanyltransferase alpha-A-like [Musca domestica]	colanic acid biosynthesis, is involved in the biosynthesis of the capsular polyccharide colanic acid
Mdes011147	cyanate hydratase [Glaciecola]	cyanate metabolism, catalyses the hydrolysis of cyanate
Mdes014650	cyclohex-1-ene-1-carboxyl-CoA hydratase [Culex quinquefasciatus]	degradation of benzoate and crotonate, catalyzes the hydration of cyclohex-1-enecarboxyl-CoA to 2-hydroxycyclohexanecarboxyl-CoA
Mdes003615	dentin sialophosphoprotein-like (play an important role in the regulation of mineral deposition) [Ceratitis capitata]	dentin sialophosphoprotein-like (play an important role in the regulation of mineral deposition) [Ceratitis capitata]
Mdes007375	senecionine N-oxygenase-like isoform X2 [Musca domestica]	detoxification, detoxifies senecionine and similar plant alkaloids that are ingested by the larvae
Mdes015992	47 kDa salivary pyrophosphatase-like protein SP132 [Phlebotomus argentipes]	diphosphate hydrolysis, hydrolyze diphosphate into phosphate
Mdes000134	inorganic pyrophosphatase [Aedes aegypti]	diphosphate hydrolysis, hydrolyze diphosphate into phosphate
Mdes009874	venom carboxylesterase-6 [Bactrocera dorsalis]	ester degradation, converts a carboxylic ester to an alcohol and carboxylate
Mdes017258	venom carboxylesterase-6-like [Bactrocera dorsalis]	ester degradation, converts a carboxylic ester to an alcohol and carboxylate
Mdes008084	esterase [Calliphora stygia]	ester metabolism, hydrolyzing carboxylic esters to alcohols and carboxylates
Mdes012289	esterase B1-like [Musca domestica]	ester metabolism, hydrolyzing carboxylic esters to alcohols and carboxylates
Mdes009558	1-aminocyclopropane-1-carboxylate oxidase-like isoform X2 [Bactrocera dorsalis]	ethylene biosynthesis, converts 1-aminocyclopropane-1-carboxylate and ascorbate to ethylene, cyanide anddehydroascorbate
Mdes006085	recessive suppressor of secretory defect [Culex quinquefasciatus]	phosphoric ester hydrolase, hydrolyzes any phosphoric ester bond
Mdes007559	prostaglandin E synthase 2 [Drosophila erecta]	prostaglandin biosynthesis, catalyzing the conversion of PGH2 into the more stable prostaglandin E2
Mdes002525	carbohydrate sulfotransferase 11 isoform X2 [Bactrocera cucurbitae]	proteoglycan biosynthesis, catalyzes the transfer of sulfate to position 4 of the N-acetylgalactosamine (GalNAc) residue of chondroitin
Mdes004049	chondroitin beta-1,4-N-acetyl galactosaminyl transferase 1 [Culex quinquefasciatus]	proteoglycan metabolism, transfers 1,4-N-acetylgalactosamine (GalNAc) from UDP-GalNAc to the non-reducing end of glucuronic acid
Mdes003379	chondroitin synthase [Aedes aegypti]	proteoglycan metabolism, transfers glucuronic acid from UDP-GlcUA and N-acetylgalactosamine from UDP-GalNAc to the non-reducing end of the elongating chondroitin polymer
Mdes007705	chondroitin 4-sulfotransferase [Aedes aegypti]	proteoglycan metabolism, transfers sulfate to position 4 of the N-acetylgalactosamine (GalNAc) residue of chondroitin
Mdes008921	UDP-glucose:glycoprotein glucosyltransferase [Culex quinquefasciatus] quinquefasciatus]	quality control of protein folding, protein modification (glycosylation)
Mdes016741	guanylate kinase [Pseudomonas fluorescens]	recycling GMP and indirectly, cGMP
Mdes010040	aldose reductase-like [Bombus impatiens]	reduction, catalyzes the NADPH-dependent reduction of a wide variety of carbonyl-containing compounds to their corresponding alcohols with a broad range of catalytic efficiencies
Mdes000927	aldose reductase-like [Musca domestica]	reduction, catalyzes the NADPH-dependent reduction of a wide variety of carbonyl-containing compounds to their corresponding alcohols with a broad range of catalytic efficiencies
Mdes016595	alkyl hydroperoxide reductase [Pseudomonas fulva]	reduction, reduces organic hydroperoxides
Mdes012368	beta,beta-carotene 15,15'-monooxygenase-like [Musca domestica]	retinoid metabolism, cleaves beta-carotene into two molecules of retinal
Mdes013682	retinol dehydrogenase 12 [Ceratitis capitata]	retinoid metabolism, hydrolyzes retinoids
Mdes009928	ribokinase [Anopheles darlingi]	ribose degradation, produces of ribose 5-phosphate
Mdes016368	S-formylglutathione hydrolase [Pseudomonas sp. URMO17WK12:I11]	foraldehyde metabolism, involved in the detoxification of formaldehyde
Mdes007327	S-formylglutathione hydrolase, putative [Aedes aegypti]	foraldehyde metabolism, involved in the detoxification of formaldehyde
Mdes013945	glycerophosphodiester phosphodiesterase 1 [Bactrocera dorsalis]	glycerol metabolism, converts 1-(sn-glycero-3-phospho)-1D-myo-inositol into myo-inositol + sn-glycerol 3-phosphate
Mdes000465	glycerol-3-phosphate acyltransferase [Aedes aegypti]	glycerol metabolism, converts glycerol 3-phosphate to glycerone phosphate
Mdes000877	glycerol-3-phosphate dehydrogenase [Drosophila kanekoi]	glycerol metabolism, converts glycerol 3-phosphate to glycerone phosphate
Mdes003130	glycerol-3-phosphate dehydrogenase, mitochondrial-like [Apis florea]	glycerol metabolism, converts glycerol 3-phosphate to glycerone phosphate
Mdes014183	glycerol kinase [Aedes aegypti]	glycerol metabolism, converts glycerol to glycerol 3-phosphate for metabolism, key regulator of glyerol update and metabolism
Mdes012079	glycerol kinase [Aedes aegypti]	glycerol metabolism, converts glycerol to glycerol 3-phosphate for metabolism, key regulator of glyerol update and metabolism
Mdes002009	glycerol kinase [Culex quinquefasciatus]	glycerol metabolism, converts glycerol to glycerol 3-phosphate for metabolism, key regulator of glyerol update and metabolism
Mdes005662	N-acylneuraminate cytidylyltransferase [Bactrocera cucurbitae]	lipopolysaccharide biosynthesis, catalyzes the activation of N-acetylneuraminic acid (NeuNAc) to cytidine 5'-monophosphate N-acetylneuraminic acid (CMP-NeuNAc), a substrate required for the addition of sialic acid
Mdes004590	sialic acid synthase-like [Ceratitis capitata]	lipopolysaccharide biosynthesis, produces N-acetylneuraminic acid (Neu5Ac) and 2-keto-3-deoxy-D-glycero-D-galacto-nononic acid
Mdes016710	dTDP-glucose 4,6-dehydratase [Pantoea dispersa]	lipopolysaccharide synthesis, catalyzes the dehydration of dTDP-D-glucose to form dTDP-6-deoxy-D-xylo-4-hexulose via a three-step process involving oxidation, dehydration and reduction
Mdes016621	dTDP-glucose 4,6-dehydratase [Pseudomonas chlororaphis]	lipopolysaccharide synthesis, catalyzes the dehydration of dTDP-D-glucose to form dTDP-6-deoxy-D-xylo-4-hexulose via a three-step process involving oxidation, dehydration and reduction
Mdes016562	dTDP-glucose 4,6-dehydratase [Pseudomonas putida]	lipopolysaccharide synthesis, catalyzes the dehydration of dTDP-D-glucose to form dTDP-6-deoxy-D-xylo-4-hexulose via a three-step process involving oxidation, dehydration and reduction
Mdes004791	molybdenum cofactor biosynthesis protein 1-like isoform X1 [Ceratitis capitata]	molybdenum cofactor biosynthesis, synthesizes molybdenum cofactor (MoCo) from precursor Z (now known as cyclic pyranopterin monophosphate)
Mdes016795	molybdenum cofactor biosynthesis protein C [Pseudomonas]	molybdenum cofactor biosynthesis, synthesizes molybdenum cofactor (MoCo) from precursor Z (now known as cyclic pyranopterin monophosphate)
Mdes003799	molybdenum cofactor synthesis protein cinnamon-like [Musca domestica]	molybdenum cofactor biosynthesis, synthesizes molybdenum cofactor (MoCo) from precursor Z (now known as cyclic pyranopterin monophosphate)
Mdes003504	molybdopterin (cofactors) synthase large subunit, putative [Aedes aegypti]	molybdenum cofactor biosynthesis, synthesizes molybdenum cofactor (MoCo) from precursor Z (now known as cyclic pyranopterin monophosphate)
Mdes012655	glucose-fructose oxidoreductase domain-containing protein 1-like [Musca domestica]	oxidoreductase, specific function unknown
Mdes008596	rotamase [Aedes aegypti]	accelerates the folding of proteins by catalyzing the cis-trans isomerization of proline imidic peptide bonds in oligopeptides
Mdes008590	rotamase [Aedes aegypti]	accelerates the folding of proteins by catalyzing the cis-trans isomerization of proline imidic peptide bonds in oligopeptides
Mdes009034	4-Hydroxybutyrate CoA-transferase, putative [Aedes aegypti]	acetyl CoA metabolsim, catalyzes the formation of 4-hydroxybutyryl-CoA from 4-hydroxybutyrate and acetyl-CoA
Mdes000744	saccharopine dehydrogenase domain-containing protein [Aedes aegypti]	catalyzing the condensation of l-alpha-aminoadipate-delta-semialdehyde with l-glutamate to produce saccharopineá
Mdes009881	multicopper oxidase [Culex quinquefasciatus]	polyol metabolism, isárequired for synthesis of phosphatidylinositol and polyphosphoinositides
Mdes001191	vitellogenin [Athalia rosae]	nutrient storage
Mdes002310	vitellogenin [Culex quinquefasciatus]	nutrient storage
Mdes011855	vitellogenin, putative [Aedes aegypti]	nutrient storage
Mdes006509	Vitellogenin-1-like [Ceratitis capitata]	nutrient storage
Mdes011031	vitellogenin-1-like [Ceratitis capitata]	nutrient storage
Mdes008470	vitellogenin-1-like [Ceratitis capitata]	nutrient storage
Mdes017050	hexamerin 2 [Anopheles gambiae]	nutrient storage, serve as a store of amino acids for synthesis of proteins in adult insects
Mdes013072	hexamerin 2 beta [Aedes aegypti]	nutrient storage, serve as a store of amino acids for synthesis of proteins in adult insects
Mdes010511	larval serum protein 2 [Culex quinquefasciatus]	nutrient storage, serve as a store of amino acids for synthesis of proteins in adult insects
Mdes010417	MOSC domain-containing protein 2, mitochondrial-like [Apis mellifera]	oxidoreductase, specific function unknown
Mdes012501	MOXD1 homolog 1-like [Musca domestica]	oxidoreductase, specific function unknown
Mdes003411	epimerase family protein SDR39U1-like isoform X1 [Musca domestica]	oxidoreductase, specific function unknown
Mdes014572	fad nad binding oxidoreductases [Aedes aegypti]	oxidoreductase, specific function unknown
Mdes013136	FAD-dependent oxidoreductase domain-containing protein 1-like [Musca domestica]	oxidoreductase, specific function unknown
Mdes017274	oxidoreductase [Pseudomonas sp. SHC52]	oxidoreductase, specific function unknown
Mdes002455	oxidoreductase TM_0325-like [Ceratitis capitata]	oxidoreductase, specific function unknown
Mdes007677	zinc binding dehydrogenase [Aedes aegypti]	oxidoreductase, specific function unknown
	Proteins Involved in Redox and Detoxification
		Cytochrome P450s
Mdes004555	cytochrome P450 4aa1-like [Ceratitis capitata]	involved in the metabolism of insect hormones, endogenous toxic compounds, and synthetic insecticides
Mdes000243	cytochrome P450 [Aedes aegypti]	involved in the metabolism of insect hormones, endogenous toxic compounds, and synthetic insecticides
Mdes001654	cytochrome P450 [Aedes aegypti]	involved in the metabolism of insect hormones, endogenous toxic compounds, and synthetic insecticides
Mdes002112	cytochrome P450 [Aedes aegypti]	involved in the metabolism of insect hormones, endogenous toxic compounds, and synthetic insecticides
Mdes002716	cytochrome P450 [Aedes aegypti]	involved in the metabolism of insect hormones, endogenous toxic compounds, and synthetic insecticides
Mdes013240	cytochrome P450 [Aedes aegypti]	involved in the metabolism of insect hormones, endogenous toxic compounds, and synthetic insecticides
Mdes015165	cytochrome P450 [Aedes aegypti]	involved in the metabolism of insect hormones, endogenous toxic compounds, and synthetic insecticides
Mdes015166	cytochrome P450 [Aedes aegypti]	involved in the metabolism of insect hormones, endogenous toxic compounds, and synthetic insecticides
Mdes003015	cytochrome P450 [Aedes aegypti]	involved in the metabolism of insect hormones, endogenous toxic compounds, and synthetic insecticides
Mdes006288	cytochrome P450 [Culex quinquefasciatus]	involved in the metabolism of insect hormones, endogenous toxic compounds, and synthetic insecticides
Mdes011067	cytochrome P450 [Aedes aegypti]	involved in the metabolism of insect hormones, endogenous toxic compounds, and synthetic insecticides
Mdes014885	cytochrome P450 [Aedes aegypti]	involved in the metabolism of insect hormones, endogenous toxic compounds, and synthetic insecticides
Mdes007238	cytochrome P450 [Aedes aegypti]	involved in the metabolism of insect hormones, endogenous toxic compounds, and synthetic insecticides
Mdes007346	cytochrome P450 [Aedes aegypti]	involved in the metabolism of insect hormones, endogenous toxic compounds, and synthetic insecticides
Mdes010404	cytochrome P450 [Aedes aegypti]	involved in the metabolism of insect hormones, endogenous toxic compounds, and synthetic insecticides
Mdes010406	cytochrome P450 [Aedes aegypti]	involved in the metabolism of insect hormones, endogenous toxic compounds, and synthetic insecticides
Mdes001521	cytochrome P450 [Aedes aegypti]	involved in the metabolism of insect hormones, endogenous toxic compounds, and synthetic insecticides
Mdes010669	cytochrome P450 [Aedes aegypti]	involved in the metabolism of insect hormones, endogenous toxic compounds, and synthetic insecticides
Mdes003766	cytochrome P450 [Anopheles darlingi]	involved in the metabolism of insect hormones, endogenous toxic compounds, and synthetic insecticides
Mdes007962	cytochrome P450 [Anopheles darlingi]	involved in the metabolism of insect hormones, endogenous toxic compounds, and synthetic insecticides
Mdes010393	cytochrome P450 [Anopheles gambiae str. PEST]	involved in the metabolism of insect hormones, endogenous toxic compounds, and synthetic insecticides
Mdes016109	cytochrome P450 [Calliphora stygia]	involved in the metabolism of insect hormones, endogenous toxic compounds, and synthetic insecticides
Mdes005656	cytochrome P450 [Culex pipiens pallens]	involved in the metabolism of insect hormones, endogenous toxic compounds, and synthetic insecticides
Mdes011859	cytochrome P450 [Culex quinquefasciatus]	involved in the metabolism of insect hormones, endogenous toxic compounds, and synthetic insecticides
Mdes007746	cytochrome P450 [Culex quinquefasciatus]	involved in the metabolism of insect hormones, endogenous toxic compounds, and synthetic insecticides
Mdes003231	cytochrome P450 [Mayetiola destructor]	involved in the metabolism of insect hormones, endogenous toxic compounds, and synthetic insecticides
Mdes006168	cytochrome P450 [Mayetiola destructor]	involved in the metabolism of insect hormones, endogenous toxic compounds, and synthetic insecticides
Mdes009232	cytochrome P450 [Mayetiola destructor]	involved in the metabolism of insect hormones, endogenous toxic compounds, and synthetic insecticides
Mdes009247	cytochrome P450 [Mayetiola destructor]	involved in the metabolism of insect hormones, endogenous toxic compounds, and synthetic insecticides
Mdes011534	cytochrome P450 [Mayetiola destructor]	involved in the metabolism of insect hormones, endogenous toxic compounds, and synthetic insecticides
Mdes014306	cytochrome P450 [Mayetiola destructor]	involved in the metabolism of insect hormones, endogenous toxic compounds, and synthetic insecticides
Mdes008006	cytochrome P450 [Mayetiola destructor]	involved in the metabolism of insect hormones, endogenous toxic compounds, and synthetic insecticides
Mdes013128	cytochrome P450 [Mayetiola destructor]	involved in the metabolism of insect hormones, endogenous toxic compounds, and synthetic insecticides
Mdes013667	cytochrome P450 [Mayetiola destructor]	involved in the metabolism of insect hormones, endogenous toxic compounds, and synthetic insecticides
Mdes003805	cytochrome P450 1A1 [Culex quinquefasciatus]	involved in the metabolism of insect hormones, endogenous toxic compounds, and synthetic insecticides
Mdes003064	cytochrome P450 301a1, mitochondrial [Bactrocera cucurbitae]	involved in the metabolism of insect hormones, endogenous toxic compounds, and synthetic insecticides
Mdes006975	cytochrome P450 304a1-like [Musca domestica]	involved in the metabolism of insect hormones, endogenous toxic compounds, and synthetic insecticides
Mdes011353	cytochrome P450 315a1, mitochondrial-like [Ceratitis capitata]	involved in the metabolism of insect hormones, endogenous toxic compounds, and synthetic insecticides
Mdes016980	cytochrome P450 4A10 [Anopheles sinensis]	involved in the metabolism of insect hormones, endogenous toxic compounds, and synthetic insecticides
Mdes011837	cytochrome P450 4c3-like [Musca domestica]	involved in the metabolism of insect hormones, endogenous toxic compounds, and synthetic insecticides
Mdes003028	cytochrome P450 4e3-like [Diaphorina citri]	involved in the metabolism of insect hormones, endogenous toxic compounds, and synthetic insecticides
Mdes003297	cytochrome P450 4g15 [Anopheles sinensis]	involved in the metabolism of insect hormones, endogenous toxic compounds, and synthetic insecticides
Mdes016216	cytochrome P450 4V3 [Culex quinquefasciatus]	involved in the metabolism of insect hormones, endogenous toxic compounds, and synthetic insecticides
Mdes016238	cytochrome P450 4V3 [Culex quinquefasciatus]	involved in the metabolism of insect hormones, endogenous toxic compounds, and synthetic insecticides
Mdes010611	cytochrome P450 6a8 [Anopheles darlingi]	involved in the metabolism of insect hormones, endogenous toxic compounds, and synthetic insecticides
Mdes002909	cytochrome P450 6B1 [Culex quinquefasciatus]	involved in the metabolism of insect hormones, endogenous toxic compounds, and synthetic insecticides
Mdes003623	cytochrome P450 6B1 [Culex quinquefasciatus]	involved in the metabolism of insect hormones, endogenous toxic compounds, and synthetic insecticides
Mdes016556	cytochrome P450 6g2-like [Ceratitis capitata]	involved in the metabolism of insect hormones, endogenous toxic compounds, and synthetic insecticides
Mdes014206	cytochrome P450 6j1 [Culex quinquefasciatus]	involved in the metabolism of insect hormones, endogenous toxic compounds, and synthetic insecticides
Mdes003637	cytochrome P450 9b2 [Anopheles darlingi]	involved in the metabolism of insect hormones, endogenous toxic compounds, and synthetic insecticides
Mdes003804	cytochrome P450 9b2 [Anopheles darlingi]	involved in the metabolism of insect hormones, endogenous toxic compounds, and synthetic insecticides
Mdes014138	cytochrome P450 9e2-like [Solenopsis invicta]	involved in the metabolism of insect hormones, endogenous toxic compounds, and synthetic insecticides
Mdes006526	cytochrome P450 9f2 [Bactrocera dorsalis]	involved in the metabolism of insect hormones, endogenous toxic compounds, and synthetic insecticides
Mdes006899	cytochrome P450 9J10, partial [Aedes aegypti]	involved in the metabolism of insect hormones, endogenous toxic compounds, and synthetic insecticides
Mdes010177	cytochrome P450 CYP6N3v3 [Aedes albopictus]	involved in the metabolism of insect hormones, endogenous toxic compounds, and synthetic insecticides
Mdes005103	cytochrome P450 reductase, isoform A [Drosophila melanogaster]	involved in the metabolism of insect hormones, endogenous toxic compounds, and synthetic insecticides
		Glutathione transferases
Mdes003866	delta GST [Mayetiola destructor]	conjugation of reduced glutathione to a wide number of exogenous and endogenous hydrophobic electrophiles
Mdes005306	delta GST [Mayetiola destructor]	conjugation of reduced glutathione to a wide number of exogenous and endogenous hydrophobic electrophiles
Mdes012961	sigma GST [Mayetiola destructor]	conjugation of reduced glutathione to a wide number of exogenous and endogenous hydrophobic electrophiles
Mdes002460	glutathione S-transferase [Drosophila grimshawi]	conjugation of reduced glutathione to a wide number of exogenous and endogenous hydrophobic electrophiles
Mdes008690	glutathione S-transferase [Mayetiola destructor]	conjugation of reduced glutathione to a wide number of exogenous and endogenous hydrophobic electrophiles
Mdes008691	glutathione S-transferase [Mayetiola destructor]	conjugation of reduced glutathione to a wide number of exogenous and endogenous hydrophobic electrophiles
Mdes008684	glutathione S-transferase 1, isoform C-like [Musca domestica]	conjugation of reduced glutathione to a wide number of exogenous and endogenous hydrophobic electrophiles
Mdes017173	glutathione S-transferase 1-1-like isoform X2 [Ceratitis capitata]	conjugation of reduced glutathione to a wide number of exogenous and endogenous hydrophobic electrophiles
Mdes008687	glutathione S-transferase 1-like [Ceratitis capitata]	conjugation of reduced glutathione to a wide number of exogenous and endogenous hydrophobic electrophiles
Mdes003972	glutathione S-transferase C-terminal domain-containing protein homolog [Bactrocera dorsalis]	conjugation of reduced glutathione to a wide number of exogenous and endogenous hydrophobic electrophiles
Mdes011039	glutathione S-transferase-like protein [Phlebotomus papatasi]	conjugation of reduced glutathione to a wide number of exogenous and endogenous hydrophobic electrophiles
Mdes010581	glutathione-S-transferase theta, gst [Culex quinquefasciatus]	conjugation of reduced glutathione to a wide number of exogenous and endogenous hydrophobic electrophiles
		Peroxidases
Mdes003726	phospholipid glutathione peroxidase [Mayetiola destructor]	protects cells against membrane lipid peroxidation and cell death
Mdes000915	chorion peroxidase [Drosophila willistoni]	catalyzes chorion protein cross-linking through dityrosine formation and phenol oxidase-catalyzed chorion melanization
Mdes015490	chorion peroxidase, putative [Daphnia pulex]	catalyzes chorion protein cross-linking through dityrosine formation and phenol oxidase-catalyzed chorion melanization
Mdes009520	chorion peroxidase-like [Musca domestica]	catalyzes chorion protein cross-linking through dityrosine formation and phenol oxidase-catalyzed chorion melanization
Mdes001646	chorion peroxidase-like isoform X1 [Anopheles gambiae str. PEST]	catalyzes chorion protein cross-linking through dityrosine formation and phenol oxidase-catalyzed chorion melanization
Mdes012008	chorion peroxidase [Aedes aegypti]	catalyzes chorion protein cross-linking through dityrosine formation and phenol oxidase-catalyzed chorion melanization
Mdes001004	chorion peroxidase [Aedes aegypti]	catalyzes chorion protein cross-linking through dityrosine formation and phenol oxidase-catalyzed chorion melanization
Mdes015930	peroxidase [Anopheles darlingi]	removes hydrogen peroxide
Mdes013985	peroxidase-like [Danaus plexippus]	removes hydrogen peroxide
Mdes000214	Peroxidase like protein [Acyrthosiphon pisum]	removes hydrogen peroxide
Mdes004254	peroxidasin [Aedes aegypti]	participates in hydrogen peroxide metabolism associated with extracellular matrix formation
		others
Mdes016996	catalase [Pantoea dispersa]	protects cells from the toxic effects of hydrogen peroxide
Mdes017123	catalase [Pseudomonas]	protects cells from the toxic effects of hydrogen peroxide
Mdes010440	glutaredoxin [Papilio xuthus]	reduces low molecular weight disulfides and proteins
Mdes005203	glutaredoxin, grx [Aedes aegypti]	reduces low molecular weight disulfides and proteins
Mdes003413	peroxiredoxin [Lutzomyia longipalpis]	involved in redox regulation of the cell
Mdes003451	peroxiredoxin 1-like [Bombus impatiens]	involved in redox regulation of the cell
Mdes006411	peroxiredoxin-6 [Cerapachys biroi]	involved in redox regulation of the cell
Mdes000900	phenoloxidase subunit A3-like [Anopheles darlingi]	functions in the formation of pigments such as melanins and other polyphenolic compounds
Mdes009348	phenoloxidase 2 [Bactrocera dorsalis]	a copper-containing oxidase that functions in the formation of pigments
Mdes000064	phenoloxidase subunit A3-like [Ceratitis capitata]	a copper-containing oxidase that functions in the formation of pigments such as melanins and other polyphenolic compounds
Mdes004869	selenoprotein, 15 kD [Anopheles sinensis]	involved in redox reactions associated with the formation of disulfide bonds
Mdes005659	Cu/Zn superoxide dismutase [Culex quinquefasciatus]	destroys radicals which are normally produced within the cells and which are toxic to biological systems
Mdes011377	superoxide dismutase [Culex quinquefasciatus]	destroys radicals which are normally produced within the cells and which are toxic to biological systems
Mdes008412	mitochondrial Mn-containing superoxide dismutase [Mayetiola destructor]	destroys radicals which are normally produced within the cells and which are toxic to biological systems
Mdes016387	thioredoxin reductase [Aedes aegypti]	removal of superoxide radicals
Mdes005210	thioredoxin reductase 1, mitochondrial isoform X2 [Bactrocera dorsalis]	removal of superoxide radicals
Mdes009168	thioredoxin 2, mitochondrial [Bactrocera dorsalis]	cell redox homeostasis, plays an important role in the regulation of mitochondrial membrane potential
Mdes005804	thioredoxin-like protein 1-like [Musca domestica]	cell redox homeostasis, plays an important role in the regulation of mitochondrial membrane potential
	Structural Proteins and Proteins Involved in Cell Adhesion
		cytoskeleton component
Mdes002894	actin [Aedes aegypti]	forms microfilaments, participates in many cellular processes such as participates in many important cellular processes, including muscle contraction, cell motility, cell division and cytokinesis,
Mdes006571	actin [Anopheles gambiae str. PEST]	forms microfilaments, participates in many cellular processes such as participates in many important cellular processes, including muscle contraction, cell motility, cell division and cytokinesis,
Mdes016411	actin [Coptotermes formosanus]	forms microfilaments, participates in many cellular processes such as participates in many important cellular processes, including muscle contraction, cell motility, cell division and cytokinesis,
Mdes007115	actin [Culex quinquefasciatus]	forms microfilaments, participates in many cellular processes such as participates in many important cellular processes, including muscle contraction, cell motility, cell division and cytokinesis,
Mdes002977	actin [Dendroctonus ponderosae]	forms microfilaments, participates in many cellular processes such as participates in many important cellular processes, including muscle contraction, cell motility, cell division and cytokinesis,
Mdes016052	actin [Mayetiola destructor]	forms microfilaments, participates in many cellular processes such as participates in many important cellular processes, including muscle contraction, cell motility, cell division and cytokinesis,
Mdes000529	actin 57B [Drosophila melanogaster]	forms microfilaments, participates in many cellular processes such as participates in many important cellular processes, including muscle contraction, cell motility, cell division and cytokinesis,
Mdes011542	actin 5C, isoform B [Drosophila melanogaster]	forms microfilaments, participates in many cellular processes such as participates in many important cellular processes, including muscle contraction, cell motility, cell division and cytokinesis,
Mdes010521	actin binding protein [Culex quinquefasciatus]	binds to actin monomers and filaments
Mdes010013	actin binding protein, putative [Aedes aegypti]	binds to actin monomers and filaments
Mdes000395	actin-binding LIM protein 1-like [Musca domestica]	acts as a scaffold protein
Mdes015464	actin-related protein 2/3 complex subunit 1A [Anopheles darlingi]	component of the Arp2/3 complex which is involved in regulation of actin polymerization and together with an activating nucleation-promoting factor (NPF) mediates the formation of branched actin networks
Mdes015476	actin-related protein 2/3 complex subunit 1A [Anopheles darlingi]	component of the Arp2/3 complex which is involved in regulation of actin polymerization and together with an activating nucleation-promoting factor (NPF) mediates the formation of branched actin networks
Mdes007680	actin-related protein 2/3 complex subunit 1A [Bactrocera cucurbitae]	component of the Arp2/3 complex which is involved in regulation of actin polymerization and together with an activating nucleation-promoting factor (NPF) mediates the formation of branched actin networks
Mdes009026	actin-related protein 2/3 complex subunit 2-like [Ceratitis capitata]	component of the Arp2/3 complex which is involved in regulation of actin polymerization and together with an activating nucleation-promoting factor (NPF) mediates the formation of branched actin networks
Mdes003380	actin-related protein 2-like isoform X1 [Musca domestica]	functions as ATP-binding component of the Arp2/3 complex which is involved in regulation of actin polymerization and together with an activating nucleation-promoting factor (NPF) mediates the formation of branched actin networks
Mdes000492	actin-related protein 3 [Acyrthosiphon pisum]	functions as ATP-binding component of the Arp2/3 complex which is involved in regulation of actin polymerization and together with an activating nucleation-promoting factor (NPF) mediates the formation of branched actin networks
Mdes009114	actin-related protein 5-like [Apis dorsata]	chromatin structure, core component of the chromatin remodeling INO80 complex which is involved in transcriptional regulation, DNA replication and probably DNA repair
Mdes010266	coronin-6 isoform X1 [Bactrocera cucurbitae]	actin filament binding
Mdes014984	advillin [Culex quinquefasciatus]	a Ca2+-regulated actin-binding protein, functions in the morphogenesis of neuronal cells which form ganglia
Mdes015463	advillin [Culex quinquefasciatus]	a Ca2+-regulated actin-binding protein, functions in the morphogenesis of neuronal cells which form ganglia
Mdes015475	advillin [Culex quinquefasciatus]	a Ca2+-regulated actin-binding protein, functions in the morphogenesis of neuronal cells which form ganglia
Mdes000914	afadin [Aedes aegypti]	actin binding, plays roles in cell adhesion
Mdes004329	beta-actin [Aphis gossypii]	forms microfilaments, participates in many cellular processes such as participates in many important cellular processes, including muscle contraction, cell motility, cell division and cytokinesis,
Mdes014730	F-actin-capping protein subunit beta-like isoform X1 [Apis dorsata]	a role in the regulation of cell morphology and cytoskeletal organization
Mdes015129	alpha-actinin, sarcomeric isoform X3 [Bactrocera cucurbitae]	an F-actin cross-linking protein that anchors actin to a variety of intracellular structures
Mdes006137	mical [Aedes aegypti]	promotes depolymerization of F-actin by mediating oxidation of specific methionine residues on actin
Mdes016229	Arp11 [Anopheles darlingi]	actin-related protein Arp11, a component of dynactin complex
Mdes002472	beta chain spectrin [Aedes aegypti]	actin binding, interacts with calmodulin in a calcium-dependent manner and is thus candidate for the calcium-dependent movement of the cytoskeleton at the membrane) [Aedes aegypti] gi|108877982|gb|EAT42207.1| AAEL006242-PA
Mdes006620	beta chain spectrin [Anopheles darlingi]	actin binding, interacts with calmodulin in a calcium-dependent manner and is thus candidate for the calcium-dependent movement of the cytoskeleton at the membrane) [Aedes aegypti] gi|108877982|gb|EAT42207.1| AAEL006242-PA
Mdes014084	calponin/transgelin [Anopheles darlingi]	stabilizes and organizes actin cytoskeleton
Mdes010738	cappuccino isoform X1 [Aedes aegypti]	actin binding, acts as an actin nucleation factor and promotes assembly of actin filaments together with spir
Mdes001519	phosphatase and actin regulator 1 [Camponotus floridanus]	actin binding, plays a role in the reorganization of the actin cytoskeleton and in formation of actin stress fibers
Mdes009196	plastin-3-like isoform X2 [Ceratitis capitata]	an actin-bundling protein
Mdes004490	profilin [Aedes aegypti]	an actin binding protein
Mdes011947	protein enabled-like [Drosophila melanogaster]	an actin-associated protein involved in a range of processes dependent on cytoskeleton remodeling and cell polarity such as axon guidance and lamellipodial and filopodial dynamics in migrating cells
Mdes007485	CDC42 small effector protein homolog [Culex quinquefasciatus]	involved in the organization of the actin cytoskeleton by acting downstream of CDC42, inducing actin filament assembly
Mdes010396	diaphanous-like [Ceratitis capitata]	required for the assembly of F-actin structures, a Rho-dependent manner to recruit PFY1 to the membrane
Mdes012705	disheveled-associated activator of morphogenesis 2 [Culex quinquefasciatus]	participates in actin cytoskeleton organization
Mdes000328	filamin-C [Harpegnathos saltator]	functions as a large actin-cross-linking protein
Mdes006299	filamin-C isoform X1 [Bactrocera cucurbitae]	functions as a large actin-cross-linking protein
Mdes000315	muscle-specific protein 20 isoform X2 [Tribolium castaneum]	actin binding, musle protein
Mdes004814	tropomodulin isoform X4 [Bactrocera cucurbitae]	maintains the length and dynamics of the actin filament by blocking the elongation and depolymerization of the actin filaments at the pointed end
Mdes003143	Troponin C, isoform 1 [Camponotus floridanus]	a component of troponin that confers calcium-sensitivity to striated muscle actomyosin
Mdes011802	troponin C, isoform 3-like [Ceratitis capitata]	a component of troponin that confers calcium-sensitivity to striated muscle actomyosin
Mdes005343	troponin C-akin-1 protein-like isoform X1 [Ceratitis capitata]	a component of troponin that confers calcium-sensitivity to striated muscle actomyosin
Mdes006799	troponin I isoform X15 [Bactrocera cucurbitae]	a component of troponin that confers calcium-sensitivity to striated muscle actomyosin
Mdes009201	troponin T isoform 1 [Anopheles gambiae str. PEST]	a component of troponin that confers calcium-sensitivity to striated muscle actomyosin
Mdes008570	swiprosin 1 [Aedes aegypti]	an actin regulator
Mdes009244	singed-like [Musca domestica]	actin binding, organizes filamentous actin into bundles with a minimum of 4.1:1 actin/fascin ratio
Mdes010463	sprint-like isoform X1 [Musca domestica]	an actin-binding protein with multiple roles in different cell types
Mdes010020	sarcoglycan alpha, isoform C [Ceratitis capitata]	forms a link between the F-actin cytoskeleton and the extracellular matrix
Mdes004246	flightin [Bactrocera dorsalis]	myosin rod binding protein, involved in the regulation of flight muscles contraction, possibly by modulating actin-myosin interaction
Mdes016471	forked protein [Aedes aegypti]	component of 200-300-microm-long actin fiber bundles that are present transiently during pupal development
Mdes008709	KN motif and ankyrin repeat domain-containing protein 1-like, partial [Apis mellifera]	functions in cytoskeleton formation by regulating actin polymerization
Mdes007716	myosin [Anopheles darlingi]	actin binding protein, coordinates the interaction between the actin and microtubule cytoskeleton
Mdes012601	myosin heavy chain 95F isoform X4 [Bactrocera cucurbitae]	actin binding protein, coordinates the interaction between the actin and microtubule cytoskeleton
Mdes012708	myosin heavy chain 95F-like [Metaseiulus occidentalis]	actin binding protein, coordinates the interaction between the actin and microtubule cytoskeleton
Mdes013292	myosin heavy chain 95F-like isoform X4 [Musca domestica]	actin binding protein, coordinates the interaction between the actin and microtubule cytoskeleton
Mdes006051	myosin heavy chain kinase B-like [Ceratitis capitata]	participates in the regulation of myosin assembly into the cytoskeleton
Mdes007564	myosin heavy chain, non-muscle [Bactrocera cucurbitae]	actin binding protein, coordinates the interaction between the actin and microtubule cytoskeleton
Mdes003717	myosin i [Culex quinquefasciatus]	actin binding protein, coordinates the interaction between the actin and microtubule cytoskeleton
Mdes008424	myosin iii [Aedes aegypti]	actin binding protein, coordinates the interaction between the actin and microtubule cytoskeleton
Mdes000061	myosin light chain 2 [Drosophila melanogaster]	regulates muscle contraction
Mdes000060	Myosin light chain 2 [Drosophila melanogaster]	regulates muscle contraction
Mdes008504	myosin light chain alkali-like [Nasonia vitripennis]	component of muscle myosin complex
Mdes002781	myosin vi [Aedes aegypti]	actin binding protein, coordinates the interaction between the actin and microtubule cytoskeleton
Mdes013519	myosin vi [Anopheles darlingi]	actin binding protein, coordinates the interaction between the actin and microtubule cytoskeleton
Mdes012258	myosin vi [Culex quinquefasciatus]	actin binding protein, coordinates the interaction between the actin and microtubule cytoskeleton
Mdes006863	myosin x [Aedes aegypti]	actin binding protein, coordinates the interaction between the actin and microtubule cytoskeleton
Mdes006888	myosin-11 isoform X3 [Bactrocera cucurbitae]	actin binding protein, coordinates the interaction between the actin and microtubule cytoskeleton
Mdes002948	myosin-2 essential light chain isoform X1 [Bactrocera cucurbitae]	actin binding protein, coordinates the interaction between the actin and microtubule cytoskeleton
Mdes010353	myosin-2 heavy chain-like isoform X7 [Ceratitis capitata]	actin binding protein, coordinates the interaction between the actin and microtubule cytoskeleton
Mdes012769	myosin-9 isoform X1 [Bactrocera cucurbitae]	actin binding protein, coordinates the interaction between the actin and microtubule cytoskeleton
Mdes004783	myosin-I heavy chain isoform X1 [Apis mellifera]	actin binding protein, coordinates the interaction between the actin and microtubule cytoskeleton
Mdes013225	myosin-rhogap protein, myr [Anopheles darlingi]	component of muscle myosin complex
Mdes010761	myosin-Va [Culex quinquefasciatus]	actin binding protein, coordinates the interaction between the actin and microtubule cytoskeleton
Mdes007628	myosin-VIIa [Culex quinquefasciatus]	actin binding protein, coordinates the interaction between the actin and microtubule cytoskeleton
Mdes014815	myosin-VIIa [Drosophila melanogaster]	actin binding protein, coordinates the interaction between the actin and microtubule cytoskeleton
Mdes013213	kelch-like protein 5-like [Musca domestica]	actin binding
Mdes009318	kelch-like protein 5-like [Musca domestica]	acting binding
Mdes000802	unconventional myosin-Ib-like [Ceratitis capitata]	involved in directing the movement of organelles along actin filaments
Mdes009655	unconventional myosin-VIIa [Bactrocera dorsalis]	involved in directing the movement of organelles along actin filaments
Mdes002282	unconventional myosin-XV [Bactrocera dorsalis]	involved in directing the movement of organelles along actin filaments
Mdes003666	paramyosin, putative [Aedes aegypti]	a major structural component of many thick filaments in invertebrate musles
Mdes005530	paramyosin, putative [Aedes aegypti]	a major structural component of many thick filaments in invertebrate musles
Mdes010208	paramyosin, putative [Aedes aegypti]	a major structural component of many thick filaments in invertebrate musles
Mdes000626	Paramyosin, short form [Cerapachys biroi]	a major structural component of many thick filaments in invertebrate musles
Mdes003692	Tropomyosin [Zootermopsis nevadensis]	maintains the length and dynamics of the actin filament by blocking the elongation and depolymerization of the actin filaments at the pointed end
Mdes014925	tropomyosin, putative [Aedes aegypti]	maintains the length and dynamics of the actin filament by blocking the elongation and depolymerization of the actin filaments at the pointed end
Mdes003690	tropomyosin-1, isoforms 9A/A/B-like isoform X31 [Apis dorsata]	maintains the length and dynamics of the actin filament by blocking the elongation and depolymerization of the actin filaments at the pointed end
Mdes003687	tropomyosin-2 [Bactrocera cucurbitae]	maintains the length and dynamics of the actin filament by blocking the elongation and depolymerization of the actin filaments at the pointed end
Mdes001618	alpha-tubulin [Cochliomyia hominivorax]	the major constituent of microtubules
Mdes001617	alpha-tubulin 1 [Monochamus alternatus]	the major constituent of microtubules
Mdes007568	tubulin beta chain [Aedes aegypti]	the major constituent of microtubules
Mdes004924	tubulin beta-1 chain [Zootermopsis nevadensis]	the major constituent of microtubules
Mdes002209	tubulin gamma-1 chain-like [Ceratitis capitata]	the major constituent of microtubules
Mdes017264	tubulin gamma-1 chain-like [Ceratitis capitata]	the major constituent of microtubules
Mdes010546	gamma-tubulin complex component 2 homolog [Musca domestica]	participates in mcirotubule nucleation at the centrosome
Mdes010545	gamma-tubulin complex component 2 homolog isoform X2 [Ceratitis capitata]	participates in mcirotubule nucleation at the centrosome
Mdes006878	gamma-tubulin complex component 3 homolog [Musca domestica]	participates in mcirotubule nucleation at the centrosome
Mdes004958	gamma-tubulin complex component 4 (gcp-4) [Aedes aegypti]	participates in mcirotubule nucleation at the centrosome
Mdes014067	cornetto [Culex quinquefasciatus]	tubulin binding and assembly
Mdes004529	axonemal dynein intermediate chain polypeptide [Culex quinquefasciatus]	microtubule binding, plays a role in flagellar mobility
Mdes001163	microtubule-actin cross-linking factor 1-like isoform X1 [Musca domestica]	a role in cross-linking actin to other cytoskeletal proteins and also binds to microtubules
Mdes004369	microtubule-associated protein futsch-like [Aedes aegypti]	necessary for dendritic and axonal organization and growth at the neuromuscular junction through the regulation of the synaptic microtubule cytoskeleton
Mdes008502	microtubule-associated protein tau, promotes microtubule assembly and stability, and might be involved in the establishment and maintenance of neuronal polarity [Bactrocera dorsalis]	promotes microtubule assembly and stability, and might be involved in the establishment and maintenance of neuronal polarity
Mdes008835	restin [Culex quinquefasciatus]	binds to the plus end of microtubules and regulates the dynamics of the microtubule cytoskeleton
Mdes003405	tektin-3-like [Musca domestica]	structural component of ciliary and flagellar microtubules
Mdes004690	tektin-4 [Bactrocera cucurbitae]	structural component of ciliary and flagellar microtubules
Mdes004691	tektin-4 [Bactrocera cucurbitae]	structural component of ciliary and flagellar microtubules
Mdes003493	tensin [Aedes aegypti]	binds to actin filaments and contains a phosphotyrosine-binding (PTB) domain, which interacts with the cytoplasmic tails of beta integrin
Mdes001503	titin isoform X1 [Bactrocera cucurbitae]	as a molecular spring which is responsible for the passive elasticity of muscle
Mdes017235	titin, putative [Pediculus humanus corporis]	as a molecular spring which is responsible for the passive elasticity of muscle
Mdes000990	titin-like isoform X12 [Ceratitis capitata]	as a molecular spring which is responsible for the passive elasticity of muscle
Mdes000991	titin-like, partial [Bactrocera cucurbitae]	as a molecular spring which is responsible for the passive elasticity of muscle
Mdes016676	type II collagen, putative [Anopheles sinensis]	extracellular matrix structural component
Mdes000922	collagen alpha chain CG42342-like [Musca domestica]	extracellular matrix structural component
Mdes002862	collagen alpha-1(XV) chain-like, partial [Megachile rotundata]	extracellular matrix structural component
Mdes012247	collagen precursor [Bombyx mori]	extracellular matrix structural component
Mdes014965	Collagen type IV [Anopheles darlingi]	extracellular matrix structural component
Mdes005056	hook protein [Aedes aegypti]	necessary for the correct positioning of microtubular structures within the haploid germ cell
Mdes002230	hook protein [Culex quinquefasciatus]	necessary for the correct positioning of microtubular structures within the haploid germ cell
Mdes003131	cysteine-rich PDZ-binding protein [Tribolium castaneum]	involved in the cytoskeletal anchoring of DLG4 in excitatory synapses
Mdes001894	dynein beta chain, ciliary-like isoform X1 [Musca domestica]	cilium movement, force-generating protein of eukaryotic cilia and flagella
Mdes008036	dynein heavy chain 5, axonemal [Bactrocera dorsalis]	cilium movement, force-generating protein of eukaryotic cilia and flagella
Mdes004742	dynein heavy chain 7, axonemal [Bactrocera cucurbitae]	cilium movement, force-generating protein of eukaryotic cilia and flagella
Mdes007317	dystrophin, isoform E-like [Ceratitis capitata]	anchors the extracellular matrix to the cytoskeleton via F-actin
Mdes003246	FERM domain-containing protein 8 [Bactrocera dorsalis]	cytoskeleton component
Mdes002141	fibril-forming collagen alpha chain-like [Harpegnathos saltator]	forms anchoring fibrils that contribute to cellular adhence
Mdes006239	fibrillin-1 isoform X1 [Bactrocera dorsalis]	structural component of extracellular calcium-binding microfibrils
Mdes007147	fibrillin-2 [Apis mellifera]	structural component of extracellular calcium-binding microfibrils
Mdes002704	fibroin heavy chain-like [Musca domestica]	core component of the silk filament
Mdes006142	fibulin 1 [Culex quinquefasciatus] functions as a large actin-cross-linking protein	component of fibronectin-containing matrix fibers
Mdes003252	leucine-rich repeat-containing protein DDB_G0290503 [Bactrocera dorsalis]	major structural component of the ciliary rootlet, a cytoskeletal-like structure in ciliated cells
Mdes011824	microfibrillar-associated protein, putative [Aedes aegypti]	extracellular matrix component
Mdes003211	moesin/ezrin/radixin homolog 1 isoform X2 [Bactrocera cucurbitae]	involved in connections of major cytoskeletal structures to the plasma membrane
Mdes003404	nephrin [Aedes aegypti]	a role in skeletal muscle formation through regulation of myoblast fusion and necessary for the proper functioning of the renal filtration barrier
Mdes004888	PDZ and LIM domain protein [Drosophila simulans]	cytoskeletal protein that may act as an adapter that brings other proteins to the cytoskeleton
Mdes007399	periostin-like [Musca domestica]	enhances incorporation of BMP1 in the fibronectin matrix of connective tissues, and subsequent proteolytic activation of lysyl oxidase LOX
Mdes006448	plekhh1 [Anopheles darlingi]	phospholipid binding, cytoskeleton
Mdes011069	syntenin-1 [Aedes aegypti]	as a cytoskeleton adaptor, participates in cytoskeletal-membrane organization, cell adhesion, protein trafficking, and the activation of transcription factors
Mdes008345	syntenin-1 [Zootermopsis nevadensis]	as a cytoskeleton adaptor, participates in cytoskeletal-membrane organization, cell adhesion, protein trafficking, and the activation of transcription factors
Mdes012785	trichohyalin isoform X3 [Bactrocera cucurbitae]	associates in regular arrays with keratin intermediate filaments of the inner root sheath cells of the hair follicle and the granular layer of the epidermis
Mdes002562	type II keratin, putative [Aedes aegypti]	cytoskeleton component
Mdes003120	adducin [Aedes aegypti]	cytoskeleton proteins and substrate of protein kinases
Mdes002703	coiled-coil domain-containing protein 102A-like isoform X4 [Aedes aegypti]	structural constituent of cytoskeleton
Mdes010525	coiled-coil domain-containing protein 6 [Bactrocera cucurbitae]	structural constituent of cytoskeleton
Mdes007490	ankyrin 2, isoform AA [Drosophila melanogaster]	required for proper localization of DMD and DCTN4 and for the formation and/or stability of a special subset of microtubules associated with costameres and neuromuscular junctions
Mdes008754	ankyrin-3 [Bactrocera cucurbitae]	required for costamere localization of DMD and betaDAG1
Mdes011230	band 4.1 [Culex quinquefasciatus]	a major structural element of the erythrocyte membrane skeleton
		cell adhesion
Mdes005417	cadherin [Aedes aegypti]	calcium-dependent cell adhesion protein
Mdes006263	cadherin [Aedes aegypti]	calcium-dependent cell adhesion protein
Mdes010733	cadherin [Aedes aegypti]	calcium-dependent cell adhesion protein
Mdes014902	cadherin [Aedes aegypti]	calcium-dependent cell adhesion protein
Mdes012450	cadherin [Culex quinquefasciatus]	calcium-dependent cell adhesion protein
Mdes014608	cadherin [Culex quinquefasciatus]	calcium-dependent cell adhesion protein
Mdes013986	cadherin, putative [Aedes aegypti]	calcium-dependent cell adhesion protein
Mdes013395	cadherin-86C-like isoform X3 [Musca domestica]	calcium-dependent cell adhesion protein
Mdes011772	cadherin-86C-like, partial [Bactrocera dorsalis]	calcium-dependent cell adhesion protein
Mdes000924	cadherin-89D [Bactrocera dorsalis]	calcium-dependent cell adhesion protein
Mdes012569	Cadherin-N, isoform J [Culex quinquefasciatus]	calcium-dependent cell adhesion protein
Mdes010486	cadherin-related tumor suppressor-like [Ceratitis capitata]	function as a cell-adhesion protein, and required for correct morphogenesis
Mdes015435	protocadherin [Aedes aegypti]	homophilic cell adhesion via plasma membrane adhesion molecules
Mdes009904	protocadherin Fat 1-like, partial [Musca domestica]	homophilic cell adhesion via plasma membrane adhesion molecules
Mdes010484	protocadherin gamma B4 [Culex quinquefasciatus]	homophilic cell adhesion via plasma membrane adhesion molecules
Mdes004229	protocadherin-like wing polarity protein stan [Bactrocera cucurbitae]	homophilic cell adhesion via plasma membrane adhesion molecules
Mdes009081	DE-cadherin-like [Musca domestica]	involved in a variety of morphogenetic movements
Mdes013982	echinoid [Aedes aegypti]	a component of adherens junctions that cooperates with DE-Cadherin to mediate cell adhesion
Mdes012480	echinoid [Culex quinquefasciatus]	a component of adherens junctions that cooperates with DE-Cadherin to mediate cell adhesion
Mdes001322	CD151 antigen [Bactrocera cucurbitae]	cell adhesion, integrin binding, essential for the proper assembly of the glomerular and tubular basement membranes in kidney
Mdes007120	cell adhesion molecule [Aedes aegypti]	cell adhesion molecule
Mdes010515	cell adhesion molecule [Aedes aegypti]	cell adhesion molecule
Mdes009018	cell adhesion molecule [Aedes aegypti]	cell adhesion molecule
Mdes004527	chaoptin [Aedes aegypti]	mediates homophilic celluar adhesion
Mdes005160	chaoptin [Bactrocera cucurbitae]	mediates homophilic celluar adhesion
Mdes007807	chaoptin [Bactrocera dorsalis]	mediates homophilic celluar adhesion
Mdes014882	chaoptin [Bactrocera dorsalis]	mediates homophilic celluar adhesion
Mdes013768	C-type lectin [Bactrocera dorsalis]	cell adhesion
Mdes000969	down syndrome cell adhesion molecule [Culex quinquefasciatus]	cell adhesion molecule
Mdes011107	down syndrome cell adhesion molecule-like protein [Cerapachys biroi]	cell adhesion molecule
Mdes002401	down syndrome cell adhesion molecule-like protein Dscam2 [Bactrocera cucurbitae]	cell adhesion molecule
Mdes015836	down syndrome cell adhesion molecule-like protein Dscam2 [Bactrocera dorsalis]	cell adhesion molecule
Mdes001651	down syndrome cell adhesion molecule-like protein Dscam2-like [Ceratitis capitata]	cell adhesion molecule
Mdes002402	down syndrome cell adhesion molecule-like protein Dscam2-like [Megachile rotundata]	cell adhesion molecule
Mdes011108	dscam [Drosophila pseudoobscura pseudoobscura]	cell adhesion molecule
Mdes013770	dscam [Drosophila pseudoobscura pseudoobscura]	cell adhesion molecule
Mdes002620	mucin-12 [Ceratitis capitata]	plays a role in epithelial cell adhesion
Mdes014780	mucin-17 [Ceratitis capitata]	extracellular matrix component
Mdes010062	mucin-17 isoform X2 [Tribolium castaneum]	extracellular matrix component
Mdes011827	mucin-17-like isoform X5 [Ceratitis capitata]	extracellular matrix component
Mdes007429	mucin-19 isoform X2 [Musca domestica]	extracellular matrix component
Mdes004111	mucin-19-like isoform X2 [Musca domestica]	extracellular matrix component
Mdes002932	mucin-22-like isoform X1 [Musca domestica]	integral component of membrane, negative regulation of cell-cell adhesion
Mdes009075	mucin-4 [Bactrocera cucurbitae]	plays a role in cell-matrix adhesion
Mdes001871	mucin-4-like [Musca domestica]	plays a role in cell-matrix adhesion
Mdes009283	mucin-5AC [Bactrocera dorsalis]	extracellular matrix component
Mdes015073	mucin-5AC [Bactrocera dorsalis]	extracellular matrix component
Mdes014525	mucin-5AC isoform X1 [Bactrocera dorsalis]	extracellular matrix component
Mdes007871	mucin-5AC isoform X2 [Ceratitis capitata]	extracellular matrix component
Mdes001499	mucin-6 [Bactrocera dorsalis]	extracellular matrix component
Mdes004071	integumentary mucin C.1-like isoform X4 [Musca domestica]	extracellular matrix component
Mdes008393	neural cell adhesion molecule 1 [Aedes aegypti]	a cell adhesion molecule involved in neuron-neuron adhesion, neurite fasciculation, outgrowth of neurites, etc
Mdes000058	neural cell adhesion molecule 1-like [Ceratitis capitata]	a cell adhesion molecule involved in neuron-neuron adhesion, neurite fasciculation, outgrowth of neurites, etc
Mdes014340	neural cell adhesion molecule 2-like [Drosophila melanogaster]	a cell adhesion molecule involved in neuron-neuron adhesion, neurite fasciculation, outgrowth of neurites, etc
Mdes012571	neural-cadherin isoform X12 [Bactrocera cucurbitae]	calcium-dependent cell adhesion protein
Mdes013788	neuromusculin [Aedes aegypti]	a cell adhesion molecule
Mdes016402	neuromusculin [Aedes aegypti]	a cell adhesion molecule
Mdes001015	neuromusculin [Culex quinquefasciatus]	a cell adhesion molecule
Mdes008680	tetraspanin, putative [Aedes aegypti]	adhesion, acts as scaffolding protein, anchoring multiple proteins to one area of the cell membrane
Mdes002825	tetraspanin, putative [Aedes aegypti]	adhesion, acts as scaffolding protein, anchoring multiple proteins to one area of the cell membrane
Mdes003837	tetraspanin, putative [Aedes aegypti]	adhesion, acts as scaffolding protein, anchoring multiple proteins to one area of the cell membrane
Mdes008522	tetraspanin-18 [Anopheles darlingi]	adhesion, acts as scaffolding protein, anchoring multiple proteins to one area of the cell membrane
Mdes001474	tetraspanin-5 isoform X1 [Tribolium castaneum]	adhesion, acts as scaffolding protein, anchoring multiple proteins to one area of the cell membrane
Mdes009886	tetraspanin-7-like [Tribolium castaneum]	adhesion, acts as scaffolding protein, anchoring multiple proteins to one area of the cell membrane
Mdes001990	tight junction protein [Culex quinquefasciatus]	cell adhesion, holds cells together and involved in transducing a signal required for tight junction assembly
Mdes005466	tight junction-associated protein 1 [Bactrocera dorsalis]	cell adhesion, cell junction
Mdes003673	focadhesin [Bactrocera cucurbitae]	adhesion, cell junction
Mdes001164	dystonin [Cerapachys biroi]	adhesion, cytoskeletal linker protein
Mdes004649	ezrin-binding protein pace-1 [Aedes aegypti]	a role in regulating cell adhesion/migration complexes in migrating cells
Mdes003595	fasciclin 3, isoform C [Drosophila melanogaster]	mediates cell adhesion in a Ca2+-independent manner, and plays a role in axon outgrowth, guidance and fasciculation of the developing nervous system.
Mdes000675	fasciclin-1-like isoform X6 [Solenopsis invicta]	cell adhesion protein
Mdes002990	leucine-rich repeat-containing protein 4 isoform X1 [Aedes aegypti]	cell junction, synaptic adhesion protein
Mdes001059	leucine-rich repeat-containing protein 4B [Aedes aegypti]	synaptic adhesion protein
Mdes007400	midline fasciclin [Culex quinquefasciatus]	adhesion molecule
Mdes010879	ninjurin a [Culex quinquefasciatus]	plays a role in cell adhesion, an integral component of membrane
Mdes012598	sidekick, partial [Bactrocera dorsalis]	involved in cell adhesion and participates in homotypic or heterotypic interactions in the eye during pattern formation to prevent extra cells from joining the precluster and differentiating as photoreceptor cells
Mdes008423	sushi repeat-containing protein SRPX2 [Aedes aegypti]	plays a role in cell adhesion, acts as a ligand for the urokinase plasminogen activator surface receptor
Mdes003507	sushi, von Willebrand factor type A, EGF and pentraxin domain-containing protein 1 [Bactrocera cucurbitae]	a role in the cell attachment process
Mdes015999	sushi, von Willebrand factor type A, EGF and pentraxin domain-containing protein 1-like [Culex quinquefasciatus]	a role in the cell attachment process
Mdes008767	sushi, von Willebrand factor type A, EGF and pentraxin domain-containing protein 1-like [Culex quinquefasciatus] quinquefasciatus]	a role in the cell attachment process
Mdes000258	talin-1 isoform X1 [Bactrocera cucurbitae]	involved in connections of major cytoskeletal structures to the plasma membrane
Mdes014722	talin-2-like isoform X6 [Ceratitis capitata]	essential for integrin-mediated cell adhesion
Mdes010163	vacuole membrane protein 1-like isoform X1 [Musca domestica]	involved in cell-cell adhesion and promotes formation of intracellular vacuoles followed by cell death
Mdes008265	f-spondin [Aedes aegypti]	a secreted protein that promotes neural cell adhesion and neurite extension
Mdes009112	galectin [Aedes aegypti]	binding specificity for beta-galactoside sugars, a broad variety of functions including mediation of cellûcell interactions, cellûmatrix adhesion and transmembrane signaling
Mdes007465	galectin [Aedes aegypti]	binding specificity for beta-galactoside sugars, a broad variety of functions including mediation of cellûcell interactions, cellûmatrix adhesion and transmembrane signaling
Mdes003591	galectin-4-like isoform X1 [Aedes aegypti]	binds lactose and a related range of sugars and is involved in the assembly of adherens junctions
Mdes001584	GPI-anchored adhesin-like protein PGA55 isoform X1 [Microplitis demolitor]	adhesin-like protein involved in filamentous growth and chlamydospore formation
Mdes008603	integrin alpha-ps [Aedes aegypti]	a receptor for laminin
Mdes012214	integrin alpha-ps [Aedes aegypti]	a receptor for laminin
Mdes003322	integrin alpha-PS1-like, partial [Musca domestica]	a receptor for laminin
Mdes003212	integrin beta-PS isoform X2 [Bactrocera cucurbitae]	a receptor for laminin
Mdes007560	laminin A chain, putative [Aedes aegypti]	mediates the attachment, migration, and organization of cells by binding to cells via a high affect receptor
Mdes011845	laminin alpha-1, 2 chain [Aedes aegypti]	mediates the attachment, migration, and organization of cells by binding to cells via a high affect receptor
Mdes013003	laminin alpha-1, 2 chain [Culex quinquefasciatus]	mediates the attachment, migration, and organization of cells by binding to cells via a high affect receptor
Mdes006702	laminin beta-2 chain [Aedes aegypti]	mediates the attachment, migration, and organization of cells by binding to cells via a high affect receptor
Mdes014887	laminin subunit alpha-1-like, partial [Ceratitis capitata]	mediates the attachment, migration, and organization of cells by binding to cells via a high affect receptor
Mdes006329	laminin subunit beta-1 [Culex quinquefasciatus]	mediates the attachment, migration, and organization of cells by binding to cells via a high affect receptor
Mdes013654	laminin subunit gamma-1 [Bactrocera cucurbitae]	mediates the attachment, migration, and organization of cells by binding to cells via a high affect receptor
Mdes012230	nidogen [Culex quinquefasciatus]	tightly associated with laminin
Mdes002790	neurexin-4 isoform X2 [Bactrocera cucurbitae]	a role in the formation and function of septate junctions
Mdes006419	neuroligin, putative [Aedes aegypti]	involved in cell-cell-interactions via its interactions with neurexin family members [Aedes aegypti]
Mdes011313	proteoglycan 4-like [Musca domestica]	a role in boundary lubrication within articulating joints
Mdes000304	tartan [Culex quinquefasciatus]	cell surface interactions important for normal organization of epidermal and subepidermal structures
Mdes005916	coracle [Drosophila melanogaster]	an integral component of the septate junction, plays a role in cell-cell interactions that are necessary for proper development
Mdes002621	angiomotin [Aedes aegypti]	a central role in tight junction maintenance via the complex formed with ARHGAP17, which acts by regulating the uptake of polarity proteins at tight junctions
Mdes003659	basement membrane-specific heparan sulfate proteoglycan core protein-like [Microplitis demolitor]	as an attachment substrate for cells
Mdes005151	blood vessel epicardial substance-like isoform X1 [Ceratitis capitata]	involved in the establishment and/or maintenance of cell integrity and the formation and regulation of the tight junction paracellular permeability barrier
		cuticle component
Mdes008866	cuticle protein 19.8-like [Aedes aegypti]	cuticular protein
Mdes007422	cuticlin-1 [Bactrocera dorsalis]	component of cuticles
Mdes005545	cuticular protein 5, RR-2 family [Anopheles darlingi]	cuticular protein
Mdes015081	cuticular protein 83, RR-2 family [Anopheles darlingi]	cuticular protein
Mdes009684	cuticular protein 9, RR-1 family [Anopheles darlingi]	cuticular protein
Mdes004871	cuticular protein PpolCPT2 [Drosophila virilis]	cuticular protein
Mdes013393	cuticular protein RR-1 motif 45 precursor [Bombyx mori]	cuticular protein
Mdes007190	cuticular protein RR-2 motif 73 precursor [Bombyx mori]	cuticular protein
Mdes003042	endocuticle structural glycoprotein ABD-4 [Bactrocera cucurbitae]	endocuticle structural component
Mdes003045	endocuticle structural glycoprotein ABD-4-like [Ceratitis capitata]	endocuticle structural component
Mdes013201	larvae cuticle protein [Choristoneura fumiferana]	cuticle component
Mdes007188	larval cuticle protein A3A [Culex quinquefasciatus]	cuticle component
Mdes007823	dumpy, isoform S [Drosophila melanogaster]	structural constituent of cuticle, required to maintain tension at epidermal-cuticle attachment sites
		others
Mdes002546	ejaculatory bulb-specific protein 3-like [Musca domestica]	structure, protein component of the posterior mating plug
Mdes004197	flotillin-1-like isoform X2 [Ceratitis capitata]	a scaffolding protein within caveolar membranes, participates in formation of caveolae or caveolae-like vesicles
Mdes016314	flotillin-2 [Aedes aegypti]	a scaffolding protein within caveolar membranes, participates in formation of caveolae or caveolae-like vesicles
Mdes010004	GILT-like protein C02D5.2-like [Ceratitis capitata]	integral component of membrane protein
Mdes005960	Golgi reassembly-stacking protein 2 [Bactrocera dorsalis]	a role in the assembly and membrane stacking of the Golgi cisternae, and participate in the process by which Golgi stacks reform after mitotic breakdown
Mdes010842	GPI-anchored protein PB15E9.01c-like isoform X2, putative [Bactrocera cucurbitae]	abundant membrane proteins
Mdes010533	GPI-anchored protein PB15E9.01c-like[Ceratitis capitata]	abundant membrane proteins
Mdes001056	Ig-like and fibronectin type-III domain-containing protein [Anopheles darlingi]	glycoprotein of the extracellular matrix
Mdes003075	lamin Dm0-like isoform X1 [Ceratitis capitata]	component of the nuclear lamina
Mdes012468	lamin Dm0-like isoform X1 [Ceratitis capitata]	component of the nuclear lamina
Mdes005154	midgut-specific peritrophin-A [Mayetiola destructor]	chitin-binding proteins, required for the formation of epithelial extracellular matrix dynamics, exoskeleton function, and tubulogenesis
Mdes014458	neuroligin [Anopheles darlingi]	mediates the formation and maintenance of synapses between neurons
Mdes017124	obstructor-A [Papilio xuthus]	chitin-binding proteins, required for the formation of epithelial extracellular matrix
Mdes002753	patj homolog [Bactrocera dorsalis]	involved in cell polarity establishment
Mdes012657	PRKCA-binding protein [Culex quinquefasciatus]	an adapter protein that bind to and organize the subcellular localization of a variety of membrane proteins containing some PDZ recognition sequence
Mdes001825	rabconnectin [Culex quinquefasciatus]	a scaffold protein for MADD and RAB3GA on synaptic vesicles
Mdes012386	sarcoplasmic calcium-binding protein [Drosophila grimshawi]	plays a role in muscle contracting
Mdes013418	sidestep protein [Aedes aegypti]	participates in motor neuron axon guidance
Mdes000170	sidestep protein [Anopheles darlingi]	participates in motor neuron axon guidance
Mdes000171	sidestep protein [Anopheles sinensis]	participates in motor neuron axon guidance
Mdes000398	ST7 homolog [Anopheles darlingi]	integral component of membrane
Mdes014956	surfeit 4 [Drosophila melanogaster]	a role in the maintenance of the architecture of the endoplasmic reticulum-Golgi intermediate compartment and of the Golgi
	Proteins Involved in RNA Processing, Modification, and Degradation
		RNA helicase
Mdes000686	antiviral helicase SKI2 [Culex quinquefasciatus]	RNA helicase, a component of the SKI complex that is involved in 3'-mRNA degradation pathway
Mdes013248	helicase MOV-10 [Culex quinquefasciatus]	RNA helicase, required for RNA-mediated gene silencing by the RNA-induced silencing complex (RISC)
Mdes011630	helicase with zinc finger [Culex quinquefasciatus]	RNA helicase, RNA unwinding, acts as a transcriptional coactivator for a number of nuclear receptors including PPARA, PPARG, THRA, THRB and RXRA
Mdes016117	RNA helicase [Pseudomonas]	RNA helicase, RNA unwinding, plays multiple functions
Mdes006641	RNA helicase armi-like isoform X2 [Ceratitis capitata]	RNA helicase, plays a central role in RNA interference (RNAi) process
Mdes010722	RNA helicase-like [Solenopsis invicta]	RNA helicase, RNA unwinding, plays multiple functions
Mdes002006	ATP-dependent RNA helicase [Aedes aegypti]	RNA helicase, RNA unwinding, plays multiple functions
Mdes002062	ATP-dependent RNA helicase [Aedes aegypti]	RNA helicase, RNA unwinding, plays multiple functions
Mdes012407	ATP-dependent RNA helicase A [Culex quinquefasciatus]	RNA helicase, RNA unwinding, plays multiple functions
Mdes002329	ATP-dependent RNA helicase bel isoform X2 [Bactrocera dorsalis]	RNA helicase, required for RNA interference (RNAi), double-stranded RNA induces potent and specific gene silencing, by acting downstream of dsRNA internalization
Mdes001364	ATP-dependent RNA helicase Dbp73D [Bactrocera cucurbitae]	RNA helicase, involved in the biogenesis of 60S ribosomal subunits
Mdes014944	ATP-dependent RNA helicase DBP9 [Culex quinquefasciatus]	RNA helicase, involved in the biogenesis of 60S ribosomal subunits and is required for the normal formation of 25S and 5.8S rRNAs
Mdes003309	ATP-dependent RNA helicase DDX10-like [Musca domestica]	RNA helicase, RNA unwinding, specific function is not known
Mdes006622	ATP-dependent RNA helicase DDX17 isoform X2 [Microplitis demolitor]	RNA helicase, RNA unwinding, plays multiple functions
Mdes002581	ATP-dependent RNA helicase DDX17-like [Musca domestica]	RNA helicase, RNA unwinding, plays multiple functions
Mdes010042	ATP-dependent RNA helicase DDX28 [Bactrocera cucurbitae]	RNA helicase, involved in RNA processing or transport
Mdes006557	ATP-dependent RNA helicase DDX42-like isoform X1 [Ceratitis capitata]	RNA helicase, binds to partially double-stranded RNAs (dsRNAs) to unwind RNA secondary structures
Mdes000458	ATP-dependent RNA helicase DDX43 [Bactrocera cucurbitae]	RNA helicase, RNA unwinding, specific function is not known
Mdes010358	ATP-dependent RNA helicase DDX47-like [Ceratitis capitata]	RNA helicase, a role in rRNA processing and mRNA splicing and also involved in apoptosis
Mdes009271	ATP-dependent RNA helicase DDX52 [Cerapachys biroi]	RNA helicase, RNA unwinding, specific function is not known
Mdes010034	ATP-dependent RNA helicase DHX33-like [Ceratitis capitata]	RNA helicase, associates with ribosomal DNA (rDNA) loci where it is involved in POLR1A recruitment and also stimulates RNA polymerase I transcription of the 47S precursor rRNA
Mdes009004	ATP-dependent RNA helicase p62 isoform X3 [Bactrocera dorsalis]	RNA helicase, involved in RNA interference (RNAi); double-stranded RNA induces potent and specific gene silencing
Mdes016792	ATP-dependent RNA helicase RhlB, partial [Pseudomonas fluorescens]	RNA helicase, unwinds double-stranded RNA and is involved in RNA degradation
Mdes000351	ATP-dependent RNA helicase spindle-E [Bactrocera cucurbitae]	RNA helicase, represses transposable elements during meiosis by forming complexes composed of piRNAs and Piwi and govern the methylation and subsequent repression of transposons
Mdes008624	ATP-dependent RNA helicase spindle-E-like [Musca domestica]	RNA helicase, represses transposable elements during meiosis by forming complexes composed of piRNAs and Piwi and govern the methylation and subsequent repression of transposons
Mdes004600	ATP-dependent RNA helicase spindle-E-like [Musca domestica]	RNA helicase, represses transposable elements during meiosis by forming complexes composed of piRNAs and Piwi and govern the methylation and subsequent repression of transposons
Mdes008485	ATP-dependent RNA helicase WM6 [Culex quinquefasciatus]	RNA helicase, required for mRNA export out of the nucleus
Mdes002643	pre-mRNA-processing ATP-dependent RNA helicase PRP5-like [Musca domestica]	RNA helicase, ATP-dependent RNA helicase involved spliceosome assembly and in nuclear splicing
Mdes005013	pre-mRNA-splicing factor ATP-dependent RNA helicase DHX16-like [Musca domestica]	RNA helicase, ATP-binding RNA helicase involved in pre-mRNA splicing
Mdes011106	pre-mRNA-splicing factor ATP-dependent RNA helicase PRP1 [Tribolium castaneum]	RNA helicase, ATP-binding RNA helicase involved in pre-mRNA splicing
Mdes005250	pre-mRNA-splicing factor ATP-dependent RNA helicase PRP16-like [Ceratitis capitata]	RNA helicase, ATP-binding RNA helicase involved in pre-mRNA splicing
Mdes005252	pre-mRNA-splicing factor ATP-dependent RNA helicase PRP16-like [Ceratitis capitata]	RNA helicase, ATP-binding RNA helicase involved in pre-mRNA splicing
Mdes006258	DEAD box ATP-dependent RNA helicase [Aedes aegypti]	RNA helicase, involved in various cellular processes at low temperature, including ribosome biogenesis, mRNA degradation and translation initiation
Mdes004019	DEAD box ATP-dependent RNA helicase [Aedes aegypti]	RNA helicase, involved in various cellular processes at low temperature, including ribosome biogenesis, mRNA degradation and translation initiation
Mdes012414	DEAD box ATP-dependent RNA helicase [Aedes aegypti]	RNA helicase, involved in various cellular processes at low temperature, including ribosome biogenesis, mRNA degradation and translation initiation
Mdes001189	DEAD box ATP-dependent RNA helicase [Aedes aegypti]	RNA helicase, involved in various cellular processes at low temperature, including ribosome biogenesis, mRNA degradation and translation initiation
Mdes006598	DEAD box ATP-dependent RNA helicase [Anopheles darlingi]	RNA helicase, involved in various cellular processes at low temperature, including ribosome biogenesis, mRNA degradation and translation initiation
Mdes000052	DEAD box ATP-dependent RNA helicase [Anopheles sinensis]	RNA helicase, involved in various cellular processes at low temperature, including ribosome biogenesis, mRNA degradation and translation initiation
Mdes000053	DEAD box ATP-dependent RNA helicase [Anopheles sinensis]	RNA helicase, involved in various cellular processes at low temperature, including ribosome biogenesis, mRNA degradation and translation initiation
Mdes014781	DEAD box ATP-dependent RNA helicase [Anopheles sinensis]	RNA helicase, involved in various cellular processes at low temperature, including ribosome biogenesis, mRNA degradation and translation initiation
Mdes012833	DEAD-box helicase Dbp80 [Culex quinquefasciatus]	RNA helicase, involved in mRNA export from the nucleus
Mdes003748	U5 small nuclear ribonucleoprotein 200 kDa helicase-like [Ceratitis capitata]	RNA helicase, plays an essential role in pre-mRNA splicing as component of the U5 snRNP and U4/U6-U5 tri-snRNP complexes
		RNA modification
Mdes009989	double-stranded RNA-specific adenosine deaminase [Drosophila virilis]	RNA editing, catalyzes the hydrolytic deamination of adenosine to inosine in double-stranded RNA (dsRNA) referred to as A-to-I RNA editing
Mdes002640	tRNA modification GTPase GTPBP3, mitochondrial [Bactrocera dorsalis]	RNA modification, involved in the 5-carboxymethylaminomethyl modification (mnm5s2U34) of the wobble uridine base in mitochondrial tRNAs
Mdes000412	tRNA:m(4)X modification enzyme TRM13 homolog [Bactrocera dorsalis]	RNA modification, 2'-O-methylates cytidine4 in tRNA(Pro) and tRNA(Gly)(GCC), and adenosine4 in tRNA(His)
Mdes009017	tRNA(His) guanylyltransferase [Bactrocera dorsalis]	RNA modification, adds a GMP to the 5'-end of tRNA(His) after transcription and RNase P cleavage
Mdes011093	RNA methyltransferase bin3-like [Musca domestica]	RNA modification, adds a methylphosphate cap at the 5'-end of 7SK snRNA, leading to stabilize it
Mdes009208	tRNA (guanine-N2-)-methyltransferase, putative [Aedes aegypti]	RNA modification, catalytic subunit of an S-adenosyl-L-methionine-dependent tRNA methyltransferase complex that mediates the methylation of the guanosine nucleotide at position 10 (m2G10) in tRNAs
Mdes016492	tRNA (5-methylaminomethyl-2-thiouridylate)-methyltransferase [Pseudomonas fulva]	RNA modification, catalyzes the 2-thiolation of uridine at the wobble position (U34) of tRNA(Lys), tRNA(Glu) and tRNA(Gln), leading to the formation of s2U34, the first step of tRNA-mnm5s2U34 synthesis
Mdes011742	tRNA (5-methylaminomethyl-2-thiouridylate)-methyltransferase, partial [Anopheles darlingi]	RNA modification, catalyzes the 2-thiolation of uridine at the wobble position (U34) of tRNA(Lys), tRNA(Glu) and tRNA(Gln), leading to the formation of s2U34, the first step of tRNA-mnm5s2U34 synthesis
Mdes009275	RNA 3'-terminal phosphate cyclase-like protein [Bactrocera cucurbitae]	RNA modification, catalyzes the conversion of 3'-phosphate to a 2',3'-cyclic phosphodiester at the end of RNA
Mdes016941	RNA modification, glutamyl-tRNA(Gln) and/or aspartyl-tRNA(Asn) amidotransferase, B subunit [Pseudomonas]	RNA modification, catalyzes the formation of correctly charged Asn-tRNA(Asn) or Gln-tRNA(Gln) through the transamidation of misacylated Asp-tRNA(Asn) or Glu-tRNA(Gln) in organisms which lack either or both of asparaginyl-tRNA or glutaminyl-tRNA synthetases
Mdes011747	tRNA (adenine(58)-N(1))-methyltransferase catalytic subunit TRMT61A-like isoform X1 [Ceratitis capitata]	RNA modification, catalyzes the formation of N(1)-methyladenine at position 58 (m1A58) in initiator methionyl-tRNA
Mdes006778	tRNA (guanine-n(7)-)-methyltransferase [Aedes aegypti]	RNA modification, catalyzes the formation of N(7)-methylguanine at position 46 (m7G46) in tRNA
Mdes000786	tRNA-specific adenosine-34 deaminase subunit Tad2p/ADAT2, putative [Aedes aegypti]	RNA modification, deaminates adenosine-34 to inosine in many tRNAs
Mdes016832	dimethyladenosine transferase [Anopheles darlingi]	RNA modification, dimethylates mitochondrial 12S rRNA at the conserved stem loop
Mdes005449	mitochondrial dimethyladenosine transferase 1 [Culex quinquefasciatus]	RNA modification, dimethylates mitochondrial 12S rRNA at the conserved stem loop
Mdes000660	RrnaAD, ribosomal RNA adenine dimethylase, putative [Aedes aegypti]	RNA modification, dimethylates mitochondrial 12S rRNA at the conserved stem loop
Mdes010285	rRNA methyltransferase 3, mitochondrial [Drosophila melanogaster]	RNA modification, catalyzes the formation of 2'-O-methylguanosine at position 1370 (Gm1370) in the 16S mitochondrial large subunit ribosomal RNA
Mdes004586	RRNAD1-like (rRNA (adenine-N6,N6-)-dimethyltransferase) [Musca domestica]	RNA modification, dimethylates mitochondrial 12S rRNA at the conserved stem loop
Mdes013023	double-stranded RNA-specific editase Adar-like, partial [Musca domestica]	RNA modification, double-stranded RNA-specific adenosine deaminase, converts A to I in pre-mRNA species
Mdes016635	queuine tRNA-ribosyltransferase [Pseudomonas sp. GM55]	RNA modification, exchanges queuine for the guanine at the wobble position of tRNAs with GUN anticodons (tRNA-Asp, -Asn, -His and -Tyr), thereby forming the hypermodified nucleoside queuosine
Mdes000878	methionyl-tRNA formyltransferase, mitochondrial isoform X1 [Bactrocera dorsalis]	RNA modification, formylates methionyl-tRNA in mitochondria
Mdes012758	non-canonical poly(A) RNA polymerase PAPD5 isoform X2 [Anopheles darlingi]	RNA modification, has a poly(A) RNA polymerase activity and is involved in a post-transcriptional quality control mechanism
Mdes017298	tRNA modification GTPase MnmE [Pseudomonas sp. SHC52]	RNA modification, involved in the addition of a carboxymethylaminomethyl (cmnm) group at the wobble position (U34) of certain tRNAs, forming tRNA-cmnm5s2U34
Mdes010965	tRNA selenocysteine 1-associated protein 1-like [Musca domestica]	RNA modification, involved in the early steps of selenocysteine biosynthesis and tRNA(Sec) charging to the later steps resulting in the cotranslational incorporation of selenocysteine into selenoproteins
Mdes004083	methyltransferase-like protein 2-like isoform X2 [Bactrocera dorsalis]	RNA modification, mediates 3-methylcytidine modification of some tRNAs
Mdes000355	tRNA (guanine(10)-N2)-methyltransferase homolog [Musca domestica]	RNA modification, mediates the methylation of the guanosine nucleotide at position 10 (m2G10) in tRNAs
Mdes008974	tRNA (cytosine(38)-C(5))-methyltransferase-like [Musca domestica]	RNA modification, methylates cytosine 38 in the anticodon loop of tRNA
Mdes001789	ribosomal RNA small subunit methyltransferase NEP1-like [Musca domestica]	RNA modification, methylates pseudouridine at position 1248 (Psi1248) in 18S rRNA
Mdes017231	ribosomal RNA small subunit methyltransferase NEP1-like [Musca domestica]	RNA modification, methylates pseudouridine at position 1248 (Psi1248) in 18S rRNA
Mdes011524	tRNA (cytidine(32)/guanosine(34)-2'-O)-methyltransferase 1 [Bactrocera dorsalis]	RNA modification, methylates the 2'-O-ribose of nucleotides at positions 32 and 34 of the tRNA anticodon loop of substrate tRNAs
Mdes001931	tRNA (cytidine(32)/guanosine(34)-2'-O)-methyltransferase 1-like [Musca domestica]	RNA modification, methylates the 2'-O-ribose of nucleotides at positions 32 and 34 of the tRNA anticodon loop of substrate tRNAs
Mdes015465	ribosomal RNA large subunit methyltransferase J [Culex quinquefasciatus]	RNA modification, methylates the adenine in position 2030 of rRNA large subunit
Mdes009567	methyltransferase NSUN5-like [Musca domestica]	RNA modification, methylates the C5 position of cytosine 3782 in 28S rRNA
Mdes001330	28S rRNA (cytosine-C(5))-methyltransferase [Bactrocera cucurbitae]	RNA modification, methylates the C5 position of cytosine 4447 in 28S rRNA
Mdes003320	mRNA cap guanine-N7 methyltransferase [Culex quinquefasciatus]	RNA modification, methylates the N7 position of the added guanosine to the 5'-cap structure of mRNAs
Mdes012623	cytoplasmic tRNA 2-thiolation protein 1-like [Musca domestica]	RNA modification, plays a central role in 2-thiolation of mcm5S2U at tRNA wobble positions of tRNA(Lys), tRNA(Glu) and tRNA(Gln)
Mdes002661	cleavage stimulation factor subunit 2 tau variant-like [Musca domestica]	RNA modification, plays a significant role in AAUAAA-independent mRNA polyadenylation in germ cells
Mdes015072	ribosomal pseudouridine synthase [Aedes aegypti]	RNA modification, responsible for synthesis of pseudouridine from uracil at positions 1911, 1915 and 1917 in 23S ribosomal RNA
Mdes014507	adenosine deaminase acting on RNA, isoform M [Drosophila melanogaster]	RNA modification, RNA editing, catalyzes the hydrolytic deamination of adenosine to inosine in double-stranded RNA
Mdes010319	RNA methyltransferase CG1239-like [Musca domestica]	RNA modification, RNA methyltransferase, specific function is unknown
Mdes011005	ybiN [Culex quinquefasciatus]	RNA modification, is an adenine-N6 methyltransferase specific for modification of A1618 of 23 S ribosomal RNA
		RNA processing
Mdes000842	lupus la ribonucleoprotein [Aedes aegypti]	RNA processing
Mdes012411	nucleolar protein NOP5 [Culex quinquefasciatus]	RNA processing, a component common to the box C/D small nucleolar ribonucleoproteins, required for 60S ribosomal subunit biogenesis and for the biogenesis of box C/D snoRNAs such as U3, U8 and U14 snoRNAs.
Mdes000193	RNA-binding protein squid isoform X2 [Aedes aegypti]	RNA processing, a component of ribonucleosomes that participate in RNA processing and transport
Mdes001938	suppressor of forked [Bactrocera dorsalis]	RNA processing, a role in mRNA production or stability
Mdes009000	nop14 [Culex quinquefasciatus]	RNA processing, a role in pre-18s rRNA processing and small ribosomal subunit assembly
Mdes001694	ribosome biogenesis protein BMS1 homolog isoform X2 [Ceratitis capitata]	RNA processing, acts as a molecular switch during maturation of the 40S ribosomal subunit in the nucleolus
Mdes001855	heterogeneous nuclear ribonucleoprotein M [Chironomus tentans]	RNA processing, binds avidly to poly(G) and poly(U) RNA homopolymer pre-mRNA species and regulates alternative splicing
Mdes000926	polyadenylate-binding protein 4-like [Acromyrmex echinatior]	RNA processing, binds the poly(A) tail of mRNA and is involved in cytoplasmic regulatory processes of mRNA metabolism
Mdes007452	ELAV-like [Musca domestica]	RNA processing, binds to AU-rich sequences (AREs) of target mRNAs and participates in neuron-specific RNA processing
Mdes015483	ELAV-like protein 3 isoform X9 [Microplitis demolitor]	RNA processing, binds to AU-rich sequences (AREs) of target mRNAs and participates in neuron-specific RNA processing
Mdes010498	ELAV-like protein 3 isoform X9 [Microplitis demolitor]	RNA processing, binds to AU-rich sequences (AREs) of target mRNAs and participates in neuron-specific RNA processing
Mdes016978	ELAV-like protein 4 isoform X2 [Tribolium castaneum]	RNA processing, binds to AU-rich sequences (AREs) of target mRNAs and participates in neuron-specific RNA processing
Mdes000859	poly(rC)-binding protein 3-like isoform X4 [Musca domestica]	RNA processing, binds to RNA with a specificity for C-rich pyrimidine regions and plays a role in post-transcriptional processing
Mdes002837	mRNA-capping enzyme-like [Ceratitis capitata]	RNA processing, catalyzes 7-methylguanosine mRNA capping
Mdes008401	m7GpppX diphosphatase-like isoform X1 [Musca domestica]	RNA processing, catalyzes the cleavage of a residual cap structure following the degradation of mRNAs by the 3'->5' exosome-mediated mRNA decay pathway
Mdes000736	heterogeneous nuclear ribonucleoprotein R isoform X19 [Bactrocera dorsalis]	RNA processing, component of ribonucleosomes that participate in processing mRNA in nucleus
Mdes002231	heterogeneous nuclear ribonucleoprotein R isoform X6 [Microplitis demolitor]	RNA processing, component of ribonucleosomes that participate in processing mRNA in nucleus
Mdes013758	nuclear cap-binding protein subunit 1-like [Ceratitis capitata]	RNA processing, component of the CBC complex, which binds co-transcriptionally to the 5'-cap of pre-mRNAs and is involved in maturation, export and degradation of nuclear mRNAs
Mdes001733	nuclear cap-binding protein subunit 2[Zootermopsis nevadensis]	RNA processing, component of the CBC complex, which binds co-transcriptionally to the 5'-cap of pre-mRNAs and is involved in maturation, export and degradation of nuclear mRNAs
Mdes016910	poly(A) polymerase [Pseudomonas]	RNA processing, component of the cleavage and polyadenylation factor (CPF) complex, which plays a key role in polyadenylation-dependent pre-mRNA 3'-end formation
Mdes010111	poly(A) RNA polymerase gld-2 homolog A-like [Ceratitis capitata]	RNA processing, component of the cleavage and polyadenylation factor (CPF) complex, which plays a key role in polyadenylation-dependent pre-mRNA 3'-end formation
Mdes010159	mRNA turnover protein 4 homolog [Bactrocera cucurbitae]	RNA processing, component of the ribosome assembly machinery and participates in biogenesis of 60S ribosome
Mdes010160	mRNA turnover protein 4 homolog [Bactrocera cucurbitae]	RNA processing, component of the ribosome assembly machinery and participates in biogenesis of 60S ribosome
Mdes008405	rRNA 2'-O-methyltransferase fibrillarin-like [Musca domestica]	RNA processing, has the ability to methylate both RNAs and proteins, involved in pre-rRNA processing
Mdes016737	GTP-binding protein TypA [Pseudomonas]	RNA processing, interacts with the ribosomes in a GTP dependent manner
Mdes008655	small subunit processome component 20 homolog [Bactrocera dorsalis]	RNA processing, involved in 18S pre-rRNA processing
Mdes003897	SMG9-like [Ceratitis capitata]	RNA processing, involved in nonsense-mediated decay of mRNAs containing premature stop codons
Mdes006949	nucleolar protein 10 [Culex quinquefasciatus]	RNA processing, involved in nucleolar processing of pre-18S ribosomal RNA
Mdes008510	STIP [Aedes aegypti]	RNA processing, involved in pre-mRNA splicing, essential for embryogenesis in Caenorhabditis elegans
Mdes014407	CD2 antigen cytoplasmic tail-binding protein 2 [Culex quinquefasciatus]	RNA processing, involved in pre-RNA splicing as component of the U5 snRNPcomplex
Mdes003270	rRNA-processing protein FCF1 homolog [Megachile rotundata]	RNA processing, involved in pre-rRNA processing and 40S ribosomal subunit assembly
Mdes001436	polynucleotide 5'-hydroxyl-kinase NOL9 [Bactrocera dorsalis]	RNA processing, involved in processing the 32S precursor into 5.8S and 28S rRNA
Mdes010690	guanine nucleotide-binding protein-like 1-like [Aedes aegypti]	RNA processing, involved in ribosome biogenesis
Mdes013858	ribosome biogenesis regulatory protein homolog [Musca domestica]	RNA processing, involved in ribosome biogenesis, specific function is unknown
Mdes009345	GTP-binding protein 10 homolog [Ceratitis capitata]	RNA processing, involved in ribosome maturation process
Mdes004695	polyadenylate-binding protein 2 isoform X1 [Bactrocera cucurbitae]	RNA processing, involved in the 3'-end formation of mRNA precursors (pre-mRNA) by the addition of a poly(A) tail of 200-250 nt to the upstream cleavage product
Mdes007308	nucleolar GTP-binding protein 1 [Bactrocera cucurbitae]	RNA processing, involved in the biogenesis of the 60S ribosomal subunit
Mdes005709	ribosome biogenesis protein RLP24 [Bactrocera cucurbitae]	RNA processing, involved in the biogenesis of the 60S ribosomal subunit
Mdes009049	cleavage and polyadenylation specificity factor [Aedes aegypti]	RNA processing, involved in the cleavage of the 3' signaling region from a newly synthesized pre-messenger RNA molecule
Mdes006149	cleavage and polyadenylation specificity factor [Aedes aegypti]	RNA processing, involved in the cleavage of the 3' signaling region from a newly synthesized pre-messenger RNA molecule
Mdes002571	cleavage and polyadenylation specificity factor subunit 3 [Culex quinquefasciatus]	RNA processing, involved in the cleavage of the 3' signaling region from a newly synthesized pre-messenger RNA molecule
Mdes001328	cleavage and polyadenylation specificity factor subunit 5-like [Musca domestica]	RNA processing, involved in the cleavage of the 3' signaling region from a newly synthesized pre-messenger RNA molecule
Mdes011708	nucleolar protein 56-like [Musca domestica]	RNA processing, involved in the early to middle stages of 60S ribosomal subunit biogenesis
Mdes000181	heterogeneous nuclear ribonucleoprotein A1 [Drosophila melanogaster]	RNA processing, involved in the packaging of pre-mRNA into hnRNP particles, transport of poly(A) mRNA from the nucleus to the cytoplasm and may modulate splice site selection
Mdes004377	pre-rRNA processing protein FTSJ3 [Bactrocera dorsalis]	RNA processing, involved in the processing of the 34S pre-rRNA to 18S rRNA and in 40S ribosomal subunit formation
Mdes010620	B-box type zinc finger protein ncl-1 [Culex quinquefasciatus]	RNA processing, involved in the regulation of ribosomal RNA synthesis and cell growth
Mdes009202	B-box type zinc-finger protein ncl-1 [Culex quinquefasciatus]	RNA processing, involved in the regulation of ribosomal RNA synthesis and cell growth
Mdes014454	serine/arginine repetitive matrix protein 1-like [Bactrocera dorsalis]	RNA processing, involved in various pre-mRNA processing events
Mdes001414	serine/arginine repetitive matrix protein 1-like [Musca domestica]	RNA processing, involved in various pre-mRNA processing events
Mdes005149	S-adenosyl-L-methionine-dependent 2'-O-ribose methyltransferase [Drosophila melanogaster]	RNA processing, mediates mRNA cap1 2'-O-ribose methylation to the 5'-cap structure of mRNAs
Mdes007427	protein no-on-transient A-like [Chironomus tentans]	RNA processing, mRNA binding, component of ribonucleosomes that participate in processing mRNA in nucleus
Mdes009902	serine/arginine repetitive matrix protein 1 [Ceratitis capitata]	RNA processing, part of pre- and post-splicing multiprotein mRNP complexes
Mdes009836	serine/arginine repetitive matrix protein 1 isoform X3 [Bactrocera dorsalis]	RNA processing, part of pre- and post-splicing multiprotein mRNP complexes
Mdes002229	nucleolar protein 16-like [Ceratitis capitata]	RNA processing, participates in ribosomal large subunit biogenesis
Mdes004803	ribosomal RNA-processing protein 7 homolog A-like [Ceratitis capitata]	RNA processing, participates in ribosomal small subunit assembly
Mdes012861	nucleolar protein 11-like [Musca domestica]	RNA processing, participates in ribosome biogenesis, and is required for both optimal rDNA transcription and small subunit (SSU) pre-rRNA processing at sites A', A0, 1 and 2b
Mdes013137	quaking related isoform X1 [Tribolium castaneum]	RNA processing, plays a central role in myelinization, binds to the 5'-NACUAAY-N(1,20)-UAAY-3' RNA core sequence and regulate pre-mRNA splicing, mRNA export, mRNA stability
Mdes006374	intron-binding protein aquarius [Culex quinquefasciatus]	RNA processing, plays a key role in position-dependent assembly of intron-encoded box C/D small snoRNP
Mdes001090	phosphorylated CTD-interacting factor 1-like isoform X1 [Ceratitis capitata]	RNA processing, plays a role in transcription elongation or in coupling transcription to pre-mRNA processing through its association with the phosphorylated C-terminal domain (CTD) of RNAPII largest subunit
Mdes007336	nucleolar complex protein 4 homolog A [Bactrocera cucurbitae]	RNA processing, poly(A) RNA binding, participates in maturation of SSU-rRNA from tricistronic rRNA transcript
Mdes006770	RNA-binding protein 26 [Bactrocera dorsalis]	RNA processing, poly(A) RNA binding, participates in mRNA processing
Mdes009636	HEAT repeat-containing protein 1 (bap28) [Culex quinquefasciatus]	RNA processing, polyA binding, involved in nucleolar processing of pre-18S ribosomal RNA
Mdes010021	TRA-2 [Mayetiola destructor]	RNA processing, regulator of female-specific splicing and/or polyadenylation of doublesex (dsx) pre-mRNA
Mdes000110	peptidyl-tRNA hydrolase 2-like [Musca domestica]	RNA processing, releases the peptidyl moiety from tRNA, thereby preventing the accumulation of dissociated peptidyl-tRNA that could reduce the efficiency of translation
Mdes002519	peptidyl-tRNA hydrolase PTRHD1 [Bactrocera cucurbitae]	RNA processing, releases the peptidyl moiety from tRNA, thereby preventing the accumulation of dissociated peptidyl-tRNA that could reduce the efficiency of translation
Mdes011606	KRR1 small subunit processome component homolog [Bactrocera dorsalis]	RNA processing, required for 40S ribosome biogenesis
Mdes012564	splicing factor 3B subunit 4 [Aedes aegypti]	RNA processing, required for 'A' complex assembly formed by the stable binding of U2 snRNP to the branchpoint sequence (BPS) in pre-mRNA
Mdes012749	splicing factor 3B subunit 1 [Bactrocera cucurbitae]	RNA processing, required for 'A' complex assembly formed by the stable binding of U2 snRNP to the branchpoint sequence (BPS) in pre-mRNA
Mdes013784	ribosome biogenesis protein BRX1 homolog [Musca domestica]	RNA processing, required for biogenesis of the 60S ribosomal subunit
Mdes015408	pescadillo homolog [Musca domestica]	RNA processing, required for maturation of 28S and 5.8S ribosomal RNAs and formation of the 60S ribosome
Mdes004370	ribosome biogenesis protein BOP1 homolog [Musca domestica]	RNA processing, required for maturation of 28S and 5.8S ribosomal RNAs and formation of the 60S ribosome
Mdes011234	ribosome biogenesis protein WDR12 homolog [Musca domestica]	RNA processing, required for maturation of 28S and 5.8S ribosomal RNAs and formation of the 60S ribosome
Mdes002322	bystin-like [Musca domestica]	RNA processing, required for processing of 20S pre-rRNA precursor and biogenesis of 40S ribosomal subunits
Mdes010385	pre-rRNA-processing protein TSR1 homolog [Drosophila melanogaster]	RNA processing, required during maturation of the 40S ribosomal subunit in the nucleolus
Mdes009235	nucleolar protein NHP2 [Anopheles darlingi]	RNA processing, required for ribosome biogenesis and telomere maintenance
Mdes009577	ribosome maturation protein SBDS [Nasonia vitripennis]	RNA processing, required for the assembly of mature ribosomes and ribosome biogenesis
Mdes008729	zinc phosphodiesterase [Aedes aegypti]	RNA processing, ribonuclease, endonuclease, tRNA 3'-processing
Mdes009211	zinc phosphodiesterase [Aedes aegypti]	RNA processing, ribonuclease, endonuclease, tRNA 3'-processing
Mdes009349	obg-like ATPase 1 [Aedes aegypti]	RNA processing, ribosome binding, ATPase and GTPase activity
Mdes000909	mpv17-like protein [Ceratitis capitata]	RNA processing, ribosome biogenesis, is required for the assembly and stability of the mitochondrial ribosome
Mdes009043	mpv17-like protein 2-like [Apis dorsata]	RNA processing, ribosome biogenesis, is required for the assembly and stability of the mitochondrial ribosome
Mdes003840	RRP5 homolog [Bactrocera cucurbitae]	RNA processing, RNA binding, essential for the generation of mature 18S rRNA
Mdes008816	loquacious [Mayetiola destructor]	RNA processing, RNA binding, participates in microRNA maturation
Mdes005613	nucleolar protein 6-like, partial [Musca domestica]	RNA processing, RNA binding, participates in rRNA processing
Mdes004346	CUGBP Elav-like family member 1 [Aedes aegypti]	RNA processing, RNA-binding protein implicated in the regulation of several post-transcriptional events
Mdes004347	CUGBP Elav-like family member 2 [Bactrocera dorsalis]	RNA processing, RNA-binding protein implicated in the regulation of several post-transcriptional events
Mdes006750	CUGBP Elav-like family member 2 isoform X1 [Bactrocera cucurbitae]	RNA processing, RNA-binding protein implicated in the regulation of several post-transcriptional events
Mdes013923	CUGBP Elav-like family member 2-like isoform X6 [Ceratitis capitata]	RNA processing, RNA-binding protein implicated in the regulation of several post-transcriptional events
Mdes013354	H/ACA ribonucleoprotein complex non-core subunit NAF1-like [Musca domestica]	RNA processing, RNA-binding protein required for the maturation of box H/ACA snoRNPs complex and ribosome biogenesis
Mdes012060	H/ACA ribonucleoprotein complex subunit 1 [Tribolium castaneum]	RNA processing, RNA-binding protein required for the maturation of box H/ACA snoRNPs complex and ribosome biogenesis
Mdes002981	H/ACA ribonucleoprotein complex subunit 3 [Bactrocera cucurbitae]	RNA processing, RNA-binding protein required for the maturation of box H/ACA snoRNPs complex and ribosome biogenesis
Mdes007246	H/ACA ribonucleoprotein complex subunit 4-like isoform X1 [Ceratitis capitata]	RNA processing, RNA-binding protein required for the maturation of box H/ACA snoRNPs complex and ribosome biogenesis
Mdes005904	M-phase phosphoprotein 6-like [Ceratitis capitata]	RNA processing, RNA-binding protein that associates with the RNA exosome complex, involved in the 3'-processing of the 7S pre-RNA to the mature 5.8S rRNA and may play a role in recruiting the RNA exosome complex to pre-rRNA)
Mdes002826	pentatricopeptide repeat protein 1 [Culex quinquefasciatus]	RNA processing, tRNA 3'-end processing, is implicated in negative regulation of leucine tRNA levels, as well as negative regulation of mitochondria-encoded proteins and COX activity
Mdes003324	ribosome production factor 2 homolog [Musca domestica]	RNA processing, involved in maturation of LSU-rRNA
Mdes010678	WD repeat-containing protein 55 homolog [Bactrocera dorsalis]	RNA processing, acts as a modulator of rRNA synthesis
Mdes000613	U2 small nuclear ribonucleoprotein A [Anopheles darlingi]	RNA processing, associated with sn-RNP U2, helps the A' protein to bind stem loop IV of U2 snRNA
Mdes007180	U3 small nucleolar RNA-interacting protein 2 [Bactrocera dorsalis]	RNA processing, component of a nucleolar small nuclear ribonucleoprotein particle (snoRNP) thought to participate in the processing and modification of pre-ribosomal RNA
Mdes011017	U6 snRNA-associated Sm-like protein [Danaus plexippus]	RNA processing, component of LSm protein complexes, involved in RNA processing and may function in a chaperone-like manner, facilitating the efficient association of RNA processing factors with their substrates
Mdes005529	U6 snRNA-associated Sm-like protein LSm1-like [Musca domestica]	RNA processing, component of LSm protein complexes, involved in RNA processing and may function in a chaperone-like manner, facilitating the efficient association of RNA processing factors with their substrates
Mdes001459	U6 snRNA-associated Sm-like protein LSm2 [Anopheles darlingi]	RNA processing, component of LSm protein complexes, involved in RNA processing and may function in a chaperone-like manner, facilitating the efficient association of RNA processing factors with their substrates
Mdes001280	U6 snRNA-associated Sm-like protein LSm3-like [Culex quinquefasciatus]	RNA processing, component of LSm protein complexes, involved in RNA processing and may function in a chaperone-like manner, facilitating the efficient association of RNA processing factors with their substrates
Mdes004412	U6 snRNA-associated Sm-like protein LSm5-like [Musca domestica]	RNA processing, component of LSm protein complexes, involved in RNA processing and may function in a chaperone-like manner, facilitating the efficient association of RNA processing factors with their substrates
Mdes002745	U3 small nucleolar ribonucleoprotein protein IMP4 [Culex quinquefasciatus]	RNA processing, component of the 60-80S U3 small nucleolar ribonucleoprotein (U3 snoRNP), required for the early cleavages during pre-18S ribosomal RNA processing
Mdes010935	LSM11 protein [Culex quinquefasciatus]	RNA processing, component of the U7 snRNP complex, involved in the histone 3'-end pre-mRNA processing
Mdes001274	U3 small nucleolar RNA-associated protein 14 homolog A [Bactrocera dorsalis]	RNA processing, involved in maturation of SSU-rRNA
Mdes002174	U3 small nucleolar RNA-associated protein 15 homolog [Musca domestica]	RNA processing, involved in nucleolar processing of pre-18S ribosomal RNA
Mdes004862	U3 small nucleolar RNA-associated protein 18 homolog [Culex quinquefasciatus]	RNA processing, involved in nucleolar processing of pre-18S ribosomal RNA
Mdes006827	U3 small nucleolar RNA-associated protein 6 homolog isoform X3 [Apis mellifera]	RNA processing, involved in nucleolar processing of pre-18S ribosomal RNA
Mdes006825	U3 small nucleolar RNA-associated protein 6-like protein [Zootermopsis nevadensis]	RNA processing, involved in nucleolar processing of pre-18S ribosomal RNA
Mdes010877	WD repeat-containing protein 36-like [Musca domestica]	RNA processing, involved in the nucleolar processing of SSU 18S rRNA. Involved in T-cell activation and highly coregulated with IL2
Mdes007129	WD repeat protein 46 [Culex quinquefasciatus]	RNA processing, participates in maturation of small subunit rRNA
Mdes012016	U11/U12 small nuclear ribonucleoprotein 35 kDa protein-like [Aedes aegypti]	RNA processing, participates in mRNA processing
Mdes000219	U3 small nucleolar ribonucleoprotein protein IMP3, putative [Aedes aegypti]	RNA processing, U3 snoRNP protein IMP3, required for the early cleavages during pre-18S ribosomal RNA processing
Mdes002672	polyglutamine-binding protein 1-like [Apis mellifera]	RNA splcing, functions as scaffold protein that is part of numerous complexes and thereby plays a role in pre-mRNA splicing
Mdes003695	crooked neck protein [Aedes aegypti]	RNA splicing, a component of the human spliceosome and implicated in the splicing process
Mdes003696	crooked neck protein [Aedes aegypti]	RNA splicing, a component of the human spliceosome and implicated in the splicing process
Mdes005412	pre-mRNA-processing factor 19-like [Ceratitis capitata]	RNA splicing, a core component of several complexes mainly involved pre-mRNA splicing and DNA repair
Mdes000117	serine-arginine protein 55-like isoform X3 [Ceratitis capitata]	RNA splicing, a critical role in splicing or in controlling alternative splice site use of at least some pre-mRNA in vivo
Mdes006372	SURP and G-patch domain-containing protein 1-like isoform X1 [Ceratitis capitata]	RNA splicing, a role in pre-mRNA splicing
Mdes004515	rbm25 protein [Aedes aegypti]	RNA splicing, acts as a regulator of alternative pre-mRNA splicing
Mdes001986	heterogeneous nuclear ribonucleoprotein hrp36 [Bactrocera dorsalis]	RNA splicing, acts as an alternative splicing repressor
Mdes007687	RNA-binding protein 42 [Bactrocera dorsalis]	RNA splicing, binds (via the RRM domain) to the 3'-untranslated region (UTR) of CDKN1A mRNA and regulates mRNA splicing
Mdes008992	CWC15 homolog B [Solenopsis invicta]	RNA splicing, component of the PRP19-CDC5L complex that forms an integral part of the spliceosome and is required for activating pre-mRNA splicing
Mdes004389	pleiotropic regulator 1 [Anopheles darlingi]	RNA splicing, component of the PRP19-CDC5L complex that forms an integral part of the spliceosome and is required for activating pre-mRNA splicing
Mdes001750	small nuclear ribonucleoprotein F-like [Musca domestica]	RNA splicing, component of the spliceosomal U1, U2, U4, and U4 snRNAps
Mdes007695	RNA-binding protein 5 [Culex quinquefasciatus]	RNA splicing, component of the spliceosome A complex, regulates alternative splicing of a number of mRNAs
Mdes002306	small nuclear ribonucleoprotein Sm D3 [Tribolium castaneum]	RNA splicing, core component of the spliceosomal U1, U2, U4 and U5 small nuclear ribonucleoproteins
Mdes012768	pre-mRNA-processing-splicing factor 8 [Bactrocera dorsalis]	RNA splicing, functions as a scaffold that mediates the ordered assembly of spliceosomal proteins and snRNAs
Mdes000610	splicing factor SC35, putative [Aedes aegypti]	RNA splicing, involved in intron recognition and spliceosome assembly, but not involved in alternative splicing regulation of the SCL33 intron
Mdes002645	pre-mRNA-processing factor 39 isoform X1 [Tribolium castaneum]	RNA splicing, involved in pre-mRNA splicing
Mdes001564	serine/arginine repetitive matrix protein 2-like [Ceratitis capitata]	RNA splicing, involved in pre-mRNA splicing
Mdes007604	pre-mRNA-processing factor 6 [Bactrocera dorsalis]	RNA splicing, involved in pre-mRNA splicing as component of the U4/U6-U5 tri-snRNP complex, one of the building blocks of the spliceosome
Mdes005011	RNA-binding protein 39 [Aedes aegypti]	RNA splicing, involved in pre-mRNA splicing process
Mdes003092	pre-mRNA-splicing factor SYF1 [Bactrocera cucurbitae]	RNA splicing, involved in transcription-coupled repair (TCR), transcription and pre-mRNA splicing
Mdes010901	muscleblind-like protein 2 [Anopheles darlingi]	RNA splicing, mediates pre-mRNA alternative splicing regulation
Mdes012587	RNA-binding protein Rsf1 [Bactrocera cucurbitae]	RNA splicing, mRNA binding, negatively regulates mRNA splicing via spliceosome
Mdes009719	splicing factor pTSR1, putative [Aedes aegypti]	RNA splicing, mRNA splicing site selection
Mdes008999	splicing factor 1-like [Microplitis demolitor]	RNA splicing, necessary for the ATP-dependent first step of spliceosome assembly
Mdes008201	pre-mRNA-splicing factor CWC25 homolog [Musca domestica]	RNA splicing, participates in pre-mRNA splicing via spliceosome
Mdes001373	pre-mRNA-splicing factor ISY1 homolog [Ceratitis capitata]	RNA splicing, participates in pre-mRNA splicing via spliceosome
Mdes013041	Poly(U)-binding-splicing factor half pint [Cerapachys biroi]	RNA splicing, participates in RNA splicing and regulates oogenesis and controls both mitosis and mRNA localization in the germline by regulating mRNA splicing of a subset of genes within the ovary
Mdes005325	pre-mRNA-splicing factor 18 [Bactrocera dorsalis]	RNA splicing, participates in the second step of pre-mRNA splicing
Mdes010139	pre-mRNA-splicing factor 38B-like [Musca domestica]	RNA splicing, participates in the second step of pre-mRNA splicing
Mdes008962	splicing factor U2af 38 kDa subunit [Acyrthosiphon pisum]	RNA splicing, plays a critical role in both constitutive and enhancer-dependent splicing by mediating protein-protein interactions and protein-RNA interactions required for accurate 3'-splice site selection
Mdes001616	pre-mRNA cleavage complex II protein Clp1 [Culex quinquefasciatus]	RNA splicing, plays a key role in both tRNA splicing and mRNA 3'-end formation
Mdes000362	polypyrimidine tract-binding protein 1-like isoform X10 [Ceratitis capitata]	RNA splicing, plays a role in pre-mRNA splicing and in the regulation of alternative splicing events
Mdes010307	serine-threonine kinase receptor-associated protein [Bactrocera cucurbitae]	RNA splicing, plays an important role in the splicing of cellular pre-mRNAs
Mdes002208	thioredoxin-like protein 4A-like [Musca domestica]	RNA splicing, plays essential role in pre-mRNA splicing as component of the U5 snRNP and U4/U6-U5 tri-snRNP complexes that are involved in spliceosome assembly
Mdes013192	splicing factor yt521-b [Culex quinquefasciatus]	RNA splicing, regulates alternative splicing site selection
Mdes015800	pre-mRNA-splicing factor cwc22 [Culex quinquefasciatus]	RNA splicing, required for pre-mRNA splicing and for exon-junction complex (EJC) assembly
Mdes004086	RNA binding protein fox-1-like protein [Cerapachys biroi]	RNA splicing, RNA binding protein, regulates alternative splicing events by binding to 5'-UGCAUGU-3' elements
Mdes001214	G patch domain containing 1 [Culex quinquefasciatus]	RNA splicing, RNA binding, plays a role in pre-mRNA splicing
Mdes007497	nuclear speckle splicing regulatory protein 1-like [Musca domestica]	RNA splicing, RNA-binding protein that mediates pre-mRNA alternative splicing regulation
Mdes002940	zinc finger Ran-binding domain-containing protein 2-like, partial [Bombyx mori]	RNA splicing, a splice factor required for alternative splicing of TRA2B/SFRS10 transcripts
Mdes004653	U5 small nuclear ribonucleoprotein component-like, 116 kDa [Ceratitis capitata]	RNA splicing, component of the U5 snRNP and the U4/U6-U5 tri-snRNP complex required for pre-mRNA splicing
Mdes000657	U1 small nuclear ribonucleoprotein 70 kDa [Anopheles darlingi]	RNA splicing, essential for recognition of the pre-mRNA 5' splice-site and the subsequent assembly of the spliceosome
Mdes010739	U1 small nuclear ribonucleoprotein, putative [Aedes aegypti]	RNA splicing, essential for recognition of the pre-mRNA 5' splice-site and the subsequent assembly of the spliceosome
Mdes005230	virilizer-like [Ceratitis capitata]	RNA splicing, involved in mRNA splicing regulation
Mdes001128	U4/U6 small nuclear ribonucleoprotein Prp3-like [Ceratitis capitata]	RNA splicing, participates in pre-mRNA splicing, part of the U4/U5/U6 tri-snRNP complex, one of the building blocks of the spliceosome
Mdes007748	U4/U6.U5 tri-snRNP-associated protein 1-like [Musca domestica]	RNA splicing, plays a role in mRNA splicing as a component of the U4/U6-U5 tri-snRNP, one of the building blocks of the spliceosome
Mdes008389	YTH domain-containing protein 2 [Camponotus floridanus]	RNA splicing, plays a role in the efficiency of mRNA splicing, processing and stability
Mdes012142	YTH domain-containing protein 2 [Camponotus floridanus]	RNA splicing, plays a role in the efficiency of mRNA splicing, processing and stability
Mdes011458	U2 snRNP-associated SURP motif-containing protein [Aedes aegypti]	RNA splicing, RNA binding, plays a role in RNA processing
		ribonuclease
Mdes004503	nocturnin isoform X2 [Bactrocera cucurbitae]	ribonuclease, plays an important role in post-transcriptional regulation of metabolic genes under circadian control
Mdes012732	oligoribonuclease [Chromobacterium violaceum]	ribonuclease, 3'-to-5' exoribonuclease specific for small oligoribonucleotides 2 to 5 nucleotides in length, as well as small (2 to 5 nucleotides) ssDNA oligomers
Mdes012733	oligoribonuclease, mitochondrial [Aedes aegypti]	ribonuclease, 3'-to-5' exoribonuclease specific for small oligoribonucleotides 2 to 5 nucleotides in length, as well as small (2 to 5 nucleotides) ssDNA oligomers
Mdes006502	mitochondrial ribonuclease P protein 1 homolog [Musca domestica]	ribonuclease, functions in mitochondrial tRNA maturation
Mdes001037	mitochondrial ribonuclease P protein 1 homolog isoform X1 [Ceratitis capitata]	ribonuclease, functions in mitochondrial tRNA maturation
Mdes002453	mitochondrial ribonuclease P protein 1 homolog isoform X1 [Ceratitis capitata]	ribonuclease, functions in mitochondrial tRNA maturation
Mdes006430	mitochondrial ribonuclease P protein 1 homolog isoform X1 [Ceratitis capitata]	ribonuclease, functions in mitochondrial tRNA maturation
Mdes015089	mitochondrial ribonuclease P protein 1 homolog isoform X1 [Ceratitis capitata]	ribonuclease, functions in mitochondrial tRNA maturation
Mdes015091	mitochondrial ribonuclease P protein 1 homolog isoform X1 [Ceratitis capitata]	ribonuclease, functions in mitochondrial tRNA maturation
Mdes007284	mitochondrial ribonuclease P protein 3-like [Ceratitis capitata]	ribonuclease, functions in mitochondrial tRNA maturation
Mdes004427	polyA-specific ribonuclease [Anopheles darlingi]	ribonuclease, 3'-exoribonuclease that has a preference for poly(A) tails of mRNAs, thereby efficiently degrading poly(A) tails
Mdes002463	PAB-dependent poly(A)-specific ribonuclease subunit 2-like [Ceratitis capitata]	ribonuclease, deadenylate cytoplasmic mRNA in general and miRNA-mediated mRNA turnover, shortens poly(A) tails of RNA for degradation
Mdes002069	5'-3' exoribonuclease 1 [Culex quinquefasciatus]	ribonuclease, 5'-3' exoribonuclease involved in mRNA decay
Mdes007596	5'-3' exoribonuclease 1 isoform X3 [Tribolium castaneum]	ribonuclease, 5'-3' exoribonuclease involved in mRNA decay
Mdes000251	5'-3' exoribonuclease 2 homolog [Tribolium castaneum]	ribonuclease, 5'-3' exoribonuclease involved in mRNA decay
Mdes000059	RNA exonuclease 1 homolog [Musca domestica]	ribonuclease, exonuclease, specific function unknown
Mdes011709	RNA exonuclease 4 [Culex quinquefasciatus]	ribonuclease, exonuclease, specific function unknown
Mdes002849	drosha (ribonuclease type III) [Mayetiola destructor]	ribonuclease, double-stranded (ds) RNA-specific endoribonuclease that is involved in the initial step of microRNA (miRNA) biogenesis
Mdes007168	pasha [Mayetiola destructor]	ribonuclease, double-stranded (ds) RNA-specific endoribonucleases participate in diverse RNA maturation and decay pathways
Mdes016386	ribonuclease H1 [Danaus plexippus]	ribonuclease, degrades the RNA of RNA-DNA hybrids
Mdes004431	ribonuclease H2 subunit B [Culex quinquefasciatus]	ribonuclease, degrades the RNA of RNA:DNA hybrids
Mdes006397	ribonuclease P, 29kD-subunit [Anopheles darlingi]	ribonuclease, generates mature tRNA molecules by cleaving their 5'-ends
Mdes008532	ribonuclease t2 [Aedes aegypti]	ribonuclease, involved in lysosomal degradation of ribosomal RNA
Mdes015687	ribonuclease Z, mitochondrial [Culex quinquefasciatus]	ribonuclease, displays some tRNA 3'-processing endonuclease activity, likely involved in tRNA maturation by removing a 3'-trailer from precursor tRNA
Mdes007428	ribonuclease Z, mitochondrial [Culex quinquefasciatus]	ribonuclease, displays some tRNA 3'-processing endonuclease activity, likely involved in tRNA maturation by removing a 3'-trailer from precursor tRNA
Mdes004562	ribonucleases P/MRP protein subunit POP1 [Bactrocera cucurbitae]	ribonuclease, generates mature tRNA molecules by cleaving their 5'-ends
Mdes002919	salivary secreted ribonuclease [Culex quinquefasciatus]	ribonuclease, endoribonuclease, specific function is unknown
Mdes002613	small RNA degrading nuclease 5 [Bactrocera cucurbitae]	ribonuclease, 3'-5' exonuclease degrading single-stranded small RNAs
		tRNA synthesis
Mdes013163	cysteine--tRNA ligase, mitochondrial [Bactrocera cucurbitae]	tRNA aminoacylation for protein translation
Mdes007212	glutamine--tRNA ligase-like [Musca domestica]	tRNA aminoacylation for protein translation
Mdes012317	histidine--tRNA ligase, cytoplasmic isoform X2 [Bactrocera dorsalis]	tRNA aminoacylation for protein translation
Mdes014314	isoleucine--tRNA ligase, mitochondrial [Bactrocera cucurbitae]	tRNA aminoacylation for protein translation
Mdes014578	leucine--tRNA ligase, mitochondrial [Bactrocera dorsalis]	tRNA aminoacylation for protein translation
Mdes001908	phenylalanine-tRNA ligase [Bombyx mori]	tRNA aminoacylation for protein translation
Mdes006256	phenylalanine--tRNA ligase alpha subunit-like [Musca domestica]	tRNA aminoacylation for protein translation
Mdes005240	serine--tRNA ligase, cytoplasmic-like [Musca domestica]	tRNA aminoacylation for protein translation
Mdes005824	serine--tRNA ligase, mitochondrial [Bactrocera cucurbitae]	tRNA aminoacylation for protein translation
Mdes016064	threonine--tRNA ligase, cytoplasmic-like isoform X2 [Ceratitis capitata]	tRNA aminoacylation for protein translation
Mdes015904	threonine--tRNA ligase, cytoplasmic-like isoform X2 [Musca domestica]	tRNA aminoacylation for protein translation
Mdes015910	threonine--tRNA ligase, cytoplasmic-like isoform X2 [Musca domestica]	tRNA aminoacylation for protein translation
Mdes007158	tyrosine--tRNA ligase, cytoplasmic [Bactrocera cucurbitae]	tRNA aminoacylation for protein translation
Mdes012475	valine--tRNA ligase [Bactrocera cucurbitae]	tRNA aminoacylation for protein translation
Mdes016511	alanyl-tRNA synthetase, partial [Mayetiola destructor]	tRNA aminoacylation for protein translation
Mdes016636	alanyl-tRNA synthetase-like protein, partial [Coboldia fuscipes]	tRNA aminoacylation for protein translation
Mdes003063	aminoacyl tRNA synthase complex-interacting multifunctional protein 2 isoform X2 [Culex quinquefasciatus]	tRNA aminoacylation for protein translation
Mdes002259	arginyl-tRNA synthetase [Aedes aegypti]	tRNA aminoacylation for protein translation
Mdes015727	arginyl-tRNA synthetase [Culex quinquefasciatus]	tRNA aminoacylation for protein translation
Mdes013701	arginyl-tRNA-protein transferase 1 [Culex quinquefasciatus]	tRNA aminoacylation for protein translation
Mdes008408	aspartyl-tRNA synthetase [Aedes aegypti]	tRNA aminoacylation for protein translation
Mdes002802	aspartyl-tRNA synthetase [Aedes aegypti]	tRNA aminoacylation for protein translation
Mdes012753	aspartyl-tRNA synthetase [Aedes aegypti]	tRNA aminoacylation for protein translation
Mdes007935	cysteinyl-tRNA synthetase [Aedes aegypti]	tRNA aminoacylation for protein translation
Mdes007109	glutamyl-tRNA synthetase [Aedes aegypti]	tRNA aminoacylation for protein translation
Mdes002411	glycyl-tRNA synthetase [Anopheles darlingi]	tRNA aminoacylation for protein translation
Mdes017156	glycyl-tRNA synthetase [Harpegnathos saltator]	tRNA aminoacylation for protein translation
Mdes015828	glycyl-tRNA synthetase subunit alpha [Pseudomonas putida]	tRNA aminoacylation for protein translation
Mdes015871	leucyl-tRNA synthetase [Aedes aegypti]	tRNA aminoacylation for protein translation
Mdes016605	leucyl-tRNA synthetase [Aedes aegypti]	tRNA aminoacylation for protein translation
Mdes007877	lysyl-tRNA synthetase [Aedes aegypti]	tRNA aminoacylation for protein translation
Mdes009181	methionine-tRNA synthetase [Aedes aegypti]	tRNA aminoacylation for protein translation
Mdes003861	tRNA pseudouridine synthase A, mitochondrial-like isoform X1 [Ceratitis capitata]	tRNA aminoacylation for protein translation
Mdes008324	tRNA pseudouridine synthase D [Culex quinquefasciatus]	tRNA aminoacylation for protein translation
Mdes000796	tRNA pseudouridine synthase Pus10-like [Musca domestica]	tRNA aminoacylation for protein translation
Mdes003728	prolyl-tRNA synthetase [Anopheles darlingi]	tRNA aminoacylation for protein translation
Mdes013509	prolyl-tRNA synthetase [Anopheles darlingi]	tRNA aminoacylation for protein translation
Mdes012597	threonyl-tRNA synthetase [Aedes aegypti]	tRNA aminoacylation for protein translation
Mdes016633	threonyl-tRNA synthetase, partial [Pseudomonas sp. R62]	tRNA aminoacylation for protein translation
Mdes009848	t-diRNAhydrouridine synthase [Culex quinquefasciatus]	tRNA aminoacylation for protein translation
Mdes009428	tRNA-dihydrouridine synthase [Drosophila melanogaster]	tRNA aminoacylation for protein translation
Mdes015502	tRNA-dihydrouridine synthase [Aedes aegypti]	tRNA aminoacylation for protein translation
Mdes010855	tRNA-dihydrouridine(20) synthase [NAD(P)+]-like [Tribolium castaneum]	tRNA aminoacylation for protein translation
Mdes009268	tyrosyl-tRNA synthetase [Aedes aegypti]	tRNA aminoacylation for protein translation
Mdes016044	tyrosyl-tRNA synthetase [Aedes aegypti]	tRNA aminoacylation for protein translation
Mdes001650	valyl-tRNA synthetase [Culex quinquefasciatus]	tRNA aminoacylation for protein translation
Mdes016657	valyl-tRNA synthetase [Pantoea dispersa]	tRNA aminoacylation for protein translation
Mdes016956	valyl-tRNA synthetase [Pseudomonas]	tRNA aminoacylation for protein translation
		RNA degradation
Mdes002767	enhancer of mRNA-decapping protein 3-like isoform X1 [Ceratitis capitata]	RNA degradation, participates in mRNA decapping and subsequent degradation
Mdes003505	exosome complex component CSL4 [Bactrocera cucurbitae]	RNA degradation, non-catalytic component of the RNA exosome complex which has 3'->5' exoribonuclease activity and participates in a multitude of cellular RNA processing and degradation events
Mdes009879	exosome complex component RRP40-like [Musca domestica]	RNA degradation, non-catalytic component of the RNA exosome complex which has 3'->5' exoribonuclease activity and participates in a multitude of cellular RNA processing and degradation events
Mdes006490	exosome complex component RRP42 [Bactrocera dorsalis]	RNA degradation, non-catalytic component of the RNA exosome complex which has 3'->5' exoribonuclease activity and participates in a multitude of cellular RNA processing and degradation events
Mdes017253	exosome complex component RRP42 [Bactrocera dorsalis]	RNA degradation, participates in mRNA decapping and subsequent degradation
Mdes009198	exosome complex component RRP45-like [Ceratitis capitata]	RNA degradation, non-catalytic component of the RNA exosome complex which has 3'->5' exoribonuclease activity and participates in a multitude of cellular RNA processing and degradation events
Mdes006241	exosome complex component RRP46-like [Ceratitis capitata]	RNA degradation, non-catalytic component of the RNA exosome complex which has 3'->5' exoribonuclease activity and participates in a multitude of cellular RNA processing and degradation events
Mdes010439	exosome complex component RRP4-like [Musca domestica]	RNA degradation, non-catalytic component of the RNA exosome complex which has 3'->5' exoribonuclease activity and participates in a multitude of cellular RNA processing and degradation events
Mdes008177	exosome complex exonuclease [Mayetiola destructor]	RNA degradation, component of the exosome 3'->5' exoribonuclease complex which degrades inherently unstable mRNAs containing AU-rich elements (AREs) within their 3'-untranslated regions
Mdes017332	exosome complex exonuclease rrp42 [Aedes aegypti]	RNA degradation, component of the exosome 3'->5' exoribonuclease complex which degrades inherently unstable mRNAs containing AU-rich elements (AREs) within their 3'-untranslated regions
Mdes010105	RNA degradation, nonsense-mediated mRNA decay protein 1 (rent1) [Aedes aegypti]	RNA degradation, involved in nonsense-mediated decay of mRNAs containing premature stop codons
Mdes010998	RNA-binding protein MEX3B [Zootermopsis nevadensis]	RNA metabolism, involved in post transcriptional regulatory mechanisms
Mdes010880	lariat debranching enzyme [Bactrocera cucurbitae]	RNA degradation, cleaves the 2'-5' phosphodiester linkage at the branch point of lariat intron pre-mRNAs after splicing and converts them into linear molecules that are subsequently degraded
Mdes015477	lariat debranching enzyme [Tribolium castaneum]	RNA degradation, cleaves the 2'-5' phosphodiester linkage at the branch point of lariat intron pre-mRNAs after splicing and converts them into linear molecules that are subsequently degraded
Mdes014802	nonsense-mediated mRNA decay protein [Aedes aegypti]	RNA degradation, involved in nonsense-mediated decay of mRNAs containing premature stop codons
Mdes012661	GTP binding protein 1 [Anopheles darlingi]	RNA degradation, promotes degradatkion of target mRNA species
Mdes012005	PAT1 homolog 1 isoform X2 [Bactrocera dorsalis]	RNA degradation, regulates translation and mRNA decay
		others
Mdes000032	RNA-binding protein Musashi homolog Rbp6 isoform X4 [Tribolium castaneum]	RNA metabolism, regulates the expression of target mRNAs at the translation level
Mdes000451	ribosomal biogenesis protein gar2 [Musca domestica]	RNA metabolism, participates in RNA metabolism, specific function is unknown
Mdes004583	RNA/RNP complex-1-interacting phosphatase-like [Ceratitis capitata]	RNA metabolism, participates in RNA metabolism, specific function is unknown
Mdes004221	U4/U6.U5 tri-snRNP-associated protein 2 [Bactrocera dorsalis]	RNP component, U4/U6.U5 tri-snRNP-associated protein 2 [Bactrocera dorsalis]
Mdes012200	MAK16 homolog isoform X1 [Ceratitis capitata]	poly(A) RNA binding
Mdes001425	KRI1 homolog [Ceratitis capitata]	poly(A) RNA binding
Mdes000810	multiple ankyrin repeats single kh domain protein [Aedes aegypti]	poly(A) RNA binding
Mdes001878	arginine/serine-rich splicing factor [Anopheles darlingi]	poly(A) RNA binding, specific function is unknown
Mdes001915	nucleolar complex protein 3 homolog [Musca domestica]	poly(A) RNA binding, specific function is unknown
Mdes010981	RNA-binding protein pno1 [Bactrocera dorsalis]	poly(A) RNA binding, specific function is unknown
Mdes011424	RRP12-like protein-like isoform X1 (polyA RNA binding) [Musca domestica]	poly(A) RNA binding, specific function is unknown
Mdes001983	THUMP domain-containing protein 1 homolog [Bactrocera dorsalis]	poly(A) RNA binding, specific function is unknown
Mdes003088	nucleolar protein 9-like [Ceratitis capitata]	RNA binding
Mdes009686	RNA-binding protein Musashi homolog 2 isoform X2 [Tribolium castaneum]	RNA binding, regulates the expression of target mRNAs at the translation level
Mdes006698	WD repeat-containing protein 43 [Bactrocera dorsalis]	RNA binding, specific function is unknown
Mdes011269	RNA-binding protein 18-like isoform X1 [Musca domestica]	RNA binding, specific function is unknown
Mdes003562	RNA-binding protein 19 [Bactrocera cucurbitae]	RNA binding, specific function is unknown
Mdes004020	RNA-binding protein 48-like [Musca domestica]	RNA binding, specific function is unknown
Mdes002251	RNA-binding protein cabeza-like, partial [Bombyx mori]	RNA binding, specific function is unknown
Mdes004262	RNA-binding protein EIF1AD [Musca domestica]	RNA binding, specific function is unknown
Mdes004261	RNA-binding protein EIF1AD-like [Musca domestica]	RNA binding, specific function is unknown
Mdes002638	RNA-binding protein lark-like isoform X1 [Ceratitis capitata]	RNA binding, specific function is unknown
Mdes015529	RNA-binding protein orb2-like [Musca domestica]	RNA binding, specific function is unknown
	Proteins Involved in Protein Metabolism (Synthesis, Folding, Modification, and Degradation)
		ribosomal proteins
Mdes003259	28S ribosomal protein S11, mitochondrial [Tribolium castaneum]	ribosomal component
Mdes009900	28S ribosomal protein S14, mitochondrial [Simulium vittatum]	ribosomal component
Mdes003124	28S ribosomal protein S15, mitochondrial-like [Musca domestica]	ribosomal component
Mdes003863	28S ribosomal protein S18a, mitochondrial-like [Musca domestica]	ribosomal component
Mdes013195	28S ribosomal protein S18c, mitochondrial-like [Musca domestica]	ribosomal component
Mdes011267	28S ribosomal protein S25, mitochondrial-like [Musca domestica]	ribosomal component
Mdes015093	28S ribosomal protein S33, mitochondrial-like isoform X1 [Bombyx mori]	ribosomal component
Mdes000820	28S ribosomal protein S34, mitochondrial [Zootermopsis nevadensis]	ribosomal component
Mdes016838	30S ribosomal protein S12 [Pseudomonas]	ribosomal component
Mdes016802	30S ribosomal protein S16 [Pseudomonas]	ribosomal component
Mdes014947	30S ribosomal protein S2 [Pseudomonas frederiksbergensis]	ribosomal component
Mdes014946	30S ribosomal protein S2 [Pseudomonas]	ribosomal component
Mdes016419	30S ribosomal protein S9, partial [Pseudomonas putida]	ribosomal component
Mdes001289	39S ribosomal protein L3, mitochondrial-like [Bactrocera cucurbitae]	ribosomal component
Mdes009002	39S ribosomal protein L11, mitochondrial [Bactrocera cucurbitae]	ribosomal component
Mdes010345	39S ribosomal protein L14, mitochondrial-like [Apis florea]	ribosomal component
Mdes011158	39S ribosomal protein L15, mitochondrial [Culex quinquefasciatus]	ribosomal component
Mdes007410	39S ribosomal protein L16, mitochondrial-like [Musca domestica]	ribosomal component
Mdes002261	39S ribosomal protein L18, mitochondrial-like [Musca domestica]	ribosomal component
Mdes001823	39S ribosomal protein L2, mitochondrial [Culex quinquefasciatus]	ribosomal component
Mdes007222	39S ribosomal protein L20, mitochondrial [Bactrocera dorsalis]	ribosomal component
Mdes006917	39S ribosomal protein L21, mitochondrial-like [Ceratitis capitata]	ribosomal component
Mdes012205	39S ribosomal protein L22, mitochondrial-like [Ceratitis capitata]	ribosomal component
Mdes001026	39S ribosomal protein L23, mitochondrial-like [Bombyx mori]	ribosomal component
Mdes001027	39S ribosomal protein L23, mitochondrial-like [Bombyx mori]	ribosomal component
Mdes008923	39S ribosomal protein L30, mitochondrial [Bactrocera dorsalis]	ribosomal component
Mdes000881	39S ribosomal protein L32, mitochondrial-like [Musca domestica]	ribosomal component
Mdes007906	39S ribosomal protein L4, mitochondrial [Bactrocera cucurbitae]	ribosomal component
Mdes002563	39S ribosomal protein L40, mitochondrial [Bactrocera cucurbitae]	ribosomal component
Mdes006581	39S ribosomal protein L41, mitochondrial [Anopheles darlingi]	ribosomal component
Mdes001543	39S ribosomal protein L9, mitochondrial [Anopheles darlingi]	ribosomal component
Mdes007876	40S ribosomal protein S3a [Periplaneta americana]	ribosomal component
Mdes017002	40S ribosomal protein S10b-like [Ceratitis capitata]	ribosomal component
Mdes003625	40S ribosomal protein S12, mitochondrial-like isoform X1 [Ceratitis capitata]	ribosomal component
Mdes011287	40S ribosomal protein S19a-like [Musca domestica]	ribosomal component
Mdes001477	40S ribosomal protein S2 [Tribolium castaneum]	ribosomal component
Mdes017165	40S ribosomal protein S21 [Zootermopsis nevadensis]	ribosomal component
Mdes000873	40S ribosomal protein S29 [Drosophila melanogaster]	ribosomal component
Mdes005257	40S ribosomal protein S30 [Aedes aegypti]	ribosomal component
Mdes013308	40S ribosomal protein S3a [Zootermopsis nevadensis]	ribosomal component
Mdes007597	40S ribosomal protein S5a-like [Ceratitis capitata]	ribosomal component
Mdes005699	40S ribosomal protein S8-like [Megachile rotundata]	ribosomal component
Mdes002072	60 kDa heat shock protein, mitochondrial [Anopheles darlingi]	ribosomal component
Mdes003746	60S acidic ribosomal protein P0 [Culex quinquefasciatus]	ribosomal component
Mdes005320	60S ribosomal protein L10a [Apis mellifera]	ribosomal component
Mdes009802	60S ribosomal protein L10a [Apis mellifera]	ribosomal component
Mdes009115	60S ribosomal protein L11 [Tribolium castaneum]	ribosomal component
Mdes010080	60S ribosomal protein L12 [Bactrocera dorsalis]	ribosomal component
Mdes008042	60S ribosomal protein L13a [Bactrocera dorsalis]	ribosomal component
Mdes007430	60S ribosomal protein L17 [Phlebotomus papatasi]	ribosomal component
Mdes004564	60S ribosomal protein L18a-like [Musca domestica]	ribosomal component
Mdes004565	60S ribosomal protein L18a-like [Musca domestica]	ribosomal component
Mdes010162	60S ribosomal protein L22 [Anopheles darlingi]	ribosomal component
Mdes001354	60S ribosomal protein L23-like [Musca domestica]	ribosomal component
Mdes016426	60S ribosomal protein L26-like isoform X1 [Musca domestica]	ribosomal component
Mdes010237	60S ribosomal protein L30 [Aedes aegypti]	ribosomal component
Mdes010238	60S ribosomal protein L30 [Aedes aegypti]	ribosomal component
Mdes010246	60S ribosomal protein L30 [Aedes aegypti]	ribosomal component
Mdes008799	60S ribosomal protein L44 [Solenopsis invicta]	ribosomal component
Mdes008800	60S ribosomal protein L44 [Solenopsis invicta]	ribosomal component
Mdes004652	60S ribosomal protein L5-like [Ceratitis capitata]	ribosomal component
Mdes003647	60S ribosomal protein L6 [Bactrocera dorsalis]	ribosomal component
Mdes008627	60S ribosomal protein L7a [Zea mays]	ribosomal component
Mdes005681	60S ribosome subunit biogenesis protein NIP7 homolog [Musca domestica]	ribosomal component
Mdes007339	mitochondrial ribosomal protein L17 [Maconellicoccus hirsutus]	ribosomal component
Mdes000847	mitochondrial ribosomal protein L37 [Anopheles darlingi]	ribosomal component
Mdes010468	mitochondrial ribosomal protein L44 [Drosophila melanogaster]	ribosomal component
Mdes005519	mitochondrial ribosomal protein S21 [Riptortus pedestris]	ribosomal component
Mdes009536	mitochondrial ribosomal protein S7 [Aedes aegypti]	ribosomal component
Mdes010957	mitochondrial ribosomal protein, L38, putative [Aedes aegypti]	ribosomal component
Mdes004709	mitochondrial ribosomal protein, L48, putative [Aedes aegypti]	ribosomal component
Mdes006086	mitochondrial ribosomal protein, S29, putative [Aedes aegypti]	ribosomal component
Mdes007213	mitochondrial ribosomal protein, S9, putative [Aedes aegypti]	ribosomal component
Mdes004842	ribosomal L1 domain-containing protein CG13096-like [Ceratitis capitata]	ribosomal component
Mdes008663	ribosomal protein L14 [Drosophila melanogaster]	ribosomal component
Mdes004569	ribosomal protein S23, isoform A [Drosophila yakuba]	ribosomal component
Mdes000872	ribosomal protein L18, isoform A [Drosophila melanogaster]	ribosomal component
Mdes003069	ribosomal protein L19, partial [Bactrocera minax]	ribosomal component
Mdes006947	ribosomal protein L24, isoform A [Drosophila melanogaster]	ribosomal component
Mdes017096	cytosolic large ribosomal subunit L27A [Ochlerotatus taeniorhynchus]	ribosomal component
Mdes005831	ribosomal protein L27e [Maconellicoccus hirsutus]	ribosomal component
Mdes009987	ribosomal protein L32, isoform C [Drosophila melanogaster]	ribosomal component
Mdes008409	ribosomal protein L38 [Lutzomyia shannoni]	ribosomal component
Mdes009191	ribosomal protein L38 [Lutzomyia shannoni]	ribosomal component
Mdes005171	ribosomal protein l7ae [Aedes aegypti]	ribosomal component
Mdes015497	ribosomal protein S15 [Diaphorina citri]	ribosomal component
Mdes014709	ribosomal protein S15Aa, isoform D [Drosophila melanogaster]	ribosomal component
Mdes001426	ribosomal protein S17e [Cochliomyia hominivorax]	ribosomal component
Mdes011631	ribosomal protein S18 [Drosophila virilis]	ribosomal component
Mdes003976	ribosomal protein S24e [Carabus granulatus]	ribosomal component
Mdes008179	ribosomal protein S3 [Mayetiola destructor]	ribosomal component
Mdes014301	ribosomal protein S4 [Chrysomela tremula]	ribosomal component
Mdes001944	ribosomal protein S6 [Tribolium castaneum]	ribosomal component
Mdes007940	ribosomal protein S6 kinase alpha-5-like, partial [Saccoglossus kowalevskii]	ribosomal component
Mdes007562	ribosomal protein S6 kinase beta-2 [Bactrocera cucurbitae]	ribosomal component
		translation initiation and elongation
Mdes000235	translational activator gcn1 [Aedes aegypti]	involved in the initiation phase of eukaryotic translation
Mdes005605	eukaryotic initiation factor 1A, isoform A [Drosophila melanogaster]	involved in the initiation phase of eukaryotic translation
Mdes010974	eukaryotic initiation factor 4A-like isoform X1 [Musca domestica]	involved in the initiation phase of eukaryotic translation
Mdes012040	eukaryotic translation initiation factor [Aedes aegypti]	involved in the initiation phase of eukaryotic translation
Mdes013640	eukaryotic translation initiation factor [Aedes aegypti]	involved in the initiation phase of eukaryotic translation
Mdes013231	eukaryotic translation initiation factor 2 alpha kinase 1 [Anopheles darlingi]	involved in the initiation phase of eukaryotic translation
Mdes004141	eukaryotic translation initiation factor 2 alpha subunit [Culex quinquefasciatus]	involved in the initiation phase of eukaryotic translation
Mdes012503	eukaryotic translation initiation factor 3 subunit (eif-3) [Aedes aegypti]	involved in the initiation phase of eukaryotic translation
Mdes004637	eukaryotic translation initiation factor 3 subunit [Aedes aegypti]	involved in the initiation phase of eukaryotic translation
Mdes011432	eukaryotic translation initiation factor 3 subunit F-1-like [Ceratitis capitata]	involved in the initiation phase of eukaryotic translation
Mdes008748	eukaryotic translation initiation factor 3 subunit I-like [Musca domestica]	involved in the initiation phase of eukaryotic translation
Mdes000544	eukaryotic translation initiation factor 3 subunit J [Danaus plexippus]	involved in the initiation phase of eukaryotic translation
Mdes008823	eukaryotic translation initiation factor 3 subunit K [Anopheles darlingi]	involved in the initiation phase of eukaryotic translation
Mdes015133	eukaryotic translation initiation factor 3 subunit M-like [Musca domestica]	involved in the initiation phase of eukaryotic translation
Mdes005157	eukaryotic translation initiation factor 3, theta subunit [Aedes aegypti]	involved in the initiation phase of eukaryotic translation
Mdes006589	eukaryotic translation initiation factor 4 gamma [Aedes aegypti]	involved in the initiation phase of eukaryotic translation
Mdes012242	eukaryotic translation initiation factor 4 gamma 3-like isoform X1 [Tribolium castaneum]	involved in the initiation phase of eukaryotic translation
Mdes011494	eukaryotic translation initiation factor 4e type [Aedes aegypti]	involved in the initiation phase of eukaryotic translation
Mdes006215	eukaryotic translation initiation factor 4E-1A-like isoform X1 [Harpegnathos saltator]	involved in the initiation phase of eukaryotic translation
Mdes009110	eukaryotic translation initiation factor 5A; Short=eIF-5A [Spodoptera exigua]	involved in the initiation phase of eukaryotic translation
Mdes002744	eukaryotic translation initiation factor 5B [Tribolium castaneum]	involved in the initiation phase of eukaryotic translation
Mdes002223	eukaryotic initiation factor 5C [Bactrocera cucurbitae]	involved in the initiation phase of eukaryotic translation
Mdes005676	eukaryotic translation initiation factor 6 isoform X1 [Microplitis demolitor]	involved in the initiation phase of eukaryotic translation
Mdes011448	eukaryotic translation initiation factor 2-alpha kinase 4 [Mayetiola destructor]	involved in the initiation phase of eukaryotic translation
Mdes002835	translation initiation factor 2b, delta subunit [Aedes aegypti]	involved in the initiation phase of eukaryotic translation
Mdes007936	eukaryotic translation initiation factor 3 subunit M-like [Aedes aegypti]	involved in the initiation phase of eukaryotic translation
Mdes003807	translation initiation factor 3, subunit S8, putative [Aedes aegypti]	involved in the initiation phase of eukaryotic translation
Mdes006252	translation initiation factor eif-2b alpha subunit [Aedes aegypti]	involved in the initiation phase of eukaryotic translation
Mdes013024	translation initiation factor eIF-2B subunit beta-like [Musca domestica]	involved in the initiation phase of eukaryotic translation
Mdes014508	translation initiation factor eIF-2B subunit beta-like [Musca domestica]	involved in the initiation phase of eukaryotic translation
Mdes003439	translation initiation factor eIF-2B subunit epsilon-like [Ceratitis capitata]	involved in the initiation phase of eukaryotic translation
Mdes016380	translation initiation factor eIF-2B subunit gamma-like [Ceratitis capitata]	involved in the initiation phase of eukaryotic translation
Mdes005912	translation initiation factor IF-2, mitochondrial [Bactrocera cucurbitae]	involved in the initiation phase of eukaryotic translation
Mdes002521	translation initiation factor IF-2, mitochondrial-like [Musca domestica]	involved in the initiation phase of eukaryotic translation
Mdes003457	eukaryotic translation initiation factor 3 subunit A isoform X2 [Ceratitis capitata]	involved in the initiation phase of eukaryotic translation
Mdes001045	translation machinery-associated protein 16 homolog [Bactrocera dorsalis]	involved in the initiation phase of eukaryotic translation
Mdes001430	S1 RNA binding domain protein, putative [Aedes aegypti]	translation, essential in protein translation
Mdes016131	protein translation factor SUI1 homolog [Acromyrmex echinatior]	protein translation, regulates protein translation
Mdes008331	Smaug [Drosophila ananassae]	translation regulation, represses translation of unlocalized Nos mRNA
Mdes005401	PTCD3 homolog, mitochondrial [Tribolium castaneum]	protein translation, Mitochondrial RNA-binding protein that has a role in mitochondrial translation
Mdes006657	pumilio [Culex quinquefasciatus]	protein translation, sequence-specific RNA-binding protein that negatively regulates translation and mRNA stability by binding the 3'-UTR of mRNA targets
Mdes008385	elongation factor 1 beta [Aedes aegypti]	involved in translational elongation during protein synthesis
Mdes013641	elongation factor -1 beta,delta [Aedes aegypti]	involved in translational elongation during protein synthesis
Mdes002257	elongation factor 1-alpha [Tribolium castaneum]	involved in translational elongation during protein synthesis
Mdes004428	elongation factor 1-alpha [Tribolium castaneum]	involved in translational elongation during protein synthesis
Mdes000486	elongation factor 1-gamma [Bactrocera dorsalis]	involved in translational elongation during protein synthesis
Mdes016560	elongation factor 4 [Nitrincola sp. AK23]	involved in translational elongation during protein synthesis
Mdes012556	elongation factor G, mitochondrial [Tribolium castaneum]	involved in translational elongation during protein synthesis
Mdes004743	elongation factor ts [Aedes aegypti]	involved in translational elongation during protein synthesis
Mdes007157	elongation factor Tu GTP-binding domain-containing protein 1-like, partial [Musca domestica]	involved in translational elongation during protein synthesis
Mdes010523	eukaryotic translation elongation factor 1 epsilon-1-like isoform X1 [Musca domestica]	involved in translational elongation during protein synthesis
Mdes009302	HBS1-like protein-like isoform X1 [Musca domestica]	involved in translational elongation during protein synthesis
Mdes009207	eukaryotic peptide chain release factor GTP-binding subunit ERF3A-like [Musca domestica]	recognizes stop codons and terminates translation
Mdes008699	peptide chain release factor 1 [Anopheles darlingi]	directs the termination of translation in response to the peptide chain termination codons UAG and UAA
Mdes016596	peptide chain release factor 1 [Pseudomonas sp. URMO17WK12:I8]	directs the termination of translation in response to the peptide chain termination codons UAG and UAA
		protein folding and chaperones
Mdes004053	ubiquinol-cytochrome c reductase complex chaperone CBP3 homolog [Musca domestica]	chaperone, assembly of the ubiquinol-cytochrome c reductase complex
Mdes003680	tubulin-specific chaperone A [Anopheles darlingi]	chaperone, involved in the early step of the tubulin folding pathway
Mdes006385	tubulin-specific chaperone b (tubulin folding cofactor b) [Anopheles darlingi]	chaperone, binds to alpha-tubulin folding intermediates after their interaction with cytosolic chaperonin in the pathway leading from newly synthesized tubulin to properly folded heterodimer
Mdes009245	tubulin-specific chaperone D-like isoform X2 [Ceratitis capitata]	chaperone, involved in the first step of the tubulin folding pathway
Mdes006621	tubulin-specific chaperone e [Aedes aegypti]	chaperone, involved in the early step of the tubulin folding pathway
Mdes011370	tubulin-specific chaperone E-like isoform X1 [Ceratitis capitata]	chaperone, involved in the second step of the tubulin folding pathway
Mdes010547	prefoldin subunit 1-like [Musca domestica]	chaperone, prefoldin
Mdes001740	prefoldin subunit 3-like [Musca domestica]	chaperone, prefoldin
Mdes004879	prefoldin subunit 5 [Culex quinquefasciatus]	chaperone, prefoldin
Mdes009825	prefoldin subunit 6 [Culex quinquefasciatus]	chaperone, prefoldin
Mdes000107	Prefoldin, subunit, putative [Aedes aegypti]	chaperone, prefoldin
Mdes014299	T-complex protein 1 subunit alpha [Culex quinquefasciatus]	chaperone, assists the folding of proteins upon ATP hydrolysis
Mdes006634	T-complex protein 1 subunit beta-like [Musca domestica]	chaperone, assists the folding of proteins upon ATP hydrolysis
Mdes012166	T-complex protein 1 subunit epsilon [Culex quinquefasciatus]	chaperone, assists the folding of proteins upon ATP hydrolysis
Mdes009752	T-complex protein 1 subunit theta-like [Musca domestica]	chaperone, assists the folding of proteins upon ATP hydrolysis
Mdes009309	T-complex protein 1 subunit zeta-like [Ceratitis capitata]	chaperone, assists the folding of proteins upon ATP hydrolysis
Mdes010469	t complex protein [Culex quinquefasciatus]	chaperone, a member of the chaperonin containing TCP1 complex
Mdes012456	tetratricopeptide repeat domain 21B [Culex quinquefasciatus]	chaperone, protein transport as well, a complex required for retrograde ciliary transport
Mdes002890	tetratricopeptide repeat protein 4 [Culex quinquefasciatus]	chaperone, mediate protein-protein interactions and protein transport
Mdes002892	tetratricopeptide repeat protein 4 [Culex quinquefasciatus]	chaperone, mediate protein-protein interactions and protein transport
Mdes007741	tetratricopeptide repeat protein 8 [Aedes aegypti]	chaperone, protein transport, RNA polymerase II repressing transcription factor binding
Mdes004025	tumorous imaginal discs, mitochondrial [Culex quinquefasciatus]	chaperone, act as a tumor suppressor in larval imaginal disks
Mdes001785	unc-45 homolog B-like [Ceratitis capitata]	chaperone, acts as a co-chaperone for HSP90 and is required for proper folding of the myosin motor domain
Mdes001679	windbeutel [Tribolium castaneum]	chaperone, protein binding, chaperone protein involved in dorsoventral axis patterning in early embryos
Mdes000809	wolfram syndrome 1 [Culex quinquefasciatus]	chaperone, involved in the trgulation of the unfolded protein) regulate the amount of calcium in cells
Mdes000659	bcr-associated protein, bap [Anopheles darlingi]	chaperone, invovled in protein secretion as a chaperone protein
Mdes016089	calnexin [Aedes aegypti]	chaperone, calcium-binding protein that interacts with newly synthesized glycoproteins in the endoplasmic reticulum
Mdes007419	canopy homolog 4-like [Aedes aegypti]	chaperone, a role in the regulation of the cell surface expression of TLR4
Mdes010455	chaperone activity of bc1 complex-like, mitochondrial-like isoform X2 [Musca domestica]	chaperone activity of bc1 complex-like, mitochondrial-like isoform X2 [Musca domestica]
Mdes005707	chaperonin [Aedes aegypti]	chaperonin [Aedes aegypti] gi|108873778|gb|EAT38003.1| AAEL010063-PA [Aedes aegypti]
Mdes003272	chaperonin [Aedes aegypti]	chaperonin [Aedes aegypti] gi|108876347|gb|EAT40572.1| AAEL007702-PA [Aedes aegypti]
Mdes000434	complex I intermediate-associated protein 30, mitochondrial [Zootermopsis nevadensis]	chaperone protein, involved in the assembly of the mitochondrial NADH:ubiquinone oxidoreductase complex
Mdes004799	copper chaperone for superoxide dismutase-like isoform X1 [Ceratitis capitata]	chaperone, delivers copper to copper zinc superoxide dismutase
Mdes006465	COX assembly mitochondrial protein homolog [Nasonia vitripennis]	protein assenbly, required for mitochondrial cytochrome c oxidase (COX) assembly and respiration
Mdes016702	endoplasmin [Locusta migratoria]	chaperone protein hsp90
Mdes013265	endoplasmin [Bactrocera dorsalis]	chaperone protein hsp90
Mdes000577	huntingtin-interacting protein K-like [Bombyx mori]	chaperone, a chaperone-like activity preventing polyglutamine (polyQ) aggregation of HTT
Mdes014110	inactive rhomboid protein 1-like isoform X1 [Ceratitis capitata]	protein folding, Rhomboid protease-like protein which has no protease activity but regulates the secretion of several ligands of the epidermal growth factor receptor
Mdes000567	J domain-containing protein-like isoform X3 (dnaJ) [Ceratitis capitata]	chaperone dnaJ
Mdes009170	DJ-1-like [Musca domestica]	chaperone, protects cells against oxidative stress and cell death. Plays a role in regulating expression or stability of the mitochondrial uncoupling proteins SLC25A14 and SLC25A27 in dopaminergic neurons of the substantia nigra pars compacta and attenuates the oxidative stress induced by calcium entry into the neurons via L-type channels during pacemaking)
Mdes006839	endoplasmic reticulum resident protein 44 isoform X2 [Bactrocera dorsalis]	chaperone, mediates thiol-dependent retention in the early secretory pathway, forming mixed disulfides with substrate proteins through its conserved CRFS motif
Mdes010435	kelch-like protein 18 [Bactrocera dorsalis]	chaperone, facilitate protein binding and dimerization
Mdes000352	Kelch-like protein 18, partial [Stegodyphus mimosarum]	chaperone, facilitate protein binding and dimerization
Mdes015690	kelch-like protein 18-like [Musca domestica]	chaperone, facilitate protein binding and dimerization
Mdes002512	midasin [Bactrocera dorsalis]	chaperone, chaperone required for maturation and nuclear export of pre-60S ribosome subunits
Mdes011104	Roe1 [Drosophila melanogaster]	chaperone, essential component of the PAM complex, required for the translocation of transit peptide-containing proteins from the inner membrane into the mitochondrial matrix in an ATP-dependent manner
Mdes016448	molecular chaperone GroES [Pseudomonas]	molecular chaperone GroES
Mdes002555	nascent polypeptide associated complex alpha subunit [Anopheles darlingi]	chaperone, prevents inappropriate targeting of non-secretory polypeptides to the endoplasmic reticulum
Mdes015114	neuroendocrine protein 7b2 [Culex quinquefasciatus]	chaperone, acts as a molecular chaperone for PCSK2/PC2, preventing its premature activation in the regulated secretory pathway
Mdes006932	dynein assembly factor with WDR repeat domains 1 [Aedes aegypti]	protein assembly, a role in axonemal outer row dynein assembly
Mdes008318	cysteine string protein [Anopheles darlingi]	chaperone, a role in presynaptic function
Mdes013718	endoplasmic reticulum resident protein 44 isoform X2 [Anopheles gambiae str. PEST]	protein folding, mediates thiol-dependent retention in the early secretory pathway, forming mixed disulfides with substrate proteins through its conserved CRFS motif
Mdes010684	thioredoxin domain-containing protein 9-like [Musca domestica]	protein folding, diminishes the chaperonin TCP1 complex ATPase activity, thus negatively impacts protein folding, including that of actin or tubulin
Mdes002390	torsin-like protein-like [Musca domestica]	chaperone, involved in protein folding, processing, stability and localization as well as for the reduction of misfolded protein aggregates
Mdes011652	iron-sulfur cluster co-chaperone protein HscB, mitochondrial-like [Musca domestica]	chaperone, required for the assembly of the mitochondrial membrane respiratory chain NADH dehydrogenase
Mdes015387	DNA-J [Culex quinquefasciatus]	Dna-J chaperone
Mdes008634	DnaJ domain-containing protein [Heliconius erato]	Dna-J chaperone
Mdes010154	dnaJ homolog subfamily B member 12-like isoform 2 [Bombus terrestris]	Dna-J chaperone
Mdes010777	dnaJ homolog subfamily B member 6-B-like isoform X1 [Musca domestica]	Dna-J chaperone
Mdes008996	dnaJ homolog subfamily C member 7 isoform X1 [Bactrocera dorsalis]	Dna-J chaperone
Mdes005083	dnaJ homolog subfamily C member 7 isoform X2 [Bactrocera dorsalis]	Dna-J chaperone
Mdes016937	dnaJ homolog subfamily C member 7-like, partial [Musca domestica]	Dna-J chaperone
Mdes011286	dnaJ homolog subfamily C member 8 [Bactrocera cucurbitae]	Dna-J chaperone
Mdes000482	DnaJ like protein subfamily A member 1 [Tupaia chinensis]	Dna-J chaperone
Mdes011479	dnaJ protein homolog 1-like isoform X2 [Musca domestica]	Dna-J chaperone
Mdes010344	DNA-J, putative [Aedes aegypti]	Dna-J chaperone
Mdes005062	DNA-J/hsp40 [Anopheles darlingi]	Dna-J chaperone
Mdes005242	DnaJ-like subfamily A member 4, partial [Ophiophagus hannah]	Dna-J chaperone
Mdes015737	chaperone protein DnaK [Marivirga tractuosa]	Dna-K chaperone
Mdes016722	chaperone protein DnaK [Pseudomonas fluorescens]	Dna-K chaperone
Mdes010156	heat shock 10 kDa protein, mitochondrial-like [Bombyx mori]	hsp10
Mdes016654	heat shock protein beta-1-like isoform X1 [Drosophila melanogaster]	hsp21.4
Mdes003566	heat shock protein 27-like [Drosophila virilis]	hsp27
Mdes003565	heat shock protein 27-like [Musca domestica]	hsp27
Mdes008997	heat shock protein 27-like [Musca domestica]	hsp27
Mdes008998	heat shock protein 27-like [Musca domestica]	hsp27
Mdes016845	chaperone protein HscA [Pseudomonas sp. GM74]	hsp70
Mdes014677	heat shock 70 kDa protein [Moumouvirus Monve]	hsp70
Mdes003148	Heat shock 70 kDa protein 14 [Zootermopsis nevadensis]	hsp70
Mdes001028	heat shock 70 kDa protein 4 isoform X1 [Bactrocera cucurbitae]	hsp70
Mdes016600	heat shock 70 kDa protein C precursor [Pyrenophora tritici-repentis Pt-1C-BFP]	hsp70
Mdes000202	heat shock 70 kDa protein cognate 2-like [Ceratitis capitata]	hsp70
Mdes007256	heat shock 70 kDa protein cognate 4 [Bactrocera dorsalis]	hsp70
Mdes011097	heat shock 70 kDa protein cognate 5 [Microplitis demolitor]	hsp70
Mdes014762	heat shock 70 kDa protein-like [Alligator mississippiensis]	hsp70
Mdes012405	heat shock protein 70kDa, partial [Diguetia sp. G510]	hsp70
Mdes013158	heat shock-related 70 kDa protein 2 [Chaetura pelagica]	hsp70
Mdes007128	heat shock cognate 70 [Aedes aegypti]	hsp70
Mdes015779	heat shock cognate 70 kDa protein-like [Brachypodium distachyon]	hsp70
Mdes012992	heat shock cognate 71 kDa protein [Trichechus manatus latirostris]	hsp70
Mdes015267	heat shock cognate 71 kDa protein [Trichechus manatus latirostris]	hsp70
Mdes013247	Heat shock cognate 71 kDa protein, putative [Pediculus humanus corporis]	hsp70
Mdes012707	heat shock cognate 71 kDa protein-like, partial [Manacus vitellinus]	hsp70
Mdes016444	heat shock cognate 71 kDa protein-like, partial [Otolemur garnettii]	hsp70
Mdes016020	heat shock protein 1 [Camelus ferus]	hsp70
Mdes009556	heat shock protein 67B2 [Anopheles darlingi]	hsp70
Mdes011175	heat shock protein 68 [Oxycera pardalina]	hsp70
Mdes012582	heat shock protein 70 [Chrysomya megacephala]	hsp70
Mdes017300	heat shock protein 70 [Cladosporium herbarum]	hsp70
Mdes012483	heat shock protein 70 [Cyclospora cayetanensis]	hsp70
Mdes007255	heat shock protein 70 [Musca domestica]	hsp70
Mdes008472	heat shock protein 70 [Nilaparvata lugens]	hsp70
Mdes012129	heat shock protein 70, putative [Ixodes scapularis]	hsp70
Mdes007986	heat shock protein 70 BD1 [Bactrocera dorsalis]	hsp70
Mdes013425	heat shock protein 70 kDa [labyrinthulid quahog parasite QPX]	hsp70
Mdes016766	heat shock protein 70, partial [Mayetiola destructor]	hsp70
Mdes012231	heat shock protein 70kDa, partial [Diguetia canities]	hsp70
Mdes012953	heat shock protein 70-related protein [Leishmania major strain Friedlin]	hsp70
Mdes005064	heat shock protein 70-S1 [Stratiomys singularior]	hsp70
Mdes011884	heat shock protein 75 kDa, mitochondrial-like [Ceratitis capitata]	hsp70
Mdes016292	heat shock protein cognate 4 [Drosophila silvestris]	hsp70
Mdes010966	hsp70 binding protein [Aedes aegypti]	hsp70
Mdes011988	HSP70 family member [Amblyomma variegatum]	hsp70
Mdes004773	hsp70 family member [Locusta migratoria]	hsp70
Mdes008961	Hsp70/Hsp90 organizing protein homolog [Drosophila melanogaster]	hsp70
Mdes011013	Hsp70-interacting protein, putative [Aedes aegypti]	hsp70
Mdes002782	heat shock protein 83-like [Musca domestica]	hsp90
Mdes017058	heat shock protein 90 [Pseudomonas brassicacearum]	hsp90
Mdes009696	peptidyl-prolyl cis-trans isomerase (cyclophilin) [Aedes aegypti]	protein folding, catalyzes the cis-trans isomerization of proline imidic peptide bonds in oligopeptides, accelerating protein folding by catalysing the cis-trans isomerisation of proline imidic peptide bonds in oligopeptides
Mdes011356	peptidyl-prolyl cis-trans isomerase CWC27 homolog [Bactrocera dorsalis]	protein folding, catalyzes the cis-trans isomerization of proline imidic peptide bonds in oligopeptides, accelerating protein folding by catalysing the cis-trans isomerisation of proline imidic peptide bonds in oligopeptides
Mdes015154	peptidyl-prolyl cis-trans isomerase CWC27 homolog [Bactrocera dorsalis]	protein folding, catalyzes the cis-trans isomerization of proline imidic peptide bonds in oligopeptides, accelerating protein folding by catalysing the cis-trans isomerisation of proline imidic peptide bonds in oligopeptides
Mdes014557	peptidyl-prolyl cis-trans isomerase D-like [Ceratitis capitata]	protein folding, catalyzes the cis-trans isomerization of proline imidic peptide bonds in oligopeptides, accelerating protein folding by catalysing the cis-trans isomerisation of proline imidic peptide bonds in oligopeptides
Mdes002340	peptidyl-prolyl cis-trans isomerase E-like isoform X1 [Ceratitis capitata]	protein folding, catalyzes the cis-trans isomerization of proline imidic peptide bonds in oligopeptides, accelerating protein folding by catalysing the cis-trans isomerisation of proline imidic peptide bonds in oligopeptides
Mdes003412	peptidyl-prolyl cis-trans isomerase f, ppif [Riptortus pedestris]	protein folding, catalyzes the cis-trans isomerization of proline imidic peptide bonds in oligopeptides, accelerating protein folding by catalysing the cis-trans isomerisation of proline imidic peptide bonds in oligopeptides
Mdes006143	peptidyl-prolyl cis-trans isomerase FKBP6-like [Ceratitis capitata]	protein folding, catalyzes the cis-trans isomerization of proline imidic peptide bonds in oligopeptides, accelerating protein folding by catalysing the cis-trans isomerisation of proline imidic peptide bonds in oligopeptides
Mdes000548	peptidyl-prolyl cis-trans isomerase FKBP8-like [Musca domestica]	protein folding, catalyzes the cis-trans isomerization of proline imidic peptide bonds in oligopeptides, accelerating protein folding by catalysing the cis-trans isomerisation of proline imidic peptide bonds in oligopeptides
Mdes013466	peptidyl-prolyl cis-trans isomerase G [Bactrocera cucurbitae]	protein folding, catalyzes the cis-trans isomerization of proline imidic peptide bonds in oligopeptides, accelerating protein folding by catalysing the cis-trans isomerisation of proline imidic peptide bonds in oligopeptides
Mdes004467	peptidyl-prolyl cis-trans isomerase H-like [Ceratitis capitata]	protein folding, catalyzes the cis-trans isomerization of proline imidic peptide bonds in oligopeptides, accelerating protein folding by catalysing the cis-trans isomerisation of proline imidic peptide bonds in oligopeptides
Mdes015222	peptidyl-prolyl cis-trans isomerase-like 1-like [Musca domestica]	protein folding, catalyzes the cis-trans isomerization of proline imidic peptide bonds in oligopeptides, accelerating protein folding by catalysing the cis-trans isomerisation of proline imidic peptide bonds in oligopeptides
Mdes015223	peptidyl-prolyl cis-trans isomerase-like 1-like [Musca domestica]	protein folding, catalyzes the cis-trans isomerization of proline imidic peptide bonds in oligopeptides, accelerating protein folding by catalysing the cis-trans isomerisation of proline imidic peptide bonds in oligopeptides
Mdes000562	peptidyl-prolyl cis-trans isomerase B [Nematostella vectensis]	protein folding, catalyzes the cis-trans isomerization of proline imidic peptide bonds in oligopeptides, accelerating protein folding by catalysing the cis-trans isomerisation of proline imidic peptide bonds in oligopeptides
Mdes003287	protein disulfide isomerase [Aedes aegypti]	protein folding, catalyzes the cis-trans isomerization of proline imidic peptide bonds in oligopeptides, accelerating protein folding by catalysing the cis-trans isomerisation of proline imidic peptide bonds in oligopeptides
Mdes008722	protein disulfide isomerase [Anopheles darlingi]	protein folding, catalyzes the cis-trans isomerization of proline imidic peptide bonds in oligopeptides, accelerating protein folding by catalysing the cis-trans isomerisation of proline imidic peptide bonds in oligopeptides
Mdes004264	protein disulfide isomerase, putative [Aedes aegypti]	protein folding, catalyzes the cis-trans isomerization of proline imidic peptide bonds in oligopeptides, accelerating protein folding by catalysing the cis-trans isomerisation of proline imidic peptide bonds in oligopeptides
Mdes010507	cyclophilin [Aedes aegypti]	protein folding, catalyzes the cis-trans isomerization of proline imidic peptide bonds in oligopeptides, accelerating protein folding by catalysing the cis-trans isomerisation of proline imidic peptide bonds in oligopeptides
Mdes005454	cyclophilin [Aedes aegypti] g	protein folding, catalyzes the cis-trans isomerization of proline imidic peptide bonds in oligopeptides, accelerating protein folding by catalysing the cis-trans isomerisation of proline imidic peptide bonds in oligopeptides
Mdes004423	cyclophilin-10 [Anopheles darlingi]	protein folding, catalyzes the cis-trans isomerization of proline imidic peptide bonds in oligopeptides, accelerating protein folding by catalysing the cis-trans isomerisation of proline imidic peptide bonds in oligopeptides
Mdes006956	cyclophilin-r (a type of allergens) [Anopheles darlingi]	protein folding, catalyzes the cis-trans isomerization of proline imidic peptide bonds in oligopeptides, accelerating protein folding by catalysing the cis-trans isomerisation of proline imidic peptide bonds in oligopeptides
Mdes006955	cyclophilin-r [Anopheles darlingi]	protein folding, catalyzes the cis-trans isomerization of proline imidic peptide bonds in oligopeptides, accelerating protein folding by catalysing the cis-trans isomerisation of proline imidic peptide bonds in oligopeptides
		protein modification
Mdes005089	integral membrane protein 2B [Aedes aegypti]	protein modification, plays a regulatory role in the processing of the beta-amyloid A4 precursor protein and acts as an inhibitor of the beta-amyloid peptide aggregation and fibrils deposition
Mdes008182	lipoic acid synthetase [Mayetiola destructor]	proten modification, catalyzes the radical-mediated insertion of two sulfur atoms into the lipoyl domains of lipoate-dependent enzymes
Mdes004222	alpha N-terminal protein methyltransferase 1 [Aedes aegypti]	protein modification, methylates the N-terminus of target proteins containing the N-terminal motif [Ala/Pro/Ser]-Pro-Lys when the initiator Met is cleaved
Mdes016254	annulin [Culex quinquefasciatus]	protein modificaiton, protein cross-linking transglutaminases
Mdes011950	O-fucosyltransferase, putative [Aedes aegypti]	protein glycosylation, attaches fucose to a serine/threonin residue of EGF domain proteins
Mdes015058	histidine protein methyltransferase 1-like protein [Cerapachys biroi]	protein modification, methylates histidine residues in targeted proteins
Mdes013857	histidine protein methyltransferase 1-like protein [Cerapachys biroi]	protein modification, methylates histidine residues in targeted proteins
Mdes001349	lipoate-protein ligase b [Aedes aegypti]	protein modification, catalyzes both the ATP-dependent activation of exogenously supplied lipoate to lipoyl-AMP and the transfer of the activated lipoyl onto the lipoyl domains of lipoate-dependent enzymes
Mdes008565	malectin-A [Bactrocera cucurbitae]	protein modification, player in the early steps of protein N-glycosylation
Mdes008658	palmitoyl acyltransferase [Anopheles darlingi]	protein modification, transfer palmityl group to -SH group on cysteine on a protein
Mdes000152	pinn [Aedes aegypti]	protein modification, peptidyl-prolyl cis-trans isomerase
Mdes003722	prenyltransferase alpha subunit repeat-containing protein 1 [Aedes aegypti]	protein prenylation
Mdes004563	acyl-protein thioesterase 1,2 [Culex quinquefasciatus]	protein depalmitoylation, hydrolyzes fatty acids from S-acylated cysteine residues in proteins such as trimeric G alpha proteins or HRAS
Mdes011762	protein disulfide-isomerase C1F5.02 [Drosophila melanogaster]	protein modification, catalyzes the rearrangement of -S-S- bonds in proteins
Mdes003576	disulfide-isomerase A6 [Culex quinquefasciatus]	protein folding, catalyzes the formation and breakage of disulfide bonds between cysteine residues within proteins as they fold
Mdes000818	glycoside hydrolase [Aedes aegypti]	protein glycosylation, hydrolyzes O-glycosyl protein conjugates
Mdes012365	glycosyl transferase [Aedes aegypti]	protein glycosylation, hydrolyzes O-glycosyl protein conjugates
Mdes009901	alpha-1,2-mannosyltransferase ALG9-like [Musca domestica]	protein glycosylation, add the first alpha-1,2-linked mannose to form the branches on the mannan backbone of oligosaccharides
Mdes009035	alpha-1,6-mannosyl-glycoprotein 2-beta-N-acetylglucosaminyltransferase isoform X3 [Bactrocera dorsalis]	protein glycosylation, catalyzes an essential step in the conversion of oligo-mannose to complex N-glycans
Mdes007820	alpha-mannosidase 2 [Culex quinquefasciatus]	protein glycosylation, catalyzes the first committed step in the biosynthesis of complex N-glycans
Mdes016567	alpha-mannosidase 2x [Bactrocera dorsalis]	protein glycosylation, catalyzes the first committed step in the biosynthesis of complex N-glycans
Mdes006025	beta-1,4-galactosyltransferase [Aedes aegypti]	protein glycosylation, catalyzes the production of lactose in the lactating mammary gland and could also be responsible for the synthesis of complex-type N-linked oligosaccharides in many glycoproteins as well as the carbohydrate moieties of glycolipids
Mdes004808	beta-1,4-galactosyltransferase [Aedes aegypti]	protein glycosylation, catalyzes the production of lactose in the lactating mammary gland and could also be responsible for the synthesis of complex-type N-linked oligosaccharides in many glycoproteins as well as the carbohydrate moieties of glycolipids
Mdes011374	dolichyl glycosyltransferase [Aedes aegypti]	protein glycosylation, catalyzes the transfer of a high mannose oligosaccharide from a lipid-linked oligosaccharide donor to an asparagine residue within an Asn-X-Ser/Thr consensus motif in nascent polypeptide chains
Mdes015246	dolichyl glycosyltransferase [Culex quinquefasciatus]	protein glycosylation, catalyzes the transfer of a high mannose oligosaccharide from a lipid-linked oligosaccharide donor to an asparagine residue within an Asn-X-Ser/Thr consensus motif in nascent polypeptide chains
Mdes015467	dolichyl-diphosphooligosaccharide protein glycotransferase [Aedes aegypti]	protein glycosylation, catalyzes the transfer of a high mannose oligosaccharide from a lipid-linked oligosaccharide donor to an asparagine residue within an Asn-X-Ser/Thr consensus motif in nascent polypeptide chains
Mdes006877	dolichyl-diphosphooligosaccharide--protein glycosyltransferase subunit STT3A [Bactrocera dorsalis]	protein glycosylation, catalyzes the transfer of a high mannose oligosaccharide from a lipid-linked oligosaccharide donor to an asparagine residue within an Asn-X-Ser/Thr consensus motif in nascent polypeptide chains
Mdes009777	dolichyl-phosphate beta-glucosyltransferase [Bactrocera cucurbitae]	protein glycosylation, converts dolichyl phosphate to dolichyl beta-D-glucosyl phosphate for protein glycosylation
Mdes015019	beta-1,3-glucuronyltransferase [Anopheles darlingi]	protein glycosylation, involved in O-mannosylation of alpha-dystroglycan
Mdes004947	beta-1,3-glucuronyltransferase s, p [Aedes aegypti]	protein glycosylation, involved in O-mannosylation of alpha-dystroglycan
Mdes003127	beta-1,3-galactosyltransferase [Aedes aegypti]	protein glycosylation, involved in the biosynthesis of the carbohydrate moieties of glycolipids and glycoproteins
Mdes004662	beta-1,3-galactosyltransferase [Culex quinquefasciatus]	protein glycosylation, involved in the biosynthesis of the carbohydrate moieties of glycolipids and glycoproteins
Mdes002533	beta-1,3-galactosyltransferase [Culex quinquefasciatus]	protein glycosylation, involved in the biosynthesis of the carbohydrate moieties of glycolipids and glycoproteins
Mdes002333	alpha-1,3-mannosyltransferase [Aedes aegypti]	protein glycosylation, mannosylates Man2GlcNAc(2)-dolichol diphosphate and Man1GlcNAc(2)-dolichol diphosphate to form Man3GlcNAc(2)-dolichol diphosphate
Mdes010529	beta-1,3-n-acetylglucosaminyltransferase radical fringe [Aedes aegypti]	protein glycosylation, plays a role in the elongation of specific branch structures of multiantennary N-glycans
Mdes016532	ectonucleoside triphosphate diphosphohydrolase 5-like [Aedes aegypti]	protein glycosylation, promotes protein N-glycosylation and ATP level regulation
Mdes016371	ectonucleoside triphosphate diphosphohydrolase 5 isoform X2 [Culex quinquefasciatus]	protein glycosylation, promotes protein N-glycosylation and ATP level regulation
Mdes002278	beta-1,4-mannosyltransferase [Aedes aegypti]	protein glycosylaton, responsible for addition of the first alpha-1,2-linked mannose to form the branches on the mannan backbone of oligosaccharides
Mdes016178	protein-L-isoaspartate(D-aspartate) O-methyltransferase [Bactrocera cucurbitae]	protein methylation, catalyzes the methyl esterification of L-isoaspartyl and D-aspartyl residues in proteins
Mdes000846	diphthine synthase [Culex quinquefasciatus]	protein modification, catalyzes the trimethylation of the amino group of the modified target histidine residue in translation elongation factor 2 (EF-2), to form an intermediate called diphthine
Mdes005309	N-acetylglucosaminyltransferase vi [Aedes aegypti] gi|108869600|gb|EAT33825.1| AAEL013897-PA [Aedes aegypti]	protein modification, atalyzes the transfer of a single N-acetylglucosamine from UDP-GlcNAc to a serine or threonine residue in cytoplasmic and nuclear proteins resulting in their modification with a beta-linked N-acetylglucosamine
Mdes000512	glycosyl transferase, family 29 [Drosophila pseudoobscura pseudoobscura]	protein modification, catalyses sialyltransfer reactions during protein glycosylation
Mdes003927	N-terminal acetyltransferase B complex subunit MDM20 homolog (catalyzes acetylation of the amino-terminal methionine residues of all proteins) [Aedes aegypti]	protein modification, catalyzes acetylation of the amino-terminal methionine residues
Mdes004892	peptidyl-glycine alpha-amidating monooxygenase [Anopheles darlingi]	protein modification, catalyzes an essential reaction in C-terminal alpha-amidation of peptides
Mdes015404	peptidylglycine alpha-hydroxylating monooxygenase [Bactrocera dorsalis]	protein modification, catalyzes an essential reaction in C-terminal alpha-amidation of peptides
Mdes002501	N-alpha-acetyltransferase 10 [Bactrocera dorsalis] gi|751783267|ref|XP_011200872.1| PREDICTED: N-alpha-acetyltransferase 10 [Bactrocera dorsalis]	protein modification, catalyzes the formation of acetylpeptides
Mdes001606	deoxyhypusine synthase [Anopheles darlingi]	protein modification, catalyzes the NAD-dependent oxidative cleavage of spermidine and the subsequent transfer of the butylamine moiety of spermidine to the epsilon-amino group of a specific lysine residue of the eIF-5A precursor protein to form the intermediate deoxyhypusine residue
Mdes011006	GDP-fucose protein O-fucosyltransferase 1-like [Musca domestica]	protein modification, catalyzes the reaction that attaches fucose through an O-glycosidic linkage to a conserved serine or threonine residue found in a specific consensus sequence
Mdes001480	diphthamide biosynthesis protein 7 (metabolism, plays a role in the diphthamide biosynthesis, a post-translational modification of histidine which occurs in translation elongation factor 2 (EEF2) which can be ADP-ribosylated by diphtheria toxin and by Pseudomonas exotoxin A (Eta)) [Ceratitis capitata]	protein modification, catalyzes the transfer of 3-amino-3-carboxypropyl from S-adenosyl-L-methionine to a histidine residue to form diphthamide
Mdes006897	geranylgeranyl transferase type i beta subunit [Aedes aegypti]	protein modification, catalyzes the transfer of a geranylgeranyl moiety from geranylgeranyl diphosphate to both cysteines of Rab proteins with a specific C-terminal consensus sequence
Mdes002330	geranylgeranyl transferase type ii beta subunit [Aedes aegypti]	protein modification, catalyzes the transfer of a geranylgeranyl moiety from geranylgeranyl diphosphate to both cysteines of Rab proteins with a specific C-terminal consensus sequence
Mdes011331	geranylgeranyl transferase type-2 alpha subunit [Culex quinquefasciatus]	protein modification, catalyzes the transfer of a geranylgeranyl moiety from geranylgeranyl diphosphate to both cysteines of Rab proteins with a specific C-terminal consensus sequence
Mdes008173	N-acetyl galactosaminyl transferase-like protein [Mayetiola destructor]	protein modification, catalyzes the transfer of an N-acetyl-D-galactosamine residue to a serine or threonine residue on the protein receptor
Mdes008523	N-acetylgalactosaminyltransferase [Aedes aegypti] gi|108877741|gb|EAT41966.1| AAEL006452-PA [Aedes aegypti]	protein modification, catalyzes the transfer of an N-acetyl-D-galactosamine residue to a serine or threonine residue on the protein receptor
Mdes003437	N-acetylgalactosaminyltransferase [Aedes aegypti] gi|108879843|gb|EAT44068.1| AAEL004538-PA [Aedes aegypti]	protein modification, catalyzes the transfer of an N-acetyl-D-galactosamine residue to a serine or threonine residue on the protein receptor
Mdes011215	N-acetylgalactosaminyltransferase [Anopheles darlingi]	protein modification, catalyzes the transfer of an N-acetyl-D-galactosamine residue to a serine or threonine residue on the protein receptor
Mdes012505	lipoyltransferase 1, mitochondrial-like [Musca domestica]	protein modification, catalyzes the transfer of the lipoyl group from lipoyl-AMP to the specific lysine residue of lipoyl domains of lipoate-dependent enzymes
Mdes007219	procollagen-lysine,2-oxoglutarate 5-dioxygenase [Anopheles darlingi]	protein modification, catalyzing formation of hydroxylysine residues in collagens
Mdes011691	protein-(glutamine-N5) methyl transferase, putative [Aedes aegypti] gi|108880106|gb|EAT44331.1| AAEL004282-PA [Aedes aegypti]	protein modification, catalyzing methlation of polypeptide chain release factors
Mdes001783	protein-cysteine N-palmitoyltransferase Rasp-like [Musca domestica]	protein modification, catalyzing N-terminal palmitoylation of the sonic hedgeho protein
Mdes011605	polypeptide N-acetylgalactosaminyltransferase 2-like, partial [Musca domestica]	protein modification, catalyzing protein glycosylation
Mdes013455	polypeptide N-acetylgalactosaminyltransferase 5 isoform X2 [Tribolium castaneum]	protein modification, catalyzing protein glycosylation
Mdes012754	polypeptide N-acetylgalactosaminyltransferase 5-like [Megachile rotundata]	protein modification, catalyzing protein glycosylation
Mdes015566	protein-glutamine gamma-glutamyltransferase [Anopheles gambiae str. PEST] gi|55235433|gb|EAA14718.2| AGAP009100-PA [Anopheles gambiae str. PEST]	protein modification, catalyzing the cross-linking of proteins and the conjugation of polyamines to proteins
Mdes015570	protein-glutamine gamma-glutamyltransferase [Anopheles gambiae str. PEST] gi|55235433|gb|EAA14718.2| AGAP009100-PA [Anopheles gambiae str. PEST]	protein modification, catalyzing the cross-linking of proteins and the conjugation of polyamines to proteins
Mdes000602	prolyl 4-hydroxylase alpha subunit 1, putative [Aedes aegypti] gi|108877086|gb|EAT41311.1| AAEL007038-PA [Aedes aegypti]	protein modification, catalyzing the formation of 4-hydroxyproline in collagens and other proteins
Mdes001137	N(4)-(Beta-N-acetylglucosaminyl)-L-asparaginase [Culex quinquefasciatus] gi|167874768|gb|EDS38151.1| N(4)-(Beta-N-acetylglucosaminyl)-L-asparaginase [Culex quinquefasciatus]	protein modification, cleaves the GlcNAc-Asn bond which joins oligosaccharides to the peptide of asparagine-linked glycoproteins
Mdes016857	dihydrolipoamide dehydrogenase [Plautia stali symbiont]	protein modification, converts protein N(6)-(dihydrolipoyl)lysine to protein N(6)-(lipoyl)lysine
Mdes017205	dihydrolipoamide dehydrogenase [Pseudomonas sp. H1h]	protein modification, converts protein N(6)-(dihydrolipoyl)lysine to protein N(6)-(lipoyl)lysine
Mdes004118	dihydrolipoyl dehydrogenase [Mayetiola destructor]	protein modification, converts protein N(6)-(dihydrolipoyl)lysine to protein N(6)-(lipoyl)lysine
Mdes012724	NAD-dependent protein deacetylase Sirt2-like [Musca domestica]	protein modification, deacetylate proteins
Mdes008641	GPI inositol deacylase pgap1 [Aedes aegypti]	protein modification, deacylate GPI-anchored proteins to facilitate efficient transport
Mdes000255	glucoside xylosyltransferase 1-like isoform X2 [Musca domestica]	protein modification, elongates the O-linked glucose attached to EGF-like repeats in the extracellular domain of Notch proteins by catalyzing the addition of xylose
Mdes008020	GPI transamidase component GAA1 [Culex quinquefasciatus] gi|167864364|gb|EDS27747.1| GPI transamidase component GAA1 [Culex quinquefasciatus]	protein modification, essential for a terminal step of GPI ancvhor attachement onto proteins
Mdes005212	GPI transamidase component PIG-T-like [Ceratitis capitata]	protein modification, essential for transfer of GPI to proteins
Mdes011187	O-mannosyltransferase 1-like [Ceratitis capitata]	protein modification, glycosylation, adds a a mannose to ?-dystroglycan
Mdes012892	oligosaccharyl transferase [Orseolia oryzae] gi|338777449|gb|AEI98820.1| oligosaccharyl transferase [Orseolia oryzae]	protein modification, glycosylation, tranfers a 14-sugar oligosaccharide from dolichol to nascent protein
Mdes008374	alpha-l-fucosidase [Anopheles darlingi]	protein modification, hydrolyzes the alpha-1,6-linked fucose in glycoproteins
Mdes001142	GPI mannosyltransferase 3 [Culex quinquefasciatus]	protein modification, involved in glycosylphosphatidylinositol-anchor biosynthesis, transfers the third alpha-1,2-mannose to Man2-GlcN-acyl-PI during GPI precursor assembly
Mdes010659	GPI mannosyltransferase 3 [Culex quinquefasciatus]	protein modification, involved in glycosylphosphatidylinositol-anchor biosynthesis, transfers the third alpha-1,2-mannose to Man2-GlcN-acyl-PI during GPI precursor assembly
Mdes001780	galactosylgalactosylxylosylprotein 3-beta-glucuronosyltransferase P [Culex quinquefasciatus]	protein modification, involved in the biosynthesis of L2/HNK-1 carbohydrate epitope on glycoproteins
Mdes008110	gpi-anchor transamidase [Aedes aegypti] gi|108873339|gb|EAT37564.1| AAEL010465-PA [Aedes aegypti]	protein modification, involved in the the attachment to a protein of a GPI-anchor or a GPI-like-anchor
Mdes005147	cytosolic Fe-S cluster assembly factor GJ13047 [Bactrocera cucurbitae]	protein modification, iron-sulfur (Fe/S) protein assembly, required for maturation of extramitochondrial Fe-S proteins
Mdes008165	cytosolic Fe-S cluster assembly factor NUBP1 homolog (de novo assembly of an Fe-S cluster and its transfer to target apoproteins, Iron-sulfur clusters are found in a variety of metalloproteins, such as the ferredoxins) [Mayetiola destructor]	protein modification, iron-sulfur (Fe/S) protein assembly, required for maturation of extramitochondrial Fe-S proteins
Mdes008166	cytosolic Fe-S cluster assembly factor NUBP1 homolog [Mayetiola destructor]	protein modification, iron-sulfur (Fe/S) protein assembly, required for maturation of extramitochondrial Fe-S proteins
Mdes011825	cytosolic Fe-S cluster assembly factor NUBP2 homolog [Bactrocera cucurbitae]	protein modification, iron-sulfur (Fe/S) protein assembly, required for maturation of extramitochondrial Fe-S proteins
Mdes004547	cytosolic iron-sulfur protein assembly protein Ciao1-like (mediates the incorporation of iron-sulfur cluster into extramitochondrial Fe/S proteins. Seems to specifically modulate the transactivation activity of WT1. As part of the mitotic spindle-associated MMXD complex it may play a role in chromosome segregation) [Aedes aegypti] gi|122106727|sp|Q17GR9.1|CIAO1_AEDAE RecName: Full=Probable cytoso…	protein modification, iron-sulfur (Fe/S) protein assembly, required for maturation of extramitochondrial Fe-S proteins
Mdes009450	mannosyl-oligosaccharide alpha-1,2-mannosidase [Anopheles darlingi]	protein modification, is involved in the maturation of Asn-linked oligasccharides.
Mdes002902	N-terminal asparagine amidohydrolase-like [Ceratitis capitata]	protein modification, mediates the side-chain deamidation of N-terminal asparagine to aspartate for protein degradation
Mdes005974	N-terminal glutamine amidohydrolase [Bactrocera dorsalis] gi|751791635|ref|XP_011205424.1| PREDICTED: protein N-terminal glutamine amidohydrolase [Bactrocera dorsalis]	protein modification, mediates the side-chain deamidation of N-terminal glutamine to glutamate for protein degradation
Mdes006314	methyltransferase-like protein 10-like [Musca domestica]	protein modification, methylates elongation factor 1-alpha
Mdes010975	Protein-lysine N-methyltransferase N6amt2 [Ceratitis capitata]	protein modification, methylates elongation factor 1-alpha
Mdes003529	leucine carboxyl methyltransferase [Culex quinquefasciatus]	protein modification, methylates the carboxyl group of the C-terminal leucine residue of protein phosphatase 2A catalytic subunits to form alpha-leucine ester residues
Mdes006160	palmitoyl-protein thioesterase [Aedes aegypti] gi|108868516|gb|EAT32741.1| AAEL015038-PA [Aedes aegypti]	protein modification, palmintoylates GABA receptors and glutamate receptors
Mdes007804	palmitoyl-protein thioesterase [Aedes aegypti] gi|108883444|gb|EAT47669.1| AAEL001235-PA [Aedes aegypti]	protein modification, palmintoylates GABA receptors and glutamate receptors
Mdes013630	palmitoyltransferase erf2 [Culex quinquefasciatus] gi|167880955|gb|EDS44338.1| palmitoyltransferase erf2 [Culex quinquefasciatus]	protein modification, palmintoylates GABA receptors and glutamate receptors
Mdes011915	palmitoyltransferase ZDHHC15 isoform X2 [Bactrocera cucurbitae]	protein modification, palmintoylates GABA receptors and glutamate receptors
Mdes012538	palmitoyltransferase ZDHHC16-like [Musca domestica]	protein modification, palmintoylates GABA receptors and glutamate receptors
Mdes010734	palmitoyltransferase ZDHHC3 [Aedes aegypti]	protein modification, palmintoylates GABA receptors and glutamate receptors
Mdes005479	palmitoyltransferase ZDHHC3 [Zootermopsis nevadensis]	protein modification, palmintoylates GABA receptors and glutamate receptors
Mdes006967	N-acetylneuraminate lyase A-like [Megachile rotundata]	protein modification, protein acetylation of the N-terminal methione resdues
Mdes002682	N-acetyltransferase 6 isoform X3 [Drosophila melanogaster]	protein modification, protein acetylation of the N-terminal methione resdues
Mdes012939	N-acetyltransferase 9-like protein-like [Musca domestica]	protein modification, protein acetylation of the N-terminal methione resdues
Mdes015430	N-acetyltransferase mak3 [Culex quinquefasciatus] gi|167879856|gb|EDS43239.1| N-acetyltransferase mak3 [Culex quinquefasciatus]	protein modification, protein acetylation of the N-terminal methione resdues
Mdes007644	lysosomal alpha-mannosidase [Culex quinquefasciatus]	protein modification, protein deglycosylation, hydrolyzes terminal, non-reducing alpha-D-mannose residues in alpha-D-mannosides
Mdes013745	N-acetyllactosaminide beta-1,3-n-acetylglucosaminyltransferase [Aedes aegypti] gi|108877534|gb|EAT41759.1| AAEL006638-PA [Aedes aegypti]	protein modification, protein O-linked mannosylation
Mdes015321	N-acetyllactosaminide beta-1,3-N-acetylglucosaminyltransferase, putative [Aedes aegypti] gi|108871760|gb|EAT35985.1| AAEL011900-PA [Aedes aegypti]	protein modification, protein O-linked mannosylation
Mdes000893	O-acetyl-ADP-ribose deacetylase 1 [Bactrocera dorsalis]	protein modification, removes ADP-ribose from glutamate residuesin proteins
Mdes010743	glycosaminoglycan xylosylkinase [Bactrocera dorsalis]	protein modification, responsible for the 2-O-phosphorylation of xylose in the glycosaminoglycan-protein linkage region of proteoglycans thereby regulating the amount of mature glycosaminoglycans
Mdes010074	aspartyl/asparaginyl beta-hydroxylase [Anopheles darlingi]	protein modification, specifically hydroxylates an Asp or Asn residue in certain epidermal growth factor-like (EGF) domains of a number of proteins
Mdes007176	diphthine--ammonia ligase-like isoform X1 [Musca domestica]	protein modification, synthesizes diphthamide that is linked to an L-histidine residue in the translation elengation factor
Mdes008720	GPI ethanolamine phosphate transferase 3-like [Musca domestica]	protein modification, transfers ethanolamine phosphate to the GPI third mannose that links the GPI-anchor to the C-terminus of proteins
Mdes001403	UDP-N-acetyl glucosamine transferase subunit alg13 [Anopheles darlingi]	protein modification/protein glycosylation
Mdes016453	UDP-N-acetylglucosamine: polypeptide-N-acetylglucosaminyl transferase, putative [Aedes aegypti] gi|108882721|gb|EAT46946.1| AAEL001896-PB [Aedes aegypti]	protein modification/protein glycosylation
Mdes008838	UDP-N-acetylglucosamine--peptide N-acetylglucosaminyltransferase 110 kDa subunit isoform X4 [Harpegnathos saltator]	protein modification/protein glycosylation
[truncated: 15,405 more rows]

## Sheet: S3B 3-1U
Table S3B 3-1U. Classification of up-regulated genes when the samples from 3-day larvae compared with the samples from 1-day larvae.
GeneID	First hit protein name [Organism species]	Functional pathway
	Proteins Involved in Metabolism
		carbohydrate metabolism and glycolysis
Mdes000585	pyruvate kinase [Mayetiola destructor]	glycolysis, catalyzes the transfer of a phosphate group from phosphoenolpyruvate (PEP) to ADP, yielding one molecule of pyruvate and one molecule of ATP
Mdes001287	regucalcin-like isoform X1 [Ceratitis capitata]	carbohydrate metabolism, gluconolactonase with low activity towards other sugar lactones, including gulonolactone and galactonolactone
Mdes001307	beta-galactosidase [Drosophila melanogaster]	cabohydrate metabolism, cleaves beta-linked terminal galactosyl residues from gangliosides, glycoproteins, and glycosaminoglycans
Mdes001797	galactokinase [Aedes aegypti]	galactose metabolism, converts alpha-D-galactose to alpha-D-galactose 1-phosphate
Mdes002002	transketolase [Aedes aegypti]	carbohydrate metabolism, xylulose biosynthesis, catalyzes the transfer of a two-carbon ketol group from a ketose donor to an aldose acceptor, via a covalent intermediate with the cofactor thiamine pyrophosphate
Mdes002341	6-phosphogluconolactonase-like [Ceratitis capitata]	cabohydrate metabolism, hydrolizes 6-phosphogluconolactone to 6-phosphogluconate
Mdes002454	NADP-dependent mannitol dehydrogenase [Acromyrmex echinatior]	sugar metabolism, converts mannitol to fructose
Mdes002470	phosphoglycerate mutase, partial [Mayetiola destructor]	glycolysis, catalyzes the interconvension of 3- and 2-phosphoglycerate and 2,3-bisphosphoglycerate
Mdes002503	phosphoglucomutase-like isoform X1 [Musca domestica]	carbohydrate metabolism, involved in synthesis and breakdown of glucose
Mdes002591	galactokinase [Culex quinquefasciatus]	galactose metabolism, converts alpha-D-galactose to alpha-D-galactose 1-phosphate
Mdes002671	ef-hand protein nucb1 [Aedes aegypti]	carbohydrate metabolism, specific function unknown
Mdes002783	multiple inositol polyphosphate phosphatase [Aedes aegypti]	carbohydrate metabolism, regulates cellular levels of inositol pentakisphosphate (InsP5) and inositol hexakisphosphate (InsP6)
Mdes003408	neutral alpha-glucosidase AB-like isoform X1 [Musca domestica]	glycan metabolism, cleaves sequentially the two innermost alpha-1,3-linked glucose residues from oligosaccharide proecursor of immature glycoproteins
Mdes003772	UDP-glucuronosyltransferase 2B1 [Aedes aegypti]	clucuronidation, involved in the conjugation and subsequent limination of potentially toxic xenobiotics and endogenous compounds
Mdes003974	brain chitinase and chia [Anopheles darlingi]	carbohydrate metabolism, hydrolyze chitin
Mdes003991	heparan sulfate 2-O-sulfotransferase pipe-like [Bombyx mori]	carbohydrate metabolism, catalyzes the transfer of sulfate to the C2-position of selected hexuronic acid residues within the maturing heparan sulfate
Mdes004204	aldose-1-epimerase [Aedes aegypti]	galactose metabolism, converts alpha-aldose to the beta-anomer
Mdes004686	glucose-6-phosphate 1-epimerase [Bactrocera cucurbitae]	carbohydrate metabolism, catalyzes the interconversion between the alpha and beta anomers from at least three hexose 6-phosphate sugars (Glc6P, Gal6P, and Man6P)
Mdes005347	beta-glucuronidase-like [Musca domestica]	carbohydrate metabolism, lays an important role in the degradation of dermatan and keratan sulfates
Mdes005389	glucose-6-phosphatase [Aedes aegypti]	carbohydrate metabolism, hydrolyzes glucose-6-phosphate to glucose
Mdes005546	UDP-glucuronosyltransferase 2B20 [Anopheles darlingi]	clucuronidation, involved in the conjugation and subsequent limination of potentially toxic xenobiotics and endogenous compounds
Mdes006341	phosphoenolpyruvate synthase-like, partial [Bombus terrestris]	gluconeogenesis, converting pyruvate into phosphoenolpyruvate
Mdes006592	alpha-N-acetyl glucosaminidase [Culex quinquefasciatus]	carbohydrate catabolism, removes terminal alpha-N-acetylgalactosamine residues from glycolipids and glycopeptides
Mdes007055	glucose dehydrogenase [Aedes aegypti]	carbohydrate metabolism, converts ?-D-glucose to D-glucono-?-lactone
Mdes007645	glyceraldehyde 3-phosphate dehydrogenase, partial [Mayetiola destructor]	glycolysis, converts D-glyceraldehyde 3-phosphate to 3-phospho-D-glyceroyl phosphate
Mdes008151	L-galactose dehydrogenase-like [Bactrocera cucurbitae]	carbohydrate metabolism, catalyzes the oxidation of L-galactose to L-galactono-1,4-lactone in the presence of NAD+
Mdes008199	ribitol kinase [Aedes aegypti]	sugar metabolism
Mdes009730	galactose-1-phosphate uridylyltransferase-like [Musca domestica]	galactose metabolism, converts D-galactose 1-phosphate to UDP-alpha-D-galactose
Mdes009755	glucose-6-phosphate isomerase [Mayetiola destructor]	glycolysis, converts D-glucose 6-phosphate to D-fructose 6-phosphate
Mdes010450	glucose dehydrogenase [FAD, quinone] [Bactrocera dorsalis]	carbohydrate metabolism, converts ?-D-glucose to D-glucono-?-lactone
Mdes010799	pyruvate dehydrogenase alpha [Mayetiola destructor]	glycolysis, convert pyruvate into acetyl-CoA
Mdes010894	glycogen debranching enzyme [Bactrocera cucurbitae]	glycogen metabolism, transfers a segment of a (1->4)-alpha-D-glucan to a new position in an acceptor to generate a new branch
Mdes011851	dihydrolipoyl transacetylase, partial [Mayetiola destructor]	glycolysis, an enzyme component of the multienzyme pyruvate dehydrogenase complex that produces acetyl CoA from pyruvate
Mdes011993	triose-phosphate isomerase [Mayetiola destructor]	glycolysis, carbohydrate degradation, gluconeogensis, catalyzes the reversible conversion of D-glyceraldehyde 3-phosphate to glycerone phosphate
Mdes012006	xylulose kinase [Aedes aegypti]	carbohydrate (xylose) metabolism, phosphorylates D-xylulose to produce D-xylulose 5-phosphate, a molecule that may play an important role in the regulation of glucose metabolism and lipogenesis
Mdes012061	glucose-6-phosphate 1-dehydrogenase-like isoform X1 [Diaphorina citri]	carbohydrate metabolism, catalyzes the rate-limiting step of the oxidative pentose-phosphate pathway
Mdes012210	enolase [Mayetiola destructor]	glycolysis, converts 2-phospho-D-glycerate to phosphoenolpyruvate
Mdes012345	fructose-bisphosphate aldolase [Mayetiola destructor]	glycolysis, converts D-fructose 1,6-bisphosphate to glycerone phosphate and D-glyceraldehyde 3-phosphate
Mdes012717	phosphoglycerate kinase [Mayetiola destructor]	glycolysis, converts 3-phospho-D-glycerate to 3-phospho-D-glyceroyl phosphate
Mdes012970	glucosamine-6-phosphate isomerase [Culex quinquefasciatus]	carbohydrate metabolsim, converts Alpha-D-glucosamine 6-phosphate to D-fructose 6-phosphate
Mdes013095	ribose-5-phosphate isomerase-like [Musca domestica]	metabolism of five carbon sugars, converts D-ribose 5-phosphate to D-ribulose 5-phosphate and vice versa
Mdes014264	short-chain dehydrogenase [Aedes aegypti]	carbohydrate metabolism, hydrolysis of various substrates
Mdes014298	glucosidase ii beta subunit [Aedes aegypti]	glycan metabolism, sequentially removes the two innermost glucose residues from the glycan
Mdes014683	UTP-glucose-1-phosphate uridylyltransferase 2 [Anopheles darlingi]	carbohydrate metabolism in multiple pathways, catalyze interchange between alpha-D-glucose 1-phosphate and UDP-glucose
Mdes015548	UDP-glucuronosyltransferase 2B13-like [Aedes aegypti]	clucuronidation, involved in the conjugation and subsequent limination of potentially toxic xenobiotics and endogenous compounds
Mdes016203	maltose O-acetyltransferase [Listeria cornellensis FSL F6-969]	sugar metabolism, acelates maltose and other simple sugars
Mdes016343	glucose-6-phosphate 1-dehydrogenase [Acromyrmex echinatior]	carbohydrate metabolism, catalyzes the rate-limiting step of the oxidative pentose-phosphate pathway
Mdes016699	trehalose-phosphate phosphatase C [Bactrocera dorsalis]	trehalose biosynthesis, removes the phosphate from trehalose 6-phosphate (Tre6P) to produce free trehalose
		citrate acid cycle and energy metabolism
Mdes000086	isocitrate dehydrogenase [Mayetiola destructor]	citric acid cycle, converts isocitrate to oxaloacetate
Mdes000087	isocitrate dehydrogenase [Mayetiola destructor]	citric acid cycle, converts isocitrate to oxaloacetate
Mdes000456	succinyl-CoA synthetase beta chain [Anopheles darlingi]	citric acid cycle, catalyzes the ATP-dependent ligation of succinate and CoA to form succinyl-CoA
Mdes000604	ATP synthase-coupling factor 6, mitochondrial-like [Ceratitis capitata]	energy metabolism, ATP synthesis
Mdes000638	isocitrate dehydrogenase [Anopheles darlingi]	citric acid cycle, converts isocitrate to oxaloacetate
Mdes000749	cytochrome c1, heme protein, mitochondrial, partial [Schistosoma haematobium]	energy metabolism, component of the respiratory chain
Mdes001176	ATP synthase gamma chain, mitochondrial [Culex quinquefasciatus]	energy metabolism, ATP synthesis
Mdes001437	ATP synthase subunit d, mitochondrial-like [Musca domestica]	energy metabolism, ATP synthesis
Mdes001501	aconitase [Mayetiola destructor]	citric acid cycle, catalyzes the isomerization of citrate to isocitrate via cis-aconitate
Mdes002247	NADH dehydrogenase [ubiquinone] complex I, assembly factor 7 homolog isoform X1 [Ceratitis capitata]	energy metabolism, functions in the electron transfer chain
Mdes002339	ATP synthase subunit O, mitochondrial-like [Musca domestica]	energy metabolism, ATP synthesis
Mdes002567	NADH dehydrogenase [ubiquinone] iron-sulfur protein 2, mitochondrial-like [Ceratitis capitata]	energy metabolism, functions in the electron transfer chain
Mdes002610	NADH dehydrogenase [ubiquinone] iron-sulfur protein 7, mitochondrial-like [Musca domestica]	energy metabolism, functions in the electron transfer chain
Mdes002630	NADH dehydrogenase [ubiquinone] 1 alpha subcomplex subunit 9, mitochondrial [Bactrocera cucurbitae]	energy metabolism, functions in the electron transfer chain
Mdes002731	ATP synthase beta subunit [Aedes aegypti]	energy metabolism, ATP synthesis
Mdes002812	NADH:ubiquinone dehydrogenase [Anopheles darlingi]	energy metabolism, functions in the electron transfer chain
Mdes002915	CDGSH iron-sulfur domain-containing protein 3, mitochondrial-like [Ceratitis capitata]	energy metabolism, play a key role in regulating maximal capacity of eletron transport and phosphorylation in the respiration chain
Mdes003253	NADH dehydrogenase (ubiquinone) complex I, assembly factor 6 homolog [Ceratitis capitata]	energy metabolism, functions in the electron transfer chain
Mdes003652	succinyl-CoA synthetase alpha [Mayetiola destructor]	citric acid cycle, catalyzes the ATP-dependent ligation of succinate and CoA to form succinyl-CoA
Mdes003815	malate dehydrogenase 2 [Mayetiola destructor]	citric acid cycle, converts malte to oxaloacetate
Mdes003985	1,5-anhydro-D-fructose reductase-like isoform X3 [Theobroma cacao]	energy metabolism, catalyzes the NADPH-dependent reduction of 1,5-anhydro-D-fructose (AF) to 1,5-anhydro-D-glucitol
Mdes004102	NAD kinase domain-containing protein 1, mitochondrial-like isoform X1 [Musca domestica]	energy metabolism, phosphorylates NAD to yield NADP
Mdes004143	ATP synthase subunit s-like protein [Bactrocera dorsalis]	energy metabolism, ATP synthesis
Mdes004451	NADH dehydrogenase [ubiquinone] 1 beta subcomplex subunit 7 [Zootermopsis nevadensis]	energy metabolism, functions in the electron transfer chain
Mdes004497	ATP synthase subunit alpha, mitochondrial [Bactrocera cucurbitae]	energy metabolism, ATP synthesis
Mdes004648	iron-sulfur protein NUBPL [Aedes aegypti]	energy metabolism, required for the assembly of the mitochondrial membrane respiratory chain NADH dehydrogenase
Mdes004985	cytochrome c oxidase subunit 5B, mitochondrial [Tribolium castaneum]	energy metabolism, a component of the respiratory chain that catalyzes the reduction of oxygen to water
Mdes005453	NADH dehydrogenase [ubiquinone] 1 alpha subcomplex assembly factor 5 [Bactrocera dorsalis]	energy metabolism, functions in the electron transfer chain
Mdes005629	citrate synthase [Mayetiola destructor]	citric acid cycle, converts Acetyl-CoA and oxaloacetate to citrate
Mdes005630	cytochrome c oxidase assembly factor 7 homolog [Bactrocera cucurbitae]	energy metablism, required for the assembly of mitochondrial respiratory chain complex I and complex IV
Mdes005669	NADH dehydrogenase [ubiquinone] 1 beta subcomplex subunit 8, mitochondrial [Zootermopsis nevadensis]	energy metabolism, functions in the electron transfer chain
Mdes005901	hexaprenyldihydroxybenzoate methyltransferase [Aedes aegypti]	energy mebatolism, ubiquinone biosynthesis
Mdes005959	NADH dehydrogenase [ubiquinone] 1 beta subcomplex subunit 11, mitochondrial-like isoform X1 [Musca domestica]	energy metabolism, functions in the electron transfer chain
Mdes006098	ATP synthase subunit delta, mitochondrial-like [Musca domestica]	energy metabolism, ATP synthesis
Mdes006135	SCO1 homolog, mitochondrial [Bactrocera dorsalis]	energy metabolism, involved in synthesis of cytochrom c oxidase
Mdes006892	cytochrome c oxidase subunit 6B2 isoform X1 [Tribolium castaneum]	energy metabolism, a component of the respiratory chain that catalyzes the reduction of oxygen to water
Mdes006944	cytochrome c-like [Megachile rotundata]	energy metabolism, involved in oxidative phosphorylation
Mdes006965	NADH:ubiquinone dehydrogenase, putative [Aedes aegypti]	energy metabolism, functions in the electron transfer chain
Mdes007179	ATP synthase B chain, mitochondrial [Culex quinquefasciatus]	energy metabolism, ATP synthesis
Mdes007432	quinone oxidoreductase [Anopheles darlingi]	energy production, pumps protons across the inner membrane of mitochondria
Mdes007451	fumarase, partial [Mayetiola destructor]	citrate acid cycle, converts malate to fumarate
Mdes007491	cytochrome c oxidase subunit Va [Nasonia vitripennis]	energy metabolism, a component of the respiratory chain that catalyzes the reduction of oxygen to water
Mdes007725	NADH dehydrogenase [Culex quinquefasciatus]	energy metabolism, functions in the electron transfer chain
Mdes008067	ATP synthase F chain [Papilio xuthus]	energy metabolism, ATP synthesis
Mdes008300	hydroxymethylglutaryl-CoA lyase, mitochondrial [Bactrocera cucurbitae]	energy metabolism, a key enzyme in ketogenesis, the alternative source of energy to glucose
Mdes009573	2-oxoglutarate dehydrogenase [Aedes aegypti]	citrate acid cycle, catalyzes the overall conversion of 2-oxoglutarate to succinyl-CoA and CO2
Mdes010026	malate dehydrogenase 1 [Mayetiola destructor]	citric acid cycle, converts malte to oxaloacetate
Mdes010044	l-2-hydroxyglutarate dehydrogenase, mitochondrial-like [Musca domestica]	central pathway for amino acid metabolism, converts hydroxyglutarate to oxoglutrate
Mdes011492	NADH dehydrogenase [ubiquinone] 1 beta subcomplex subunit 6 [Culex quinquefasciatus]	energy metabolism, functions in the electron transfer chain
Mdes011833	NADH dehydrogenase [ubiquinone] 1 alpha subcomplex subunit 12 [Bactrocera cucurbitae]	energy metabolism, functions in the electron transfer chain
Mdes012090	Cytochrome c oxidase subunit 6A1, mitochondrial [Cerapachys biroi]	energy metabolism, a component of the respiratory chain that catalyzes the reduction of oxygen to water
Mdes012261	quinone oxidoreductase [Anopheles darlingi]	energy production, pumps protons across the inner membrane of mitochondria
Mdes012791	Na(+)/H(+) exchange regulatory cofactor NHE-RF2 [Zootermopsis nevadensis]	energy metabolism, ATP synthesis
Mdes013070	isocitrate dehydrogenase [Aedes aegypti]	citric acid cycle, converts isocitrate to oxaloacetate
Mdes013127	aconitase, mitochondrial [Aedes aegypti]	citric acid cycle, catalyzes the isomerization of citrate to isocitrate via cis-aconitate
Mdes014135	cytochrome c oxidase assembly factor 6 homolog [Bactrocera dorsalis]	energy metablism, cytochrome c oxidase activity
Mdes015789	NADH-ubiquinone oxidoreductase 75 kDa subunit, mitochondrial [Bactrocera cucurbitae]	energy metabolism, functions in the electron transfer chain
		lipid and steriod metabolism
Mdes000433	cardiolipin synthase-like [Ceratitis capitata]	phospholipid metabolism, catalyzes the synthesis of cardiolipin by specifically transferring a phosphatidyl group from CDP-diacylglycerol to phosphatidylglycerol
Mdes000919	fatty acyl-CoA reductase CG5065-like [Musca domestica]	lipid biosynthesis, catalyzes the reduction of saturated fatty acyl-CoA with chain length C16 or C18 to fatty alcohols
Mdes000948	bile salt-activated lipase-like isoform X4 [Apis mellifera]	lipid metabolism, acts with lipase for the dgestion of dietary triglycerides
Mdes001211	fatty acyl-CoA reductase CG5065 isoform X1 [Bactrocera cucurbitae]	lipid biosynthesis, catalyzes the reduction of saturated fatty acyl-CoA with chain length C16 or C18 to fatty alcohols
Mdes001288	stearoyl-CoA desaturase [Aedes aegypti]	fatty acid biosynthesis, utilizes O2 and electrons from reduced cytochrome b5 to catalyze the insertion of a double bond into a spectrum of fatty acyl-CoA substrates including palmitoyl-CoA and stearoyl-CoA
Mdes002211	lipase [Aedes aegypti]	lipid hydrolysis, hydrolyzes triglycerides
Mdes002507	elongation of very long chain fatty acids protein AAEL008004 isoform X1 [Bactrocera cucurbitae]	fatty acid biosynthesis, catalyzes the first and rate-limiting reaction of the four that constitute the long-chain fatty acids elongation cycle
Mdes002605	estradiol 17 beta-dehydrogenase [Aedes aegypti]	steriod biosynthesis, converts 17-beta-estradiol to estrone
Mdes002606	abhydrolase domain-containing protein 16A-like [Ceratitis capitata]	lipid metabolism, is a lysophospholipase that hydrolyzes N-acyl phosphatidylethanolamine
Mdes003139	3-hydroxyacyl-CoA dehydrogenase [Agrotis segetum]	lipid metabolism, plays an essential role in the mitochondrial beta-oxidation of short chain fatty acids
Mdes003162	acetyl-CoA carboxylase [Aedes aegypti]	lipid metabolism, catalyzes the rate-limiting reaction in the biogenesis of long-chain fatty acids
Mdes003204	diphosphomevalonate decarboxylase-like [Musca domestica]	chelesterol biosynthesis, catalyzes the first committed step in the biosynthesis of isoprenes
Mdes003518	lactosylceramide 4-alpha-galactosyltransferase [Aedes aegypti]	lipid biosynthesis, catalyzes the transfer of galactose to lactosylceramide and galactosylceramide
Mdes003816	fatty acid synthase [Aedes aegypti]	fatty acid biosynthesis, fatty acid chain elongation by adding one unit long with each step
Mdes003909	3-hydroxyacyl-CoA dehydrogenase type-2, partial [Stegodyphus mimosarum]	lipid metabolism, plays an essential role in the mitochondrial beta-oxidation of short chain fatty acids
Mdes004022	very-long-chain enoyl-CoA reductase isoform X1 [Nasonia vitripennis]	fatty acid biosynthesis, catalyzes the last of the four reactions of the long-chain fatty acids elongation cycle
Mdes004373	acetyl-CoA acetyltransferase, mitochondrial [Anopheles darlingi]	lipid metabolism, converts Acyl-CoA and acetyl-CoA to 3-oxoacyl-CoA
Mdes004868	ethanolamine kinase-like [Musca domestica]	lipid biosynthesis, converts ethanolamineto O-phosphoethanolamine
Mdes005111	sterol o-acyltransferase [Aedes aegypti]	cholesterolámetabolism, catalyzes the formation of fatty acid-cholesterol esters, which are less soluble in membranes than cholesterol
Mdes005254	estradiol 17-beta-dehydrogenase 12-like [Musca domestica]	steriod biosynthesis, converts 17-beta-estradiol to estrone
Mdes005517	hydroxysteroid dehydrogenase [Aedes aegypti]	steriod metabolism, hydrolyzes hydroxysteriods
Mdes005610	acetyl-CoA acetyltransferase 2, putative [Aedes aegypti]	lipid metabolism, converts Acyl-CoA and acetyl-CoA to 3-oxoacyl-CoA
Mdes006158	beta-hexosaminidase [Aedes aegypti]	glycosphingolipid metabolism, catalyzes the degradation of the ganglioside GM2, and other molecules containing terminal N-acetyl hexosamines
Mdes006536	24-dehydrocholesterol reductase [Culex quinquefasciatus]	steriod biosynthesis, catalyzes the reduction of the delta-24 double bond of sterol intermediates
Mdes006782	3-hydroxyacyl-CoA dehydratase-like [Megachile rotundata]	lipid metabolism, plays an essential role in the mitochondrial beta-oxidation of short chain fatty acids
Mdes007035	lysophospholipid acyltransferase 5 [Nasonia vitripennis]	lipid biosynthesis, mediates the conversion of lysophosphatidylcholine into phosphatidylcholine
Mdes007544	acyl-CoA synthetase family member 3, mitochondrial [Zootermopsis nevadensis]	fatty acid biosynthesis, catalyzes the initial reaction in intramitochondrial fatty acid synthesis
Mdes007676	fatty acid synthase [Aedes aegypti]	fatty acid biosynthesis, fatty acid chain elongation by adding one unit long with each step
Mdes007737	3-hydroxyacyl-CoA dehyrogenase [Aedes aegypti]	lipid metabolism, plays an essential role in the mitochondrial beta-oxidation of short chain fatty acids
Mdes008397	3-hydroxyacyl-CoA dehydrogenase type-2-like [Saccoglossus kowalevskii]	lipid metabolism, plays an essential role in the mitochondrial beta-oxidation of short chain fatty acids
Mdes009029	steroid dehydrogenase [Anopheles darlingi]	androgen biosynthesis, converts testosterone into 5-alpha-dihydrotestosterone and progesterone or corticosterone into their corresponding 5-alpha-3-oxosteroids
Mdes009541	lipase 1 [Culex quinquefasciatus]	lipid hydrolysis, hydrolyzes triglycerides
Mdes010181	phosphatidylcholine-sterol acyltransferase [Aedes aegypti]	cholesterol metabolism, converts cholesterol and phosphatidylcholines to cholesteryl esters and lysophosphatidylcholines on the surface of high and low density lipoproteins
Mdes010601	C-5 sterol desaturase [Zootermopsis nevadensis]	lipid biosynthesis, ctalyzes the introduction of a C-5 double bond in the B ring of ergosterol
Mdes010627	beta-hexosaminidase b [Anopheles darlingi]	glycosphingolipid metabolism, catalyzes the degradation of the ganglioside GM2, and other molecules containing terminal N-acetyl hexosamines
Mdes010797	trifunctional enzyme beta subunit (tp-beta) [Aedes aegypti]	lipid metabolism, 3-hydroxyacyl-CoA dehydrogenase, plays an essential role in the mitochondrial beta-oxidation of short chain fatty acids
Mdes010978	sterol o-acyltransferase [Aedes aegypti]	cholesterolámetabolism, catalyzes the formation of fatty acid-cholesterol esters, which are less soluble in membranes than cholesterol
Mdes011300	fatty acyl-CoA reductase CG5065 isoform X2 [Nasonia vitripennis]	lipid biosynthesis, catalyzes the reduction of saturated fatty acyl-CoA with chain length C16 or C18 to fatty alcohols
Mdes011945	sphingolipid delta 4 desaturase/c-4 hydroxylase protein des2 [Anopheles darlingi]	sphingolipid metabolism, Converts D-erythro-sphinganine to D-erythro-sphingosine
Mdes012566	3-ketoacyl-CoA thiolase, mitochondrial [Bactrocera cucurbitae]	fatty acid metebolism, converts acyl-CoA and acetyl-CoA to 3-oxoacyl-CoA
Mdes014122	diacylglycerol o-acyltransferase [Aedes aegypti]	lipid metabolism, catalyzes the terminal and only committed step in triacylglycerol synthesis by using diacylglycerol and fatty acyl CoA as substrates
Mdes014937	elongase, putative (fatty acid elongation) [Aedes aegypti] gi|108870432|gb|EAT34657.1| AAEL013128-PA [Aedes aegypti]	fatty acid synthesis, participates in fatty acid elongation
Mdes015581	elongation of very long chain fatty acids protein AAEL008004-like [Tribolium castaneum]	fatty acid biosynthesis, catalyzes the first and rate-limiting reaction of the four that constitute the long-chain fatty acids elongation cycle
		amino acid and other nitrogen compound metabolism
Mdes000024	porphobilinogen deaminase-like [Ceratitis capitata]	heme biosynthesis, tetrapolymerization of the monopyrrole PBG into the hydroxymethylbilane pre-uroporphyrinogen
Mdes000025	porphobilinogen deaminase-like [Ceratitis capitata]	heme biosynthesis, tetrapolymerization of the monopyrrole PBG into the hydroxymethylbilane pre-uroporphyrinogen
Mdes000063	proline synthetase associated protein [Musca domestica]	proline metabolism?
Mdes000270	4-aminobutyrate aminotransferase [Anopheles darlingi]	aminobutyric acid metabolism, catalyzes the conversion of gamma-aminobutyrate and L-beta-aminoisobutyrate to succinate semialdehyde and methylmalonate semialdehyde
Mdes000353	c-1-tetrahydrofolate synthase, cytoplasmic-like [Megachile rotundata]	nitrogen compound biosynthesis, participates in multiple chemical reactions
Mdes000719	gamma-glutamyl hydrolase [Anopheles darlingi]	glutamine metabolism, hydrolyzes the polyglutamate sidechains of pteroylpolyglutamates
Mdes000898	glutamate dehydrogenase, partial [Mayetiola destructor]	glutamate/glutamine metabolism, converts glutamate to 2-oxoglutarate, which enters into citrate cycle.
Mdes001097	ornithine decarboxylase [Mayetiola destructor]	polyamine biosynthesis, converts ornithine into putrescine, a precursor for polyamines
Mdes001235	phosphoserine phosphatase [Mayetiola destructor]	amino acid metabolism, catalyzes the last step in the biosynthesis of serine from carbohydrates
Mdes001254	hydroxyacylglutathione hydrolase, mitochondrial-like isoform X1 [Musca domestica]	glutathione biosynthesis, catalyzes the hydrolysis of S-D-lactoyl-glutathione to form glutathione and D-lactic acid
Mdes001453	spermine synthase [Mayetiola destructor]	polyamine metabolism synthesis of spermidine from putrescine and dexarboxylated S-adenosylmethione
Mdes001634	fumarylacetoacetate hydrolase [Aedes aegypti]	amino acid degradation, converts 4-fumarylacetoacetate to acetoacetate
Mdes001678	UDP-N-acetylhexosamine pyrophosphorylase-like [Musca domestica]	UDP-N-acetylglucosamine biosynthesis, onverts UDP and GlcNAc-1-P into UDP-GlcNAc, and UDP and GalNAc-1-P into UDP-GalNAc
Mdes001826	methylthioribose-1-phosphate isomerase-like isoform X1 [Musca domestica]	amino acid metabolism, catalyzes the interconversion of methylthioribose-1-phosphate (MTR-1-P) into methylthioribulose-1-phosphate (MTRu-1-P)
Mdes001861	aspartate aminotransferase [Mayetiola destructor]	amino acid metabolism, converts L-aspartate and 2-oxoglutarate to oxaloacetate and L-glutamate
Mdes002389	UMP-CMP kinase-like [Saccoglossus kowalevskii]	UDP/(d)CDP biosynthesis, catalyzes the phosphorylation of pyrimidine nucleoside monophosphates at the expense of ATP
Mdes002551	uroporphyrinogen iii synthase [Anopheles darlingi]	heme biosynthesis, catalyzes cyclization of the linear tetrapyrrole, hydroxymethylbilane, to the macrocyclic uroporphyrinogen III
Mdes002893	transthyretin-like protein R09H10.3 precursor [Caligus clemensi]	purine metabolism, catalyzes the hydrolysis of 5-hydroxyisourate (HIU) to 2-oxo-4-hydroxy-4-carboxy-5-ureidoimidazoline
Mdes002965	nucleoside diphosphate kinase [Orseolia oryzae]	nucleotide metabolism, plays a major role in the synthesis of nucleoside triphosphates other than ATP
Mdes002984	gamma-glutamylcyclotransferase CG2811 [Bactrocera cucurbitae]	glutathione biosynthesis, catalyzes the formation of 5-oxoproline from gamma-glutamyl dipeptides and may play a significant role in glutathione homeostasis
Mdes002989	thymidylate kinase [Culex quinquefasciatus]	synthesis of dTDP, catalyzes the conversion of dTMP to dTDP
Mdes003264	L-asparaginase [Aedes aegypti]	amino acid metabolism, catalyzes the hydrolysis of asparagine to aspartic acid
Mdes003301	glutamine-dependent NAD(+) synthetase-like [Musca domestica]	NAD biosynthesis, converts deamindo-NAD and glutamine to NAD and glutamate
Mdes003310	coproporphyrinogen-III oxidase-like [Musca domestica]	heme biosynthesis, catalyzes the aerobic oxidative decarboxylation of propionate groups of rings A and B of coproporphyrinogen-III to yield the vinyl groups in protoporphyrinogen-IX
Mdes003803	spermidine synthase [Mayetiola destructor]	polyamine biosynthesis, catalyzes the production of spermidine from putrescine and decarboxylated S-adenosylmethionine
Mdes004007	uroporphyrinogen decarboxylase isoform X2 [Bactrocera dorsalis]	heme biosynthesis, catalyzes the decarboxylation of four acetate groups of uroporphyrinogen-III to yield coproporphyrinogen-III
Mdes004259	ribonucleoside-diphosphate reductase subunit M2 B [Tribolium castaneum] gi|270007377|gb|EFA03825.1| hypothetical protein TcasGA2_TC013940 [Tribolium castaneum]	pyrimidine biosynthesis, synthesizing deoxyribonucleotides from the corresponding ribonucleotides for DNA synthesis
Mdes004400	GDP-mannose 4,6 dehydratase-like [Ceratitis capitata]	nucleotide-sugar biosynthesis, catalyzes the conversion of GDP-D-mannose to GDP-4-dehydro-6-deoxy-D-mannose
Mdes004640	lipoamide acyltransferase [Bactrocera cucurbitae]	amino acid metabolism, branched-chain amino acid catabolism, catalyzes the conversion of alpha-keto acids to acyl-CoA
Mdes004802	fumarylacetoacetate hydrolase domain-containing protein 1 [Culex quinquefasciatus]	amino acid degradation, converts 4-fumarylacetoacetate to acetoacetate
Mdes004891	2-amino-3-ketobutyrate coenzyme a ligase [Aedes aegypti]	amino acid degradation, catalyzes the cleavage of 2-amino-3-ketobutyrate to glycine and acetyl-CoA
Mdes004952	ribonucleoside-diphosphate reductase large subunit-like [Ceratitis capitata]	pyrimidine biosynthesis, synthesizing deoxyribonucleotides from the corresponding ribonucleotides for DNA synthesis
Mdes005396	asparaginase [Mayetiola destructor]	amino acid metabolism, catalyzes the hydrolysis of asparagine to aspartic acid.
Mdes005718	pseudouridine-metabolizing bifunctional protein C1861.05-like [Ceratitis capitata]	pseudouridine synthesis, pseudouridylate synthase
Mdes005730	glutamine--fructose-6-phosphate aminotransferase [isomerizing] 2-like isoform X3 [Musca domestica]	nucleotide-sugar biosynthesis, controls the flux of glucose into the hexosamine pathway by converting fuctose-6-phosphate to glucosamine 6-phosphate
Mdes005850	aminomethyltransferase [Anopheles darlingi]	glycine metabolism, catalyzes glycine degradation
Mdes006052	valacyclovir hydrolase-like [Bactrocera cucurbitae]	amino acid metabolism, catalyzes the hydrolytic activation of amino acid ester prodrugs of nucleoside analogs such as valacyclovir and valganciclovir
Mdes006146	alanine transaminase [Mayetiola destructor]	amino acid biosynthesis, catalyzes the reversible transamination between alanine and 2-oxoglutarate to form pyruvate and glutamate
Mdes006185	phosphomannomutase-like [Musca domestica]	nuceotide-sugar biosynthesis, involved in the synthesis of GDP-mannose and dolichol-phosphate mannose
Mdes006280	pterin-4-alpha-carbinolamine dehydratase [Tribolium castaneum]	tetrahydrobiopterin biosynthesis, catalyzing the formation of quinonoid-BH2
Mdes006781	thymidylate synthase [Culex quinquefasciatus]	synthesis of dTMP, converts 5,10-methylenetetrahydrofolate and dUMP to dihydrofolate and dTMP
Mdes007204	frataxin [Anopheles darlingi]	heme biosynthesis, promotes the biosynthesis of heme and assembly and repair of iron-sulfur clusters
Mdes007431	pseudouridine-5'-monophosphatase isoform X2 [Bactrocera dorsalis]	nucleotide metabolism, dephosphorylate pseudouridine 5'-phosphate
Mdes007469	methylenetetrahydrofolate reductase [Bactrocera dorsalis]	one carbon metabolism, catalyzes the conversion of 5,10-methylenetetrahydrofolate to 5-methyltetrahydrofolate
Mdes007627	aspartate aminotransferase [Aedes aegypti]	amino acid metabolism, converts L-aspartate and 2-oxoglutarate to oxaloacetate and L-glutamate
Mdes009021	adenosylhomocysteinase-like [Ceratitis capitata]	amino acid biosynthesis, converts S-adenosyl-L-homocysteine to L-homocysteine
Mdes009224	ornithine cyclodeaminase [Aedes aegypti]	amino acid metabolism, converts L-ornithine to L-proline
Mdes009828	adenosine kinase [Tribolium castaneum]	purine metabolism, phosphorylates adenosine and other realted nucleoside analogs
Mdes009962	dihydropyrimidine dehydrogenase [Aedes aegypti]	nitrogen compound metabolism, involved in pyrmidine base degradation,
Mdes009968	10-formyltetrahydrofolate dehydrogenase [Culex quinquefasciatus]	one carbon metabolism, converts 10-formyltetrahydrofolate to tetrahydrofolate and release one carbon in the form of CO2
Mdes010535	2-oxoisovalerate dehydrogenase subunit alpha, mitochondrial-like [Musca domestica]	branched chain amino acid biosynthesis, catalyzes the overall conversion of alpha-keto acids to acyl-CoA and CO2
Mdes010595	S-adenosylmethionine synthase isoform X1 [Bactrocera cucurbitae]	one carbon metabolism, catalyzes the formation of S-adenosylmethionine from methionine and ATP)
Mdes010667	phosphoribosylformylglycinamidine synthase-like [Musca domestica]	purine metabolism, catalyzes the ATP-dependent conversion of formylglycinamide ribonucleotide and glutamine to yield formylglycinamidine ribonucleotide and glutamate
Mdes010834	nicotinate phosphoribosyltransferase-like isoform X3 [Musca domestica]	pyridine nucleotide biosynthesis, converts nicotinic acid to NA mononucleotide for NAD synthesis
Mdes011764	kynurenine 3-monooxygenase [Culex quinquefasciatus]	pyridine nucleotide biosynthesis, catalyzes the hydroxylation of L-kynurenine to form 3-hydroxy-L-kynurenine
Mdes012236	uroporphyrinogen decarboxylase isoform X1 [Bactrocera dorsalis]	heme biosynthesis, catalyzes the decarboxylation of four acetate groups of uroporphyrinogen-III to yield coproporphyrinogen-III
Mdes012399	uricase [Bactrocera dorsalis]	uric acid homeostasis, oxidation of uric acid
Mdes013098	adenylate kinase 1 [Culex quinquefasciatus]	ADP biosynthesis, catalyzes the reversible transfer of the terminal phosphate group between ATP and AMP
Mdes013266	bifunctional purine biosynthesis protein PURH [Nasonia vitripennis]	purine biosynthesis, involved in multiple synthetic reactions
Mdes013368	inosine triphosphate pyrophosphatase-like [Lepisosteus oculatus]	nucleotide metabolism, hydrolyzes the non-canonical purine nucleotides into the corresponding monophosphate derivatives
Mdes013962	ornithine aminotransferase, mitochondrial [Culex quinquefasciatus]	amino acid synthesis, catalyzes the following type of reactions: L-ornithine + a 2-oxo acid = L-glutamate 5-semialdehyde + an L-amino acid
Mdes014034	ribonucleoside-diphosphate reductase large subunit-like (catalyzes the formation of deoxyribonucleotides) [Ceratitis capitata]	pyrimidine biosynthesis, synthesizing deoxyribonucleotides from the corresponding ribonucleotides for DNA synthesis
Mdes014478	inosine triphosphate pyrophosphatase [Tribolium castaneum] gi|270007471|gb|EFA03919.1| hypothetical protein TcasGA2_TC014054 [Tribolium castaneum]	nucleotide metabolism, hydrolyzes the non-canonical purine nucleotides into the corresponding monophosphate derivatives
Mdes014524	alanine aminotransferase 2 [Zootermopsis nevadensis]	amino acid biosynthesis, catalyzes the reversible transamination between alanine and 2-oxoglutarate to form pyruvate and glutamate
Mdes014861	ribonucleoside-diphosphate reductase large subunit, partial [Stegodyphus mimosarum]	pyrimidine biosynthesis, synthesizing deoxyribonucleotides from the corresponding ribonucleotides for DNA synthesis
Mdes015004	aspartate aminotransferase [Culex quinquefasciatus]	amino acid metabolism, converts L-aspartate and 2-oxoglutarate to oxaloacetate and L-glutamate
Mdes015195	d-3-phosphoglycerate dehydrogenase-like [Musca domestica]	amino acid synthesis, produces intermediates for amino acid synthesis
Mdes015342	aspartate aminotransferase [Culex quinquefasciatus]	amino acid metabolism, converts L-aspartate and 2-oxoglutarate to oxaloacetate and L-glutamate
Mdes015461	orotidine-5'-phosphate decarboxylase, putative [Aedes aegypti]	pyrimidine biosynthesis, converts orotidine 5'-phosphate to UMP
Mdes015466	orotidine-5'-phosphate decarboxylase, putative [Aedes aegypti]	pyrimidine biosynthesis, converts orotidine 5'-phosphate to UMP
Mdes016147	pyridoxine-5'-phosphate oxidase-like [Bombus impatiens]	pyridoxine (vitamin B6) biosynthesis, catalyzes the oxidation of either pyridoxine 5'-phosphate or pyridoxamine 5'-phosphate to pyridoxal 5'-phosphate
Mdes016148	ribonucleoside-diphosphate reductase large subunit [Culex quinquefasciatus] gi|167862546|gb|EDS25929.1| ribonucleoside-diphosphate reductase large subunit [Culex quinquefasciatus]	pyrimidine biosynthesis, synthesizing deoxyribonucleotides from the corresponding ribonucleotides for DNA synthesis
Mdes016318	orotidine-5'-phosphate decarboxylase, putative [Aedes aegypti]	pyrimidine biosynthesis, converts orotidine 5'-phosphate to UMP
Mdes015335	pantetheinase [Anopheles darlingi]	pantothenate metabolism, hydrolyzes specifically one of the carboamide linkages in D-pantetheine thus recycling pantothenic acid (vitamin B5) and releasing cysteamine
Mdes017308	alpha-aminoadipic semialdehyde synthase, mitochondrial [Anopheles darlingi]	amino acid degradation, catalyzes the first two steps in lysine degradation
		others
Mdes000049	adenylosuccinate lyase-like [Ceratitis capitata]	AMP biosynthesis, catalyzes two non-sequencial steps in AMP synthesis
Mdes000134	inorganic pyrophosphatase [Aedes aegypti]	diphosphate hydrolysis, hydrolyze diphosphate into phosphate
Mdes000218	selenide, water dikinase [Bactrocera dorsalis]	synthesis of selenophosphate from selenide and ATP
Mdes000465	glycerol-3-phosphate acyltransferase [Aedes aegypti]	glycerol metabolism, converts glycerol 3-phosphate to glycerone phosphate
Mdes000879	decaprenyl-diphosphate synthase subunit 1-like, partial [Musca domestica]	isoprene biosynthesis, produces trans-decaprenyl diphosphates for isoprenoid synthesis
Mdes000938	UDP-glucose 6-dehydrogenase-like [Ceratitis capitata]	biosynthesis of glycosaminoglycans, converts UDP-glucoese to UDP-glucuronate and vice versa
Mdes001242	inosine-5'-monophosphate dehydrogenase [Bactrocera cucurbitae]	GMP biosynthesis, catalyzes the conversion of inosine 5'-phosphate (IMP) to xanthosine 5'-phosphate (XMP), the first committed and rate-limiting step in the de novo synthesis of guanine nucleotides
Mdes001279	glyoxylate/hydroxypyruvate reductase [Anopheles darlingi]	glyoxylate cycle, reduces hydroxypyruvate to D-glycerate and glyoxylate to glycolate
Mdes001513	quemao [Anopheles darlingi]	isoprene biosynthesis, catalyzes the formation of farnesyl diphosphate (FPP), a precursor for several classes of essential metabolites including sterols, dolichols, carotenoids, and ubiquinones
Mdes001865	dimethylaniline monooxygenase [Aedes aegypti]	xenobiotic metabolism, involved in the oxidation of a variety of xenobiotics
Mdes001980	aldehyde dehydrogenase, mitochondrial-like [Musca domestica]	aldehyde metabolism, catalyzes the NADPH-dependent reduction of a variety of aromatic and aliphatic aldehydes to their corresponding alcohols
Mdes002052	acetyl-coa synthetase [Aedes aegypti]	acetate metabolism, catalyzes the conversion of acetate into acetyl-CoA (AcCoA), an essential intermediate at the junction of anabolic and catabolic pathways
Mdes002245	GMP synthase [Aedes aegypti]	GMP biosynthesis, involved in the de novo synthesis of guanine nucleotides
Mdes003130	glycerol-3-phosphate dehydrogenase, mitochondrial-like [Apis florea]	glycerol metabolism, converts glycerol 3-phosphate to glycerone phosphate
Mdes003256	B-cell CLL/lymphoma 7 protein family member B [Bactrocera cucurbitae]	B-cell CLL/lymphoma 7 protein family member B (function not clear) [Bactrocera cucurbitae] gi|751782989|ref|XP_011200724.1| PREDICTED: B-cell CLL/lymphoma 7 protein family member B [Bactrocera dorsalis]
Mdes003379	chondroitin synthase [Aedes aegypti]	proteoglycan metabolism, transfers glucuronic acid from UDP-GlcUA and N-acetylgalactosamine from UDP-GalNAc to the non-reducing end of the elongating chondroitin polymer
Mdes003615	dentin sialophosphoprotein-like (play an important role in the regulation of mineral deposition) [Ceratitis capitata]	dentin sialophosphoprotein-like (play an important role in the regulation of mineral deposition) [Ceratitis capitata]
Mdes003987	arylsulfatase B [Tribolium castaneum]	autophagy, removes sulfate groups from chondroitin-4-sulfate (C4S) and regulates its degradation
Mdes004009	pantothenate kinase [Aedes aegypti]	CoA biosynthesis, converts pantothenate to 4'-phosphopantothenate, also a role in the physiological regulation of the intracellular CoA concentration
Mdes004385	lysozyme [Mayetiola destructor]	anti-bacteria, glycoside hydrolase
Mdes004413	epsilon-trimethyllysine 2-oxoglutarate dioxygenase [Anopheles darlingi]	carnitine biosynthesis, converts trimethyllysine (TML) into hydroxytrimethyllysine
Mdes005222	pyridoxal-dependent decarboxylase domain-containing protein 1-like [Ceratitis capitata]	carboxylic acid metabolism, dehydrates carboxylic acid
Mdes005515	alcohol dehydrogenase [NADP(+)]-like [Anopheles darlingi]	ethonal oxidation, oxidizes alcohols
Mdes006898	dual oxidase-like [Musca domestica]	hormone biosynthesis, generates hydrogen peroxides
Mdes006922	Glycosyltransferase [Ceratitis capitata]	glycosyltransferase [Ceratitis capitata]
Mdes007327	S-formylglutathione hydrolase, putative [Aedes aegypti]	foraldehyde metabolism, involved in the detoxification of formaldehyde
Mdes007373	dimethylaniline monooxygenase [Anopheles darlingi]	xenobiotic metabolism, involved in the oxidation of a variety of xenobiotics
Mdes007421	adrenodoxin [Aedes aegypti]	hormone biosynthesis, synthesizes thyroid hormones
Mdes007559	prostaglandin E synthase 2 [Drosophila erecta]	prostaglandin biosynthesis, catalyzing the conversion of PGH2 into the more stable prostaglandin E2
Mdes007677	zinc binding dehydrogenase [Aedes aegypti]	oxidoreductase, specific function unknown
Mdes007966	tropinone reductase 2-like [Solenopsis invicta]	tropane alkaloid biosynthesis, catalyzes the stereospecific reduction of tropinone to pseudotropine
Mdes007967	tropinone reductase 2-like isoform X1 [Diaphorina citri]	alkaloid biosynthesis, catalyzes the stereospecific reduction of tropinone to pseudotropine
Mdes007972	tropinone reductase 2-like [Solenopsis invicta]	tropane alkaloid biosynthesis, catalyzes the stereospecific reduction of tropinone to pseudotropine
Mdes008084	esterase [Calliphora stygia]	ester metabolism, hydrolyzing carboxylic esters to alcohols and carboxylates
Mdes008470	vitellogenin-1-like [Ceratitis capitata]	nutrient storage
Mdes008921	UDP-glucose:glycoprotein glucosyltransferase [Culex quinquefasciatus] quinquefasciatus]	quality control of protein folding, protein modification (glycosylation)
Mdes009034	4-Hydroxybutyrate CoA-transferase, putative [Aedes aegypti]	acetyl CoA metabolsim, catalyzes the formation of 4-hydroxybutyryl-CoA from 4-hydroxybutyrate and acetyl-CoA
Mdes009246	alcohol dehydrogenase class 3 [Anopheles sinensis]	ethonal oxidation, oxidizes alcohols
Mdes009265	glyoxalase domain-containing protein 4 [Culex quinquefasciatus]	glyoxalase domain-containing protein 4 [Culex quinquefasciatus] gi|167864089|gb|EDS27472.1| glyoxalase domain-containing protein 4 [Culex quinquefasciatus]
Mdes009558	1-aminocyclopropane-1-carboxylate oxidase-like isoform X2 [Bactrocera dorsalis]	ethylene biosynthesis, converts 1-aminocyclopropane-1-carboxylate and ascorbate to ethylene, cyanide anddehydroascorbate
Mdes009928	ribokinase [Anopheles darlingi]	ribose degradation, produces of ribose 5-phosphate
Mdes010511	larval serum protein 2 [Culex quinquefasciatus]	nutrient storage, serve as a store of amino acids for synthesis of proteins in adult insects
Mdes011031	vitellogenin-1-like [Ceratitis capitata]	nutrient storage
Mdes011147	cyanate hydratase [Glaciecola]	cyanate metabolism, catalyses the hydrolysis of cyanate
Mdes011295	crotonobetainyl-CoA-hydratase [Anopheles darlingi]	thioester metabolism, catalyzes the hydration of crotonobetainyl-CoA to carnitinyl-CoA
Mdes011959	epoxide hydrolase [Culex quinquefasciatus]	aromatic hydrocarbon metabolism, catalyzes the hydrolysis of arene and aliphatic epoxides to less reactive and more water soluble dihydrodiols by the trans addition of water
Mdes012420	allergen, putative [Aedes aegypti]	allergen, putative [Aedes aegypti] gi|108878248|gb|EAT42473.1| AAEL005997-PA [Aedes aegypti]
Mdes012501	MOXD1 homolog 1-like [Musca domestica]	oxidoreductase, specific function unknown
Mdes013072	hexamerin 2 beta [Aedes aegypti]	nutrient storage, serve as a store of amino acids for synthesis of proteins in adult insects
Mdes013682	retinol dehydrogenase 12 [Ceratitis capitata]	retinoid metabolism, hydrolyzes retinoids
Mdes014240	carbonic anhydrase 9 [Zootermopsis nevadensis]	catalyzes the rapid interconversion of carbon dioxide and water to bicarbonate and protons (or vice versa)
Mdes014534	alcohol dehydrogenase [Culex quinquefasciatus]	ethonal oxidation, oxidizes alcohols
Mdes014650	cyclohex-1-ene-1-carboxyl-CoA hydratase [Culex quinquefasciatus]	degradation of benzoate and crotonate, catalyzes the hydration of cyclohex-1-enecarboxyl-CoA to 2-hydroxycyclohexanecarboxyl-CoA
Mdes014658	beta carbonic anhydrase 1-like [Musca domestica]	carbon utilization, reversible hydration of carbon dioxide
Mdes017258	venom carboxylesterase-6-like [Bactrocera dorsalis]	ester degradation, converts a carboxylic ester to an alcohol and carboxylate
	Proteins Involved in Redox and Detoxification
		Cytochrome P450s
Mdes000243	cytochrome P450 [Aedes aegypti]	involved in the metabolism of insect hormones, endogenous toxic compounds, and synthetic insecticides
Mdes003015	cytochrome P450 [Aedes aegypti]	involved in the metabolism of insect hormones, endogenous toxic compounds, and synthetic insecticides
Mdes010406	cytochrome P450 [Aedes aegypti]	involved in the metabolism of insect hormones, endogenous toxic compounds, and synthetic insecticides
Mdes011067	cytochrome P450 [Aedes aegypti]	involved in the metabolism of insect hormones, endogenous toxic compounds, and synthetic insecticides
Mdes005656	cytochrome P450 [Culex pipiens pallens]	involved in the metabolism of insect hormones, endogenous toxic compounds, and synthetic insecticides
Mdes006288	cytochrome P450 [Culex quinquefasciatus]	involved in the metabolism of insect hormones, endogenous toxic compounds, and synthetic insecticides
Mdes009232	cytochrome P450 [Mayetiola destructor]	involved in the metabolism of insect hormones, endogenous toxic compounds, and synthetic insecticides
Mdes009247	cytochrome P450 [Mayetiola destructor]	involved in the metabolism of insect hormones, endogenous toxic compounds, and synthetic insecticides
Mdes011534	cytochrome P450 [Mayetiola destructor]	involved in the metabolism of insect hormones, endogenous toxic compounds, and synthetic insecticides
Mdes003064	cytochrome P450 301a1, mitochondrial [Bactrocera cucurbitae]	involved in the metabolism of insect hormones, endogenous toxic compounds, and synthetic insecticides
Mdes011353	cytochrome P450 315a1, mitochondrial-like [Ceratitis capitata]	involved in the metabolism of insect hormones, endogenous toxic compounds, and synthetic insecticides
Mdes011837	cytochrome P450 4c3-like [Musca domestica]	involved in the metabolism of insect hormones, endogenous toxic compounds, and synthetic insecticides
Mdes003623	cytochrome P450 6B1 [Culex quinquefasciatus]	involved in the metabolism of insect hormones, endogenous toxic compounds, and synthetic insecticides
Mdes003804	cytochrome P450 9b2 [Anopheles darlingi]	involved in the metabolism of insect hormones, endogenous toxic compounds, and synthetic insecticides
		Glutathione transferases
Mdes003866	delta GST [Mayetiola destructor]	conjugation of reduced glutathione to a wide number of exogenous and endogenous hydrophobic electrophiles
Mdes005306	delta GST [Mayetiola destructor]	conjugation of reduced glutathione to a wide number of exogenous and endogenous hydrophobic electrophiles
Mdes012961	sigma GST [Mayetiola destructor]	conjugation of reduced glutathione to a wide number of exogenous and endogenous hydrophobic electrophiles
Mdes008690	glutathione S-transferase [Mayetiola destructor]	conjugation of reduced glutathione to a wide number of exogenous and endogenous hydrophobic electrophiles
Mdes008691	glutathione S-transferase [Mayetiola destructor]	conjugation of reduced glutathione to a wide number of exogenous and endogenous hydrophobic electrophiles
Mdes017173	glutathione S-transferase 1-1-like isoform X2 [Ceratitis capitata]	conjugation of reduced glutathione to a wide number of exogenous and endogenous hydrophobic electrophiles
Mdes011039	glutathione S-transferase-like protein [Phlebotomus papatasi]	conjugation of reduced glutathione to a wide number of exogenous and endogenous hydrophobic electrophiles
		Peroxidases
Mdes012008	chorion peroxidase [Aedes aegypti]	catalyzes chorion protein cross-linking through dityrosine formation and phenol oxidase-catalyzed chorion melanization
Mdes009520	chorion peroxidase-like [Musca domestica]	catalyzes chorion protein cross-linking through dityrosine formation and phenol oxidase-catalyzed chorion melanization
Mdes004254	peroxidasin [Aedes aegypti]	participates in hydrogen peroxide metabolism associated with extracellular matrix formation
Mdes003413	peroxiredoxin [Lutzomyia longipalpis]	involved in redox regulation of the cell
Mdes003451	peroxiredoxin 1-like [Bombus impatiens]	involved in redox regulation of the cell
Mdes006411	peroxiredoxin-6 [Cerapachys biroi]	involved in redox regulation of the cell
		Others
Mdes010440	glutaredoxin [Papilio xuthus]	reduces low molecular weight disulfides and proteins
Mdes005203	glutaredoxin, grx [Aedes aegypti]	reduces low molecular weight disulfides and proteins
Mdes009348	phenoloxidase 2 [Bactrocera dorsalis]	a copper-containing oxidase that functions in the formation of pigments
Mdes000064	phenoloxidase subunit A3-like [Ceratitis capitata]	a copper-containing oxidase that functions in the formation of pigments such as melanins and other polyphenolic compounds
Mdes008412	mitochondrial Mn-containing superoxide dismutase [Mayetiola destructor]	destroys radicals which are normally produced within the cells and which are toxic to biological systems
Mdes011377	superoxide dismutase [Culex quinquefasciatus]	destroys radicals which are normally produced within the cells and which are toxic to biological systems
Mdes009168	thioredoxin 2, mitochondrial [Bactrocera dorsalis]	cell redox homeostasis, plays an important role in the regulation of mitochondrial membrane potential
Mdes016387	thioredoxin reductase [Aedes aegypti]	removal of superoxide radicals
Mdes005210	thioredoxin reductase 1, mitochondrial isoform X2 [Bactrocera dorsalis]	removal of superoxide radicals
Mdes005804	thioredoxin-like protein 1-like [Musca domestica]	cell redox homeostasis, plays an important role in the regulation of mitochondrial membrane potential
	Structural Proteins and Proteins Involved in Cell Adhesion
		Cytoskeleton components
Mdes000328	filamin-C [Harpegnathos saltator]	functions as a large actin-cross-linking protein
Mdes000492	actin-related protein 3 [Acyrthosiphon pisum]	functions as ATP-binding component of the Arp2/3 complex which is involved in regulation of actin polymerization and together with an activating nucleation-promoting factor (NPF) mediates the formation of branched actin networks
Mdes000626	Paramyosin, short form [Cerapachys biroi]	a major structural component of many thick filaments in invertebrate musles
Mdes000922	collagen alpha chain CG42342-like [Musca domestica]	extracellular matrix structural component
Mdes000991	titin-like, partial [Bactrocera cucurbitae]	as a molecular spring which is responsible for the passive elasticity of muscle
Mdes001617	alpha-tubulin 1 [Monochamus alternatus]	the major constituent of microtubules
Mdes001618	alpha-tubulin [Cochliomyia hominivorax]	the major constituent of microtubules
Mdes002141	fibril-forming collagen alpha chain-like [Harpegnathos saltator]	forms anchoring fibrils that contribute to cellular adhence
Mdes002230	hook protein [Culex quinquefasciatus]	necessary for the correct positioning of microtubular structures within the haploid germ cell
Mdes002282	unconventional myosin-XV [Bactrocera dorsalis]	involved in directing the movement of organelles along actin filaments
Mdes002704	fibroin heavy chain-like [Musca domestica]	core component of the silk filament
Mdes002894	actin [Aedes aegypti]	forms microfilaments, participates in many cellular processes such as participates in many important cellular processes, including muscle contraction, cell motility, cell division and cytokinesis,
Mdes002948	myosin-2 essential light chain isoform X1 [Bactrocera cucurbitae]	actin binding protein, coordinates the interaction between the actin and microtubule cytoskeleton
Mdes003120	adducin [Aedes aegypti]	cytoskeleton proteins and substrate of protein kinases
Mdes003211	moesin/ezrin/radixin homolog 1 isoform X2 [Bactrocera cucurbitae]	involved in connections of major cytoskeletal structures to the plasma membrane
Mdes003252	leucine-rich repeat-containing protein DDB_G0290503 [Bactrocera dorsalis]	major structural component of the ciliary rootlet, a cytoskeletal-like structure in ciliated cells
Mdes003380	actin-related protein 2-like isoform X1 [Musca domestica]	functions as ATP-binding component of the Arp2/3 complex which is involved in regulation of actin polymerization and together with an activating nucleation-promoting factor (NPF) mediates the formation of branched actin networks
Mdes004490	profilin [Aedes aegypti]	an actin binding protein
Mdes004924	tubulin beta-1 chain [Zootermopsis nevadensis]	the major constituent of microtubules
Mdes005343	troponin C-akin-1 protein-like isoform X1 [Ceratitis capitata]	a component of troponin that confers calcium-sensitivity to striated muscle actomyosin
Mdes005530	paramyosin, putative [Aedes aegypti]	a major structural component of many thick filaments in invertebrate musles
Mdes006142	fibulin 1 [Culex quinquefasciatus] functions as a large actin-cross-linking protein	component of fibronectin-containing matrix fibers
Mdes006239	fibrillin-1 isoform X1 [Bactrocera dorsalis]	structural component of extracellular calcium-binding microfibrils
Mdes006863	myosin x [Aedes aegypti]	actin binding protein, coordinates the interaction between the actin and microtubule cytoskeleton
Mdes006888	myosin-11 isoform X3 [Bactrocera cucurbitae]	actin binding protein, coordinates the interaction between the actin and microtubule cytoskeleton
Mdes007115	actin [Culex quinquefasciatus]	forms microfilaments, participates in many cellular processes such as participates in many important cellular processes, including muscle contraction, cell motility, cell division and cytokinesis,
Mdes007564	myosin heavy chain, non-muscle [Bactrocera cucurbitae]	actin binding protein, coordinates the interaction between the actin and microtubule cytoskeleton
Mdes007568	tubulin beta chain [Aedes aegypti]	the major constituent of microtubules
Mdes007628	myosin-VIIa [Culex quinquefasciatus]	actin binding protein, coordinates the interaction between the actin and microtubule cytoskeleton
Mdes007680	actin-related protein 2/3 complex subunit 1A [Bactrocera cucurbitae]	component of the Arp2/3 complex which is involved in regulation of actin polymerization and together with an activating nucleation-promoting factor (NPF) mediates the formation of branched actin networks
Mdes008345	syntenin-1 [Zootermopsis nevadensis]	as a cytoskeleton adaptor, participates in cytoskeletal-membrane organization, cell adhesion, protein trafficking, and the activation of transcription factors
Mdes009026	actin-related protein 2/3 complex subunit 2-like [Ceratitis capitata]	component of the Arp2/3 complex which is involved in regulation of actin polymerization and together with an activating nucleation-promoting factor (NPF) mediates the formation of branched actin networks
Mdes009114	actin-related protein 5-like [Apis dorsata]	chromatin structure, core component of the chromatin remodeling INO80 complex which is involved in transcriptional regulation, DNA replication and probably DNA repair
Mdes009196	plastin-3-like isoform X2 [Ceratitis capitata]	an actin-bundling protein
Mdes009244	singed-like [Musca domestica]	actin binding, organizes filamentous actin into bundles with a minimum of 4.1:1 actin/fascin ratio
Mdes010208	paramyosin, putative [Aedes aegypti]	a major structural component of many thick filaments in invertebrate musles
Mdes010521	actin binding protein [Culex quinquefasciatus]	binds to actin monomers and filaments
Mdes010738	cappuccino isoform X1 [Aedes aegypti]	actin binding, acts as an actin nucleation factor and promotes assembly of actin filaments together with spir
Mdes010761	myosin-Va [Culex quinquefasciatus]	actin binding protein, coordinates the interaction between the actin and microtubule cytoskeleton
Mdes011542	actin 5C, isoform B [Drosophila melanogaster]	forms microfilaments, participates in many cellular processes such as participates in many important cellular processes, including muscle contraction, cell motility, cell division and cytokinesis,
Mdes012247	collagen precursor [Bombyx mori]	extracellular matrix structural component
Mdes012705	disheveled-associated activator of morphogenesis 2 [Culex quinquefasciatus]	participates in actin cytoskeleton organization
Mdes014084	calponin/transgelin [Anopheles darlingi]	stabilizes and organizes actin cytoskeleton
Mdes014730	F-actin-capping protein subunit beta-like isoform X1 [Apis dorsata]	a role in the regulation of cell morphology and cytoskeletal organization
Mdes014815	myosin-VIIa [Drosophila melanogaster]	actin binding protein, coordinates the interaction between the actin and microtubule cytoskeleton
Mdes014965	Collagen type IV [Anopheles darlingi]	extracellular matrix structural component
Mdes015129	alpha-actinin, sarcomeric isoform X3 [Bactrocera cucurbitae]	an F-actin cross-linking protein that anchors actin to a variety of intracellular structures
Mdes015476	actin-related protein 2/3 complex subunit 1A [Anopheles darlingi]	component of the Arp2/3 complex which is involved in regulation of actin polymerization and together with an activating nucleation-promoting factor (NPF) mediates the formation of branched actin networks
Mdes016411	actin [Coptotermes formosanus]	forms microfilaments, participates in many cellular processes such as participates in many important cellular processes, including muscle contraction, cell motility, cell division and cytokinesis,
		adhesion
Mdes001474	tetraspanin-5 isoform X1 [Tribolium castaneum]	adhesion, acts as scaffolding protein, anchoring multiple proteins to one area of the cell membrane
Mdes001990	tight junction protein [Culex quinquefasciatus]	cell adhesion, holds cells together and involved in transducing a signal required for tight junction assembly
Mdes002790	neurexin-4 isoform X2 [Bactrocera cucurbitae]	a role in the formation and function of septate junctions
Mdes002932	mucin-22-like isoform X1 [Musca domestica]	integral component of membrane, negative regulation of cell-cell adhesion
Mdes003322	integrin alpha-PS1-like, partial [Musca domestica]	a receptor for laminin
Mdes003507	sushi, von Willebrand factor type A, EGF and pentraxin domain-containing protein 1 [Bactrocera cucurbitae]	a role in the cell attachment process
Mdes003595	fasciclin 3, isoform C [Drosophila melanogaster]	mediates cell adhesion in a Ca2+-independent manner, and plays a role in axon outgrowth, guidance and fasciculation of the developing nervous system.
Mdes004527	chaoptin [Aedes aegypti]	mediates homophilic celluar adhesion
Mdes005160	chaoptin [Bactrocera cucurbitae]	mediates homophilic celluar adhesion
Mdes005417	cadherin [Aedes aegypti]	calcium-dependent cell adhesion protein
Mdes006263	cadherin [Aedes aegypti]	calcium-dependent cell adhesion protein
Mdes006702	laminin beta-2 chain [Aedes aegypti]	mediates the attachment, migration, and organization of cells by binding to cells via a high affect receptor
Mdes007560	laminin A chain, putative [Aedes aegypti]	mediates the attachment, migration, and organization of cells by binding to cells via a high affect receptor
Mdes008767	sushi, von Willebrand factor type A, EGF and pentraxin domain-containing protein 1-like [Culex quinquefasciatus] quinquefasciatus]	a role in the cell attachment process
Mdes009081	DE-cadherin-like [Musca domestica]	involved in a variety of morphogenetic movements
Mdes010004	GILT-like protein C02D5.2-like [Ceratitis capitata]	integral component of membrane protein
Mdes010484	protocadherin gamma B4 [Culex quinquefasciatus]	homophilic cell adhesion via plasma membrane adhesion molecules
Mdes010486	cadherin-related tumor suppressor-like [Ceratitis capitata]	function as a cell-adhesion protein, and required for correct morphogenesis
Mdes010733	cadherin [Aedes aegypti]	calcium-dependent cell adhesion protein
Mdes010879	ninjurin a [Culex quinquefasciatus]	plays a role in cell adhesion, an integral component of membrane
Mdes011313	proteoglycan 4-like [Musca domestica]	a role in boundary lubrication within articulating joints
Mdes011845	laminin alpha-1, 2 chain [Aedes aegypti]	mediates the attachment, migration, and organization of cells by binding to cells via a high affect receptor
Mdes012214	integrin alpha-ps [Aedes aegypti]	a receptor for laminin
Mdes012230	nidogen [Culex quinquefasciatus]	tightly associated with laminin
Mdes012450	cadherin [Culex quinquefasciatus]	calcium-dependent cell adhesion protein
Mdes012598	sidekick, partial [Bactrocera dorsalis]	involved in cell adhesion and participates in homotypic or heterotypic interactions in the eye during pattern formation to prevent extra cells from joining the precluster and differentiating as photoreceptor cells
Mdes013654	laminin subunit gamma-1 [Bactrocera cucurbitae]	mediates the attachment, migration, and organization of cells by binding to cells via a high affect receptor
Mdes013986	cadherin, putative [Aedes aegypti]	calcium-dependent cell adhesion protein
Mdes014608	cadherin [Culex quinquefasciatus]	calcium-dependent cell adhesion protein
Mdes014902	cadherin [Aedes aegypti]	calcium-dependent cell adhesion protein
Mdes015435	protocadherin [Aedes aegypti]	homophilic cell adhesion via plasma membrane adhesion molecules
Mdes015999	sushi, von Willebrand factor type A, EGF and pentraxin domain-containing protein 1-like [Culex quinquefasciatus]	a role in the cell attachment process
		cuticle component
Mdes003042	endocuticle structural glycoprotein ABD-4 [Bactrocera cucurbitae]	endocuticle structural component
Mdes005545	cuticular protein 5, RR-2 family [Anopheles darlingi]	cuticular protein
Mdes007823	dumpy, isoform S [Drosophila melanogaster]	structural constituent of cuticle, required to maintain tension at epidermal-cuticle attachment sites
Mdes009684	cuticular protein 9, RR-1 family [Anopheles darlingi]	cuticular protein
		Others
Mdes003075	lamin Dm0-like isoform X1 [Ceratitis capitata]	component of the nuclear lamina
Mdes004197	flotillin-1-like isoform X2 [Ceratitis capitata]	a scaffolding protein within caveolar membranes, y participates in formation of caveolae or caveolae-like vesicles
Mdes005154	midgut-specific peritrophin-A [Mayetiola destructor]	chitin-binding proteins, required for the formation of epithelial extracellular matrix dynamics, exoskeleton function, and tubulogenesis
Mdes010842	GPI-anchored protein PB15E9.01c-like isoform X2, putative [Bactrocera cucurbitae]	abundant membrane proteins
Mdes016314	flotillin-2 [Aedes aegypti]	a scaffolding protein within caveolar membranes, y participates in formation of caveolae or caveolae-like vesicles
Mdes017124	obstructor-A [Papilio xuthus]	chitin-binding proteins, required for the formation of epithelial extracellular matrix
	Proteins Involved in RNA Processing, Modification, and Degradation
		RNA helicase
Mdes000351	ATP-dependent RNA helicase spindle-E [Bactrocera cucurbitae]	RNA helicase, represses transposable elements during meiosis by forming complexes composed of piRNAs and Piwi and govern the methylation and subsequent repression of transposons
Mdes000458	ATP-dependent RNA helicase DDX43 [Bactrocera cucurbitae]	RNA helicase, RNA unwinding, specific function is not known
Mdes000686	antiviral helicase SKI2 [Culex quinquefasciatus]	RNA helicase, a component of the SKI complex that is involved in 3'-mRNA degradation pathway
Mdes005013	pre-mRNA-splicing factor ATP-dependent RNA helicase DHX16-like [Musca domestica]	RNA helicase, ATP-binding RNA helicase involved in pre-mRNA splicing
Mdes006258	DEAD box ATP-dependent RNA helicase [Aedes aegypti]	RNA helicase, involved in various cellular processes at low temperature, including ribosome biogenesis, mRNA degradation and translation initiation
Mdes006622	ATP-dependent RNA helicase DDX17 isoform X2 [Microplitis demolitor]	RNA helicase, RNA unwinding, plays multiple functions
Mdes006641	RNA helicase armi-like isoform X2 [Ceratitis capitata]	RNA helicase, plays a central role in RNA interference (RNAi) process
Mdes008485	ATP-dependent RNA helicase WM6 [Culex quinquefasciatus]	RNA helicase, required for mRNA export out of the nucleus
Mdes010358	ATP-dependent RNA helicase DDX47-like [Ceratitis capitata]	RNA helicase, a role in rRNA processing and mRNA splicing and also involved in apoptosis
Mdes011106	pre-mRNA-splicing factor ATP-dependent RNA helicase PRP1 [Tribolium castaneum]	RNA helicase, ATP-binding RNA helicase involved in pre-mRNA splicing
Mdes012414	DEAD box ATP-dependent RNA helicase [Aedes aegypti]	RNA helicase, involved in various cellular processes at low temperature, including ribosome biogenesis, mRNA degradation and translation initiation
		RNA modification
Mdes000660	RrnaAD, ribosomal RNA adenine dimethylase, putative [Aedes aegypti]	RNA modification, dimethylates mitochondrial 12S rRNA at the conserved stem loop
Mdes000878	methionyl-tRNA formyltransferase, mitochondrial isoform X1 [Bactrocera dorsalis]	RNA modification, formylates methionyl-tRNA in mitochondria
Mdes002661	cleavage stimulation factor subunit 2 tau variant-like [Musca domestica]	RNA modification, plays a significant role in AAUAAA-independent mRNA polyadenylation in germ cells
Mdes003320	mRNA cap guanine-N7 methyltransferase [Culex quinquefasciatus]	RNA modification, methylates the N7 position of the added guanosine to the 5'-cap structure of mRNAs
Mdes005449	mitochondrial dimethyladenosine transferase 1 [Culex quinquefasciatus]	RNA modification, dimethylates mitochondrial 12S rRNA at the conserved stem loop
Mdes009567	methyltransferase NSUN5-like [Musca domestica]	RNA modification, methylates the C5 position of cytosine 3782 in 28S rRNA
Mdes011747	tRNA (adenine(58)-N(1))-methyltransferase catalytic subunit TRMT61A-like isoform X1 [Ceratitis capitata]	RNA modification, catalyzes the formation of N(1)-methyladenine at position 58 (m1A58) in initiator methionyl-tRNA
Mdes013023	double-stranded RNA-specific editase Adar-like, partial [Musca domestica]	RNA modification, double-stranded RNA-specific adenosine deaminase, converts A to I in pre-mRNA species
Mdes015465	ribosomal RNA large subunit methyltransferase J [Culex quinquefasciatus]	RNA modification, methylates the adenine in position 2030 of rRNA large subunit
		RNA processing
Mdes000110	peptidyl-tRNA hydrolase 2-like [Musca domestica]	RNA processing, releases the peptidyl moiety from tRNA, thereby preventing the accumulation of dissociated peptidyl-tRNA that could reduce the efficiency of translation
Mdes000181	heterogeneous nuclear ribonucleoprotein A1 [Drosophila melanogaster]	RNA processing, involved in the packaging of pre-mRNA into hnRNP particles, transport of poly(A) mRNA from the nucleus to the cytoplasm and may modulate splice site selection
Mdes000193	RNA-binding protein squid isoform X2 [Aedes aegypti]	RNA processing, a component of ribonucleosomes that participate in RNA processing and transport
Mdes000736	heterogeneous nuclear ribonucleoprotein R isoform X19 [Bactrocera dorsalis]	RNA processing, component of ribonucleosomes that participate in processing mRNA in nucleus
Mdes000926	polyadenylate-binding protein 4-like [Acromyrmex echinatior]	RNA processing, binds the poly(A) tail of mRNA and is involved in cytoplasmic regulatory processes of mRNA metabolism
Mdes001328	cleavage and polyadenylation specificity factor subunit 5-like [Musca domestica]	RNA processing, involved in the cleavage of the 3' signaling region from a newly synthesized pre-messenger RNA molecule
Mdes001373	pre-mRNA-splicing factor ISY1 homolog [Ceratitis capitata]	RNA splicing, participates in pre-mRNA splicing via spliceosome
Mdes001414	serine/arginine repetitive matrix protein 1-like [Musca domestica]	RNA processing, involved in various pre-mRNA processing events
Mdes001436	polynucleotide 5'-hydroxyl-kinase NOL9 [Bactrocera dorsalis]	RNA processing, involved in processing the 32S precursor into 5.8S and 28S rRNA
Mdes001459	U6 snRNA-associated Sm-like protein LSm2 [Anopheles darlingi]	RNA processing, component of LSm protein complexes, involved in RNA processing and may function in a chaperone-like manner, facilitating the efficient association of RNA processing factors with their substrates
Mdes001750	small nuclear ribonucleoprotein F-like [Musca domestica]	RNA splicing, component of the spliceosomal U1, U2, U4, and U4 snRNAps
Mdes001855	heterogeneous nuclear ribonucleoprotein M [Chironomus tentans]	RNA processing, binds avidly to poly(G) and poly(U) RNA homopolymer pre-mRNA species and regulates alternative splicing
Mdes002306	small nuclear ribonucleoprotein Sm D3 [Tribolium castaneum]	RNA splicing, core component of the spliceosomal U1, U2, U4 and U5 small nuclear ribonucleoproteins
Mdes004370	ribosome biogenesis protein BOP1 homolog [Musca domestica]	RNA processing, required for maturation of 28S and 5.8S ribosomal RNAs and formation of the 60S ribosome
Mdes004412	U6 snRNA-associated Sm-like protein LSm5-like [Musca domestica]	RNA processing, component of LSm protein complexes, involved in RNA processing and may function in a chaperone-like manner, facilitating the efficient association of RNA processing factors with their substrates
Mdes004653	U5 small nuclear ribonucleoprotein component-like, 116 kDa [Ceratitis capitata]	RNA splicing, component of the U5 snRNP and the U4/U6-U5 tri-snRNP complex required for pre-mRNA splicing
Mdes004695	polyadenylate-binding protein 2 isoform X1 [Bactrocera cucurbitae]	RNA processing, involved in the 3'-end formation of mRNA precursors (pre-mRNA) by the addition of a poly(A) tail of 200-250 nt to the upstream cleavage product
Mdes005149	S-adenosyl-L-methionine-dependent 2'-O-ribose methyltransferase [Drosophila melanogaster]	RNA processing, mediates mRNA cap1 2'-O-ribose methylation to the 5'-cap structure of mRNAs
Mdes005412	pre-mRNA-processing factor 19-like [Ceratitis capitata]	RNA splicing, a core component of several complexes mainly involved pre-mRNA splicing and DNA repair
Mdes005529	U6 snRNA-associated Sm-like protein LSm1-like [Musca domestica]	RNA processing, component of LSm protein complexes, involved in RNA processing and may function in a chaperone-like manner, facilitating the efficient association of RNA processing factors with their substrates
Mdes006149	cleavage and polyadenylation specificity factor [Aedes aegypti]	RNA processing, involved in the cleavage of the 3' signaling region from a newly synthesized pre-messenger RNA molecule
Mdes006374	intron-binding protein aquarius [Culex quinquefasciatus]	RNA processing, plays a key role in position-dependent assembly of intron-encoded box C/D small snoRNP
Mdes006825	U3 small nucleolar RNA-associated protein 6-like protein [Zootermopsis nevadensis]	RNA processing, involved in nucleolar processing of pre-18S ribosomal RNA
Mdes007246	H/ACA ribonucleoprotein complex subunit 4-like isoform X1 [Ceratitis capitata]	RNA processing, RNA-binding protein required for the maturation of box H/ACA snoRNPs complex and ribosome biogenesis
Mdes008389	YTH domain-containing protein 2 [Camponotus floridanus]	RNA splicing, plays a role in the efficiency of mRNA splicing, processing and stability
Mdes008729	zinc phosphodiesterase [Aedes aegypti]	RNA processing, ribonuclease, endonuclease, tRNA 3'-processing
Mdes009049	cleavage and polyadenylation specificity factor [Aedes aegypti]	RNA processing, involved in the cleavage of the 3' signaling region from a newly synthesized pre-messenger RNA molecule
Mdes009345	GTP-binding protein 10 homolog [Ceratitis capitata]	RNA processing, involved in ribosome maturation process
Mdes009349	obg-like ATPase 1 [Aedes aegypti]	RNA processing, ribosome binding, ATPase and GTPase activity
Mdes010307	serine-threonine kinase receptor-associated protein [Bactrocera cucurbitae]	RNA splicing, plays an important role in the splicing of cellular pre-mRNAs
Mdes010690	guanine nucleotide-binding protein-like 1-like [Aedes aegypti]	RNA processing, involved in ribosome biogenesis
Mdes010739	U1 small nuclear ribonucleoprotein, putative [Aedes aegypti]	RNA splicing, essential for recognition of the pre-mRNA 5' splice-site and the subsequent assembly of the spliceosome
Mdes010935	LSM11 protein [Culex quinquefasciatus]	RNA processing, component of the U7 snRNP complex, involved in the histone 3'-end pre-mRNA processing
Mdes011234	ribosome biogenesis protein WDR12 homolog [Musca domestica]	RNA processing, required for maturation of 28S and 5.8S ribosomal RNAs and formation of the 60S ribosome
Mdes012016	U11/U12 small nuclear ribonucleoprotein 35 kDa protein-like [Aedes aegypti]	RNA processing, participates in mRNA processing
Mdes012564	splicing factor 3B subunit 4 [Aedes aegypti]	RNA processing, required for 'A' complex assembly formed by the stable binding of U2 snRNP to the branchpoint sequence (BPS) in pre-mRNA
Mdes012587	RNA-binding protein Rsf1 [Bactrocera cucurbitae]	RNA splicing, mRNA binding, negatively regulates mRNA splicing via spliceosome
Mdes013758	nuclear cap-binding protein subunit 1-like [Ceratitis capitata]	RNA processing, component of the CBC complex, which binds co-transcriptionally to the 5'-cap of pre-mRNAs and is involved in maturation, export and degradation of nuclear mRNAs
Mdes015483	ELAV-like protein 3 isoform X9 [Microplitis demolitor]	RNA processing, binds to AU-rich sequences (AREs) of target mRNAs and participates in neuron-specific RNA processing
Mdes016978	ELAV-like protein 4 isoform X2 [Tribolium castaneum]	RNA processing, binds to AU-rich sequences (AREs) of target mRNAs and participates in neuron-specific RNA processing
		ribonuclease
Mdes000059	RNA exonuclease 1 homolog [Musca domestica]	ribonuclease, exonuclease, specific function unknown
Mdes000251	5'-3' exoribonuclease 2 homolog [Tribolium castaneum]	ribonuclease, 5'-3' exoribonuclease involved in mRNA decay
Mdes004431	ribonuclease H2 subunit B [Culex quinquefasciatus]	ribonuclease, degrades the RNA of RNA:DNA hybrids
Mdes004562	ribonucleases P/MRP protein subunit POP1 [Bactrocera cucurbitae]	ribonuclease, generates mature tRNA molecules by cleaving their 5'-ends
Mdes006502	mitochondrial ribonuclease P protein 1 homolog [Musca domestica]	ribonuclease, functions in mitochondrial tRNA maturation
		tRNA synthesis
Mdes001650	valyl-tRNA synthetase [Culex quinquefasciatus]	tRNA aminoacylation for protein translation
Mdes002259	arginyl-tRNA synthetase [Aedes aegypti]	tRNA aminoacylation for protein translation
Mdes002411	glycyl-tRNA synthetase [Anopheles darlingi]	tRNA aminoacylation for protein translation
Mdes002802	aspartyl-tRNA synthetase [Aedes aegypti]	tRNA aminoacylation for protein translation
Mdes003728	prolyl-tRNA synthetase [Anopheles darlingi]	tRNA aminoacylation for protein translation
Mdes003861	tRNA pseudouridine synthase A, mitochondrial-like isoform X1 [Ceratitis capitata]	tRNA aminoacylation for protein translation
Mdes005240	serine--tRNA ligase, cytoplasmic-like [Musca domestica]	tRNA aminoacylation for protein translation
Mdes005824	serine--tRNA ligase, mitochondrial [Bactrocera cucurbitae]	tRNA aminoacylation for protein translation
Mdes007158	tyrosine--tRNA ligase, cytoplasmic [Bactrocera cucurbitae]	tRNA aminoacylation for protein translation
Mdes007212	glutamine--tRNA ligase-like [Musca domestica]	tRNA aminoacylation for protein translation
Mdes007877	lysyl-tRNA synthetase [Aedes aegypti]	tRNA aminoacylation for protein translation
Mdes007935	cysteinyl-tRNA synthetase [Aedes aegypti]	tRNA aminoacylation for protein translation
Mdes008408	aspartyl-tRNA synthetase [Aedes aegypti]	tRNA aminoacylation for protein translation
Mdes009181	methionine-tRNA synthetase [Aedes aegypti]	tRNA aminoacylation for protein translation
Mdes009268	tyrosyl-tRNA synthetase [Aedes aegypti]	tRNA aminoacylation for protein translation
Mdes012475	valine--tRNA ligase [Bactrocera cucurbitae]	tRNA aminoacylation for protein translation
Mdes012753	aspartyl-tRNA synthetase [Aedes aegypti]	tRNA aminoacylation for protein translation
Mdes013163	cysteine--tRNA ligase, mitochondrial [Bactrocera cucurbitae]	tRNA aminoacylation for protein translation
Mdes014314	isoleucine--tRNA ligase, mitochondrial [Bactrocera cucurbitae]	tRNA aminoacylation for protein translation
Mdes014578	leucine--tRNA ligase, mitochondrial [Bactrocera dorsalis]	tRNA aminoacylation for protein translation
Mdes015727	arginyl-tRNA synthetase [Culex quinquefasciatus]	tRNA aminoacylation for protein translation
Mdes015871	leucyl-tRNA synthetase [Aedes aegypti]	tRNA aminoacylation for protein translation
Mdes015904	threonine--tRNA ligase, cytoplasmic-like isoform X2 [Musca domestica]	tRNA aminoacylation for protein translation
Mdes015910	threonine--tRNA ligase, cytoplasmic-like isoform X2 [Musca domestica]	tRNA aminoacylation for protein translation
Mdes016064	threonine--tRNA ligase, cytoplasmic-like isoform X2 [Ceratitis capitata]	tRNA aminoacylation for protein translation
Mdes016511	alanyl-tRNA synthetase, partial [Mayetiola destructor]	tRNA aminoacylation for protein translation
Mdes016605	leucyl-tRNA synthetase [Aedes aegypti]	tRNA aminoacylation for protein translation
Mdes016636	alanyl-tRNA synthetase-like protein, partial [Coboldia fuscipes]	tRNA aminoacylation for protein translation
Mdes017156	glycyl-tRNA synthetase [Harpegnathos saltator]	tRNA aminoacylation for protein translation
		RNA degradation
Mdes003505	exosome complex component CSL4 [Bactrocera cucurbitae]	RNA degradation, non-catalytic component of the RNA exosome complex which has 3'->5' exoribonuclease activity and participates in a multitude of cellular RNA processing and degradation events
Mdes006490	exosome complex component RRP42 [Bactrocera dorsalis]	RNA degradation, non-catalytic component of the RNA exosome complex which has 3'->5' exoribonuclease activity and participates in a multitude of cellular RNA processing and degradation events
Mdes008177	exosome complex exonuclease [Mayetiola destructor]	RNA degradation, component of the exosome 3'->5' exoribonuclease complex which degrades inherently unstable mRNAs containing AU-rich elements (AREs) within their 3'-untranslated regions
Mdes009879	exosome complex component RRP40-like [Musca domestica]	RNA degradation, non-catalytic component of the RNA exosome complex which has 3'->5' exoribonuclease activity and participates in a multitude of cellular RNA processing and degradation events
Mdes010439	exosome complex component RRP4-like [Musca domestica]	RNA degradation, non-catalytic component of the RNA exosome complex which has 3'->5' exoribonuclease activity and participates in a multitude of cellular RNA processing and degradation events
Mdes010880	lariat debranching enzyme [Bactrocera cucurbitae]	RNA degradation, cleaves the 2'-5' phosphodiester linkage at the branch point of lariat intron pre-mRNAs after splicing and converts them into linear molecules that are subsequently degraded
Mdes017332	exosome complex exonuclease rrp42 [Aedes aegypti]	RNA degradation, component of the exosome 3'->5' exoribonuclease complex which degrades inherently unstable mRNAs containing AU-rich elements (AREs) within their 3'-untranslated regions
		others
Mdes001878	arginine/serine-rich splicing factor [Anopheles darlingi]	poly(A) RNA binding, specific function is unknown
Mdes001983	THUMP domain-containing protein 1 homolog [Bactrocera dorsalis]	poly(A) RNA binding, specific function is unknown
Mdes004261	RNA-binding protein EIF1AD-like [Musca domestica]	RNA binding, specific function is unknown
	Proteins Involved in Protein Metabolism (Synthesis, Folding, Modification, and Degradation)
		ribosomal proteins
Mdes000820	28S ribosomal protein S34, mitochondrial [Zootermopsis nevadensis]	ribosomal component
Mdes000847	mitochondrial ribosomal protein L37 [Anopheles darlingi]	ribosomal component
Mdes000872	ribosomal protein L18, isoform A [Drosophila melanogaster]	ribosomal component
Mdes000881	39S ribosomal protein L32, mitochondrial-like [Musca domestica]	ribosomal component
Mdes001026	39S ribosomal protein L23, mitochondrial-like [Bombyx mori]	ribosomal component
Mdes001027	39S ribosomal protein L23, mitochondrial-like [Bombyx mori]	ribosomal component
Mdes001289	39S ribosomal protein L3, mitochondrial-like [Bactrocera cucurbitae]	ribosomal component
Mdes001354	60S ribosomal protein L23-like [Musca domestica]	ribosomal component
Mdes001426	ribosomal protein S17e [Cochliomyia hominivorax]	ribosomal component
Mdes001477	40S ribosomal protein S2 [Tribolium castaneum]	ribosomal component
Mdes001543	39S ribosomal protein L9, mitochondrial [Anopheles darlingi]	ribosomal component
Mdes001823	39S ribosomal protein L2, mitochondrial [Culex quinquefasciatus]	ribosomal component
Mdes001944	ribosomal protein S6 [Tribolium castaneum]	ribosomal component
Mdes002072	60 kDa heat shock protein, mitochondrial [Anopheles darlingi]	ribosomal component
Mdes002261	39S ribosomal protein L18, mitochondrial-like [Musca domestica]	ribosomal component
Mdes002563	39S ribosomal protein L40, mitochondrial [Bactrocera cucurbitae]	ribosomal component
Mdes003069	ribosomal protein L19, partial [Bactrocera minax]	ribosomal component
Mdes003124	28S ribosomal protein S15, mitochondrial-like [Musca domestica]	ribosomal component
Mdes003259	28S ribosomal protein S11, mitochondrial [Tribolium castaneum]	ribosomal component
Mdes003647	60S ribosomal protein L6 [Bactrocera dorsalis]	ribosomal component
Mdes003746	60S acidic ribosomal protein P0 [Culex quinquefasciatus]	ribosomal component
Mdes003863	28S ribosomal protein S18a, mitochondrial-like [Musca domestica]	ribosomal component
Mdes003976	ribosomal protein S24e [Carabus granulatus]	ribosomal component
Mdes004564	60S ribosomal protein L18a-like [Musca domestica]	ribosomal component
Mdes004565	60S ribosomal protein L18a-like [Musca domestica]	ribosomal component
Mdes004569	ribosomal protein S23, isoform A [Drosophila yakuba]	ribosomal component
Mdes004652	60S ribosomal protein L5-like [Ceratitis capitata]	ribosomal component
Mdes004709	mitochondrial ribosomal protein, L48, putative [Aedes aegypti]	ribosomal component
Mdes005171	ribosomal protein l7ae [Aedes aegypti]	ribosomal component
Mdes005257	40S ribosomal protein S30 [Aedes aegypti]	ribosomal component
Mdes005320	60S ribosomal protein L10a [Apis mellifera]	ribosomal component
Mdes005519	mitochondrial ribosomal protein S21 [Riptortus pedestris]	ribosomal component
Mdes005699	40S ribosomal protein S8-like [Megachile rotundata]	ribosomal component
Mdes005831	ribosomal protein L27e [Maconellicoccus hirsutus]	ribosomal component
Mdes006086	mitochondrial ribosomal protein, S29, putative [Aedes aegypti]	ribosomal component
Mdes006581	39S ribosomal protein L41, mitochondrial [Anopheles darlingi]	ribosomal component
Mdes006917	39S ribosomal protein L21, mitochondrial-like [Ceratitis capitata]	ribosomal component
Mdes006947	ribosomal protein L24, isoform A [Drosophila melanogaster]	ribosomal component
Mdes007213	mitochondrial ribosomal protein, S9, putative [Aedes aegypti]	ribosomal component
Mdes007222	39S ribosomal protein L20, mitochondrial [Bactrocera dorsalis]	ribosomal component
Mdes007339	mitochondrial ribosomal protein L17 [Maconellicoccus hirsutus]	ribosomal component
Mdes007410	39S ribosomal protein L16, mitochondrial-like [Musca domestica]	ribosomal component
Mdes007430	60S ribosomal protein L17 [Phlebotomus papatasi]	ribosomal component
Mdes007597	40S ribosomal protein S5a-like [Ceratitis capitata]	ribosomal component
Mdes007876	40S ribosomal protein S3a [Periplaneta americana]	ribosomal component
Mdes007906	39S ribosomal protein L4, mitochondrial [Bactrocera cucurbitae]	ribosomal component
Mdes008042	60S ribosomal protein L13a [Bactrocera dorsalis]	ribosomal component
Mdes008179	ribosomal protein S3 [Mayetiola destructor]	ribosomal component
Mdes008627	60S ribosomal protein L7a [Zea mays]	ribosomal component
Mdes008663	ribosomal protein L14 [Drosophila melanogaster]	ribosomal component
Mdes008923	39S ribosomal protein L30, mitochondrial [Bactrocera dorsalis]	ribosomal component
Mdes009002	39S ribosomal protein L11, mitochondrial [Bactrocera cucurbitae]	ribosomal component
Mdes009115	60S ribosomal protein L11 [Tribolium castaneum]	ribosomal component
Mdes009536	mitochondrial ribosomal protein S7 [Aedes aegypti]	ribosomal component
Mdes009900	28S ribosomal protein S14, mitochondrial [Simulium vittatum]	ribosomal component
Mdes009987	ribosomal protein L32, isoform C [Drosophila melanogaster]	ribosomal component
Mdes010080	60S ribosomal protein L12 [Bactrocera dorsalis]	ribosomal component
Mdes010162	60S ribosomal protein L22 [Anopheles darlingi]	ribosomal component
Mdes010237	60S ribosomal protein L30 [Aedes aegypti]	ribosomal component
Mdes010238	60S ribosomal protein L30 [Aedes aegypti]	ribosomal component
Mdes010345	39S ribosomal protein L14, mitochondrial-like [Apis florea]	ribosomal component
Mdes010468	mitochondrial ribosomal protein L44 [Drosophila melanogaster]	ribosomal component
Mdes010957	mitochondrial ribosomal protein, L38, putative [Aedes aegypti]	ribosomal component
Mdes011158	39S ribosomal protein L15, mitochondrial [Culex quinquefasciatus]	ribosomal component
Mdes011267	28S ribosomal protein S25, mitochondrial-like [Musca domestica]	ribosomal component
Mdes011631	ribosomal protein S18 [Drosophila virilis]	ribosomal component
Mdes012205	39S ribosomal protein L22, mitochondrial-like [Ceratitis capitata]	ribosomal component
Mdes013195	28S ribosomal protein S18c, mitochondrial-like [Musca domestica]	ribosomal component
Mdes013308	40S ribosomal protein S3a [Zootermopsis nevadensis]	ribosomal component
Mdes014301	ribosomal protein S4 [Chrysomela tremula]	ribosomal component
Mdes014709	ribosomal protein S15Aa, isoform D [Drosophila melanogaster]	ribosomal component
Mdes015497	ribosomal protein S15 [Diaphorina citri]	ribosomal component
Mdes016426	60S ribosomal protein L26-like isoform X1 [Musca domestica]	ribosomal component
Mdes017002	40S ribosomal protein S10b-like [Ceratitis capitata]	ribosomal component
Mdes017096	cytosolic large ribosomal subunit L27A [Ochlerotatus taeniorhynchus]	ribosomal component
Mdes017165	40S ribosomal protein S21 [Zootermopsis nevadensis]	ribosomal component
		translation initiation and elongation
Mdes000235	translational activator gcn1 [Aedes aegypti]	involved in the initiation phase of eukaryotic translation
Mdes000486	elongation factor 1-gamma [Bactrocera dorsalis]	involved in translational elongation during protein synthesis
Mdes002257	elongation factor 1-alpha [Tribolium castaneum]	involved in translational elongation during protein synthesis
Mdes002521	translation initiation factor IF-2, mitochondrial-like [Musca domestica]	involved in the initiation phase of eukaryotic translation
Mdes003807	translation initiation factor 3, subunit S8, putative [Aedes aegypti]	involved in the initiation phase of eukaryotic translation
Mdes004141	eukaryotic translation initiation factor 2 alpha subunit [Culex quinquefasciatus]	involved in the initiation phase of eukaryotic translation
Mdes004428	elongation factor 1-alpha [Tribolium castaneum]	involved in translational elongation during protein synthesis
Mdes004637	eukaryotic translation initiation factor 3 subunit [Aedes aegypti]	involved in the initiation phase of eukaryotic translation
Mdes004743	elongation factor ts [Aedes aegypti]	involved in translational elongation during protein synthesis
Mdes005157	eukaryotic translation initiation factor 3, theta subunit [Aedes aegypti]	involved in the initiation phase of eukaryotic translation
Mdes005401	PTCD3 homolog, mitochondrial [Tribolium castaneum]	protein translation, Mitochondrial RNA-binding protein that has a role in mitochondrial translation
Mdes005605	eukaryotic initiation factor 1A, isoform A [Drosophila melanogaster]	involved in the initiation phase of eukaryotic translation
Mdes005676	eukaryotic translation initiation factor 6 isoform X1 [Microplitis demolitor]	involved in the initiation phase of eukaryotic translation
Mdes006215	eukaryotic translation initiation factor 4E-1A-like isoform X1 [Harpegnathos saltator]	involved in the initiation phase of eukaryotic translation
Mdes006252	translation initiation factor eif-2b alpha subunit [Aedes aegypti]	involved in the initiation phase of eukaryotic translation
Mdes007936	eukaryotic translation initiation factor 3 subunit M-like [Aedes aegypti]	involved in the initiation phase of eukaryotic translation
Mdes008385	elongation factor 1 beta [Aedes aegypti]	involved in translational elongation during protein synthesis
Mdes008748	eukaryotic translation initiation factor 3 subunit I-like [Musca domestica]	involved in the initiation phase of eukaryotic translation
Mdes008823	eukaryotic translation initiation factor 3 subunit K [Anopheles darlingi]	involved in the initiation phase of eukaryotic translation
Mdes009110	eukaryotic translation initiation factor 5A; Short=eIF-5A [Spodoptera exigua]	involved in the initiation phase of eukaryotic translation
Mdes010523	eukaryotic translation elongation factor 1 epsilon-1-like isoform X1 [Musca domestica]	involved in translational elongation during protein synthesis
Mdes010974	eukaryotic initiation factor 4A-like isoform X1 [Musca domestica]	involved in the initiation phase of eukaryotic translation
Mdes011432	eukaryotic translation initiation factor 3 subunit F-1-like [Ceratitis capitata]	involved in the initiation phase of eukaryotic translation
Mdes012040	eukaryotic translation initiation factor [Aedes aegypti]	involved in the initiation phase of eukaryotic translation
Mdes012242	eukaryotic translation initiation factor 4 gamma 3-like isoform X1 [Tribolium castaneum]	involved in the initiation phase of eukaryotic translation
Mdes012503	eukaryotic translation initiation factor 3 subunit (eif-3) [Aedes aegypti]	involved in the initiation phase of eukaryotic translation
Mdes012556	elongation factor G, mitochondrial [Tribolium castaneum]	involved in translational elongation during protein synthesis
Mdes013640	eukaryotic translation initiation factor [Aedes aegypti]	involved in the initiation phase of eukaryotic translation
Mdes013641	elongation factor -1 beta,delta [Aedes aegypti]	involved in translational elongation during protein synthesis
		protein folding and chaperones
Mdes000107	Prefoldin, subunit, putative [Aedes aegypti]	chaperone, prefoldin
Mdes000548	peptidyl-prolyl cis-trans isomerase FKBP8-like [Musca domestica]	protein folding, catalyzes the cis-trans isomerization of proline imidic peptide bonds in oligopeptides, accelerating protein folding by catalysing the cis-trans isomerisation of proline imidic peptide bonds in oligopeptides
Mdes000577	huntingtin-interacting protein K-like [Bombyx mori]	chaperone, a chaperone-like activity preventing polyglutamine (polyQ) aggregation of HTT
Mdes000809	wolfram syndrome 1 [Culex quinquefasciatus]	chaperone, involved in the trgulation of the unfolded protein) regulate the amount of calcium in cells
Mdes001028	heat shock 70 kDa protein 4 isoform X1 [Bactrocera cucurbitae]	hsp70
Mdes001679	windbeutel [Tribolium castaneum]	chaperone, protein binding, chaperone protein involved in dorsoventral axis patterning in early embryos
Mdes001740	prefoldin subunit 3-like [Musca domestica]	chaperone, prefoldin
Mdes001785	unc-45 homolog B-like [Ceratitis capitata]	chaperone, acts as a co-chaperone for HSP90 and is required for proper folding of the myosin motor domain
Mdes002340	peptidyl-prolyl cis-trans isomerase E-like isoform X1 [Ceratitis capitata]	protein folding, catalyzes the cis-trans isomerization of proline imidic peptide bonds in oligopeptides, accelerating protein folding by catalysing the cis-trans isomerisation of proline imidic peptide bonds in oligopeptides
Mdes002390	torsin-like protein-like [Musca domestica]	chaperone, involved in protein folding, processing, stability and localization as well as for the reduction of misfolded protein aggregates
Mdes002555	nascent polypeptide associated complex alpha subunit [Anopheles darlingi]	chaperone, prevents inappropriate targeting of non-secretory polypeptides to the endoplasmic reticulum
Mdes002782	heat shock protein 83-like [Musca domestica]	hsp90
Mdes003272	chaperonin [Aedes aegypti]	chaperonin [Aedes aegypti] gi|108876347|gb|EAT40572.1| AAEL007702-PA [Aedes aegypti]
[truncated: 3,088 more rows]

## Sheet: S3B 3-1D
Table S3B 3-1D. Classification of down-regulated genes when the samples from 3-day larvae compared with the samples from 1-day larvae.
[truncated: 3,619 more rows]

## Sheet: S3C 5-3U
Table S3C 5-3U. Classification of up-regulated genes when the samples from 5-day larvae compared with the samples from 3-day larvae.
[truncated: 3,431 more rows]

[truncated: 7 more sheets: S3C 5-3D, S3D 7-5U, S3D 7-5D, S3E P-7U, S3E P-7D, S3F A-PU, S3F A-PD]
